# Supplementary material for: The Tetraodon nigroviridis reference transcriptome: developmental transition, length retention and microsynteny of long non-coding RNAs in a compact vertebrate genome
Source: Sci Rep. 2016 Sep 15;6:33210. doi: 10.1038/srep33210 (PMC5024134; doi:10.1038/srep33210)
Supplement: Supplementary Table S2 [file srep33210-s2.xls]

## Sheet: Maternal specific genes
					Tetraodon gene expression (RPKM and FPKM)						Harvey et al 2013 gene expression zebrafish (FPKM)					Aanes et al 2013 gene expression zebrafish (FPKM)
Tetraodon ID	Zebrafish ID	Tetraodon ortholog type	Gene name	Gene description	egg.fpkm	30epi.fpkm	24hpf.fpkm	egg.rpkm	30epi.rpkm	24hpf.rpkm	2cell	64cell	high	shield	90epi	egg	1 cell	16 cell	128 cell	MBT	PostMBT
ENSTNIG00000008005	ENSDARG00000002758	ortholog_one2one	DEDD2	death effector domain containing 2 [Source:HGNC Symbol;Acc:24450]	18.4602	0.545121	0.146792	55.027	1.95092	0.647036	3.49524	9.77047	7.76246	4.87323	6.68643	10.0116	12.2807	10.0662	10.1401	9.74126	2.57482
ENSTNIG00000007983	ENSDARG00000002837	ortholog_one2one	LACTB2	lactamase, beta 2 [Source:HGNC Symbol;Acc:18512]	37.0513	0.881452	1.06741	67.4094	1.94863	3.0372	129.69	104.206	86.8204	13.404	2.88053	NA	NA	NA	NA	NA	NA
ENSTNIG00000013920	ENSDARG00000005049	ortholog_one2one	rab20	RAB20, member RAS oncogene family [Source:ZFIN;Acc:ZDB-GENE-030131-9143]	105.319	2.66024	2.09126	182.145	5.03987	5.65296	24.1909	51.7982	30.8901	1.74629	1.82322	9.79727	9.83074	42.3788	39.7503	31.1882	2.5234
ENSTNIG00000015793	ENSDARG00000006021	ortholog_one2one	agtpbp1	ATP/GTP binding protein 1 [Source:ZFIN;Acc:ZDB-GENE-081104-267]	21.4087	0.270571	0.320803	44.8428	0.53807	1.08365	1.96679	0.944812	0.927807	0.439962	0.137931	14.5659	17.5861	3.14968	3.39634	4.27907	1.50031
ENSTNIG00000017582	ENSDARG00000006640	ortholog_one2one	eomesa	eomesodermin homolog a [Source:ZFIN;Acc:ZDB-GENE-001228-1]	182.619	2.96919	0.134113	552.523	10.6113	0.583299	156.034	101.396	66.6281	4.34591	0.327209	246.59	256.378	154.752	140.34	120.683	19.0744
ENSTNIG00000010290	ENSDARG00000007921	ortholog_one2one	relt	RELT tumor necrosis factor receptor [Source:ZFIN;Acc:ZDB-GENE-040426-2361]	17.1599	0.240234	0.0339545	23.5737	0.394917	0.0609778	0.325999	0.131932	9.4056	26.9499	6.23079	0.426527	0.909467	0.719842	0.1728	0.45323	27.1243
ENSTNIG00000015262	ENSDARG00000008807	ortholog_one2one	bokb	BCL2-related ovarian killer b [Source:ZFIN;Acc:ZDB-GENE-040426-1346]	247.195	5.71544	2.26875	369.275	10.0266	5.19632	224.927	180.219	113.164	2.68424	1.47511	152.157	162.046	110.669	104.807	71.105	12.9794
ENSTNIG00000014229	ENSDARG00000009087	ortholog_one2one	cd74a	CD74 molecule, major histocompatibility complex, class II invariant chain a [Source:ZFIN;Acc:ZDB-GENE-000901-1]	22.1639	0.430296	0.062359	43.9355	0.8504	0.176834	0	0	0	0	0	3.61939	0.252205	0	0	0	0.13975
ENSTNIG00000007281	ENSDARG00000010794	ortholog_one2one	tfeb	transcription factor EB [Source:ZFIN;Acc:ZDB-GENE-090807-3]	8.11267	6.37142	0.821137	26.3523	19.6551	3.41596	0.455093	0.501027	0.695584	2.34162	1.48155	0.162169	0.610212	0.640783	0.273751	0.215403	1.95362
ENSTNIG00000003193	ENSDARG00000012649	ortholog_many2many	CT955987.1	Uncharacterized protein [Source:UniProtKB/TrEMBL;Acc:F1Q4Q6]	83.5515	2.81038	2.43388	147.502	5.76035	6.68469	0.746044	2.05918	1.79809	0.997458	0.180793	2.09142	1.74881	4.65018	3.248	4.23306	2.90711
ENSTNIG00000008794	ENSDARG00000012718	ortholog_one2one	wee2	WEE1 homolog 2 (S. pombe) [Source:ZFIN;Acc:ZDB-GENE-030131-5682]	62.7084	0.791642	0.212988	344.53	5.18389	1.79844	436.745	284.483	241.444	24.3941	1.8866	819.566	758.538	454.731	408.448	321.316	73.7423
ENSTNIG00000014485	ENSDARG00000012896	ortholog_one2one	kal1a	Kallmann syndrome 1a sequence [Source:ZFIN;Acc:ZDB-GENE-000201-9]	6.11605	0.0275158	0.0686387	15.8566	0.0762299	0.215768	0.0990195	0.406938	0.406938	0.379987	0.405844	0.0650586	0.367205	0.182997	0.0658934	0.0740696	0.0226081
ENSTNIG00000015103	ENSDARG00000015902	ortholog_one2one	stat6	signal transducer and activator of transcription 6, interleukin-4 induced [Source:ZFIN;Acc:ZDB-GENE-030131-9359]	120.132	3.97228	1.10517	222.523	8.71002	3.16583	0.923981	2.18802	2.4728	1.57693	0.890563	0.541551	0.856446	4.39006	3.7918	5.25415	3.69836
ENSTNIG00000019793	ENSDARG00000016811	ortholog_one2one	ints3	integrator complex subunit 3 [Source:ZFIN;Acc:ZDB-GENE-060503-634]	87.4513	10.5016	6.21643	185.281	36.8818	29.0941	5.50261	26.4425	28.4517	14.8444	18.6596	4.98255	6.07506	40.8249	62.0835	87.3151	37.174
ENSTNIG00000008240	ENSDARG00000017834	ortholog_one2one	micall2b	mical-like 2b [Source:ZFIN;Acc:ZDB-GENE-030131-5803]	118.762	3.37534	1.14238	120.836	4.12647	1.74235	229.353	122.984	61.287	2.15193	2.11076	189.197	202.502	229.084	190.593	96.085	10.0789
ENSTNIG00000005638	ENSDARG00000018976	ortholog_one2many	sptlc2a	serine palmitoyltransferase, long chain base subunit 2a [Source:ZFIN;Acc:ZDB-GENE-050522-23]	81.8981	2.27329	1.13886	90.3102	3.06999	1.95944	18.7811	21.9785	19.498	2.06367	1.5501	35.2934	36.9899	59.4975	52.2276	45.993	14.6751
ENSTNIG00000016262	ENSDARG00000020145	ortholog_one2one	zgc:73340	zgc:73340 [Source:ZFIN;Acc:ZDB-GENE-030131-4851]	18.9315	0.334258	0.384913	44.5012	0.927127	1.30654	104.623	35.2112	17.6726	3.92152	0.936726	127.39	128.853	40.8206	34.0326	19.9047	4.72925
ENSTNIG00000006976	ENSDARG00000020289	ortholog_one2one	pif1	PIF1 5'-to-3' DNA helicase homolog (S. cerevisiae) [Source:ZFIN;Acc:ZDB-GENE-030131-4928]	543.373	48.4294	79.2706	503.002	52.7845	112.834	376.389	188.657	117.697	16.0812	11.2628	685.336	616.169	309.499	228.303	161.723	25.9213
ENSTNIG00000010267	ENSDARG00000022983	ortholog_one2one	ccdc28a	coiled-coil domain containing 28A [Source:ZFIN;Acc:ZDB-GENE-030131-5007]	238.282	5.99659	4.91649	412.575	12.2377	13.0201	46.4111	27.1675	31.1201	33.6322	23.8867	91.7469	85.6862	39.0527	32.8115	31.2049	39.9605
ENSTNIG00000014403	ENSDARG00000023771	ortholog_one2many	gabrb3	gamma-aminobutyric acid (GABA) A receptor, beta 3 [Source:ZFIN;Acc:ZDB-GENE-101102-2]	1.24014	0.00594519	0.00829359	2.06325	0.0230509	0.0167597	0	0	0	0	0	0	0	0	0.0241301	0.0542485	0.0331163
ENSTNIG00000002445	ENSDARG00000025386	ortholog_one2one	lsm14b	LSM14B, SCD6 homolog B (S. cerevisiae) [Source:ZFIN;Acc:ZDB-GENE-040426-779]	374.219	2.99112	0.145427	1025.93	9.68262	0.573066	59.6424	315.324	232.012	11.1113	0.579885	42.1422	38.8383	303.092	319.256	279.026	48.7286
ENSTNIG00000012387	ENSDARG00000027887	ortholog_one2one	zfyve21	zinc finger, FYVE domain containing 21 [Source:ZFIN;Acc:ZDB-GENE-030131-1296]	103.351	3.14138	1.67827	387.556	14.0768	9.83327	30.2017	25.0679	26.9795	28.762	10.3476	20.5773	16.8676	26.2163	24.397	22.956	28.828
ENSTNIG00000006545	ENSDARG00000028546	ortholog_one2many	ndufs1	NADH dehydrogenase (ubiquinone) Fe-S protein 1 [Source:ZFIN;Acc:ZDB-GENE-030131-478]	27.3267	0.647374	0.628088	68.5639	2.01164	2.31884	26.4276	32.4612	29.7811	9.49364	11.6862	49.4612	48.1533	52.6138	56.5559	50.1559	25.3611
ENSTNIG00000010955	ENSDARG00000030133	ortholog_one2many	fkbp6	FK506 binding protein 6 [Source:ZFIN;Acc:ZDB-GENE-050302-4]	52.2431	1.55746	0.229914	89.4451	3.24226	0.586086	4.69625	17.9092	12.1997	0.667747	0	5.4874	5.75009	45.3839	58.8847	53.8809	9.41379
ENSTNIG00000014831	ENSDARG00000031954	ortholog_one2one	rbck1	RanBP-type and C3HC4-type zinc finger containing 1 [Source:ZFIN;Acc:ZDB-GENE-040704-3]	18.4418	0.336011	0.121035	34.5985	0.744508	0.310559	3.47363	6.26229	6.59775	2.99431	4.82117	1.87888	2.17251	5.94554	5.32243	5.23638	2.59127
ENSTNIG00000018197	ENSDARG00000033046	ortholog_one2one	ccni2	cyclin I family, member 2 [Source:ZFIN;Acc:ZDB-GENE-081106-2]	157.926	5.95364	4.81843	134.997	5.9358	6.11752	6.9615	5.42204	2.98769	0.555727	0	50.763	55.8678	60.1276	52.4226	31.0375	5.36129
ENSTNIG00000012644	ENSDARG00000034173	ortholog_one2one	prkcq	protein kinase C, theta [Source:ZFIN;Acc:ZDB-GENE-041210-195]	20.4926	0.771414	0.0367912	22.159	0.851593	0.0499333	0	0	0	2.20754	1.84407	0.46263	0.357085	2.94577	2.73931	5.05099	7.09844
ENSTNIG00000003394	ENSDARG00000034598	ortholog_one2many	AL929520.1	Uncharacterized protein [Source:UniProtKB/TrEMBL;Acc:E7F2K1]	2.84929	0.0962566	0.0559504	41.1389	0.534734	0.51029	2.02055	3.18951	3.17485	1.08651	0.756129	0	0	0	0	0	0.454288
ENSTNIG00000003394	ENSDARG00000035101	ortholog_one2many	CT963086.1	Uncharacterized protein [Source:UniProtKB/TrEMBL;Acc:F1RD89]	2.84929	0.0962566	0.0559504	41.1389	0.534734	0.51029	0	0	0	0	0	0	0	0	0	0	0
ENSTNIG00000007595	ENSDARG00000035171	ortholog_one2one	btg4	B-cell translocation gene 4 [Source:ZFIN;Acc:ZDB-GENE-031008-1]	511.388	13.7395	0.504395	714.295	22.6413	1.06755	730.015	361.484	213.271	6.33692	0.645375	707.161	586.509	260.487	287.01	264.156	23.6936
ENSTNIG00000009310	ENSDARG00000036057	ortholog_one2one	tradd	tnfrsf1a-associated via death domain [Source:ZFIN;Acc:ZDB-GENE-000511-5]	188.308	6.14003	5.24616	294.866	11.4183	12.786	16.0904	37.4111	25.1319	5.48294	7.80051	18.8906	21.9359	37.709	42.8949	33.1625	6.39515
ENSTNIG00000004760	ENSDARG00000036180	ortholog_one2one	ccnb2	cyclin B2 [Source:ZFIN;Acc:ZDB-GENE-030429-12]	0	215.679	58.2043	9607.77	239.092	83.5249	1382.2	1071.47	815.299	106.769	46.0328	1533.19	1630.93	1333.26	1106.35	913.412	224.729
ENSTNIG00000015372	ENSDARG00000036572	ortholog_one2one	dusp2	dual specificity phosphatase 2 [Source:ZFIN;Acc:ZDB-GENE-040801-188]	24.5056	0.618353	0.296772	19.6868	0.590906	0.369485	0	0	0	1.31424	0.560505	0	0	0.0571729	0	0.0269981	0.766373
ENSTNIG00000006270	ENSDARG00000038025	ortholog_one2one	cbx7a	chromobox homolog 7a [Source:ZFIN;Acc:ZDB-GENE-050417-400]	1.53672	0.0291671	0.0428725	2.65874	0.076877	0.117046	0.22061	0.16239	0	0	0.205983	0.223289	0.233387	0.299079	0.301539	0.338954	0.155187
ENSTNIG00000010427	ENSDARG00000038190	ortholog_one2one	ndel1b	nudE nuclear distribution gene E homolog like 1 (A. nidulans) B [Source:ZFIN;Acc:ZDB-GENE-030131-5889]	132.225	4.0467	2.84728	190.507	6.48765	5.97298	38.912	48.1283	38.3233	3.81623	0.982695	66.5074	50.9976	127.614	134.938	126.469	28.308
ENSTNIG00000003394	ENSDARG00000038404	ortholog_one2many	CABZ01029900.1	Uncharacterized protein [Source:UniProtKB/TrEMBL;Acc:H9GXC0]	2.84929	0.0962566	0.0559504	41.1389	0.534734	0.51029	3.28169	4.21446	2.40681	2.05942	1.52535	NA	NA	NA	NA	NA	NA
ENSTNIG00000003394	ENSDARG00000038408	ortholog_one2many	hm:zeh0619	hm:zeh0619 [Source:ZFIN;Acc:ZDB-GENE-030131-53]	2.84929	0.0962566	0.0559504	41.1389	0.534734	0.51029	0.274615	0.45937	0.52585	0.255115	0.194447	0	0	0	0	0	0.347397
ENSTNIG00000000439	ENSDARG00000040621	ortholog_one2one	lrrc32	leucine rich repeat containing 32 [Source:ZFIN;Acc:ZDB-GENE-090630-1]	6.11012	0.192542	0.0514434	12.8283	0.472574	0.168338	0	0	0.0907765	0.105643	0.202214	0	0	0	0	0.0149449	0.0136848
ENSTNIG00000003394	ENSDARG00000041221	ortholog_one2many	CT027754.1	Uncharacterized protein [Source:UniProtKB/TrEMBL;Acc:E7F2N5]	2.84929	0.0962566	0.0559504	41.1389	0.534734	0.51029	0	0	0	0	0	0	0	0	0	0	0
ENSTNIG00000017587	ENSDARG00000043093	ortholog_one2many	MPEG1 (2 of 3)	macrophage expressed 1 [Source:HGNC Symbol;Acc:29619]	1.60937	0.225887	0.00110779	1.18825	0.18823	0.0012028	0	0	0	0	0	0.0592151	0.222815	0.0713831	0.0299875	0.157306	0.041155
ENSTNIG00000000825	ENSDARG00000044612	ortholog_one2one	c1qb	complement component 1, q subcomponent, B chain [Source:ZFIN;Acc:ZDB-GENE-040801-223]	8.20351	0.0230159	0	6.79425	0.019179	0	0	0	0	0	0	0	0	0	0	0	0
ENSTNIG00000006561	ENSDARG00000044613	ortholog_one2one	c1qa	complement component 1, q subcomponent, A chain [Source:ZFIN;Acc:ZDB-GENE-050522-86]	6.14667	0.0075191	0.0104893	5.82333	0.00626562	0.0170834	1.07805	1.34355	0.797275	0.215247	0	0	0	0	0	0	0
ENSTNIG00000010482	ENSDARG00000045506	ortholog_one2many	GRAMD4 (2 of 2)	GRAM domain containing 4 [Source:HGNC Symbol;Acc:29113]	46.1206	0.50178	0.218603	46.5916	0.61261	0.340878	18.8175	11.8962	7.35454	0.269279	0.613953	9.69046	10.2186	16.9489	16.1682	12.4593	1.4941
ENSTNIG00000011021	ENSDARG00000045544	ortholog_one2one	hgfa	hepatocyte growth factor a [Source:ZFIN;Acc:ZDB-GENE-041014-2]	2.27677	0.0855524	0.0488887	8.1208	0.298008	0.294582	0.576964	0.692183	0.458194	0.0515005	0.327019	0.203449	0.561395	0.882917	0.679996	0.447813	0.0282797
ENSTNIG00000009393	ENSDARG00000045999	ortholog_one2one	saa	serum amyloid A [Source:ZFIN;Acc:ZDB-GENE-040927-15]	2.11556	0	0.0110779	4.44585	0	0.024056	0	0	0	0	0	0.120246	0.150821	0	0	0.273801	0
ENSTNIG00000006053	ENSDARG00000046085	ortholog_one2many	CLDND1 (1 of 2)	claudin domain containing 1 [Source:HGNC Symbol;Acc:1322]	19.3356	0.415381	0.0833347	56.3044	1.66397	0.316064	5.25378	6.77628	7.9378	4.28395	11.2869	13.8187	14.602	13.6537	11.6474	9.80602	7.63069
ENSTNIG00000002325	ENSDARG00000046085	ortholog_one2many	CLDND1 (1 of 2)	claudin domain containing 1 [Source:HGNC Symbol;Acc:1322]	26.1035	0.674216	0.0874189	152.118	4.94349	0.765273	5.25378	6.77628	7.9378	4.28395	11.2869	13.8187	14.602	13.6537	11.6474	9.80602	7.63069
ENSTNIG00000013304	ENSDARG00000052717	ortholog_one2one	fbxo43	F-box protein 43 [Source:ZFIN;Acc:ZDB-GENE-040426-1645]	954.567	8.78711	6.15147	1356.57	14.8284	13.9859	439.971	282.933	198.834	3.0235	1.33807	513.029	527.203	258.707	186.967	75.6709	16.3172
ENSTNIG00000014454	ENSDARG00000053026	ortholog_one2one	kif19	kinesin family member 19 [Source:ZFIN;Acc:ZDB-GENE-080215-2]	16.3514	0.151442	0.12956	92.6086	0.97616	1.04892	2.70067	2.97683	1.31883	0	0	10.5906	12.2617	15.7539	13.1761	11.4005	0.866989
ENSTNIG00000001453	ENSDARG00000053496	ortholog_one2one	GEMIN8	gem (nuclear organelle) associated protein 8 [Source:HGNC Symbol;Acc:26044]	93.3615	2.56153	2.23452	521.483	16.8355	18.8796	84.4578	95.8602	65.7561	14.7169	25.3116	33.3979	40.0012	71.3153	90.912	78.7415	21.7541
ENSTNIG00000009433	ENSDARG00000053535	ortholog_one2one	lmo7b	LIM domain only 7b [Source:ZFIN;Acc:ZDB-GENE-060825-242]	78.0499	1.99317	0.0823065	164.502	4.51832	0.285395	46.2984	42.001	32.6975	2.92519	0.346365	141.126	166.957	106.58	104.01	99.1649	25.0587
ENSTNIG00000010061	ENSDARG00000053876	ortholog_one2one	klhl26	kelch-like 26 (Drosophila) [Source:ZFIN;Acc:ZDB-GENE-030131-5975]	47.2735	0.644432	0.177861	66.3289	1.09979	0.375727	1.50899	12.0632	8.57934	0.714743	0.432778	1.8842	1.94624	9.41212	13.6954	15.0863	1.74605
ENSTNIG00000013669	ENSDARG00000053943	ortholog_one2many	ccr9b	chemokine (C-C motif) receptor 9b [Source:ZFIN;Acc:ZDB-GENE-070301-3]	7.97465	0.137035	0.00371852	13.9965	0.199522	0.00773233	NA	NA	NA	NA	NA	0	0	0	0	0	0
ENSTNIG00000011302	ENSDARG00000054578	ortholog_one2one	arl6ip1	ADP-ribosylation factor-like 6 interacting protein 1 [Source:ZFIN;Acc:ZDB-GENE-040426-1087]	1115.7	29.8337	20.3747	1919.17	60.251	52.6352	373.721	29.1161	17.9412	18.2002	22.5079	243.846	286.389	89.4049	41.6341	17.6826	19.5548
ENSTNIG00000017587	ENSDARG00000055290	ortholog_one2many	mpeg1	macrophage expressed 1 [Source:ZFIN;Acc:ZDB-GENE-030131-7347]	1.60937	0.225887	0.00110779	1.18825	0.18823	0.0012028	0	0	0	0	0	0	0	0	0	0	0
ENSTNIG00000000740	ENSDARG00000057328	ortholog_one2one	cth1	cth1 [Source:ZFIN;Acc:ZDB-GENE-990806-20]	2505.06	41.1617	3.02141	3564.39	68.0373	6.48436	2206.97	1315.67	835.524	38.5487	3.98556	2480.88	2084.64	1439.28	1044.16	649.59	127.343
ENSTNIG00000017002	ENSDARG00000057719	ortholog_one2one	atl2	atlastin GTPase 2 [Source:ZFIN;Acc:ZDB-GENE-030131-6505]	149.482	3.94953	2.42568	503.884	15.7234	12.5797	118.876	80.0995	58.4065	6.60384	9.05488	166.324	197.335	121.462	110.395	78.7959	14.4263
ENSTNIG00000001775	ENSDARG00000057859	ortholog_one2one	hoxd10a	homeo box D10a [Source:ZFIN;Acc:ZDB-GENE-990415-116]	169.227	3.45028	3.59209	249.538	5.82614	8.05626	0	0	0	0	0.25013	0	0	0.0381982	0	0	0
ENSTNIG00000000514	ENSDARG00000058160	ortholog_one2many	tnfaip2b	tumor necrosis factor, alpha-induced protein 2b [Source:ZFIN;Acc:ZDB-GENE-081107-56]	29.0888	0.345789	0.401171	24.8897	0.364476	0.89579	0	0.145752	0.145752	0.30855	4.76049	0.112465	0	0.301279	0.227817	0.284539	0.286602
ENSTNIG00000008134	ENSDARG00000058969	ortholog_one2one	CNTNAP2 (1 of 4)	contactin associated protein-like 2 [Source:HGNC Symbol;Acc:13830]	3.08359	0.597109	0.0339136	5.4183	1.44454	0.0834162	0.0469773	0.0923082	0.0981508	0.13276	0.154026	0.0198872	0	0.135852	0.33235	0.113209	0.158951
ENSTNIG00000001339	ENSDARG00000059166	ortholog_one2many	SLC22A13	solute carrier family 22 (organic anion transporter), member 13 [Source:HGNC Symbol;Acc:8494]	0.0835214	0	0.177877	17.6387	0.604819	0.757676	0	0	0	0	0	0.149368	0.499594	0	0.151285	0.113371	0.138416
ENSTNIG00000012748	ENSDARG00000059166	ortholog_one2many	SLC22A13	solute carrier family 22 (organic anion transporter), member 13 [Source:HGNC Symbol;Acc:8494]	6.13395	0.15823	0.295409	29.0056	1.22909	1.39131	0	0	0	0	0	0.149368	0.499594	0	0.151285	0.113371	0.138416
ENSTNIG00000000333	ENSDARG00000059166	ortholog_one2many	SLC22A13	solute carrier family 22 (organic anion transporter), member 13 [Source:HGNC Symbol;Acc:8494]	18.8256	0.802213	0.199478	62.2911	2.47382	0.930378	0	0	0	0	0	0.149368	0.499594	0	0.151285	0.113371	0.138416
ENSTNIG00000011111	ENSDARG00000059651	ortholog_one2one	CIDEC	cell death-inducing DFFA-like effector c [Source:HGNC Symbol;Acc:24229]	867.024	16.5671	0.727306	2273.25	54.4966	3.18352	0	0	0	0	0	0	0	0	0	0	0
ENSTNIG00000007527	ENSDARG00000060022	ortholog_one2one	ccbe1	collagen and calcium binding EGF domains 1 [Source:ZFIN;Acc:ZDB-GENE-090506-7]	70.3499	0.917876	0.0338212	107.941	1.62952	0.134105	0	1.59298	1.57718	0	0	0.371244	0.310427	1.59122	4.38676	3.00561	0.344024
ENSTNIG00000006882	ENSDARG00000060112	ortholog_one2one	sybu	syntabulin (syntaxin-interacting) [Source:ZFIN;Acc:ZDB-GENE-060929-1202]	224.085	4.62026	0.233467	1061.71	25.9974	1.65394	17.5548	11.0859	6.89816	0.330448	0	84.0929	63.4118	18.8005	19.6399	17.225	2.56576
ENSTNIG00000009347	ENSDARG00000060346	ortholog_one2one	zgc:162592	zgc:162592 [Source:ZFIN;Acc:ZDB-GENE-030131-5400]	45.0294	1.41006	0.141865	58.0913	2.13618	0.284601	26.7498	53.8372	39.0411	2.0929	0	55.3838	44.2348	80.8677	85.1089	82.5913	8.43584
ENSTNIG00000010287	ENSDARG00000060512	ortholog_one2one	KBTBD3	Uncharacterized protein [Source:UniProtKB/TrEMBL;Acc:E7F9J9]	3.52604	0.0838446	0.0501346	3.12257	0.0865003	0.0695444	0	0	0.199183	0.251106	0.140372	0	0	0.0279749	0.0352561	0.0396308	0.471761
ENSTNIG00000015617	ENSDARG00000060751	ortholog_one2one	taok3a	TAO kinase 3a [Source:ZFIN;Acc:ZDB-GENE-100921-50]	32.6518	1.27642	0.822867	58.3456	2.65225	2.23983	66.548	28.1728	21.4443	1.28109	0.337662	131.853	166.198	49.867	47.5734	69.7499	10.8751
ENSTNIG00000018464	ENSDARG00000060754	ortholog_one2one	CU915738.1	Uncharacterized protein [Source:UniProtKB/TrEMBL;Acc:H9GXL1]	61.1176	1.92195	2.04459	128.742	4.66716	5.92052	60.5286	34.2124	28.4308	10.2477	3.03534	NA	NA	NA	NA	NA	NA
ENSTNIG00000013780	ENSDARG00000061409	ortholog_one2one	bivm	basic, immunoglobulin-like variable motif containing [Source:ZFIN;Acc:ZDB-GENE-010822-3]	15.6776	0.229946	0.155269	30.7215	0.52915	0.467397	6.73034	7.70902	4.4948	0.305843	0	4.7039	5.77308	9.99958	11.6289	12.7071	1.82797
ENSTNIG00000013188	ENSDARG00000062049	ortholog_one2one	hmha1	histocompatibility (minor) HA-1 [Source:ZFIN;Acc:ZDB-GENE-071213-2]	126.715	2.71332	1.12459	338.162	8.54458	4.63781	62.1367	14.5487	10.6572	3.39947	0.610672	151.814	164.421	54.7803	29.2715	35.0903	16.8414
ENSTNIG00000006594	ENSDARG00000063345	ortholog_one2one	creg1	cellular repressor of E1A-stimulated genes 1 [Source:ZFIN;Acc:ZDB-GENE-070112-2042]	65.3076	1.77661	1.09506	141.27	4.55931	3.66236	11.6883	18.7609	19.9292	11.2982	7.718	21.0529	26.8278	20.7032	19.0749	14.4477	8.97549
ENSTNIG00000016509	ENSDARG00000063724	ortholog_one2one	GALNT3	Uncharacterized protein [Source:UniProtKB/TrEMBL;Acc:E7F198]	68.9808	2.2515	0.558809	62.2058	2.397	0.755805	0.824284	1.95819	2.45815	1.4989	0.284551	0.931219	0.803	0.993944	1.20843	1.08229	0.950582
ENSTNIG00000016046	ENSDARG00000067996	ortholog_many2many	CSK (2 of 2)	c-src tyrosine kinase [Source:HGNC Symbol;Acc:2444]	70.1004	1.18556	0.653228	195.306	3.83838	2.79258	25.3782	35.6465	26.0377	3.03536	3.24548	0	0	0.264917	0.500804	0.813143	0
ENSTNIG00000013669	ENSDARG00000068310	ortholog_one2many	ccr9b	chemokine (C-C motif) receptor 9b [Source:ZFIN;Acc:ZDB-GENE-070301-3]	7.97465	0.137035	0.00371852	13.9965	0.199522	0.00773233	0	0	0	0	0	0	0	0	0	0	0
ENSTNIG00000009936	ENSDARG00000069129	ortholog_one2one	zgc:153126	zgc:153126 [Source:ZFIN;Acc:ZDB-GENE-061103-76]	25.1422	0.625653	0.309921	86.7106	2.51684	1.4915	232.682	118.648	75.126	1.92686	0.139431	358.501	315.544	202.287	163.936	92.9412	12.6352
ENSTNIG00000010482	ENSDARG00000069171	ortholog_one2many	gramd4	GRAM domain containing 4 [Source:ZFIN;Acc:ZDB-GENE-041210-211]	46.1206	0.50178	0.218603	46.5916	0.61261	0.340878	0	0	0	0	0	0.0472076	0.473689	0.531143	0.239067	0.644954	0.131239
ENSTNIG00000002560	ENSDARG00000069335	ortholog_one2one	BCL6B	B-cell CLL/lymphoma 6, member B [Source:HGNC Symbol;Acc:1002]	3.23704	0.00413198	0.0057642	3.00732	0.00344315	0.00625859	0	0	0	0	0	0	0	0	0	0	0
ENSTNIG00000007598	ENSDARG00000069428	ortholog_one2one	zgc:158856	zgc:158856 [Source:ZFIN;Acc:ZDB-GENE-070112-1722]	196.647	5.31219	0.882854	209.732	6.79573	1.50322	175.355	178.452	117.189	2.37537	0.549929	539.635	394.892	245.489	262.083	148.191	15.5585
ENSTNIG00000008243	ENSDARG00000069563	ortholog_one2many	TRIM41	tripartite motif containing 41 [Source:HGNC Symbol;Acc:19013]	61.24	0.894114	0.963416	273.695	4.57474	6.7254	0	0.347903	0.19722	0.195632	0	0.0979211	0.122819	0.78695	0.694243	0.520257	0.51042
ENSTNIG00000004577	ENSDARG00000069744	ortholog_one2many	mos	v-mos Moloney murine sarcoma viral oncogene homolog [Source:ZFIN;Acc:ZDB-GENE-040428-3]	289.697	4.72749	1.27992	463.751	9.13686	3.29635	26.2752	36.0465	26.4589	1.74666	0.268476	68.4329	56.8486	24.9332	29.7417	18.9933	4.25924
ENSTNIG00000016859	ENSDARG00000070062	ortholog_one2many	nox1	NADPH oxidase 1 [Source:ZFIN;Acc:ZDB-GENE-070404-1]	22.2449	0.627252	0.638498	38.7828	1.28975	1.66265	0	0	0	0.453465	3.15601	0	0	0	0	0	0.0618763
ENSTNIG00000004609	ENSDARG00000070329	ortholog_one2one	cbx8b	chromobox homolog 8b [Source:ZFIN;Acc:ZDB-GENE-050522-325]	28.3606	0.560221	0.458475	76.493	1.90704	1.87025	6.79638	42.4021	23.5371	0.675918	0.706271	4.90959	4.44083	31.9065	39.3982	38.0523	2.16544
ENSTNIG00000016046	ENSDARG00000070805	ortholog_many2many	csk	c-src tyrosine kinase [Source:ZFIN;Acc:ZDB-GENE-061103-493]	70.1004	1.18556	0.653228	195.306	3.83838	2.79258	26.1293	33.8269	25.2434	3.60263	4.14048	7.59572	10.8636	27.0744	30.8281	30.2154	6.22857
ENSTNIG00000012064	ENSDARG00000071213	ortholog_one2one	rgl3a	ral guanine nucleotide dissociation stimulator-like 3a [Source:ZFIN;Acc:ZDB-GENE-101130-1]	49.7548	1.10698	0.952211	174.253	5.01211	5.15962	55.2077	6.94674	3.85612	2.95404	3.90822	85.4162	84.675	7.4023	7.81985	6.16853	2.78656
ENSTNIG00000000517	ENSDARG00000073764	ortholog_one2one	si:ch211-113j14.1	si:ch211-113j14.1 [Source:ZFIN;Acc:ZDB-GENE-120215-110]	105.864	2.10506	0.1897	192.904	4.35392	0.537354	0	0	0.0907545	0.3532	0.8049	0.0974753	0.0174658	0.0895278	0.0423112	0.0845533	0.319375
ENSTNIG00000013339	ENSDARG00000074011	ortholog_one2many	FAM196A (2 of 3)	family with sequence similarity 196, member A [Source:HGNC Symbol;Acc:33859]	5.11867	1.67159	0.570005	9.04366	7.91107	3.01181	0	0	0	0	0.166286	0	0	0	0	0.214587	0
ENSTNIG00000003193	ENSDARG00000075226	ortholog_many2many	CU570793.2	Uncharacterized protein [Source:UniProtKB/TrEMBL;Acc:F1QS48]	83.5515	2.81038	2.43388	147.502	5.76035	6.68469	14.7837	25.1591	24.6596	8.85946	4.90418	51.8513	52.5287	45.9214	46.7205	53.7681	41.5813
ENSTNIG00000016186	ENSDARG00000075334	ortholog_one2one			15.2687	0.0636963	0.158535	18.215	0.121005	0.321746	0.973421	0.787827	0.750343	0.258263	0	9.44887	9.24757	3.22639	4.74641	5.28322	0.572893
ENSTNIG00000006933	ENSDARG00000075352	ortholog_one2one			1.51259	0.0310664	0.12897	3.55092	0.0859676	0.265755	0	0	0	0	0.101449	0.0332506	0.291936	0.50772	0.808254	0.706645	0.83194
ENSTNIG00000003394	ENSDARG00000075848	ortholog_one2many	si:ch211-267j24.1	si:ch211-267j24.1 [Source:ZFIN;Acc:ZDB-GENE-100921-44]	2.84929	0.0962566	0.0559504	41.1389	0.534734	0.51029	0	0	0	0	0	0	0	0	0	0	0.0693887
ENSTNIG00000009175	ENSDARG00000076406	ortholog_one2one	ggcta	gamma-glutamyl cyclotransferase a [Source:ZFIN;Acc:ZDB-GENE-081104-129]	42.8268	0.703513	0.428517	63.3851	1.19475	0.984033	0	0.407739	0.95347	5.66258	8.38428	0.298736	0.749391	1.20041	0.605138	1.36045	1.24574
ENSTNIG00000013339	ENSDARG00000076878	ortholog_one2many	FAM196A (3 of 3)	family with sequence similarity 196, member A [Source:HGNC Symbol;Acc:33859]	5.11867	1.67159	0.570005	9.04366	7.91107	3.01181	0	0	0	0	0.515562	0	0.0720135	0.0461418	0	0.043578	0.0798074
ENSTNIG00000012481	ENSDARG00000076964	ortholog_one2one	cables2a	Cdk5 and Abl enzyme substrate 2a [Source:ZFIN;Acc:ZDB-GENE-091118-58]	98.3832	2.01714	1.00093	222.94	6.82344	3.93108	38.4275	25.8995	15.1826	1.12208	0.806696	124.863	119.27	84.3059	82.3414	56.7692	7.6766
ENSTNIG00000007528	ENSDARG00000077190	ortholog_one2one	HCN1	hyperpolarization activated cyclic nucleotide-gated potassium channel 1 [Source:HGNC Symbol;Acc:4845]	10.1825	0.734746	0.0106026	9.0417	0.818744	0.0158643	0	0	0	0	0	0	0	0	0	0	0
ENSTNIG00000013034	ENSDARG00000077588	ortholog_one2one	PDGFC	platelet derived growth factor C [Source:HGNC Symbol;Acc:8801]	26.5646	0.769455	0.54306	66.1543	2.09335	2.05272	16.9837	24.7843	15.341	0.307575	0.233572	6.48484	7.4793	24.8	30.2734	28.1743	1.81317
ENSTNIG00000015909	ENSDARG00000078221	ortholog_one2one	PLEKHA2	pleckstrin homology domain containing, family A (phosphoinositide binding specific) member 2 [Source:HGNC Symbol;Acc:14336]	28.8106	0.963709	0.716298	77.9094	2.93074	3.06471	1.41303	2.08483	1.91027	0	0	1.05032	1.31738	3.05985	2.593	3.03931	1.00372
ENSTNIG00000017587	ENSDARG00000078569	ortholog_one2many	MPEG1 (3 of 3)	macrophage expressed 1 [Source:HGNC Symbol;Acc:29619]	1.60937	0.225887	0.00110779	1.18825	0.18823	0.0012028	0	0	0	0	0	0	0	0	0	0	0.0265096
ENSTNIG00000014093	ENSDARG00000079451	ortholog_one2one	pik3r5	phosphoinositide-3-kinase, regulatory subunit 5 [Source:ZFIN;Acc:ZDB-GENE-030131-2308]	151.217	2.81272	0.096432	292.358	6.45497	0.262265	0.339205	0.929517	0.682132	0	0	2.85976	1.70101	5.37842	4.83737	6.86973	0.81961
ENSTNIG00000014753	ENSDARG00000079467	ortholog_one2one	wu:fd16d01	wu:fd16d01 [Source:ZFIN;Acc:ZDB-GENE-030131-5406]	336.058	9.7435	0.363395	665.83	23.1465	0.936305	180.136	152.95	86.2561	3.50659	1.6471	253.063	275.741	160.67	155.141	124.779	16.2193
ENSTNIG00000014270	ENSDARG00000086620	ortholog_one2one	gckr	glucokinase (hexokinase 4) regulator [Source:ZFIN;Acc:ZDB-GENE-110411-248]	10.2397	0.353823	0.0209341	27.8802	1.09603	0.0985046	0	0	0	0	0	0	0	0	0	0	0
ENSTNIG00000000147	ENSDARG00000086790	ortholog_one2one	gucy1b3	guanylate cyclase 1, soluble, beta 3 [Source:ZFIN;Acc:ZDB-GENE-090313-160]	112.326	3.73935	0.225686	103.435	4.10572	0.31018	0.129479	0.106416	0	0	0	0.168636	0.317272	0.914797	0.725899	1.47195	0.0879025
ENSTNIG00000003394	ENSDARG00000087509	ortholog_one2many	FP015862.1	Uncharacterized protein [Source:UniProtKB/TrEMBL;Acc:E7F8J7]	2.84929	0.0962566	0.0559504	41.1389	0.534734	0.51029	0	0	0	0	0	0	0	0	0.0894431	0	0
ENSTNIG00000016859	ENSDARG00000087574	ortholog_one2many	nox1	NADPH oxidase 1 [Source:ZFIN;Acc:ZDB-GENE-070404-1]	22.2449	0.627252	0.638498	38.7828	1.28975	1.66265	0	0	0	0.298071	1.84565	0	0	0	0	0	0
ENSTNIG00000003394	ENSDARG00000087706	ortholog_one2many	FP015862.3	Uncharacterized protein [Source:UniProtKB/TrEMBL;Acc:E7F0U5]	2.84929	0.0962566	0.0559504	41.1389	0.534734	0.51029	0	0	0	0	0	0	0	0	0	0	0.299446
ENSTNIG00000010955	ENSDARG00000090100	ortholog_one2many	FKBP6 (2 of 2)	FK506 binding protein 6, 36kDa [Source:HGNC Symbol;Acc:3722]	52.2431	1.55746	0.229914	89.4451	3.24226	0.586086	4.17018	17.0355	13.5462	0.563087	0	NA	NA	NA	NA	NA	NA
ENSTNIG00000003394	ENSDARG00000090405	ortholog_one2many	CABZ01029902.2	Uncharacterized protein [Source:UniProtKB/TrEMBL;Acc:H9GYM4]	2.84929	0.0962566	0.0559504	41.1389	0.534734	0.51029	0.58891	2.15088	2.15088	0.996535	1.09055	NA	NA	NA	NA	NA	NA
ENSTNIG00000003394	ENSDARG00000091443	ortholog_one2many	CR792453.3	Uncharacterized protein [Source:UniProtKB/TrEMBL;Acc:F1QT15]	2.84929	0.0962566	0.0559504	41.1389	0.534734	0.51029	1.33816	3.09333	3.20431	0.705215	0.561787	0.263712	0	0	0	0.266878	0.610939
ENSTNIG00000003394	ENSDARG00000091993	ortholog_one2many	dicp1.1	diverse immunoglobulin domain-containing protein 1.1 [Source:ZFIN;Acc:ZDB-GENE-120305-1]	2.84929	0.0962566	0.0559504	41.1389	0.534734	0.51029	NA	NA	NA	NA	NA	NA	NA	NA	NA	NA	NA
ENSTNIG00000011430	ENSDARG00000093818	ortholog_one2one	CH25H	cholesterol 25-hydroxylase [Source:HGNC Symbol;Acc:1907]	28.5074	0.270526	0.0300755	20.837	0.230218	0.039186	NA	NA	NA	NA	NA	NA	NA	NA	NA	NA	NA
ENSTNIG00000000514	ENSDARG00000094072	ortholog_one2many	tnfaip2b	tumor necrosis factor, alpha-induced protein 2b [Source:ZFIN;Acc:ZDB-GENE-081107-56]	29.0888	0.345789	0.401171	24.8897	0.364476	0.89579	NA	NA	NA	NA	NA	NA	NA	NA	NA	NA	NA
ENSTNIG00000008243	ENSDARG00000096304	ortholog_one2many	btr31	bloodthirsty-related gene family, member 31 [Source:ZFIN;Acc:ZDB-GENE-090512-3]	61.24	0.894114	0.963416	273.695	4.57474	6.7254	NA	NA	NA	NA	NA	NA	NA	NA	NA	NA	NA
ENSTNIG00000001079	NA	NA	NA	NA	13.4253	0.434398	0.194597	20.1927	0.752291	0.484065	NA	NA	NA	NA	NA	NA	NA	NA	NA	NA	NA
ENSTNIG00000004778	NA	NA	NA	NA	124.996	1.10538	0.0978248	323.454	3.388	0.38602	NA	NA	NA	NA	NA	NA	NA	NA	NA	NA	NA
ENSTNIG00000017861	NA	NA	NA	NA	8.57827	0.291199	0.133486	22.7475	0.977086	0.468012	NA	NA	NA	NA	NA	NA	NA	NA	NA	NA	NA
ENSTNIG00000012816	NA	NA	NA	NA	204.107	3.28066	2.86257	185.995	3.64501	3.97435	NA	NA	NA	NA	NA	NA	NA	NA	NA	NA	NA
ENSTNIG00000000359	NA	NA	NA	NA	32.1359	0.537905	0.050026	32.5283	0.617566	0.0905277	NA	NA	NA	NA	NA	NA	NA	NA	NA	NA	NA
ENSTNIG00000000443	NA	NA	NA	NA	23.0333	0.214876	0.0528983	22.2051	0.273849	0.0765803	NA	NA	NA	NA	NA	NA	NA	NA	NA	NA	NA
ENSTNIG00000000913	NA	NA	NA	NA	46.8856	0.921023	1.167	102.761	2.33909	3.95029	NA	NA	NA	NA	NA	NA	NA	NA	NA	NA	NA
ENSTNIG00000009770	NA	NA	NA	NA	373.353	11.8909	0.363501	376.221	14.14	0.577577	NA	NA	NA	NA	NA	NA	NA	NA	NA	NA	NA
ENSTNIG00000009450	NA	NA	NA	NA	1.38651	0	0.00530298	2.53652	0	0.0113799	NA	NA	NA	NA	NA	NA	NA	NA	NA	NA	NA
ENSTNIG00000016318	NA	NA	NA	NA	24.5814	0.608644	0.400794	83.1629	2.50472	2.1061	NA	NA	NA	NA	NA	NA	NA	NA	NA	NA	NA
ENSTNIG00000009432	NA	NA	NA	NA	37.1169	1.04773	0.83855	25.8822	0.873067	0.91047	NA	NA	NA	NA	NA	NA	NA	NA	NA	NA	NA
ENSTNIG00000012609	NA	NA	NA	NA	394.582	9.24682	0.341283	736.568	20.6457	0.991077	NA	NA	NA	NA	NA	NA	NA	NA	NA	NA	NA
ENSTNIG00000003048	NA	NA	NA	NA	12.6406	0.367856	0.283761	18.7713	0.643209	0.607281	NA	NA	NA	NA	NA	NA	NA	NA	NA	NA	NA

## Sheet: Embryonic specific genes
					Tetraodon gene expression (RPKM and FPKM)						Harvey et al 2013 gene expression zebrafish (FPKM)					Aanes et al 2013 gene expression zebrafish (FPKM)
Tetraodon ID	Zebrafish ID	Tetraodon ortholog type	Gene name	Gene description	egg.fpkm	30epi.fpkm	24hpf.fpkm	egg.rpkm	30epi.rpkm	24hpf.rpkm	2cell	64cell	high	shield	90epi	egg	1 cell	16 cell	128 cell	MBT	PostMBT
ENSTNIG00000017752	ENSDARG00000000068	ortholog_one2many	slc9a3r1	solute carrier family 9 (sodium/hydrogen exchanger), member 3 regulator 1 [Source:ZFIN;Acc:ZDB-GENE-031006-7]	0	12.7274	29.3966	0	10.6057	32.1265	16.322	31.9138	32.5573	29.8959	16.3986	6.37617	6.67242	34.2628	42.3018	37.5136	44.5772
ENSTNIG00000002951	ENSDARG00000000068	ortholog_one2many	slc9a3r1	solute carrier family 9 (sodium/hydrogen exchanger), member 3 regulator 1 [Source:ZFIN;Acc:ZDB-GENE-031006-7]	0.0276349	27.4229	48.8167	0.0266094	30.1262	71.9047	16.322	31.9138	32.5573	29.8959	16.3986	6.37617	6.67242	34.2628	42.3018	37.5136	44.5772
ENSTNIG00000003181	ENSDARG00000000349	ortholog_one2one	C21H11orf70	chromosome 11 open reading frame 70 [Source:HGNC Symbol;Acc:28188]	0	0.521004	2.02177	0	0.56256	3.03434	0	0	0	0	0	0.147495	0	0.355608	0.298776	0.0559748	0
ENSTNIG00000015647	ENSDARG00000000369	ortholog_one2one	PRKAG3 (1 of 2)	protein kinase, AMP-activated, gamma 3 non-catalytic subunit [Source:HGNC Symbol;Acc:9387]	0.0430846	1.3299	16.7981	0.133998	3.60498	58.1145	0	0	0	0	0	0	0.0757678	0.0970945	0	0	0.125952
ENSTNIG00000006320	ENSDARG00000000380	ortholog_one2one	pde6a	phosphodiesterase 6A, cGMP-specific, rod, alpha [Source:ZFIN;Acc:ZDB-GENE-030616-42]	0.171708	1.49403	2.2511	0.249279	3.34275	6.67515	0	0	0.124104	0.273429	0.63136	0.0506634	0.158864	0.142506	0.205254	0.249949	0.299297
ENSTNIG00000006124	ENSDARG00000000472	ortholog_one2one	cntn2	contactin 2 [Source:ZFIN;Acc:ZDB-GENE-990630-12]	0.0122288	2.78372	1.11005	0.0276741	6.15442	3.2405	3.66861	1.55381	1.38923	0.98255	0.389453	3.87222	4.89868	3.38021	1.89334	1.62153	1.90242
ENSTNIG00000014724	ENSDARG00000000730	ortholog_one2one	slc6a13	solute carrier family 6 (neurotransmitter transporter, GABA), member 13 [Source:ZFIN;Acc:ZDB-GENE-030616-629]	0	6.28084	0.605255	0	14.8946	1.72975	13.8211	16.8333	12.9786	2.35682	4.6536	14.0691	17.5655	23.573	20.6227	17.0954	5.76371
ENSTNIG00000019232	ENSDARG00000001414	ortholog_one2many	mctp2a	multiple C2 domains, transmembrane 2a [Source:ZFIN;Acc:ZDB-GENE-040724-63]	1.1274	16.1453	2.3867	1.67666	37.129	6.31114	0	0	0	4.16739	7.66944	0.332265	0.104188	1.69117	0.673058	1.28197	3.56013
ENSTNIG00000004118	ENSDARG00000001557	ortholog_one2one	tomm34	translocase of outer mitochondrial membrane 34 [Source:ZFIN;Acc:ZDB-GENE-030131-2081]	0.235936	10.7644	5.77924	1.14694	64.6954	45.4032	34.6567	44.3462	38.4302	14.9538	20.5787	26.5909	21.8305	38.6426	35.3902	40.532	23.2462
ENSTNIG00000005987	ENSDARG00000001721	ortholog_one2many	oc90	otoconin 90 [Source:ZFIN;Acc:ZDB-GENE-070912-300]	0.00350551	15.0264	49.1333	0.00483064	32.2438	139.176	0.253887	0.487713	0.551625	0.381471	0.488479	0.0236622	0.0890365	0.0760654	0.0239659	0.125718	0.131564
ENSTNIG00000006306	ENSDARG00000001818	ortholog_one2many	C3 (9 of 9)	complement component 3 [Source:HGNC Symbol;Acc:1318]	0.16568	3.53243	2.21754	0.413578	9.0691	12.7215	0.429988	0.969944	0.796453	0.603357	0	0	0.0359326	0.0805817	0.0145079	0.0869764	0.0597322
ENSTNIG00000001294	ENSDARG00000001976	ortholog_one2many	si:ch211-13k12.1	si:ch211-13k12.1 [Source:ZFIN;Acc:ZDB-GENE-050208-116]	0	1.7205	0.131365	0	3.39899	0.396052	0	0	0	0	0	0.355085	0.0556715	0.499392	0.179821	0.3032	1.48072
ENSTNIG00000011887	ENSDARG00000001999	ortholog_one2one	adamts18	ADAM metallopeptidase with thrombospondin type 1 motif, 18 [Source:ZFIN;Acc:ZDB-GENE-070815-1]	0.0039663	2.25681	3.49301	0.00760375	6.95494	13.7508	0	0.111866	0.153467	2.3384	1.73223	0.123615	0.258411	0.380819	1.02248	1.15716	12.257
ENSTNIG00000018719	ENSDARG00000002046	ortholog_one2many	btr29	bloodthirsty-related gene family, member 29 [Source:ZFIN;Acc:ZDB-GENE-090512-2]	0.120751	2.23618	3.75012	0.123319	4.45327	10.388	0.780763	0.796477	0.435087	0.129922	0	0.865509	1.129	0.445167	0.385711	0.341601	0.312799
ENSTNIG00000003084	ENSDARG00000002172	ortholog_one2many	aplnra	apelin receptor a [Source:ZFIN;Acc:ZDB-GENE-060929-512]	0	59.9305	14.8993	0	103.056	33.3623	0	0	14.5683	36.138	23.3346	0	0	0	0	0.213404	6.10658
ENSTNIG00000018377	ENSDARG00000002213	ortholog_one2one	invs	inversin [Source:ZFIN;Acc:ZDB-GENE-020507-2]	0.0219773	1.09871	1.70258	0.0368912	2.43279	5.01289	0.340875	1.0058	0.912915	0.69344	1.07728	1.10302	1.35275	3.54582	3.47567	2.9209	1.31176
ENSTNIG00000002999	ENSDARG00000002220	ortholog_one2one	C5H9orf78	chromosome 9 open reading frame 78 [Source:HGNC Symbol;Acc:24932]	0.911745	32.1707	28.9912	1.80833	74.8375	88.2477	9.22029	47.1104	42.0476	50.9838	35.5574	10.8353	10.2586	40.1686	44.6762	48.4954	63.6946
ENSTNIG00000006683	ENSDARG00000002259	ortholog_many2many	ca15c	carbonic anhydrase XV c [Source:ZFIN;Acc:ZDB-GENE-061013-737]	0.0112626	374.759	38.3399	0.00785357	446.13	60.2723	0	0	0	0	0	0	0	0	0	0	0
ENSTNIG00000015199	ENSDARG00000002259	ortholog_many2many	ca15c	carbonic anhydrase XV c [Source:ZFIN;Acc:ZDB-GENE-061013-737]	0	10.8165	1.63406	0	42.2291	7.00451	0	0	0	0	0	0	0	0	0	0	0
ENSTNIG00000016230	ENSDARG00000002391	ortholog_one2one	tlcd1	TLC domain containing 1 [Source:ZFIN;Acc:ZDB-GENE-041010-173]	0.0155246	9.15665	7.16131	0.0108255	9.02861	9.30259	0	0	0	0	0	0	0	0.0611551	0	0	0
ENSTNIG00000019500	ENSDARG00000002507	ortholog_one2one	itga10	integrin, alpha 10 [Source:ZFIN;Acc:ZDB-GENE-100922-54]	0.00816219	2.50143	0.526659	0.00969492	7.73978	2.00141	0	0	0.163313	0.582307	0.729757	0.483055	0.11016	0.723484	0.400298	0.33331	2.60952
ENSTNIG00000010168	ENSDARG00000002510	ortholog_one2one	dmbx1b	diencephalon/mesencephalon homeobox 1b [Source:ZFIN;Acc:ZDB-GENE-050417-97]	0	1.31906	2.76208	0	2.73826	7.78646	0	0	0	0	0	0	0	0.215652	0.489207	0.20367	0.261096
ENSTNIG00000008539	ENSDARG00000002533	ortholog_one2one	adora2b	adenosine A2b receptor [Source:ZFIN;Acc:ZDB-GENE-060511-1]	0.2025	10.4972	10.2356	0.147346	9.18756	11.6835	0	0	0.206622	0	0	0	0	0.0528923	0	0.449581	0.137225
ENSTNIG00000000637	ENSDARG00000002601	ortholog_one2one	irx7	iroquois homeobox protein 7 [Source:ZFIN;Acc:ZDB-GENE-020103-1]	0.0149658	26.5196	27.6351	0.0207815	49.3301	66.6824	0	0	17.127	42.8098	196.065	0.259022	0.081221	0.208165	0.0655865	46.2008	26.9584
ENSTNIG00000015387	ENSDARG00000002720	ortholog_one2one	utp15	utp15, U3 small nucleolar ribonucleoprotein, homolog [Source:ZFIN;Acc:ZDB-GENE-030131-3831]	0.741246	33.5386	21.1956	1.3288	72.8923	59.7992	6.25986	15.3155	19.8428	42.0677	35.6273	7.59539	7.81288	16.3745	23.8926	20.467	47.3422
ENSTNIG00000017743	ENSDARG00000002731	ortholog_one2one	sdc2	syndecan 2 [Source:ZFIN;Acc:ZDB-GENE-021206-3]	0	27.7122	22.7381	0	59.9967	56.6135	21.0753	26.3885	32.8498	38.1488	30.4282	16.629	15.6895	15.9242	17.0145	21.9062	24.384
ENSTNIG00000014133	ENSDARG00000002797	ortholog_one2many	BX908804.1	Uncharacterized protein [Source:UniProtKB/TrEMBL;Acc:F1QNN1]	0.0325152	1.75785	2.21137	0.0381294	2.61436	4.31065	0	0	0	0	0	0	0	0	0.10112	0	0
ENSTNIG00000003580	ENSDARG00000002968	ortholog_one2one	a1cf	apobec1 complementation factor [Source:ZFIN;Acc:ZDB-GENE-060824-3]	0.0582869	6.13997	19.1414	0.163573	23.1459	99.2745	0	0	0	0.754105	1.2725	0	0	0.0700009	0	0	4.02573
ENSTNIG00000011809	ENSDARG00000002994	ortholog_one2one	itpkca	inositol 1,4,5-trisphosphate 3-kinase Ca [Source:ZFIN;Acc:ZDB-GENE-030131-6009]	0.0214239	8.00641	6.00709	0.0537163	25.7901	25.2805	58.717	77.2002	58.6581	13.4103	10.5	51.1197	41.5556	104.708	106.073	104.965	27.1233
ENSTNIG00000010182	ENSDARG00000003165	ortholog_one2many	nr2f6b	nuclear receptor subfamily 2, group F, member 6b [Source:ZFIN;Acc:ZDB-GENE-040426-2351]	0.00327249	5.30497	18.457	0.00228196	4.92145	22.4461	0	0	0.308697	8.06011	20.2637	0	0	0	0.0329187	0	5.91829
ENSTNIG00000011135	ENSDARG00000003169	ortholog_one2one	magi1b	membrane associated guanylate kinase, WW and PDZ domain containing 1b [Source:ZFIN;Acc:ZDB-GENE-030131-5110]	1.36593	23.6358	6.89712	7.2473	89.2144	35.18	9.60374	15.296	17.0576	35.0564	43.5862	11.9744	9.87021	31.0624	28.6531	26.8976	46.9624
ENSTNIG00000017916	ENSDARG00000003181	ortholog_many2many	sult1st4	sulfotransferase family 1, cytosolic sulfotransferase 4 [Source:ZFIN;Acc:ZDB-GENE-040426-2054]	0.00484497	0.79405	8.29485	0.00987359	3.44414	37.5967	0	0	0	0	0	0	0	0	0	0	0.0434957
ENSTNIG00000017915	ENSDARG00000003181	ortholog_many2many	sult1st4	sulfotransferase family 1, cytosolic sulfotransferase 4 [Source:ZFIN;Acc:ZDB-GENE-040426-2054]	0	2.0075	8.27515	0	5.86709	36.224	0	0	0	0	0	0	0	0	0	0	0.0434957
ENSTNIG00000003302	ENSDARG00000003193	ortholog_one2one	rassf7b	Ras association (RalGDS/AF-6) domain family (N-terminal) member 7b [Source:ZFIN;Acc:ZDB-GENE-030429-1]	0.289308	1.63408	1.02202	1.01508	6.94142	5.94081	0	0	6.8179	18.9667	8.77998	0	0.225434	0.108333	0.182039	1.94396	21.1732
ENSTNIG00000008392	ENSDARG00000003216	ortholog_one2one	anxa2a	annexin A2a [Source:ZFIN;Acc:ZDB-GENE-030131-4282]	0.139492	11.4061	43.2801	0.453671	45.934	229.917	0	0	0	0	2.01165	0.827666	0	0	0.279429	0	0.306792
ENSTNIG00000012840	ENSDARG00000003313	ortholog_one2one	EPS8L1 (1 of 2)	EPS8-like 1 [Source:HGNC Symbol;Acc:21295]	0.0041112	24.1503	4.48204	0.00286681	56.1948	12.6696	0	0	3.22912	39.4376	11.2718	0.226933	0	0.109426	0.137907	0.413383	48.1677
ENSTNIG00000006362	ENSDARG00000003399	ortholog_one2one	fgf8a	fibroblast growth factor 8a [Source:ZFIN;Acc:ZDB-GENE-990415-72]	0.00382057	9.93985	7.10766	0.00777785	32.387	29.7983	0	0	3.25907	23.3311	22.5214	0.716742	0.988887	0.633617	0.47186	1.03362	35.8164
ENSTNIG00000016890	ENSDARG00000003411	ortholog_one2one	foxa2	forkhead box A2 [Source:ZFIN;Acc:ZDB-GENE-980526-404]	0	2.97217	7.3809	0	8.02502	25.6563	0	0	0.803585	7.60051	32.0406	0.0866588	0.0543467	0.17411	0.131656	0.361759	10.9315
ENSTNIG00000017349	ENSDARG00000003444	ortholog_one2one	dhrs7	dehydrogenase/reductase (SDR family) member 7 [Source:ZFIN;Acc:ZDB-GENE-060825-21]	0.310054	22.0866	6.09398	1.52012	47.7243	18.4134	0.550619	1.59553	1.96176	1.15773	1.28214	0.253443	0.5563	1.62945	2.05356	4.13583	3.56693
ENSTNIG00000016614	ENSDARG00000003449	ortholog_one2one	pde10a	phosphodiesterase 10A [Source:ZFIN;Acc:ZDB-GENE-040426-1115]	0.00418953	0.537062	1.6653	0.0200447	2.59537	10.3587	0.727467	1.39518	1.4439	0.433555	0	0.621548	0.909521	3.95447	3.59353	3.51853	2.82588
ENSTNIG00000008219	ENSDARG00000003576	ortholog_one2many	klhl32	kelch-like 32 (Drosophila) [Source:ZFIN;Acc:ZDB-GENE-070209-47]	0.00321528	1.77601	1.77679	0.0210131	9.20818	14.6009	0.65711	1.16579	1.16579	0	0	0.149125	0.124695	0.179768	0.327251	0.396153	0.0345477
ENSTNIG00000005569	ENSDARG00000003576	ortholog_one2many	klhl32	kelch-like 32 (Drosophila) [Source:ZFIN;Acc:ZDB-GENE-070209-47]	0.00435043	0.157547	0.413203	0.0253541	1.94845	5.91837	0.65711	1.16579	1.16579	0	0	0.149125	0.124695	0.179768	0.327251	0.396153	0.0345477
ENSTNIG00000010182	ENSDARG00000003607	ortholog_one2many	nr2f6a	nuclear receptor subfamily 2, group F, member 6a [Source:ZFIN;Acc:ZDB-GENE-030131-4362]	0.00327249	5.30497	18.457	0.00228196	4.92145	22.4461	13.8621	14.2034	14.3308	35.5421	47.359	1.64089	2.42926	5.27487	5.39452	5.94138	32.6426
ENSTNIG00000019005	ENSDARG00000003701	ortholog_one2many	cldng	claudin g [Source:ZFIN;Acc:ZDB-GENE-010328-7]	0.00449501	97.2633	3.31568	0.00626882	171.715	7.63301	2523.22	1388.88	868.77	16.8921	4.18941	2913.49	3044.76	1263.51	986.794	560.209	65.0504
ENSTNIG00000018286	ENSDARG00000003754	ortholog_one2one	tspan2	tetraspanin 2 [Source:ZFIN;Acc:ZDB-GENE-050522-511]	2.17157	65.1265	27.5062	2.54812	94.8408	46.8878	9.61245	13.2968	13.845	7.12273	1.8676	5.84914	8.0296	8.66115	8.27988	11.3085	6.01778
ENSTNIG00000010115	ENSDARG00000003854	ortholog_one2many	ACSL1 (2 of 2)	acyl-CoA synthetase long-chain family member 1 [Source:HGNC Symbol;Acc:3569]	0.49135	11.391	62.0569	1.18606	34.1197	240.176	0.398718	1.2934	2.35561	1.95756	1.19039	1.16093	1.1831	4.75243	5.87914	9.11441	8.59807
ENSTNIG00000001352	ENSDARG00000003900	ortholog_one2many			0	1.67911	0.0911438	0	4.20302	0.455221	0.453862	1.54816	1.76843	0.710203	0.311111	0.0598875	0.15023	0.144387	0.667216	0.681823	1.20705
ENSTNIG00000008925	ENSDARG00000003925	ortholog_one2one	cx28.6	connexin 28.6 [Source:ZFIN;Acc:ZDB-GENE-040406-4]	0	5.57608	3.59719	0	10.1119	8.70099	0.543685	1.71874	1.71874	0	0	0	0	0.073694	0	0	0
ENSTNIG00000000046	ENSDARG00000003961	ortholog_one2many	parp3	poly (ADP-ribose) polymerase family, member 3 [Source:ZFIN;Acc:ZDB-GENE-030131-7435]	0.133755	4.36354	1.48263	0.358542	29.7399	20.0566	7.08103	3.41196	1.97379	1.96887	1.63327	3.94111	3.84473	4.22308	3.13632	2.44529	2.41302
ENSTNIG00000014621	ENSDARG00000003961	ortholog_one2many	parp3	poly (ADP-ribose) polymerase family, member 3 [Source:ZFIN;Acc:ZDB-GENE-030131-7435]	0.254464	22.2261	11.2091	0.488115	47.425	31.7514	7.08103	3.41196	1.97379	1.96887	1.63327	3.94111	3.84473	4.22308	3.13632	2.44529	2.41302
ENSTNIG00000000376	ENSDARG00000003977	ortholog_one2one	zgc:153896	zgc:153896 [Source:ZFIN;Acc:ZDB-GENE-060825-119]	0.0817013	28.1601	11.1561	0.0651105	24.9608	12.9922	1.00261	2.13077	1.4365	0.560149	1.33702	0.745072	1.46853	1.62527	2.3717	2.46402	0.998675
ENSTNIG00000003579	ENSDARG00000003998	ortholog_one2one	phyhipla	phytanoyl-CoA 2-hydroxylase interacting protein-like a [Source:ZFIN;Acc:ZDB-GENE-061215-64]	0.00895811	18.0193	42.7451	0.0123538	36.5906	115.569	0.199851	0.175868	0.0955975	0	0	0.0955613	0.136982	0.131655	0.179748	0.279764	0.0853919
ENSTNIG00000003864	ENSDARG00000004074	ortholog_one2one	bach2b	BTB and CNC homology 1, basic leucine zipper transcription factor 2b [Source:ZFIN;Acc:ZDB-GENE-041001-139]	0.119022	9.46522	2.56805	0.0891436	8.5607	3.0106	0.622424	0.597988	0.41976	0.823658	1.47113	0.212257	0.18636	0.443514	0.408464	0.394705	1.09165
ENSTNIG00000012264	ENSDARG00000004111	ortholog_one2one	esr1	estrogen receptor 1 [Source:ZFIN;Acc:ZDB-GENE-020806-5]	0.0342488	9.65131	1.96069	0.028742	9.25742	2.50918	2.68857	4.98592	4.98592	0.303602	0	0	0	0	0	0.0153358	0
ENSTNIG00000008108	ENSDARG00000004211	ortholog_one2many	CCDC106 (1 of 2)	coiled-coil domain containing 106 [Source:HGNC Symbol;Acc:30181]	0.00726526	1.89343	4.30978	0.0255537	6.14256	17.2041	49.2897	45.8719	27.2101	2.86189	3.58192	40.6646	42.5629	51.6112	47.0343	27.1006	6.94246
ENSTNIG00000015099	ENSDARG00000004218	ortholog_one2one	rnd1l	Rho family GTPase 1 like [Source:ZFIN;Acc:ZDB-GENE-060315-7]	0.0238633	47.8352	1.75825	0.0249604	50.1101	2.41416	0.080285	0.143967	15.5182	44.1486	21.1104	0	0	0.0889448	0.560475	2.60408	41.4599
ENSTNIG00000004549	ENSDARG00000004251	ortholog_one2one	dhfr	dihydrofolate reductase [Source:ZFIN;Acc:ZDB-GENE-010406-5]	0.300101	6.57375	12.3569	1.09482	29.8334	71.5044	29.0755	63.7874	68.776	84.6343	60.0692	12.5862	11.4264	45.3731	55.483	56.5902	52.8185
ENSTNIG00000003070	ENSDARG00000004306	ortholog_one2one	klhl18	kelch-like 18 (Drosophila) [Source:ZFIN;Acc:ZDB-GENE-030131-5785]	0.241788	13.7506	10.4331	0.248306	14.0451	13.9444	17.3081	20.1492	15.4588	1.15195	0.533427	30.4037	33.5008	45.7288	37.2451	38.1923	9.29638
ENSTNIG00000010359	ENSDARG00000004307	ortholog_one2one	lypd6	LY6/PLAUR domain containing 6 [Source:ZFIN;Acc:ZDB-GENE-040912-117]	0	2.48934	0.320447	0	7.19266	1.18564	0	0.506715	0.506715	0.754476	0.875595	0	0	0.816213	1.02865	0.770861	0.988212
ENSTNIG00000009193	ENSDARG00000004436	ortholog_one2one	fam92a1	family with sequence similarity 92, member A1 [Source:ZFIN;Acc:ZDB-GENE-040801-123]	0.339857	9.3829	9.18805	0.656597	22.2429	28.8797	4.03324	9.2949	8.9545	10.9801	18.1981	3.85786	4.483	17.0066	16.5488	9.99009	11.7107
ENSTNIG00000015968	ENSDARG00000004447	ortholog_one2one	BX957297.1	Uncharacterized protein [Source:UniProtKB/TrEMBL;Acc:F1QJG4]	0.0544673	2.20378	4.11307	0.107892	5.11794	13.177	0.573972	1.61903	1.92158	0.733711	1.22151	0.445493	0.465641	2.0288	2.63206	2.76141	1.29009
ENSTNIG00000018124	ENSDARG00000004539	ortholog_one2many	ptgs2a	prostaglandin-endoperoxide synthase 2a [Source:ZFIN;Acc:ZDB-GENE-020530-2]	0.0143579	3.30917	2.1347	0.0118124	4.52858	3.75513	0	0	1.34458	17.6162	6.1078	0.108272	0	0.0290046	0.0365539	0.027393	15.7524
ENSTNIG00000003828	ENSDARG00000004697	ortholog_one2many	rxrgb	retinoid X receptor, gamma b [Source:ZFIN;Acc:ZDB-GENE-040718-34]	0.0774356	14.7204	8.60999	0.116994	30.7345	23.3652	0	0	0	0.61957	3.33274	0	0	0	0	0	0.111742
ENSTNIG00000009532	ENSDARG00000004785	ortholog_one2one	cops2	COP9 constitutive photomorphogenic homolog subunit 2 (Arabidopsis) [Source:ZFIN;Acc:ZDB-GENE-040625-15]	0.300385	8.25029	31.4133	0.532324	18.1843	89.9546	11.6802	22.941	24.5028	21.0112	28.2051	22.6104	18.2031	46.0563	53.4874	50.3559	45.5664
ENSTNIG00000014989	ENSDARG00000004930	ortholog_one2many	lmo7a	LIM domain only 7a [Source:ZFIN;Acc:ZDB-GENE-030219-74]	3.95706	13.3364	11.9129	7.96706	37.8558	38.2991	0	0	0.078076	1.3412	2.09911	0.0303177	0.0190133	0.0365476	0.0614134	0.218607	1.52765
ENSTNIG00000014990	ENSDARG00000004930	ortholog_one2many	lmo7a	LIM domain only 7a [Source:ZFIN;Acc:ZDB-GENE-030219-74]	0.0170088	2.03925	1.07658	0.0469085	5.25328	3.66368	0	0	0.078076	1.3412	2.09911	0.0303177	0.0190133	0.0365476	0.0614134	0.218607	1.52765
ENSTNIG00000000589	ENSDARG00000004937	ortholog_one2one	skp2	S-phase kinase-associated protein 2 (p45) [Source:ZFIN;Acc:ZDB-GENE-030219-158]	2.44046	130.876	77.2513	2.55916	165.763	127.642	56.7999	82.4609	71.2994	75.8598	59.0401	103.48	107.102	142.801	137.501	119.735	137.608
ENSTNIG00000004803	ENSDARG00000005002	ortholog_one2one	brf1b	BRF1 homolog, subunit of RNA polymerase III transcription initiation factor IIIBb [Source:ZFIN;Acc:ZDB-GENE-030131-6248]	0.478899	2.02671	2.26008	0.71165	4.23236	7.47628	0.165958	0.246228	0.314456	0.977371	2.66594	0.409238	0.545376	0.698886	0.518112	0.660053	0.817719
ENSTNIG00000013861	ENSDARG00000005128	ortholog_one2one	rnaseh2b	ribonuclease H2, subunit B [Source:ZFIN;Acc:ZDB-GENE-040426-1090]	0.340004	23.5801	45.7262	0.72859	59.9031	151.449	4.93405	5.42671	4.62828	6.61942	14.2472	6.89128	12.4382	9.86075	12.1719	8.6112	5.43199
ENSTNIG00000019134	ENSDARG00000005394	ortholog_one2one	dnmt3aa	DNA (cytosine-5-)-methyltransferase 3 alpha a [Source:ZFIN;Acc:ZDB-GENE-050314-5]	0.156276	2.28026	3.70558	0.545387	8.21112	19.8122	0.910573	1.58353	2.76971	2.33112	0.3357	0.826235	0.829058	2.07171	2.07536	2.25762	3.3995
ENSTNIG00000016272	ENSDARG00000005397	ortholog_one2many	trim3b	tripartite motif-containing 3b [Source:ZFIN;Acc:ZDB-GENE-070112-1132]	0.0141474	22.923	24.0789	0.0221927	48.8779	67.2074	3.17943	2.592	1.95537	2.22952	2.0399	0.696083	1.33872	2.40548	2.56156	4.22664	3.16072
ENSTNIG00000018051	ENSDARG00000005525	ortholog_many2many	acy3.2	aspartoacylase (aminocyclase) 3.2 [Source:ZFIN;Acc:ZDB-GENE-040718-37]	0	0.195934	8.65715	0	0.438119	24.4877	28.7088	17.4368	12.2768	56.0889	48.8263	0.897286	0.519433	0.554701	0.139815	0.78582	11.3931
ENSTNIG00000003828	ENSDARG00000005593	ortholog_one2many	rxrga	retinoid x receptor, gamma a [Source:ZFIN;Acc:ZDB-GENE-980526-36]	0.0774356	14.7204	8.60999	0.116994	30.7345	23.3652	0.239382	1.06902	0.76301	0.215914	0.777971	0.0419278	0	0.336956	1.27398	0.891055	0.320542
ENSTNIG00000015558	ENSDARG00000005738	ortholog_one2one	rpf1	ribosome production factor 1 homolog (S. cerevisiae) [Source:ZFIN;Acc:ZDB-GENE-040625-177]	1.42561	75.484	51.0684	1.23014	85.4636	75.5496	3.645	47.9127	50.9613	39.0519	39.6118	75.4567	72.0153	55.0941	64.4289	82.9312	56.6952
ENSTNIG00000002389	ENSDARG00000005846	ortholog_many2many	CR384078.1	Uncharacterized protein [Source:UniProtKB/TrEMBL;Acc:F1Q751]	0	22.6696	5.69316	0	19.7241	6.66001	0	1.64959	3.05472	0.894365	0	0.700012	1.31701	2.9535	1.77249	3.85201	1.52036
ENSTNIG00000016928	ENSDARG00000005846	ortholog_many2many	CR384078.1	Uncharacterized protein [Source:UniProtKB/TrEMBL;Acc:F1Q751]	0	8.07518	2.04397	0.0087364	37.5525	12.9611	0	1.64959	3.05472	0.894365	0	0.700012	1.31701	2.9535	1.77249	3.85201	1.52036
ENSTNIG00000004664	ENSDARG00000005894	ortholog_one2one	slc7a9	solute carrier family 7 (cationic amino acid transporter, y+ system), member 9 [Source:ZFIN;Acc:ZDB-GENE-080116-2]	0.00313003	11.6498	0.252897	0.00436395	26.3279	0.757794	0	0.167786	0.123311	0	0	0.259594	0.0651202	0.292075	0.157755	0.236439	0.108252
ENSTNIG00000017639	ENSDARG00000005913	ortholog_one2many	TGM1 (4 of 6)	transglutaminase 1 (K polypeptide epidermal type I, protein-glutamine-gamma-glutamyltransferase) [Source:HGNC Symbol;Acc:11777]	0	1.05885	0.0530232	0	2.29826	0.174981	0	0	0	0.51956	1.30663	0	0	0.089593	0.0376374	0	0.0258269
ENSTNIG00000013586	ENSDARG00000005966	ortholog_one2one	slc4a5	solute carrier family 4, sodium bicarbonate cotransporter, member 5 [Source:ZFIN;Acc:ZDB-GENE-091112-19]	0.0851608	1.78973	1.48229	0.1519	1.72983	1.99436	0	0	0.085278	0.0915605	0.147242	0.0243944	0.0611943	0.0588142	0	0.185154	0.254314
ENSTNIG00000017476	ENSDARG00000006003	ortholog_one2one	mycl1a	v-myc myelocytomatosis viral oncogene homolog 1, lung carcinoma derived (avian) a [Source:ZFIN;Acc:ZDB-GENE-040426-2439]	1.16242	133.172	29.8504	1.61119	225.632	65.628	121.33	386.661	370.731	146.351	108.039	83.9067	83.3867	303.183	297.684	298.738	215.748
ENSTNIG00000012305	ENSDARG00000006060	ortholog_one2one	aim1b	absent in melanoma 1b [Source:ZFIN;Acc:ZDB-GENE-030131-7179]	1.04162	76.562	27.2124	0.955	91.3588	42.4726	0	0.129039	0.275751	11.1371	17.6146	0.822326	1.35713	0.556521	0.6137	0.886949	7.70053
ENSTNIG00000010623	ENSDARG00000006093	ortholog_one2one	cdk15	cyclin-dependent kinase 15 [Source:ZFIN;Acc:ZDB-GENE-060421-7193]	0.00367966	1.27933	0.217843	0.0069499	4.34857	1.10287	0	0	0	0	0	0.0749401	0.234988	0.0602262	0.227705	0.227519	0.312504
ENSTNIG00000014296	ENSDARG00000006110	ortholog_one2one	chd	chordin [Source:ZFIN;Acc:ZDB-GENE-990415-33]	0.0276674	77.6065	16.936	0.0213834	88.7181	25.1371	0	0	12.0266	46.7377	94.3817	0.315017	0.151968	0.175269	0.098172	1.6553	72.1826
ENSTNIG00000015308	ENSDARG00000006192	ortholog_one2many	gatad2ab	GATA zinc finger domain containing 2Ab [Source:ZFIN;Acc:ZDB-GENE-040426-2372]	0.564084	13.7202	8.26981	1.04536	35.8534	29.7716	10.2469	21.1775	24.2901	15.9494	12.9322	62.0881	68.3812	51.3397	51.2529	63.37	43.9907
ENSTNIG00000007263	ENSDARG00000006219	ortholog_one2one	gnl3	guanine nucleotide binding protein-like 3 (nucleolar) [Source:ZFIN;Acc:ZDB-GENE-030131-616]	1.57056	46.0033	25.5876	3.3998	101.951	74.4701	0.623131	3.86636	9.68752	60.4924	77.0335	0.625457	0.606198	4.82091	4.8951	3.84095	48.5874
ENSTNIG00000004092	ENSDARG00000006220	ortholog_one2many	ugt1ab	UDP glucuronosyltransferase 1 family a, b [Source:ZFIN;Acc:ZDB-GENE-040426-2762]	0.0046063	3.44253	40.1214	0.00321204	9.72233	168.736	0.258972	0.318344	0.435294	0.118405	0	0.482936	0.389399	0.138613	0.0349381	0.104729	0.0239746
ENSTNIG00000002406	ENSDARG00000006220	ortholog_one2many	ugt1ab	UDP glucuronosyltransferase 1 family a, b [Source:ZFIN;Acc:ZDB-GENE-040426-2762]	0	3.56857	39.3648	0.00768304	9.92482	160.661	0.258972	0.318344	0.435294	0.118405	0	0.482936	0.389399	0.138613	0.0349381	0.104729	0.0239746
ENSTNIG00000013253	ENSDARG00000006220	ortholog_one2many	ugt1ab	UDP glucuronosyltransferase 1 family a, b [Source:ZFIN;Acc:ZDB-GENE-040426-2762]	0	2.01712	19.4722	0	12.2455	174.051	0.258972	0.318344	0.435294	0.118405	0	0.482936	0.389399	0.138613	0.0349381	0.104729	0.0239746
ENSTNIG00000013931	ENSDARG00000006292	ortholog_one2one	MAATS1	MYCBP-associated, testis expressed 1 [Source:HGNC Symbol;Acc:24010]	0.00253171	0.275955	0.365188	0.00854186	1.88277	3.12352	0	0	0	0	0	0.0653365	0	0	0	0.0495907	0
ENSTNIG00000006440	ENSDARG00000006345	ortholog_one2many	MED17	mediator complex subunit 17 [Source:HGNC Symbol;Acc:2375]	0.49402	13.9824	9.73725	1.8322	64.3596	57.188	7.94857	18.5985	22.5571	13.6304	14.6547	23.4503	24.3102	30.6386	30.5108	28.1035	20.2377
ENSTNIG00000006907	ENSDARG00000006409	ortholog_one2one	mapk12b	mitogen-activated protein kinase 12b [Source:ZFIN;Acc:ZDB-GENE-041210-123]	0.128543	58.235	59.9098	0.109554	75.3586	101.482	0	0	10.9943	55.3986	37.5451	0.157575	0.131761	0.0422121	0.106398	1.75413	71.5139
ENSTNIG00000013967	ENSDARG00000006467	ortholog_one2one	pcdh8	protocadherin 8 [Source:ZFIN;Acc:ZDB-GENE-980526-242]	0	59.0759	0	0	212.357	35.5801	0	0.195867	0.537106	29.1437	21.7377	0.0218504	0.0822188	0.386325	0.5754	0.36486	24.9357
ENSTNIG00000017352	ENSDARG00000006497	ortholog_many2many	rtn1a	reticulon 1a [Source:ZFIN;Acc:ZDB-GENE-030131-2426]	0.0022178	0.458046	1.64757	0.00378069	1.73524	6.90408	0.796293	0.709545	1.52106	2.79567	4.94893	0.338092	0.50887	0.108684	0.753346	0.615871	0.563944
ENSTNIG00000009783	ENSDARG00000006522	ortholog_one2one	otop2	otopetrin 2 [Source:ZFIN;Acc:ZDB-GENE-050104-2]	0.138333	28.7089	15.1559	0.118722	28.5151	19.2945	0	0	0	0	0	0.0513954	0.128927	0.165217	0	0.156037	1.00017
ENSTNIG00000009479	ENSDARG00000006526	ortholog_one2one	fn1b	fibronectin 1b [Source:ZFIN;Acc:ZDB-GENE-030131-6545]	0.0546103	1.04902	4.82138	0.105336	2.62589	16.7949	0.370441	1.32624	1.47317	1.81115	13.4192	0.0146073	0.0549644	0.0234785	0.133152	0.0498914	0.223348
ENSTNIG00000005370	ENSDARG00000006560	ortholog_one2one	irf4a	interferon regulatory factor 4a [Source:ZFIN;Acc:ZDB-GENE-070912-330]	0.0194053	10.9295	0.271607	0.0250001	27.6076	0.832107	0	0	0	0	0	0	0	0	0	0	0.0773116
ENSTNIG00000016225	ENSDARG00000006615	ortholog_one2one	hnf1ba	HNF1 homeobox Ba [Source:ZFIN;Acc:ZDB-GENE-020104-1]	0.0422096	17.9346	3.65771	0.111262	72.9392	19.3193	0.104425	0.270029	1.98397	10.6132	10.3581	0.0185218	0.0464626	0.238163	0.206354	0.351452	19.5795
ENSTNIG00000007770	ENSDARG00000006693	ortholog_one2one	tmprss4a	transmembrane protease, serine 4a [Source:ZFIN;Acc:ZDB-GENE-061103-631]	0	12.9393	3.24413	0	15.3039	4.89765	121.954	82.1041	59.4158	47.7518	16.6319	54.1343	32.643	68.4003	62.8407	38.4528	26.2296
ENSTNIG00000002416	ENSDARG00000006773	ortholog_one2many	elovl4a	elongation of very long chain fatty acids (FEN1/Elo2, SUR4/Elo3, yeast)-like 4a [Source:ZFIN;Acc:ZDB-GENE-040426-1767]	0.0051009	1.06841	0.69361	0.00831488	3.10638	2.613	0.186381	0.626155	0.422862	0.087306	0	0.228424	0	0.403864	0.323897	0.416099	0.285762
ENSTNIG00000018940	ENSDARG00000006811	ortholog_one2one	sult1st6	sulfotransferase family 1, cytosolic sulfotransferase 6 [Source:ZFIN;Acc:ZDB-GENE-040718-343]	0.00944247	4.23036	4.38007	0.00658439	4.98693	6.77795	0	0	0	0	0	0	0	0	0	0	0
ENSTNIG00000016752	ENSDARG00000006832	ortholog_one2one	GALNT9	UDP-N-acetyl-alpha-D-galactosamine:polypeptide N-acetylgalactosaminyltransferase 9 (GalNAc-T9) [Source:HGNC Symbol;Acc:4131]	0.601475	0.55464	4.40831	0.444399	0.515049	5.497	0	0	0	0	0.20548	0.0847853	0.0531718	0.783592	1.7604	1.3514	0.471412
ENSTNIG00000012294	ENSDARG00000006837	ortholog_one2one	mycn	v-myc myelocytomatosis viral related oncogene, neuroblastoma derived (avian) [Source:ZFIN;Acc:ZDB-GENE-020711-1]	0	3.78273	16.8357	0	13.6302	81.2834	0.261074	0.2958	5.7531	10.5945	64.5515	0.206275	0.064681	0.290105	0.470074	7.6716	29.461
ENSTNIG00000016982	ENSDARG00000006859	ortholog_one2one	nkain1	Na+/K+ transporting ATPase interacting 1 [Source:ZFIN;Acc:ZDB-GENE-040426-1472]	0.0943588	16.0855	9.67679	0.108395	20.8531	16.5524	60.3641	62.8094	71.8499	71.0473	50.3024	19.086	16.3472	33.1981	30.1597	30.1128	48.1467
ENSTNIG00000016927	ENSDARG00000006892	ortholog_one2one	MYO3B	myosin IIIB [Source:HGNC Symbol;Acc:15576]	0.0506133	4.17536	0.672359	0.127895	12.0002	2.48341	0	0	0	0	0	0.0228629	0	0.0367479	0.0463125	0.104118	0.0794495
ENSTNIG00000008641	ENSDARG00000006911	ortholog_one2one	wnt8b	wingless-type MMTV integration site family, member 8b [Source:ZFIN;Acc:ZDB-GENE-990415-279]	0	4.22674	3.1068	0	4.23546	4.33055	0	0	0	0	1.18967	0	0	0	0	0	0
ENSTNIG00000008376	ENSDARG00000006981	ortholog_one2many	ccdc113	coiled-coil domain containing 113 [Source:ZFIN;Acc:ZDB-GENE-041010-163]	0.00954531	0.51788	7.0713	0.0066561	0.666935	11.8495	0	0	0	0	0	0.204118	0	0.656165	0.27565	0.103284	0.047288
ENSTNIG00000012174	ENSDARG00000007024	ortholog_one2one	uox	urate oxidase [Source:ZFIN;Acc:ZDB-GENE-030826-24]	0	0.768346	3.8603	0	1.7288	11.6467	0	0	0	5.91827	22.222	0	0	0.125944	0	0	5.55479
ENSTNIG00000014324	ENSDARG00000007097	ortholog_one2one	her13	hairy-related 13 [Source:ZFIN;Acc:ZDB-GENE-050228-1]	0.128141	69.9939	81.669	0.131405	69.1738	107.116	0	0	0.156268	0.138995	0.608373	0	0	0	0	0.0764768	0.280114
ENSTNIG00000017682	ENSDARG00000007141	ortholog_one2one	psmc3	proteasome (prosome, macropain) 26S subunit, ATPase, 3 [Source:ZFIN;Acc:ZDB-GENE-030131-666]	1.98806	64.6588	57.2655	2.96753	115.822	134.06	140.539	149.984	152.483	149.606	70.6547	74.3467	66.4806	119.385	125.198	83.1895	143.47
ENSTNIG00000019011	ENSDARG00000007173	ortholog_one2many	cyp2y3	cytochrome P450, family 2, subfamily Y, polypeptide 3 [Source:ZFIN;Acc:ZDB-GENE-050522-490]	0.156264	1.36962	23.9179	0.252718	4.06888	102.71	0.188498	0.92278	9.32805	52.0972	54.0917	0.241142	0.0432081	0.332221	1.5352	1.59495	46.3761
ENSTNIG00000018719	ENSDARG00000007199	ortholog_one2many	CR846090.1	Uncharacterized protein [Source:UniProtKB/TrEMBL;Acc:F1QZZ1]	0.120751	2.23618	3.75012	0.123319	4.45327	10.388	0	0	0	0	0	0	0	0	0	0	0
ENSTNIG00000018673	ENSDARG00000007231	ortholog_one2one	ryk	receptor-like tyrosine kinase [Source:ZFIN;Acc:ZDB-GENE-070209-277]	0.506203	13.2853	14.5036	1.50695	46.8926	67.5231	1.22186	28.7032	36.644	25.8481	31.5236	2.60654	3.30301	26.3249	46.3766	68.9167	41.8341
ENSTNIG00000011487	ENSDARG00000007329	ortholog_one2one	tbx16	T-box gene 16 [Source:ZFIN;Acc:ZDB-GENE-990615-5]	0.179393	147.685	8.15845	0.311234	335.314	23.3169	0	0	74.325	198.873	85.6081	0.417728	0.423185	0.258239	0.325453	5.62167	254.57
ENSTNIG00000005602	ENSDARG00000007406	ortholog_one2one	phox2a	paired-like homeobox 2a [Source:ZFIN;Acc:ZDB-GENE-000223-14]	0	1.14484	1.94992	0	0.976174	2.30535	0	0	0	0	0.934747	0	0.114193	0.0731677	0	0.138204	0.189828
ENSTNIG00000018304	ENSDARG00000007412	ortholog_one2one	slc2a1b	solute carrier family 2 (facilitated glucose transporter), member 1b [Source:ZFIN;Acc:ZDB-GENE-090915-1]	4.16678	79.9139	14.3461	7.06404	207.78	50.5847	0.173312	0.18129	0.16166	0	0	0.0522379	0	0.125944	0.158725	0.158595	0.145223
ENSTNIG00000015090	ENSDARG00000007436	ortholog_one2many	avpr2aa	arginine vasopressin receptor 2a, duplicate a [Source:ZFIN;Acc:ZDB-GENE-090313-344]	0.00560946	0.46789	0.966534	0.0115519	1.38586	3.73258	0	0	0	0	0	0	0.064856	0	0	0	0.0718752
ENSTNIG00000008513	ENSDARG00000007480	ortholog_one2one	rpe65a	retinal pigment epithelium-specific protein 65a [Source:ZFIN;Acc:ZDB-GENE-040426-1717]	0.00603553	0.554024	0.194098	0.00942044	1.7949	0.681293	0	0	0.206184	0.10114	0	0.0823212	0	0	0	0	0.143035
ENSTNIG00000010577	ENSDARG00000007641	ortholog_one2many	msxe	muscle segment homeobox E [Source:ZFIN;Acc:ZDB-GENE-980526-312]	0.0967109	7.99665	13.0567	0.175488	13.2591	27.7794	0	0	0	2.93429	40.0951	0	0.0845128	0	0.204734	0.0511417	0.421467
ENSTNIG00000003899	ENSDARG00000007727	ortholog_one2one	rgl2	ral guanine nucleotide dissociation stimulator-like 2 [Source:ZFIN;Acc:ZDB-GENE-010131-1]	0.249272	13.8621	9.88913	0.234894	15.3908	14.3192	0	0	0	0	0	0	0	0	0.0357442	0	0.539611
ENSTNIG00000011370	ENSDARG00000007982	ortholog_one2one	onecut1	one cut domain, family member 1 [Source:ZFIN;Acc:ZDB-GENE-040426-1469]	0	5.641	0.2571	0	22.6719	1.36731	0.966267	3.32671	2.17494	1.92238	1.65607	0	0.626941	0	0	0.537462	9.87186
ENSTNIG00000018714	ENSDARG00000008030	ortholog_one2many	myl9b	myosin, light chain 9b, regulatory [Source:ZFIN;Acc:ZDB-GENE-040426-2296]	0.291609	6.53042	16.837	0.221829	6.61607	21.5048	0.821511	0.646656	1.12129	3.28475	7.78903	1.55834	1.217	1.44141	2.14416	1.0712	2.86091
ENSTNIG00000007153	ENSDARG00000008064	ortholog_one2many	med8	mediator complex subunit 8 [Source:ZFIN;Acc:ZDB-GENE-040426-2091]	0	0	0	1.2099	54.476	88.3404	21.8182	61.5077	73.525	53.6893	47.7595	36.6901	27.7669	21.897	27.9099	38.8931	28.9429
ENSTNIG00000013867	ENSDARG00000008131	ortholog_one2many	sox1b	SRY-box containing gene 1b [Source:ZFIN;Acc:ZDB-GENE-060322-5]	0.00653561	0.723882	1.46649	0.00893732	1.10862	2.86596	0	0	0	0	0.134747	0	0	0	0	0	0.0303898
ENSTNIG00000004527	ENSDARG00000008133	ortholog_one2one	foxl1	forkhead box L1 [Source:ZFIN;Acc:ZDB-GENE-040426-1181]	0.0272338	6.04459	0.983774	0.0379811	10.447	1.98371	0	0	0.195442	0.504696	0.221453	0	0	0	0	0	0.514648
ENSTNIG00000007025	ENSDARG00000008164	ortholog_one2one	CT573322.1	Uncharacterized protein [Source:UniProtKB/TrEMBL;Acc:E7FER2]	0.00491822	4.72825	4.28743	0.00679975	9.33122	11.3447	0	0	0	0	0.173474	0	0	0	0	0	0.100349
ENSTNIG00000013603	ENSDARG00000008170	ortholog_one2one	dbnla	drebrin-like a [Source:ZFIN;Acc:ZDB-GENE-040704-42]	0.00741027	3.88592	4.85604	0.0195222	27.6869	46.898	0.101152	0	0	1.24229	11.7096	0.967472	1.61796	0.296197	0.419951	0.314707	0.832497
ENSTNIG00000000164	ENSDARG00000008182	ortholog_many2many	si:ch73-111e15.1	si:ch73-111e15.1 [Source:ZFIN;Acc:ZDB-GENE-110411-28]	0.0833976	19.4289	3.75857	0.186094	40.1722	10.3737	0	0	0	0	0.372908	0	0	0	0	0	0
ENSTNIG00000000500	ENSDARG00000008182	ortholog_many2many	si:ch73-111e15.1	si:ch73-111e15.1 [Source:ZFIN;Acc:ZDB-GENE-110411-28]	0.0375614	10.2512	1.70861	0.157153	33.0113	7.93509	0	0	0	0	0.372908	0	0	0	0	0	0
ENSTNIG00000001459	ENSDARG00000008182	ortholog_many2many	si:ch73-111e15.1	si:ch73-111e15.1 [Source:ZFIN;Acc:ZDB-GENE-110411-28]	0.0578775	29.7925	5.12648	0.337604	116.111	29.3247	0	0	0	0	0.372908	0	0	0	0	0	0
ENSTNIG00000007100	ENSDARG00000008310	ortholog_one2one	ip6k2	inositol hexaphosphate kinase 2 [Source:ZFIN;Acc:ZDB-GENE-030131-760]	0.0165508	0.529547	2.78139	0.0228587	1.00502	7.09211	0.486511	8.42479	9.53662	17.1038	22.0081	2.92097	1.87348	11.2571	19.23	21.2381	14.1646
ENSTNIG00000018518	ENSDARG00000008423	ortholog_one2one	tfec	transcription factor EC [Source:ZFIN;Acc:ZDB-GENE-041210-21]	0.0085832	2.12024	2.03548	0.0319767	10.9901	14.0567	0	0	0	6.41845	0.497261	NA	NA	NA	NA	NA	NA
ENSTNIG00000005648	ENSDARG00000008553	ortholog_many2many			0	0.373569	0.616967	0	1.08779	2.15452	0.497609	0.287886	0.22722	0.0905065	0	0.156778	0.511269	0.377988	0.349338	0.380785	0.217924
ENSTNIG00000001585	ENSDARG00000008553	ortholog_many2many			1.86127	1.8523	0.827151	2.91429	5.52967	4.32442	0.497609	0.287886	0.22722	0.0905065	0	0.156778	0.511269	0.377988	0.349338	0.380785	0.217924
ENSTNIG00000012369	ENSDARG00000008637	ortholog_one2one	mtp	microsomal triglyceride transfer protein [Source:ZFIN;Acc:ZDB-GENE-040419-2]	0.0610106	23.9832	12.6567	0.152023	79.4101	54.8251	0	0	1.53408	8.69595	2.85929	0.243113	0.261368	0.139557	0.0703521	0.105442	77.7
ENSTNIG00000002739	ENSDARG00000008740	ortholog_one2one	esf1	ESF1, nucleolar pre-rRNA processing protein, homolog (S. cerevisiae) [Source:ZFIN;Acc:ZDB-GENE-030131-4917]	0.979539	38.434	33.4241	1.27369	62.949	70.7509	1.80923	11.6675	15.1683	19.1636	34.9074	16.083	15.7263	13.8221	16.3226	18.4352	24.8878
ENSTNIG00000014360	ENSDARG00000008835	ortholog_many2many	si:dkey-46g23.5	si:dkey-46g23.5 [Source:ZFIN;Acc:ZDB-GENE-030131-9306]	0.00653536	3.78481	19.0938	0.0203103	13.2981	87.4484	14.2845	25.33	30.9798	26.6288	19.1011	5.11991	1.09408	5.73005	3.87961	5.69952	5.77249
ENSTNIG00000010577	ENSDARG00000008886	ortholog_one2many	msxb	muscle segment homeobox B [Source:ZFIN;Acc:ZDB-GENE-980526-26]	0.0967109	7.99665	13.0567	0.175488	13.2591	27.7794	12.5697	10.318	6.93847	9.24605	96.682	2.82425	11.0439	4.40595	6.95493	4.07708	7.96698
ENSTNIG00000009576	ENSDARG00000008937	ortholog_one2many	neo1	neogenin 1 [Source:ZFIN;Acc:ZDB-GENE-021031-1]	0.930251	12.132	5.63655	3.51397	33.7092	20.8927	3.22858	7.82221	6.46053	1.57831	0.901113	7.05602	7.62474	19.8472	20.2119	20.8729	9.64451
ENSTNIG00000002564	ENSDARG00000009031	ortholog_many2many	tnikb	TRAF2 and NCK interacting kinase b [Source:ZFIN;Acc:ZDB-GENE-051113-320]	0.00895534	0.977699	3.32192	0.0180505	2.42938	12.1321	34.8698	29.6753	29.3657	28.2224	10.4243	28.3849	32.3159	45.7702	42.3074	47.1623	44.6426
ENSTNIG00000016729	ENSDARG00000009081	ortholog_one2one	sh2d3cb	SH2 domain containing 3Cb [Source:ZFIN;Acc:ZDB-GENE-040426-1052]	0.128286	0.397025	4.05654	0.151724	1.15103	7.83819	0.79029	0.9563	0.9563	0	0	1.18122	1.13967	2.48277	1.87126	1.26437	0.147351
ENSTNIG00000002664	ENSDARG00000009160	ortholog_many2many	kmo	kynurenine 3-monooxygenase [Source:ZFIN;Acc:ZDB-GENE-030424-4]	0	0.0531568	0.542675	0	0.232878	2.91156	2.73072	2.87473	2.27599	0.536713	0	1.32799	2.05757	4.77122	5.53834	3.5871	1.87307
ENSTNIG00000007490	ENSDARG00000009336	ortholog_one2one	aif1l	allograft inflammatory factor 1-like [Source:ZFIN;Acc:ZDB-GENE-030131-9646]	0.972677	40.9855	25.1784	2.24229	111.017	91.0586	439.195	326.606	358.33	488.786	228.075	194.737	185.227	250.813	230.533	209.724	374.199
ENSTNIG00000014877	ENSDARG00000009443	ortholog_one2many	zgc:92137	zgc:92137 [Source:ZFIN;Acc:ZDB-GENE-040801-179]	0.0207546	17.4844	1.16839	0.0523029	77.486	6.28618	0	0	0	0.153073	0.336274	0.194473	0	0	0	0	0
ENSTNIG00000015691	ENSDARG00000009449	ortholog_one2one	PDCL3	phosducin-like 3 [Source:HGNC Symbol;Acc:28860]	0.684036	16.2449	39.2574	2.5562	73.0433	230.675	11.0886	35.4042	44.5288	70.4945	48.3304	NA	NA	NA	NA	NA	NA
ENSTNIG00000012265	ENSDARG00000009499	ortholog_one2one	syne1a	spectrin repeat containing, nuclear envelope 1a [Source:ZFIN;Acc:ZDB-GENE-030131-4172]	0.0101521	0.780365	0.777988	0.0117861	1.57733	2.19119	0	0.0203415	0.0209295	0.075192	0.200892	0.0543929	0.0682233	0.13114	0.330545	0.116972	0.0882081
ENSTNIG00000019005	ENSDARG00000009544	ortholog_one2many	cldnb	claudin b [Source:ZFIN;Acc:ZDB-GENE-010328-2]	0.00449501	97.2633	3.31568	0.00626882	171.715	7.63301	0	0	16.7333	53.8237	41.6621	0.555182	0.174087	0.0557721	0.0702883	0.737425	52.5247
ENSTNIG00000015235	ENSDARG00000009735	ortholog_one2one	gigfy2	GRB10 interacting GYF protein 2 [Source:ZFIN;Acc:ZDB-GENE-050706-185]	0.318494	32.9631	11.8932	0.672624	91.4167	43.7525	5.40522	33.8282	34.1673	13.8628	16.6647	18.8792	17.163	53.9345	81.5803	120.889	45.1594
ENSTNIG00000004405	ENSDARG00000009782	ortholog_one2many	myh11a	myosin, heavy polypeptide 11, smooth muscle a [Source:ZFIN;Acc:ZDB-GENE-050531-1]	0.169891	4.97641	41.123	0.149959	4.99238	62.5382	0.176854	0.079628	0.122311	0.0808725	0.250321	0.119409	0.0816937	0.200653	0.109947	0.173025	0.0150892
ENSTNIG00000012065	ENSDARG00000009782	ortholog_one2many	myh11a	myosin, heavy polypeptide 11, smooth muscle a [Source:ZFIN;Acc:ZDB-GENE-050531-1]	0.00305709	0.255806	8.05554	0.0126673	1.10852	44.2454	0.176854	0.079628	0.122311	0.0808725	0.250321	0.119409	0.0816937	0.200653	0.109947	0.173025	0.0150892
ENSTNIG00000006238	ENSDARG00000009822	ortholog_many2many	her4.4	hairy-related 4.4 [Source:ZFIN;Acc:ZDB-GENE-081031-104]	0	14.1122	41.6928	0	28.4293	110.278	0	0	0	0	0.818735	0	0	0	0	0.127015	0
ENSTNIG00000006239	ENSDARG00000009822	ortholog_many2many	her4.4	hairy-related 4.4 [Source:ZFIN;Acc:ZDB-GENE-081031-104]	0	14.862	18.5937	0	25.0321	43.3459	0	0	0	0	0.818735	0	0	0	0	0.127015	0
ENSTNIG00000013478	ENSDARG00000009851	ortholog_one2one	wdr41	WD repeat domain 41 [Source:ZFIN;Acc:ZDB-GENE-050706-152]	1.19568	12.3063	7.51983	1.27652	16.1072	12.6493	42.435	23.8556	20.9042	4.50583	1.84888	77.5925	76.2259	42.3761	33.5637	23.5455	13.4819
ENSTNIG00000005634	ENSDARG00000009905	ortholog_one2one	ntla	no tail a [Source:ZFIN;Acc:ZDB-GENE-980526-437]	0.232213	94.2934	15.0084	0.454551	249.271	54.2564	0.106242	0	6.5422	256.08	115.953	0.693034	0.956178	0.44557	0.350964	2.73528	297.38
ENSTNIG00000005857	ENSDARG00000010070	ortholog_one2one	adam9	a disintegrin and metalloproteinase domain 9 [Source:ZFIN;Acc:ZDB-GENE-040912-127]	0.224939	28.9594	25.6611	0.251477	36.0022	42.2743	3.82713	4.40729	3.53149	0.370598	0	9.10121	11.0047	15.8914	15.5844	14.8593	4.32313
ENSTNIG00000019397	ENSDARG00000010113	ortholog_one2one	ndufb8	NADH dehydrogenase (ubiquinone) 1 beta subcomplex, 8 [Source:ZFIN;Acc:ZDB-GENE-040426-1858]	1.16571	62.7018	65.9912	0.878779	64.2268	87.931	38.529	15.4243	17.6793	23.4459	29.82	4.05647	5.68648	8.53356	11.238	7.96886	21.0617
ENSTNIG00000015074	ENSDARG00000010124	ortholog_one2one	sp5l	Sp5 transcription factor-like [Source:ZFIN;Acc:ZDB-GENE-030131-2981]	0	10.9446	15.4144	0	19.749	35.9347	0	0	0.493937	115.206	303.7	0.149004	0.373783	0.0598742	0.188645	1.15922	97.6045
ENSTNIG00000005335	ENSDARG00000010130	ortholog_one2many	SMPDL3B	sphingomyelin phosphodiesterase, acid-like 3B [Source:HGNC Symbol;Acc:21416]	0	3.52904	0.265895	0	6.90389	0.66887	0.37063	0.636127	0.941408	0.35495	0.157832	0.16482	0.103364	0.364261	0.208668	0.218923	0.0572755
ENSTNIG00000013527	ENSDARG00000010145	ortholog_one2many	TOR4A (4 of 4)	torsin family 4, member A [Source:HGNC Symbol;Acc:25981]	0.0141851	1.18008	32.0093	0.0272942	2.2128	78.061	0.30568	0.612576	14.0452	36.3533	18.9216	0	0.108755	0.0696835	0.131731	0.460681	4.128
ENSTNIG00000014253	ENSDARG00000010270	ortholog_many2many	fezf1	FEZ family zinc finger 1 [Source:ZFIN;Acc:ZDB-GENE-060929-970]	0	0.719981	12.0118	0	0.71106	15.5018	0.089566	0	0	0	0	0	0	0	0.037528	0	0
ENSTNIG00000018124	ENSDARG00000010276	ortholog_one2many	ptgs2b	prostaglandin-endoperoxide synthase 2b [Source:ZFIN;Acc:ZDB-GENE-041014-323]	0.0143579	3.30917	2.1347	0.0118124	4.52858	3.75513	0.374124	0.249032	1.07313	17.5523	9.49007	0.572744	0.945231	0.823677	0.763281	0.938069	7.77268
ENSTNIG00000013905	ENSDARG00000010318	ortholog_one2one	srpx	sushi-repeat-containing protein [Source:ZFIN;Acc:ZDB-GENE-050327-43]	0.00406433	0.663229	3.4864	0.00505434	1.39923	9.75867	0.685798	0	0	2.37043	1.37825	3.45042	3.14207	0.683742	0.478725	0.287001	0.328503
ENSTNIG00000014513	ENSDARG00000010376	ortholog_one2one	SLC5A3 (2 of 2)	solute carrier family 5 (sodium/myo-inositol cotransporter), member 3 [Source:HGNC Symbol;Acc:11038]	0	1.49457	0.969321	0	1.35739	1.12941	0	0	0	0	0	0	0	0	0.0768811	0	0
ENSTNIG00000004890	ENSDARG00000010472	ortholog_one2one	atp1a2a	ATPase, Na+/K+ transporting, alpha 2a polypeptide [Source:ZFIN;Acc:ZDB-GENE-001212-6]	0.00151087	2.53609	0.0707111	0.00496625	9.18069	0.4822	0.0429563	0.0423318	0.05049	0	0	0.099475	0.0748611	0.0159888	0.0403006	0.0151004	0.0553087
ENSTNIG00000012712	ENSDARG00000010516	ortholog_one2one	rpl21	ribosomal protein L21 [Source:ZFIN;Acc:ZDB-GENE-030131-8512]	8.84773	420.486	1185.38	18.6437	1079.24	3976.05	119.505	46.8544	70.9406	199.256	236.649	80.9911	67.7803	49.6964	50.0219	47.039	259.198
ENSTNIG00000010449	ENSDARG00000010541	ortholog_one2many	zgc:92161	zgc:92161 [Source:ZFIN;Acc:ZDB-GENE-040912-22]	0.120625	5.90504	6.80744	0.129406	7.34763	11.4379	0	0	0	0	0.552715	0	0	0.55801	0.50232	0	0.206816
ENSTNIG00000001024	ENSDARG00000010571	ortholog_one2many	ezh2	enhancer of zeste homolog 2 (Drosophila) [Source:ZFIN;Acc:ZDB-GENE-041111-259]	0.699458	12.3025	5.63892	3.69069	56.4983	28.4082	13.3813	39.2428	45.2709	50.7017	54.8706	9.63297	9.10596	55.0032	71.7465	86.0434	94.0565
ENSTNIG00000019668	ENSDARG00000010571	ortholog_one2many	ezh2	enhancer of zeste homolog 2 (Drosophila) [Source:ZFIN;Acc:ZDB-GENE-041111-259]	0.037223	63.9751	8.9888	1.60176	173.967	39.4284	13.3813	39.2428	45.2709	50.7017	54.8706	9.63297	9.10596	55.0032	71.7465	86.0434	94.0565
ENSTNIG00000009794	ENSDARG00000010727	ortholog_one2one	ttyh2l	tweety homolog 2, like [Source:ZFIN;Acc:ZDB-GENE-040426-2394]	0.0356638	7.29903	0.679112	0.0625624	17.3256	2.1159	14.5721	5.17168	4.61287	1.30269	1.45505	79.9751	75.6388	15.0774	16.2672	14.0305	3.3507
ENSTNIG00000015345	ENSDARG00000010767	ortholog_one2one	epha4l	eph receptor A4, like [Source:ZFIN;Acc:ZDB-GENE-990415-61]	0.0888501	0.356532	2.28554	0.701657	1.70544	11.0734	0.380485	1.14394	0.606239	0.0507745	0.151095	0.21707	0.238231	0.992183	1.55273	1.34895	0.292301
ENSTNIG00000008463	ENSDARG00000010878	ortholog_one2one	cdkn1c	cyclin-dependent kinase inhibitor 1C [Source:ZFIN;Acc:ZDB-GENE-040123-1]	0.254541	61.3173	75.73	0.177496	58.019	94.282	0.140971	0.634494	14.7053	44.6369	58.1016	0.244959	0.430143	0.708709	0.992411	10.1887	84.5797
ENSTNIG00000018357	ENSDARG00000010936	ortholog_one2many	abcb4	ATP-binding cassette, sub-family B (MDR/TAP), member 4 [Source:ZFIN;Acc:ZDB-GENE-080204-52]	0.0488144	1.07646	0.280457	0.145854	5.16117	1.83653	3.05332	2.47162	1.7603	0	0	1.91286	2.51801	5.19023	4.66127	2.05561	0.105303
ENSTNIG00000015219	ENSDARG00000010965	ortholog_one2one	psma8	proteasome (prosome, macropain) subunit, alpha type, 8 [Source:ZFIN;Acc:ZDB-GENE-040426-2194]	1.23181	43.1015	78.3281	3.81916	156.216	370.373	17.4667	17.4039	30.6012	65.3517	85.1629	6.26122	7.29232	16.0712	28.4076	31.4233	74.6433
ENSTNIG00000014748	ENSDARG00000011163	ortholog_one2one	sema3fa	semaphorin 3fa [Source:ZFIN;Acc:ZDB-GENE-050513-1]	0.0216161	4.17682	2.8622	0.041691	7.30706	6.61599	0	0.0561925	0	0.113788	1.11623	0.0929992	0	0.0747396	0.0627951	0.0705868	0.0215451
ENSTNIG00000006037	ENSDARG00000011166	ortholog_one2one	cahz	carbonic anhydrase [Source:ZFIN;Acc:ZDB-GENE-980526-39]	0.0558666	233.194	23.4343	0.0817782	460.063	59.0367	0	0	0	21.451	35.4293	0.1001	0.125552	0	0.0506922	0	12.4879
ENSTNIG00000007426	ENSDARG00000011170	ortholog_one2many	ndrg2	N-myc downstream regulated gene 2 [Source:ZFIN;Acc:ZDB-GENE-041212-15]	0.033624	5.07601	3.51014	0.064905	14.3333	12.2491	0.485253	0.871371	1.05434	0.647814	0.143857	0.434772	1.09064	1.04822	1.27702	1.81496	1.54107
ENSTNIG00000010984	ENSDARG00000011235	ortholog_one2many	otx2	orthodenticle homolog 2 [Source:ZFIN;Acc:ZDB-GENE-980526-406]	0	38.5443	11.2133	0	36.9605	14.3104	0.083815	0	0.114876	1.49218	71.5074	0.331385	0.554195	1.12446	0.298345	0.586886	1.27953
ENSTNIG00000010676	ENSDARG00000011371	ortholog_one2one	zgc:64106	zgc:64106 [Source:ZFIN;Acc:ZDB-GENE-040426-1370]	0.85611	87.8489	82.3957	1.55463	182.72	227.428	0	0.611154	0.799814	0.314114	0.340168	0.0495634	0.186498	1.1153	0.90359	1.16618	1.03341
ENSTNIG00000005206	ENSDARG00000011390	ortholog_one2one	NPR2	natriuretic peptide receptor B/guanylate cyclase B (atrionatriuretic peptide receptor B) [Source:HGNC Symbol;Acc:7944]	0.00375615	0.204323	2.60428	0.00261922	0.251195	4.65654	0.159008	0	0.0685755	0	0	0.0981095	0.15382	0.236539	0.422316	0.0744655	0.238654
ENSTNIG00000002926	ENSDARG00000011404	ortholog_one2one	fen1	flap structure-specific endonuclease 1 [Source:ZFIN;Acc:ZDB-GENE-031112-11]	0.822544	29.8419	29.5398	1.24889	55.3185	71.3844	17.9484	54.9607	49.2383	49.1715	46.4846	24.7881	32.4155	63.2922	96.9347	93.6074	79.8434
ENSTNIG00000014825	ENSDARG00000011407	ortholog_one2one	COL2A1 (2 of 2)	collagen, type II, alpha 1 [Source:HGNC Symbol;Acc:2200]	0.00451347	0.250755	1.8	0.00977288	0.511643	8.10354	0.0440926	0.078408	0.066438	0.472954	1.02506	1.31325	0.180159	0.346305	1.37167	0.436084	1.01255
ENSTNIG00000009523	ENSDARG00000011533	ortholog_one2one	sema6dl	sema domain, transmembrane domain (TM), and cytoplasmic domain, (semaphorin) 6D, like [Source:ZFIN;Acc:ZDB-GENE-050417-171]	0.0559482	10.1431	0	0.297104	53.6402	40.2643	0	0.0968545	4.28551	19.1989	9.54471	0.0459732	0.0576628	0.147787	0.186252	0.785111	45.5312
ENSTNIG00000010610	ENSDARG00000011571	ortholog_one2one	calcrlb	calcitonin receptor-like b [Source:ZFIN;Acc:ZDB-GENE-080924-1]	0.00747347	0.539442	0.610442	0.00819722	0.986873	1.62245	2.98135	5.76876	5.15169	0.120872	0	1.82342	0.874464	9.26653	10.592	7.73402	1.30457
ENSTNIG00000000905	ENSDARG00000011724	ortholog_one2one	marveld1	MARVEL domain containing 1 [Source:ZFIN;Acc:ZDB-GENE-050208-33]	0.0250496	1.58107	4.91485	0.0428375	3.53875	14.1609	0	0	0	0	0.524465	0.156714	0	0	0.158725	0	0.217835
ENSTNIG00000015212	ENSDARG00000011785	ortholog_one2one	tbx6	T-box gene 6 [Source:ZFIN;Acc:ZDB-GENE-020416-5]	0.00103083	3.60373	13.857	0.0013744	11.4264	63.2997	0.989994	0.583439	0.501322	0.467046	10.6419	2.35705	3.34819	0.93572	0.862878	0.969946	0.868427
ENSTNIG00000004277	ENSDARG00000012030	ortholog_one2many	dnaaf1	dynein, axonemal, assembly factor 1 [Source:ZFIN;Acc:ZDB-GENE-031114-4]	0	1.93576	1.09622	0.00812897	1.80471	1.29184	0	0.19791	0.19791	0	0	0.0412716	0.207063	1.02822	0.710621	1.47229	0.602367
ENSTNIG00000017522	ENSDARG00000012039	ortholog_one2one	ttc26	tetratricopeptide repeat domain 26 [Source:ZFIN;Acc:ZDB-GENE-041212-41]	2.3182	61.5213	37.179	2.45593	75.1714	60.6711	13.3319	22.3382	19.487	7.19078	7.54592	36.0725	32.0281	42.7057	34.9967	28.8512	15.8377
ENSTNIG00000010854	ENSDARG00000012071	ortholog_one2one	angptl1	angiopoietin-like 1 [Source:ZFIN;Acc:ZDB-GENE-040724-269]	0.0182937	3.36354	2.48597	0.0127565	3.31243	3.16613	0	0	0	0	0	0	0	0	0	0	0.0408388
ENSTNIG00000014353	ENSDARG00000012076	ortholog_one2one	apoa1a	apolipoprotein A-Ia [Source:ZFIN;Acc:ZDB-GENE-990415-14]	0.00673237	608.104	0	0.00469459	602.764	4667.29	0	0	0.194688	21.2773	184.61	0	0.100337	0.128579	0.0810227	0	11.62
ENSTNIG00000003112	ENSDARG00000012125	ortholog_one2one	cnga1	cyclic nucleotide gated channel alpha 1 [Source:ZFIN;Acc:ZDB-GENE-110408-39]	0.00651174	4.63861	1.28475	0.047503	25.1444	8.55188	0	0	0	0	0	0	0	0.0336956	0	0	0.0291402
ENSTNIG00000011184	ENSDARG00000012184	ortholog_one2one	zgc:162872	zgc:162872 [Source:ZFIN;Acc:ZDB-GENE-081022-1]	0.25133	3.65701	6.69549	0.51903	9.5469	24.5427	1.45877	1.98882	1.50589	0.0875845	0	2.72234	2.47106	3.97264	3.48288	3.15378	0.746862
ENSTNIG00000000767	ENSDARG00000012249	ortholog_one2one	hs3st1	heparan sulfate (glucosamine) 3-O-sulfotransferase 1 [Source:ZFIN;Acc:ZDB-GENE-070202-1]	0.110995	3.77317	3.07346	0.141512	5.94436	6.23979	46.958	45.489	39.7217	3.00934	1.22096	84.3757	121.944	33.486	28.662	34.1291	8.68768
ENSTNIG00000006302	ENSDARG00000012341	ortholog_one2one	capn9	calpain 9 [Source:ZFIN;Acc:ZDB-GENE-010724-2]	0.194773	30.6311	144.152	0.275761	59.5825	371.092	0	0	8.98725	86.004	136.679	0.294027	0.221273	0.118148	0.0595599	0.111584	68.5802
ENSTNIG00000018454	ENSDARG00000012390	ortholog_one2one	kcnk5b	potassium channel, subfamily K, member 5b [Source:ZFIN;Acc:ZDB-GENE-040426-1297]	0.0326928	2.67397	2.63709	0.0424255	4.96399	6.30184	31.3933	20.7386	18.2757	8.20664	10.6877	37.0175	42.3726	23.0294	25.3762	19.8042	6.53261
ENSTNIG00000016327	ENSDARG00000012397	ortholog_one2one	eya4	eyes absent homolog 4 (Drosophila) [Source:ZFIN;Acc:ZDB-GENE-050327-93]	0.011592	0.710191	0.903264	0.0537401	4.32799	8.17798	0.425881	2.13999	1.26213	0	0	0.416678	0	1.85464	2.0452	1.5813	0.245041
ENSTNIG00000018177	ENSDARG00000012422	ortholog_one2one	col11a2	collagen type XI alpha-2 [Source:ZFIN;Acc:ZDB-GENE-000208-23]	0.0965842	12.7144	5.59368	0.142176	25.7604	14.7252	0.342295	0.165865	0.184927	0.347968	0.499949	0.0899722	0.0846371	0.0542301	0.068345	0.0597531	0.101614
ENSTNIG00000004262	ENSDARG00000012495	ortholog_one2many	mphosph10	M-phase phosphoprotein 10 (U3 small nucleolar ribonucleoprotein) [Source:ZFIN;Acc:ZDB-GENE-030131-2146]	1.03149	45.649	21.5166	1.63826	84.9186	52.7487	14.4154	56.3372	63.7091	55.9443	43.9524	18.9695	20.3939	35.5528	50.0107	71.7493	72.8176
ENSTNIG00000002797	ENSDARG00000012610	ortholog_one2one	saga	S-antigen; retina and pineal gland (arrestin) a [Source:ZFIN;Acc:ZDB-GENE-040426-1538]	0	0.393614	0.265665	0.00352896	1.35408	0.971557	0	0	0	0	0	0	0	0	0	0	0
ENSTNIG00000005140	ENSDARG00000012672	ortholog_one2one	gtf2e2	general transcription factor IIE, polypeptide 2, beta [Source:ZFIN;Acc:ZDB-GENE-030131-6794]	2.53194	9.69022	13.4206	5.50365	22.3265	41.7502	15.9997	74.367	72.9531	34.2859	24.9255	4.78725	5.17889	72.8585	97.8222	93.5183	64.8384
ENSTNIG00000014043	ENSDARG00000012694	ortholog_many2many	c3a	complement component c3a [Source:ZFIN;Acc:ZDB-GENE-990415-35]	0.0157268	0.873196	0.177671	0.0213064	1.34855	0.352689	0.0608285	0.160869	0.130936	0.120598	0.238266	0.192031	0.220787	0.540145	0.729357	0.327943	0.500487
ENSTNIG00000018991	ENSDARG00000012788	ortholog_one2one	foxa3	forkhead box A3 [Source:ZFIN;Acc:ZDB-GENE-980526-423]	0.0123512	46.008	21.1334	0.0136827	77.9225	48.0044	0	0	11.203	66.0301	43.4836	0.336227	0.0766763	0.245647	0.309583	2.62158	136.724
ENSTNIG00000009503	ENSDARG00000012949	ortholog_one2many	SCML2	sex comb on midleg-like 2 (Drosophila) [Source:HGNC Symbol;Acc:10581]	0.216389	11.106	5.44408	0.973201	60.6548	39.033	1.93378	1.20872	0.83793	7.44093	8.35714	0.901932	1.1784	0.96646	1.14188	0.713094	18.466
ENSTNIG00000001566	ENSDARG00000012949	ortholog_one2many	SCML2	sex comb on midleg-like 2 (Drosophila) [Source:HGNC Symbol;Acc:10581]	0.0220486	0.240293	3.70753	0.0461246	4.07415	12.7486	1.93378	1.20872	0.83793	7.44093	8.35714	0.901932	1.1784	0.96646	1.14188	0.713094	18.466
ENSTNIG00000010102	ENSDARG00000012981	ortholog_one2one	osbpl7	oxysterol binding protein-like 7 [Source:ZFIN;Acc:ZDB-GENE-041010-212]	0.0137356	0.564894	0.488324	0.0516813	2.31549	2.6745	67.7688	110.34	89.5092	32.9226	15.5637	46.2514	63.1571	160.741	152.806	144.114	49.6211
ENSTNIG00000008469	ENSDARG00000013015	ortholog_one2one	ANKRD30B	ankyrin repeat domain 30B [Source:HGNC Symbol;Acc:24165]	0.246799	6.39424	3.14369	0.664974	21.4217	14.1936	5.69426	5.36262	5.51651	11.4905	15.1497	7.59978	9.23206	4.2671	4.8815	7.04818	4.87805
ENSTNIG00000010128	ENSDARG00000013072	ortholog_one2one	MMP15 (1 of 2)	matrix metallopeptidase 15 (membrane-inserted) [Source:HGNC Symbol;Acc:7161]	0	0.45049	2.56388	0	0.917978	6.83168	0.649454	0.432811	0.432811	0.142025	0.109457	0.703051	0.244949	0.470844	0.276917	0.296455	0.217167
ENSTNIG00000013777	ENSDARG00000013144	ortholog_one2one	atp1b1a	ATPase, Na+/K+ transporting, beta 1a polypeptide [Source:ZFIN;Acc:ZDB-GENE-001127-3]	0.555793	87.2565	61.9154	1.55512	254.418	235.322	0.396729	0.555857	16.0308	169.963	160.806	0.439099	0.64254	0.558735	0.741222	2.72177	173.57
ENSTNIG00000018388	ENSDARG00000013153	ortholog_many2many	dennd3b	DENN/MADD domain containing 3b [Source:ZFIN;Acc:ZDB-GENE-091230-7]	0.018778	7.06879	0.378475	0.0233216	11.6104	0.743261	0.5283	0.52806	0.457436	0.795272	0	0.163411	0	0.459643	0.372393	0.356585	0.468485
ENSTNIG00000013696	ENSDARG00000013177	ortholog_one2one	slc27a2b	solute carrier family 27 (fatty acid transporter), member 2b [Source:ZFIN;Acc:ZDB-GENE-081104-49]	0	0.278579	1.50215	0	0.495257	5.94428	0	0	0.117498	0.471354	0.878251	0	0.029985	0	0.0484262	0.018145	0.764295
ENSTNIG00000005642	ENSDARG00000013274	ortholog_one2one	eif4eb	eukaryotic translation initiation factor 4eb [Source:ZFIN;Acc:ZDB-GENE-041121-14]	0.339081	12.0242	31.9137	0.938546	37.9817	131.703	10.2472	32.0183	37.0472	14.744	5.6151	7.58278	6.69514	32.7951	35.6215	38.1293	33.8396
ENSTNIG00000006335	ENSDARG00000013293	ortholog_one2one	crispld1b	cysteine-rich secretory protein LCCL domain containing 1b [Source:ZFIN;Acc:ZDB-GENE-040426-1204]	0	4.15062	0.958849	0	7.38413	2.26291	0	0.205317	0.205317	0	0	0	0	0.107574	0.316338	0	0
ENSTNIG00000015949	ENSDARG00000013302	ortholog_one2one	gpx8	glutathione peroxidase 8 (putative) [Source:ZFIN;Acc:ZDB-GENE-040426-965]	0.0102561	8.81881	40.9768	0.00715177	8.37439	52.0129	23.554	90.4343	97.0147	33.709	10.4939	4.94647	5.65678	50.3535	59.8738	54.9172	29.9631
ENSTNIG00000009003	ENSDARG00000013335	ortholog_one2one	anxa6	annexin A6 [Source:ZFIN;Acc:ZDB-GENE-030707-3]	0	1.69729	24.3937	0	6.29777	123.589	0	0	0	4.91315	16.0016	0.0405925	0.305484	0	0.246681	0.0308099	3.27261
ENSTNIG00000012567	ENSDARG00000013393	ortholog_one2one	guca1b	guanylate cyclase activator 1B [Source:ZFIN;Acc:ZDB-GENE-011128-6]	0.00709875	10.4857	1.04274	0.00971826	22.898	2.81985	0	0	0	0	0	0	0	0.0491294	0	0.0463996	0.0424874
ENSTNIG00000018719	ENSDARG00000013481	ortholog_one2many	btr21	bloodthirsty-related gene family, member 21 [Source:ZFIN;Acc:ZDB-GENE-081031-80]	0.120751	2.23618	3.75012	0.123319	4.45327	10.388	0.098584	0.787193	0.786503	0.393326	0.182844	0	0	0	0.295828	0.295587	0.0676661
ENSTNIG00000006631	ENSDARG00000013524	ortholog_many2many	cyp2ae1	cytochrome P450, family 2, subfamily AE, polypeptide 1 [Source:ZFIN;Acc:ZDB-GENE-090312-107]	0	3.29079	2.0838	0	10.4374	3.20698	0.408831	1.98681	1.78127	0.0986355	0.344439	0.360495	0	1.15886	1.66912	1.40717	0.501094
ENSTNIG00000000549	ENSDARG00000013525	ortholog_one2one	zgc:153650	zgc:153650 [Source:ZFIN;Acc:ZDB-GENE-060825-202]	0.00788093	1.69	13.687	0.0235839	6.89131	75.3598	0	0	0	0	0	0.0643199	0.0806745	0	0.130291	0	0
ENSTNIG00000010032	ENSDARG00000013649	ortholog_one2one	CASR	calcium-sensing receptor [Source:HGNC Symbol;Acc:1514]	0	4.12232	0.818856	0	13.5115	3.71026	0.711873	1.08782	0.827008	0	0	0.081099	0.0678134	0.760385	0.547598	0.430881	0.0939408
ENSTNIG00000011483	ENSDARG00000013685	ortholog_one2one	vsig8b	V-set and immunoglobulin domain containing 8b [Source:ZFIN;Acc:ZDB-GENE-081104-51]	0.0573315	24.7582	4.28909	0.10223	53.3215	11.9739	0.0644585	0.085406	0.111	1.95796	2.58149	0.118752	0	0	0	0	0.701537
ENSTNIG00000014154	ENSDARG00000013690	ortholog_one2one	RIMS1 (2 of 2)	regulating synaptic membrane exocytosis 1 [Source:HGNC Symbol;Acc:17282]	1.68289	2.4608	1.06717	7.01794	10.1908	6.74993	0	0	0	0.402334	0.62694	0.316891	0.132489	0	0.213972	0	0.220242
ENSTNIG00000002936	ENSDARG00000013734	ortholog_one2one	polr3glb	polymerase (RNA) III (DNA directed) polypeptide G like b [Source:ZFIN;Acc:ZDB-GENE-041010-32]	0.184591	10.1387	16.1197	0.6036	49.3843	97.5837	0.439258	0.143736	1.47891	6.08378	8.464	0.925864	0.464513	0.446447	0.312582	0.609037	10.596
ENSTNIG00000014877	ENSDARG00000013856	ortholog_one2many	amy2a	amylase, alpha 2A; pancreatic [Source:ZFIN;Acc:ZDB-GENE-040426-2393]	0.0207546	17.4844	1.16839	0.0523029	77.486	6.28618	0	0	0	0	0	0.0974842	0	0	0	0	0.169381
ENSTNIG00000016260	ENSDARG00000013921	ortholog_one2one	frya	furry homolog a (Drosophila) [Source:ZFIN;Acc:ZDB-GENE-060510-4]	0	0.292094	1.17899	0	0.648333	3.10335	0.0379049	0	0	0	0	0.385	0.849893	0.420795	0.311952	0.39157	0.176602
ENSTNIG00000009709	ENSDARG00000013966	ortholog_one2many	psma6b	proteasome (prosome, macropain) subunit, alpha type, 6b [Source:ZFIN;Acc:ZDB-GENE-040718-329]	7.14782	198.213	257.289	6.78758	228.581	389.839	0.91154	1.29516	2.98162	9.45443	11.75	0.350407	0.769134	1.19683	2.21815	4.85378	15.4036
ENSTNIG00000016512	ENSDARG00000014031	ortholog_one2one	abcc2	ATP-binding cassette, sub-family C (CFTR/MRP), member 2 [Source:ZFIN;Acc:ZDB-GENE-040426-1523]	0.0301085	0.162092	13.5781	0.0236151	0.27618	36.3709	0.161008	0	0	0.075784	1.09333	0	0.0188119	0.024107	0	0	0.0208479
ENSTNIG00000013896	ENSDARG00000014180	ortholog_one2one	ildr2	immunoglobulin-like domain containing receptor 2 [Source:ZFIN;Acc:ZDB-GENE-050706-83]	0.00555027	0.302297	11.03	0.00784611	0.737002	36.7051	0	0	0	0	0.684209	0.033078	0	0.132917	0.301522	0.150638	0.321853
ENSTNIG00000001621	ENSDARG00000014277	ortholog_one2one	vox	ventral homeobox [Source:ZFIN;Acc:ZDB-GENE-010108-1]	0.0116568	63.2525	24.438	0.015946	135.647	70.2142	0	0	74.425	227.838	180.82	0.399146	0.600764	0.320777	0.565975	35.2032	199.957
ENSTNIG00000006036	ENSDARG00000014280	ortholog_one2one	dlgap1a	discs, large (Drosophila) homolog-associated protein 1a [Source:ZFIN;Acc:ZDB-GENE-030616-580]	0.0315814	1.0499	0.780767	0.0503618	2.61115	2.69479	0.183721	0.267885	0.215709	0	0	0.358083	0.224567	0.90444	0.466301	0.893013	0.071106
ENSTNIG00000015847	ENSDARG00000014309	ortholog_one2one	spaw	southpaw [Source:ZFIN;Acc:ZDB-GENE-030219-1]	0	5.15877	0.221861	0	9.43683	0.646026	0	0	0.175123	0.138254	0.188981	0	0	0.195114	0.122949	0.276409	1.22333
ENSTNIG00000003180	ENSDARG00000014320	ortholog_one2one	gucy2c	guanylate cyclase 2C [Source:ZFIN;Acc:ZDB-GENE-091118-67]	0	0.131777	6.25514	0	0.115589	9.56325	0	0.0857325	0.120287	0.387448	0.190382	0.307546	0.385745	0.137312	0.173051	0.129682	0.0474993
ENSTNIG00000001746	ENSDARG00000014356	ortholog_one2many	KRT23 (14 of 15)	keratin 23 (histone deacetylase inducible) [Source:HGNC Symbol;Acc:6438]	0.0158399	10.5616	16.5155	0.109098	68.2902	132.663	0	0	0	0	0	0.0538945	0	0	0.109172	0.122719	0.0374572
ENSTNIG00000012633	ENSDARG00000014366	ortholog_one2one	LUC7L3	LUC7-like 3 (S. cerevisiae) [Source:HGNC Symbol;Acc:24309]	13.7675	76.0613	59.5538	12.9167	85.4874	87.1188	77.279	69.3675	75.1838	122.498	106.454	79.1326	90.8499	72.8991	69.8284	61.6267	126.638
ENSTNIG00000019795	ENSDARG00000014378	ortholog_one2one	slc12a4	solute carrier family 12 (potassium/chloride transporters), member 4 [Source:ZFIN;Acc:ZDB-GENE-090218-27]	0	1.72239	6.1012	0	1.82243	8.24371	1.75555	1.55017	1.53709	0.646766	3.86684	0.409512	1.3269	0.850194	3.05891	2.51247	1.5891
ENSTNIG00000019113	ENSDARG00000014391	ortholog_one2many	CSMD3 (4 of 4)	CUB and Sushi multiple domains 3 [Source:HGNC Symbol;Acc:19291]	0	0.746165	0.0971293	0	1.06752	0.175276	0	0	0	0	0	0.145254	0	0.466939	0.441354	0.606367	0.100953
ENSTNIG00000008298	ENSDARG00000014496	ortholog_one2one	trpv6	transient receptor potential cation channel, subfamily V, member 6 [Source:ZFIN;Acc:ZDB-GENE-040624-12]	0.0122413	0.902003	0.461613	0.02985	2.99194	1.9941	0	0	0	0	0	0	0	0.0499885	0.0629994	0.236055	0.0648455
ENSTNIG00000018145	ENSDARG00000014522	ortholog_one2one	cdh6	cadherin 6 [Source:ZFIN;Acc:ZDB-GENE-050320-92]	0.289452	31.9871	24.557	0.239417	32.1746	32.2505	0	0	0	11.4727	14.8309	0	0.0296972	0.0380562	0.0239807	0.0359417	15.9291
ENSTNIG00000011165	ENSDARG00000014626	ortholog_one2one	dlx3b	distal-less homeobox gene 3b [Source:ZFIN;Acc:ZDB-GENE-980526-280]	0.00366	0.513604	1.50162	0.004782	1.07927	4.5136	0	0	0.140424	1.51664	99.6569	0.0490547	0	0	0	0.0372328	1.97742
ENSTNIG00000003022	ENSDARG00000014796	ortholog_one2one	wnt11r	wingless-type MMTV integration site family, member 11, related [Source:ZFIN;Acc:ZDB-GENE-980526-249]	0	3.85919	26.3992	0	3.48	30.8032	0	0.090892	0.433591	0.837693	0.137619	0	0	0	0	0.136643	0.950925
ENSTNIG00000012014	ENSDARG00000014828	ortholog_one2one	l3mbtl1a	l(3)mbt-like 1a (Drosophila) [Source:ZFIN;Acc:ZDB-GENE-090312-120]	0.00891673	0.82383	0.273407	0.0265355	2.36633	1.05117	0	0	0	0.0650735	0.247916	0	0.0309726	0	0	0.0187426	0.257435
ENSTNIG00000019605	ENSDARG00000015053	ortholog_one2many	grip1	glutamate receptor interacting protein 1 [Source:ZFIN;Acc:ZDB-GENE-041210-125]	0.0170935	1.36301	3.92048	0.0357588	6.61568	21.1346	0.247159	2.26279	2.8121	1.58365	0.509658	1.9356	2.3608	4.64523	4.98898	6.07916	4.97283
ENSTNIG00000002863	ENSDARG00000015053	ortholog_one2many	grip1	glutamate receptor interacting protein 1 [Source:ZFIN;Acc:ZDB-GENE-041210-125]	0.0350975	3.18496	9.33336	0.0558706	5.43047	20.4471	0.247159	2.26279	2.8121	1.58365	0.509658	1.9356	2.3608	4.64523	4.98898	6.07916	4.97283
ENSTNIG00000018950	ENSDARG00000015230	ortholog_one2one	ptbp2a	polypyrimidine tract binding protein 2a [Source:ZFIN;Acc:ZDB-GENE-050320-141]	0.354234	16.6995	9.89542	2.21908	131.728	101.435	23.2697	31.8259	37.704	51.861	36.1561	14.2095	21.4374	37.0058	38.3555	35.7636	60.6516
ENSTNIG00000001649	ENSDARG00000015273	ortholog_one2one	alpi.1	alkaline phosphatase, intestinal.1 [Source:ZFIN;Acc:ZDB-GENE-050327-78]	0	0.19008	2.85888	0	0.751925	13.8287	0	0	0	0	0	0.0411827	0	0	0	0	0
ENSTNIG00000012197	ENSDARG00000015546	ortholog_one2one	alpl	alkaline phosphatase, liver/bone/kidney [Source:ZFIN;Acc:ZDB-GENE-040420-1]	0.0154757	0.408977	10.1697	0.0186038	0.694882	23.2216	0.485881	1.57444	2.79056	11.1645	5.36406	1.4741	0.517698	2.08502	1.7319	0.492293	16.761
ENSTNIG00000014979	ENSDARG00000015554	ortholog_many2many	zic2a	zic family member 2 (odd-paired homolog, Drosophila), a [Source:ZFIN;Acc:ZDB-GENE-000710-4]	0.0172928	176.583	18.8701	0.0331537	380.856	53.1768	0.235916	0.106562	3.88943	34.0985	71.4416	0	0.215902	0.217386	0.24906	0.989206	29.0711
ENSTNIG00000010127	ENSDARG00000015564	ortholog_one2one	dhcr7	7-dehydrocholesterol reductase [Source:ZFIN;Acc:ZDB-GENE-030912-9]	0.0391103	1.42958	2.0893	0.0635713	3.0154	5.70816	4.09793	3.28533	3.78064	2.57252	0.950742	6.97648	9.08268	13.0587	12.9692	15.0812	10.4646
ENSTNIG00000011412	ENSDARG00000015623	ortholog_one2one	cecr1b	cat eye syndrome chromosome region, candidate 1b [Source:ZFIN;Acc:ZDB-GENE-041210-77]	0.00377377	0.715211	0.159052	0.00757846	2.2957	0.600394	0	0	0	0	0	0	0.0640761	0	0	0	0
ENSTNIG00000017437	ENSDARG00000015627	ortholog_one2many	rgs6	regulator of G-protein signalling 6 [Source:ZFIN;Acc:ZDB-GENE-030131-31]	0.00271346	0.397262	0.233903	0.00494327	0.93921	1.08019	0	0.058535	0.058535	0.315581	0.256628	0	0	0.133707	0	0.420927	0.0385437
ENSTNIG00000006683	ENSDARG00000015654	ortholog_many2many	ca15a	carbonic anhydrase XV a [Source:ZFIN;Acc:ZDB-GENE-070424-7]	0.0112626	374.759	38.3399	0.00785357	446.13	60.2723	0	0	0	0	0	0	0	0	0	0	0
ENSTNIG00000015199	ENSDARG00000015654	ortholog_many2many	ca15a	carbonic anhydrase XV a [Source:ZFIN;Acc:ZDB-GENE-070424-7]	0	10.8165	1.63406	0	42.2291	7.00451	0	0	0	0	0	0	0	0	0	0	0
ENSTNIG00000005676	ENSDARG00000016048	ortholog_one2one	agpat9	1-acylglycerol-3-phosphate O-acyltransferase 9 [Source:ZFIN;Acc:ZDB-GENE-040718-436]	0.037125	4.77928	8.86964	0.0775136	11.0189	27.2651	0	0	0.4426	5.16059	22.2335	0.027274	0.034209	0.0876759	0.055248	0.600332	1.40272
ENSTNIG00000001274	ENSDARG00000016062	ortholog_one2one	ZC3H12A (2 of 2)	zinc finger CCCH-type containing 12A [Source:HGNC Symbol;Acc:26259]	1.94151	1.26855	0.698588	5.62152	28.2456	22.1426	1.89708	5.41844	3.9736	0.905146	1.37367	1.25779	1.65098	3.80824	8.2509	4.93984	1.26043
ENSTNIG00000019143	ENSDARG00000016122	ortholog_one2one	ptrhd1	peptidyl-tRNA hydrolase domain containing 1 [Source:ZFIN;Acc:ZDB-GENE-081110-2]	0.69681	20.9385	11.2448	0.554117	18.7344	13.2814	2.89805	4.69698	6.76152	20.3387	43.9567	6.05354	8.35205	5.51364	7.35746	8.72985	11.0791
ENSTNIG00000008033	ENSDARG00000016235	ortholog_one2one	rbp1a	retinol binding protein 1a, cellular [Source:ZFIN;Acc:ZDB-GENE-020320-1]	0.260579	11.1545	35.2142	0.633287	30.4613	124.801	0	0.563131	0.603528	0.828981	0.411062	0	0.157507	0.403684	0.76313	0.714851	1.17824
ENSTNIG00000002242	ENSDARG00000016256	ortholog_one2many	nudt3a	nudix (nucleoside diphosphate linked moiety X)-type motif 3a [Source:ZFIN;Acc:ZDB-GENE-040426-792]	0.98194	7.9001	10.7807	2.31504	17.9518	32.5572	24.1104	25.4432	26.7618	8.43421	4.29441	3.11907	3.91216	10.435	8.57982	7.93613	6.48692
ENSTNIG00000001342	ENSDARG00000016280	ortholog_one2one	eif1ad	eukaryotic translation initiation factor 1A domain containing [Source:ZFIN;Acc:ZDB-GENE-040426-1199]	1.56712	39.3403	40.3955	1.45243	43.7411	58.4082	3.19345	3.62723	5.73374	29.272	51.7749	6.86688	7.90501	12.4736	8.09828	5.21199	17.4557
ENSTNIG00000015460	ENSDARG00000016364	ortholog_one2many	gna15.1	guanine nucleotide binding protein (G protein), alpha 15.1 (Gq class) [Source:ZFIN;Acc:ZDB-GENE-040801-146]	0.0646488	35.2213	33.3896	0.0450807	38.406	47.8146	0.138835	0	15.7098	102.842	51.773	0.0564401	0.141582	0.181434	0.0571644	0.107096	48.7976
ENSTNIG00000009963	ENSDARG00000016439	ortholog_one2one	slc7a1	solute carrier family 7 (cationic amino acid transporter, y+ system), member 1 [Source:ZFIN;Acc:ZDB-GENE-091116-69]	0.0164794	4.37168	5.49794	0.0255113	8.98652	14.4041	0	0	0	0	0	0	0	0.0337883	0.0425826	0.0319109	0.379864
ENSTNIG00000017225	ENSDARG00000016460	ortholog_one2many	FUT9	fucosyltransferase 9 (alpha (1,3) fucosyltransferase) [Source:HGNC Symbol;Acc:4020]	0.200102	16.1389	2.73359	0.903336	110.104	23.9744	0	0	0	0	0	0	0	0	0	0	0
ENSTNIG00000017224	ENSDARG00000016460	ortholog_one2many	FUT9	fucosyltransferase 9 (alpha (1,3) fucosyltransferase) [Source:HGNC Symbol;Acc:4020]	0.239113	16.3443	4.0096	0.444182	38.3194	12.1262	0	0	0	0	0	0	0	0	0	0	0
ENSTNIG00000007760	ENSDARG00000016465	ortholog_many2many	slc1a5	solute carrier family 1 (neutral amino acid transporter), member 5 [Source:ZFIN;Acc:ZDB-GENE-070501-4]	6.57621	25.6833	10.8058	10.1915	35.4396	18.8859	14.2186	20.0023	19.4923	17.6894	5.3987	0.459471	0.640334	1.88732	2.37854	1.35621	1.84505
ENSTNIG00000000866	ENSDARG00000016479	ortholog_many2many	ugt5a1	UDP glucuronosyltransferase 5 family, polypeptide A1 [Source:ZFIN;Acc:ZDB-GENE-051120-60]	0	3.88215	5.92088	0	13.1931	26.7284	0	0	0	1.02704	2.20636	0	0	0	0	0	0.0319038
ENSTNIG00000000622	ENSDARG00000016479	ortholog_many2many	ugt5a1	UDP glucuronosyltransferase 5 family, polypeptide A1 [Source:ZFIN;Acc:ZDB-GENE-051120-60]	0.00272492	1.80487	3.55452	0.00546086	9.97751	30.4399	0	0	0	1.02704	2.20636	0	0	0	0	0	0.0319038
ENSTNIG00000007824	ENSDARG00000016485	ortholog_one2one	CCDC39	coiled-coil domain containing 39 [Source:HGNC Symbol;Acc:25244]	0.0117251	0.757978	0.610871	0.0361979	1.58579	1.96275	0	0	0	0	0.16386	0.0270809	0	0.0652913	0.301712	0.205545	0.188214
ENSTNIG00000003719	ENSDARG00000016526	ortholog_one2one	gata3	GATA-binding protein 3 [Source:ZFIN;Acc:ZDB-GENE-990415-82]	0.00492762	4.50163	4.6429	0.012234	17.6635	23.9168	0	0	32.2063	62.4398	73.2491	0.0894112	0.224291	0.071856	0.0905585	11.0165	59.7387
ENSTNIG00000003192	ENSDARG00000016725	ortholog_one2one	GADD45G (2 of 3)	growth arrest and DNA-damage-inducible, gamma [Source:HGNC Symbol;Acc:4097]	0	32.7498	24.2759	0	30.5023	29.6943	0	0	0	1.69569	7.98081	0	0	0	0.05513	0.371824	0.567456
ENSTNIG00000001095	ENSDARG00000016782	ortholog_one2many	huwe1	HECT, UBA and WWE domain containing 1 [Source:ZFIN;Acc:ZDB-GENE-081104-387]	0.648249	24.6618	11.1197	1.30315	59.2094	34.762	2.25327	8.46852	11.6781	17.3813	17.433	9.47975	8.19367	17.5114	23.6155	41.3217	46.944
ENSTNIG00000015085	ENSDARG00000016782	ortholog_one2many	huwe1	HECT, UBA and WWE domain containing 1 [Source:ZFIN;Acc:ZDB-GENE-081104-387]	0.350703	24.9355	14.1542	0.955323	76.1218	53.3141	2.25327	8.46852	11.6781	17.3813	17.433	9.47975	8.19367	17.5114	23.6155	41.3217	46.944
ENSTNIG00000006925	ENSDARG00000016815	ortholog_one2one	casc1	cancer susceptibility candidate 1 [Source:ZFIN;Acc:ZDB-GENE-041210-153]	0.0324445	1.81053	1.78058	0.0702868	4.05706	5.16722	0	0	0	0	0	0	0	0.0275362	0	0	0.047627
ENSTNIG00000018764	ENSDARG00000016858	ortholog_one2one	smad7	MAD, mothers against decapentaplegic homolog 7 (Drosophila) [Source:ZFIN;Acc:ZDB-GENE-030128-3]	0.360805	19.1816	6.42577	0.565913	36.4659	15.908	0	0	4.74746	20.3279	22.3223	0.0971745	0.609415	0.0390475	0.344475	1.88077	14.4529
ENSTNIG00000018566	ENSDARG00000016889	ortholog_one2one	eif3g	eukaryotic translation initiation factor 3, subunit G [Source:ZFIN;Acc:ZDB-GENE-040426-1076]	9.99506	263.246	350.015	10.3115	329.547	571.82	9.40097	14.5406	24.0687	68.1441	125.421	5.1406	3.17425	15.5718	18.1829	19.3886	55.3503
ENSTNIG00000014453	ENSDARG00000016934	ortholog_one2one	ttyh2	tweety homolog 2 (Drosophila) [Source:ZFIN;Acc:ZDB-GENE-040718-193]	0.101794	5.73471	9.65452	0.212047	12.5847	28.738	4.10107	4.78613	3.08986	0.756923	1.1857	3.9035	5.11333	4.70562	3.22838	2.69104	0.906998
ENSTNIG00000006199	ENSDARG00000017023	ortholog_one2one	ak7b	adenylate kinase 7b [Source:ZFIN;Acc:ZDB-GENE-050309-170]	0.00500544	0.325435	0.515986	0.00681853	1.03963	2.18842	0.0772255	0.838969	0.78335	0	0.101913	0.128965	0	0.181377	0.13062	0.146828	0.246488
ENSTNIG00000000556	ENSDARG00000017078	ortholog_one2many	mespaa	mesoderm posterior aa [Source:ZFIN;Acc:ZDB-GENE-000406-8]	0	2.85855	4.54744	0	4.69384	10.077	0.802722	0.868065	0.60073	12.565	10.2971	0.264624	0.99573	0.0708891	0.26802	0.334751	12.5063
ENSTNIG00000004458	ENSDARG00000017086	ortholog_one2one	asb12a	ankyrin repeat and SOCS box-containing protein 12a [Source:ZFIN;Acc:ZDB-GENE-030131-1647]	0.582719	35.5593	16.7841	0.419884	31.8977	19.6506	0.181128	4.01295	5.35873	11.2356	19.3449	0.190121	0.0596159	4.58378	5.53613	5.66389	13.9734
ENSTNIG00000018125	ENSDARG00000017141	ortholog_one2many	pla2g4a	phospholipase A2, group IVA (cytosolic, calcium-dependent) [Source:ZFIN;Acc:ZDB-GENE-041014-325]	0.0323923	11.6697	6.78157	0.0338815	13.6517	10.3932	0.360942	0.160845	0.248241	0.412339	0.468217	0	0.0884481	0.056672	0	0.0535232	0.269557
ENSTNIG00000004937	ENSDARG00000017211	ortholog_one2one	plxnb1b	plexin b1b [Source:ZFIN;Acc:ZDB-GENE-090812-4]	7.54567	0	5.86578	14.416	37.8824	18.0424	1.21788	0.810774	1.09264	7.22565	14.7146	1.17748	0.813352	1.56344	3.13702	3.19923	10.3599
ENSTNIG00000000503	ENSDARG00000017355	ortholog_one2one	rsph9	radial spoke head 9 homolog [Source:ZFIN;Acc:ZDB-GENE-051120-129]	0.00276795	0.760088	1.95593	0.0482534	2.79096	4.18374	0	0	0	0	0	0	0	0	0	0	0
ENSTNIG00000012307	ENSDARG00000017386	ortholog_one2many	sobpb	sine oculis binding protein homolog (Drosophila) b [Source:ZFIN;Acc:ZDB-GENE-041210-8]	0	0.116705	0.836414	0	0.360065	3.68357	1.54752	2.46975	1.272	0.635126	0.635601	6.80299	7.04674	6.48088	4.76127	9.42774	2.25782
ENSTNIG00000007447	ENSDARG00000017773	ortholog_one2one	slc16a12a	solute carrier family 16 (monocarboxylic acid transporters), member 12a [Source:ZFIN;Acc:ZDB-GENE-080721-24]	0.00624404	0.256886	1.17333	0.00991727	0.687937	3.93565	0	0.0703915	0.06661	0.138071	0	0.0296018	0.0185643	0.0118949	0	0.0337019	0.0617206
ENSTNIG00000008079	ENSDARG00000017785	ortholog_one2one	zgc:158689	zgc:158689 [Source:ZFIN;Acc:ZDB-GENE-070112-1902]	0.107448	7.1954	8.8645	0.230595	13.585	21.4697	0	0	0	0	0	0	0	0	0	0	0.0279158
ENSTNIG00000017639	ENSDARG00000017799	ortholog_one2many	tgm1	transglutaminase 1, K polypeptide [Source:ZFIN;Acc:ZDB-GENE-030131-9032]	0	1.05885	0.0530232	0	2.29826	0.174981	0	0	0	0.235865	1.223	0.0348888	0	0	0	0.0264808	0.193984
ENSTNIG00000002769	ENSDARG00000017821	ortholog_one2many	gata5	GATA-binding protein 5 [Source:ZFIN;Acc:ZDB-GENE-980526-340]	0.0142277	1.17667	0.724426	0.0778312	7.55733	5.4931	0	0	3.89613	36.2172	34.8537	0.105825	0.0884889	0.113396	0.107183	0.214191	49.5723
ENSTNIG00000005773	ENSDARG00000018149	ortholog_one2one	slc38a4	solute carrier family 38, member 4 [Source:ZFIN;Acc:ZDB-GENE-041010-14]	0.0569682	32.4297	4.98168	0.0524571	40.6386	8.18967	0.266225	0.326958	1.07264	16.1853	19.6785	0.181762	0	0.401705	0.460236	0.137958	14.8433
ENSTNIG00000003145	ENSDARG00000018162	ortholog_one2one	ctnnal1	catenin (cadherin-associated protein), alpha-like 1 [Source:ZFIN;Acc:ZDB-GENE-060503-507]	0.0897574	39.9912	12.3471	0.0995739	48.3043	19.7103	11.6576	20.6305	19.2384	11.7099	11.299	1.35508	1.62149	24.1713	26.3135	23.703	15.2744
ENSTNIG00000007091	ENSDARG00000018260	ortholog_one2one	bmp7a	bone morphogenetic protein 7a [Source:ZFIN;Acc:ZDB-GENE-000208-25]	0	71.4284	6.6171	0	73.5414	8.8787	0	0	15.3414	69.8748	29.889	0.119532	0.05997	0.268975	0.338983	1.88708	71.1292
ENSTNIG00000005447	ENSDARG00000018263	ortholog_one2one	pdia2	protein disulfide isomerase family A, member 2 [Source:ZFIN;Acc:ZDB-GENE-040426-705]	0.0652712	1.99324	106.09	0.141286	6.41265	460.495	0	0	0	0	0	0	0	0	0	0	0
ENSTNIG00000001175	ENSDARG00000018281	ortholog_one2one	C18H15orf26	chromosome 15 open reading frame 26 [Source:HGNC Symbol;Acc:26782]	0.00981747	0.581068	2.9891	0.0136918	0.706127	4.79181	1.04537	2.14084	2.32424	0.823983	0	1.09252	0.806067	5.37137	5.27233	5.31681	2.72458
ENSTNIG00000017915	ENSDARG00000018361	ortholog_many2many	sult1st3	sulfotransferase family 1, cytosolic sulfotransferase 3 [Source:ZFIN;Acc:ZDB-GENE-030804-28]	0	2.0075	8.27515	0	5.86709	36.224	0.566229	0.181105	0.130465	0	0	0.685887	0.107536	0.137805	0.43418	0.130148	0.238348
ENSTNIG00000017916	ENSDARG00000018361	ortholog_many2many	sult1st3	sulfotransferase family 1, cytosolic sulfotransferase 3 [Source:ZFIN;Acc:ZDB-GENE-030804-28]	0.00484497	0.79405	8.29485	0.00987359	3.44414	37.5967	0.566229	0.181105	0.130465	0	0	0.685887	0.107536	0.137805	0.43418	0.130148	0.238348
ENSTNIG00000006631	ENSDARG00000018485	ortholog_many2many	cyp2v1	cytochrome P450, family 2, subfamily V, polypeptide 1 [Source:ZFIN;Acc:ZDB-GENE-040912-139]	0	3.29079	2.0838	0	10.4374	3.20698	4.76643	9.27926	7.91566	1.3058	2.74303	3.20412	2.78227	9.055	9.48607	6.60098	1.51722
ENSTNIG00000003956	ENSDARG00000018524	ortholog_one2one	midn	midnolin [Source:ZFIN;Acc:ZDB-GENE-030131-2433]	8.54663	48.8667	11.0965	20.9873	148.171	38.9477	1.69777	8.2327	7.84755	10.8286	26.7627	6.48683	6.35747	10.7641	13.5125	23.3619	17.8511
ENSTNIG00000007576	ENSDARG00000018618	ortholog_one2one	cpsf6	cleavage and polyadenylation specific factor 6 [Source:ZFIN;Acc:ZDB-GENE-030131-5277]	32.473	44.8362	20.3544	84.8408	120.894	78.0271	40.1024	69.1086	76.9287	142.459	180.067	126.022	133.324	116.644	114.127	101.499	177.701
ENSTNIG00000011078	ENSDARG00000018619	ortholog_one2one	CERS4 (1 of 2)	ceramide synthase 4 [Source:HGNC Symbol;Acc:23747]	0.223845	6.85279	14.6805	0.204532	8.30122	23.3544	0	0	0	0	0	0.382701	0.96002	0.615121	0.32301	0.629355	0.57629
ENSTNIG00000003254	ENSDARG00000018742	ortholog_one2one	psme4b	proteasome (prosome, macropain) activator subunit 4b [Source:ZFIN;Acc:ZDB-GENE-100316-4]	0.0077548	0.785033	0.398697	0.184259	1.80706	1.39483	90.9206	50.3488	49.2959	26.2072	12.8709	71.4004	79.2736	55.065	48.1209	37.2565	19.0854
ENSTNIG00000008574	ENSDARG00000018846	ortholog_one2one	dgat2	diacylglycerol O-acyltransferase 2 [Source:ZFIN;Acc:ZDB-GENE-050913-15]	0	5.10545	0	0	16.4408	25.4847	0	0	0	0.0880562	1.83223	0	0	0	0.0127755	0.0287214	0.0525994
ENSTNIG00000016769	ENSDARG00000018907	ortholog_one2one	kat6a	K(lysine) acetyltransferase 6A [Source:ZFIN;Acc:ZDB-GENE-021022-3]	0.735799	15.2472	4.07164	1.6572	47.2711	16.6013	3.45675	10.4966	9.51823	8.62621	6.74725	9.51531	7.76746	31.9786	38.1614	51.1072	34.166
ENSTNIG00000019065	ENSDARG00000018980	ortholog_one2one	zgc:91890	zgc:91890 [Source:ZFIN;Acc:ZDB-GENE-040704-21]	0.0142856	6.63383	0.606557	0.0195108	10.1286	1.27928	7.87385	6.32074	6.01432	0.276482	0.439302	20.7209	24.2977	26.0779	21.3663	9.72645	2.39586
ENSTNIG00000017639	ENSDARG00000019024	ortholog_one2many	tgm1l2	transglutaminase 1 like 2 [Source:ZFIN;Acc:ZDB-GENE-110408-37]	0	1.05885	0.0530232	0	2.29826	0.174981	0.187715	0.07941	0.101171	2.08894	1.31967	0	0	0	0	0	0.0689983
ENSTNIG00000018674	ENSDARG00000019025	ortholog_one2one	podn	podocan [Source:ZFIN;Acc:ZDB-GENE-100922-117]	0.0016518	5.78074	6.47286	0.00218682	21.493	18.3001	0	0	0	0	0	0	0	0.0693298	0	0	0.0299784
ENSTNIG00000012736	ENSDARG00000019125	ortholog_one2one	klhl40b	kelch-like 40b (Drosophila) [Source:ZFIN;Acc:ZDB-GENE-060227-1]	0.0190803	0.747344	0.436425	0.0160762	0.640911	0.513294	0	0	0	0	0	0	0	0	0	0	0
ENSTNIG00000014803	ENSDARG00000019157	ortholog_one2many	CABZ01030889.1	Uncharacterized protein [Source:UniProtKB/TrEMBL;Acc:F1R9W0]	0	0.48786	4.24274	0	0.53195	6.21424	0.557885	0.66314	0.68231	0.284413	0	0.228629	0.358453	0.413414	0.521016	0.260295	0.317798
ENSTNIG00000019672	ENSDARG00000019191	ortholog_one2one	SEPT12	septin 12 [Source:HGNC Symbol;Acc:26348]	0.146398	51.6298	50.9462	0.146957	59.4479	74.4128	12.1879	7.93815	9.85275	34.0577	29.2385	18.2312	13.8587	28.7113	20.6767	15.4749	64.3598
ENSTNIG00000008575	ENSDARG00000019228	ortholog_one2one	mogat2	monoacylglycerol O-acyltransferase 2 [Source:ZFIN;Acc:ZDB-GENE-041010-186]	0	4.20367	41.3457	0	4.37207	56.5504	3.20183	8.36458	8.12796	5.02114	13.1561	1.21208	2.31661	9.97289	6.83966	9.76923	5.69626
ENSTNIG00000007406	ENSDARG00000019274	ortholog_one2one	rasd1	RAS, dexamethasone-induced 1 [Source:ZFIN;Acc:ZDB-GENE-040426-1473]	0.00955475	4.61764	2.75215	0.00999404	4.01439	3.10904	0	0	0	2.4912	12.0623	0.0586026	0	0	0.0593546	0.311357	1.30334
ENSTNIG00000007366	ENSDARG00000019304	ortholog_one2one	phactr3b	phosphatase and actin regulator 3b [Source:ZFIN;Acc:ZDB-GENE-050522-156]	0.0244482	23.5141	11.7286	0.0170482	23.8201	15.9157	0	0.295312	0.355227	0.116496	0	0.103393	0.0864552	0.387766	0.279253	0.418537	0.311389
ENSTNIG00000010584	ENSDARG00000019307	ortholog_one2one	dusp5	dual specificity phosphatase 5 [Source:ZFIN;Acc:ZDB-GENE-010625-1]	0.0252699	56.6505	5.42827	0.0435189	105.101	13.1495	0.893711	1.04276	0.812944	0	0	2.10851	2.28726	0.961757	1.15436	0.562292	0.594095
ENSTNIG00000015646	ENSDARG00000019316	ortholog_one2one	FER1L6	fer-1-like 6 (C. elegans) [Source:HGNC Symbol;Acc:28065]	0.0227783	0.8911	3.50877	0.0328111	1.96673	10.3817	0.0334342	0.095766	0.095766	0.104477	0.113507	0	0.035586	0.0912051	0.0862078	0.0430687	0.0788747
ENSTNIG00000015237	ENSDARG00000019335	ortholog_one2one	hes6	hairy and enhancer of split 6 (Drosophila) [Source:ZFIN;Acc:ZDB-GENE-030828-5]	0.00611723	104.195	4.19381	0.00909514	209.163	10.7019	0.553174	0.612239	4.60098	153.082	243.721	0.99159	0.544128	1.19535	0.878775	0.940776	85.7147
ENSTNIG00000009709	ENSDARG00000019398	ortholog_one2many	psma6a	proteasome (prosome, macropain) subunit, alpha type, 6a [Source:ZFIN;Acc:ZDB-GENE-020326-1]	7.14782	198.213	257.289	6.78758	228.581	389.839	39.993	43.5272	44.6934	50.5504	27.6704	59.7548	44.2084	70.0904	81.6917	57.0504	93.5424
ENSTNIG00000016668	ENSDARG00000019417	ortholog_one2one	gadd45g	growth arrest and DNA-damage-inducible, gamma [Source:ZFIN;Acc:ZDB-GENE-040426-1882]	0.105891	27.2017	12.5928	0.201162	55.6661	33.7237	0	0	0.945375	27.2566	43.0378	0.139683	0	0.168386	0	7.42139	21.2607
ENSTNIG00000002740	ENSDARG00000019420	ortholog_one2one	etnk1	ethanolamine kinase 1 [Source:ZFIN;Acc:ZDB-GENE-030328-21]	2.84987	13.9606	7.62107	9.59213	51.8139	36.0005	0	0	0	2.63487	4.38695	0.0709428	0	0.228055	0.287413	0	4.2403
ENSTNIG00000019116	ENSDARG00000019428	ortholog_one2one	eomesb	eomesodermin homolog b [Source:ZFIN;Acc:ZDB-GENE-070318-1]	0.00867487	76.7786	0.147878	0.0110962	147.699	0.385776	0	0	0	0	0	0	0	0	0	0	0.0332406
ENSTNIG00000018463	ENSDARG00000019473	ortholog_one2one	kirrel3l	kin of IRRE like 3 like [Source:ZFIN;Acc:ZDB-GENE-070831-1]	0.00504802	14.6255	10.6924	0.027056	46.5666	44.8216	0	0	0.115566	6.20695	6.60987	NA	NA	NA	NA	NA	NA
ENSTNIG00000003224	ENSDARG00000019525	ortholog_one2one	tbcelb	tubulin folding cofactor E-like b [Source:ZFIN;Acc:ZDB-GENE-100921-13]	0.070167	3.08771	2.30076	0.102144	5.94035	5.86035	0.454261	0.684805	0.215695	0	0.370501	0	0.301168	0.578909	0.486391	0.0911238	0.333763
ENSTNIG00000007239	ENSDARG00000019644	ortholog_one2one	ldhba	lactate dehydrogenase Ba [Source:ZFIN;Acc:ZDB-GENE-991026-6]	0.021054	13.1808	35.9578	0.0413939	15.1224	91.6036	316.877	219.161	271.255	279.334	164.839	199.028	148.595	202.217	212.165	242.267	278.865
ENSTNIG00000010372	ENSDARG00000019659	ortholog_one2one	foxi1	forkhead box i1 [Source:ZFIN;Acc:ZDB-GENE-030505-1]	0	21.4948	9.20134	0	38.7617	21.7966	0	0	10.1585	33.6625	68.9611	0.563016	1.05926	0.301648	0.380161	9.72179	23.0215
ENSTNIG00000017513	ENSDARG00000019808	ortholog_one2one	evpla	envoplakin a [Source:ZFIN;Acc:ZDB-GENE-030829-19]	0.136662	33.7577	26.19	0.274241	63.5475	65.2504	0	0	4.78439	44.98	27.4164	0.223001	0.0493595	0.063253	0.0930024	0.0398256	36.4768
ENSTNIG00000017053	ENSDARG00000019815	ortholog_one2one	fn1	fibronectin 1 [Source:ZFIN;Acc:ZDB-GENE-000426-1]	0.150697	50.6313	10.7278	0.260908	100.494	25.8441	36.8706	19.4824	16.6564	4.91577	31.9539	35.2929	27.8241	14.528	14.0169	13.2975	5.74289
ENSTNIG00000018772	ENSDARG00000019877	ortholog_one2one	rbks	ribokinase [Source:ZFIN;Acc:ZDB-GENE-040625-112]	0.365559	2.52183	3.25936	0.769652	6.72141	11.1792	0.276675	0.173647	0.193555	0	0	2.79792	1.40374	2.84818	2.45598	3.11466	1.6853
ENSTNIG00000010644	ENSDARG00000019881	ortholog_one2one	bsg	basigin [Source:ZFIN;Acc:ZDB-GENE-030131-9638]	4.53881	121.477	53.8471	10.3897	310.533	176.547	499.238	299.086	308.296	361.3	281.993	632.845	702.967	345.443	307.332	276.925	342.508
ENSTNIG00000009724	ENSDARG00000019920	ortholog_one2one	lft1	lefty1 [Source:ZFIN;Acc:ZDB-GENE-990630-10]	0.0683444	24.6406	2.05149	0.102536	47.9782	5.07913	0.508835	0.462975	3.87657	21.0293	20.4733	0	0.209895	0.0448292	0.112994	1.94756	23.455
ENSTNIG00000003001	ENSDARG00000019941	ortholog_one2many	SGTA (2 of 2)	small glutamine-rich tetratricopeptide repeat (TPR)-containing, alpha [Source:HGNC Symbol;Acc:10819]	0.652545	18.6345	30.3258	2.14752	71.6226	150.149	67.4934	116.294	117.034	114.612	75.9017	32.4193	29.1936	104.083	107.43	115.335	137.732
ENSTNIG00000017232	ENSDARG00000019995	ortholog_one2one	bmp4	bone morphogenetic protein 4 [Source:ZFIN;Acc:ZDB-GENE-980528-2059]	0.0651014	30.2027	9.7687	0.100507	54.5556	22.7274	0.305319	0.106523	1.15138	29.445	21.2377	0	0.191334	0.122595	0.0515011	0.27016	21.4162
ENSTNIG00000017765	ENSDARG00000020007	ortholog_one2one	col1a2	collagen, type I, alpha 2 [Source:ZFIN;Acc:ZDB-GENE-030131-8415]	0.00131047	0.387298	0.652989	0.0040457	1.4191	3.79324	0	0	0	0.735175	1.07804	0.348377	0.132988	0	0	0.0114965	0.610576
ENSTNIG00000003931	ENSDARG00000020114	ortholog_one2one	slc20a1a	solute carrier family 20, member 1a [Source:ZFIN;Acc:ZDB-GENE-040426-2217]	0	0.217507	1.91827	0	0.326191	3.81957	0.445622	0.295288	0.312285	0.0866595	0.114809	0.22151	0.0694584	0.623064	0.785234	0.399302	0.173195
ENSTNIG00000017824	ENSDARG00000020164	ortholog_one2one	efnb2a	ephrin B2a [Source:ZFIN;Acc:ZDB-GENE-990415-67]	0.242618	12.4882	7.89547	0.368032	21.1511	18.063	0	0	0	5.84438	2.45283	0.307752	0.096501	0	0	0.116792	24.9717
ENSTNIG00000005347	ENSDARG00000020219	ortholog_one2one	dld	deltaD [Source:ZFIN;Acc:ZDB-GENE-990415-47]	0	11.8131	24.5246	0	11.9755	32.2049	0	0	0.241893	37.6178	54.244	0.160906	0.0864941	0.0923667	0.465631	1.04681	27.2069
ENSTNIG00000016641	ENSDARG00000020541	ortholog_one2one	ism1	isthmin 1 [Source:ZFIN;Acc:ZDB-GENE-050523-3]	0.00544045	0.362318	6.53908	0.0133592	1.19266	31.6861	0.231658	0.27083	3.16792	28.1123	19.7726	0.0610833	0.15323	0	0.123734	0.324538	97.3882
ENSTNIG00000007842	ENSDARG00000020602	ortholog_one2one	grk7a	G-protein-coupled receptor kinase 7a [Source:ZFIN;Acc:ZDB-GENE-050824-1]	0	0.173056	0.397482	0	0.349573	1.2644	0	0	0	0	0	0	0.0953815	0.0203715	0	0	0
ENSTNIG00000008616	ENSDARG00000020656	ortholog_one2one	prkg1a	protein kinase, cGMP-dependent, type Ia [Source:ZFIN;Acc:ZDB-GENE-040426-1308]	0.00195008	0.563988	1.03115	0.00797404	1.40775	4.68939	5.31588	11.1948	10.1964	2.25901	0.323735	1.03573	1.47464	7.58137	8.47725	8.15872	3.40467
ENSTNIG00000014007	ENSDARG00000020679	ortholog_one2one	clpp	ClpP caseinolytic peptidase, ATP-dependent, proteolytic subunit homolog (E. coli) [Source:ZFIN;Acc:ZDB-GENE-030131-7860]	0.280551	33.5106	30.9249	0.543824	74.4332	91.0161	126.653	82.4643	69.2609	21.3153	7.81639	189.038	199.701	119.408	102.704	101.382	65.2151
ENSTNIG00000012277	ENSDARG00000020693	ortholog_one2one	sesn1	sestrin 1 [Source:ZFIN;Acc:ZDB-GENE-040718-408]	0.468651	123.252	22.1652	1.41712	502.18	116.163	4.20409	20.5254	18.5537	5.58651	3.50718	2.58117	2.58999	21.2574	16.9306	20.4495	8.76465
ENSTNIG00000015758	ENSDARG00000020759	ortholog_one2one	ef1	ETS-related factor1 [Source:ZFIN;Acc:ZDB-GENE-980526-335]	0.0138544	4.54502	2.38447	0.0188095	10.9656	7.89754	4.90418	17.9541	20.2055	30.9342	28.3907	3.24021	2.54006	21.3352	22.842	25.8649	34.6369
ENSTNIG00000005264	ENSDARG00000020785	ortholog_one2many	lama4	laminin, alpha 4 [Source:ZFIN;Acc:ZDB-GENE-040724-213]	0.00736775	1.32035	0.422731	0.0151731	2.80962	1.17648	0	0.0473015	0.266247	1.39209	0.37847	0.0494912	0.0775942	0.039774	0.0751895	0.159647	0.576147
ENSTNIG00000006407	ENSDARG00000020866	ortholog_one2many	zgc:194131	zgc:194131 [Source:ZFIN;Acc:ZDB-GENE-030131-3143]	0	39.232	436.211	0	34.972	525.604	0	0	0.81968	2.34445	6.6102	0	0	0	0.246419	0.184663	2.59277
ENSTNIG00000016966	ENSDARG00000020876	ortholog_one2one	PDK2 (1 of 2)	pyruvate dehydrogenase kinase, isozyme 2 [Source:HGNC Symbol;Acc:8810]	0.0125594	75.5228	20.3413	0.016746	153.403	54.0932	0	0.233299	0.16503	0	0	0	0	0.201676	0.254168	0.476176	0.436027
ENSTNIG00000006169	ENSDARG00000020890	ortholog_one2one	tmod4	tropomodulin 4 (muscle) [Source:ZFIN;Acc:ZDB-GENE-991019-9]	0.0816845	8.25469	4.06175	0.127515	19.9924	13.2542	0	0	0	2.50618	1.98933	0	0.341117	0.218566	0.165272	0.165138	1.96578
ENSTNIG00000018285	ENSDARG00000020893	ortholog_one2one	slc25a22	solute carrier family 25 (mitochondrial carrier: glutamate), member 22 [Source:ZFIN;Acc:ZDB-GENE-040426-2745]	0.775867	53.3413	20.3156	4.15908	389.92	181.192	0.0700875	0.0933085	54.545	97.9622	104.362	0.350541	0.549591	0.610383	0.798838	33.3464	135.133
ENSTNIG00000010533	ENSDARG00000020944	ortholog_one2one	ezra	ezrin a [Source:ZFIN;Acc:ZDB-GENE-050522-18]	0.00987785	1.29782	1.03789	0.0146495	2.87807	2.86435	0	0	0.090944	0.162847	0.109917	0	0	0	0	0.0235624	0.118666
ENSTNIG00000005363	ENSDARG00000020956	ortholog_one2one	pck2	phosphoenolpyruvate carboxykinase 2 (mitochondrial) [Source:ZFIN;Acc:ZDB-GENE-040426-2266]	0.133907	12.0459	68.8358	0.141616	19.9459	150.755	0.700599	0.973835	0.984718	30.8091	167.734	0.252148	0.158131	0.324225	0.766149	0.363624	22.554
ENSTNIG00000005860	ENSDARG00000021004	ortholog_one2one	c5	complement component 5 [Source:ZFIN;Acc:ZDB-GENE-120510-2]	0.00965499	0.571326	0.879926	0.0220716	1.24622	4.42477	0	0	0	0	0.0641095	0	0	0.0121225	0.0152777	0	0.0524179
ENSTNIG00000008203	ENSDARG00000021021	ortholog_one2one	trim35-28	tripartite motif containing 35-28 [Source:ZFIN;Acc:ZDB-GENE-071004-19]	0.395827	8.81786	5.71024	0.546756	23.2042	19.9605	11.4975	26.3254	26.0868	17.894	20.307	7.12311	7.14745	21.7186	30.0386	38.5498	25.4432
ENSTNIG00000018100	ENSDARG00000021032	ortholog_one2one	foxd3	forkhead box D3 [Source:ZFIN;Acc:ZDB-GENE-980526-143]	0.00925202	12.019	10.7889	0.0122471	20.0447	23.4467	0	0	6.5969	21.4048	19.5953	0.0520956	0	0.0418671	0.211056	7.78953	27.7345
ENSTNIG00000017352	ENSDARG00000021143	ortholog_many2many	rtn1b	reticulon 1b [Source:ZFIN;Acc:ZDB-GENE-030710-3]	0.0022178	0.458046	1.64757	0.00378069	1.73524	6.90408	0.101774	0.381581	1.06136	2.37641	5.40055	0.270766	0.490553	0.338494	0.426596	1.25591	3.40823
ENSTNIG00000013169	ENSDARG00000021172	ortholog_one2many	cyp2ad2	cytochrome P450, family 2, subfamily AD, polypeptide 2 [Source:ZFIN;Acc:ZDB-GENE-020812-2]	0.0293397	1.46971	2.08599	0.0486379	3.03947	5.79999	0	0	0	0	0	0	0	0	0	0	0
ENSTNIG00000002171	ENSDARG00000021383	ortholog_one2many	FOLH1	folate hydrolase (prostate-specific membrane antigen) 1 [Source:HGNC Symbol;Acc:3788]	0.183521	6.52445	3.26354	0.39313	13.8445	10.6367	1.05438	2.58115	2.33372	1.02745	0.567192	2.2181	1.45153	5.27029	5.86061	4.22107	2.90446
ENSTNIG00000011557	ENSDARG00000021402	ortholog_one2one	mcm3ap	MCM3 minichromosome maintenance deficient 3 (S. cerevisiae) associated protein [Source:ZFIN;Acc:ZDB-GENE-040715-1]	18.5512	7.7619	5.12778	29.0187	14.5011	12.7252	46.4512	27.6415	20.87	10.6064	8.01333	91.4165	93.0439	69.1064	61.274	37.1844	25.0626
ENSTNIG00000012436	ENSDARG00000021494	ortholog_one2one	hnf4a	hepatocyte nuclear factor 4, alpha [Source:ZFIN;Acc:ZDB-GENE-030131-1077]	0.140701	89.3457	7.32322	0.23357	255.197	27.3755	0	0	4.06196	33.6974	16.7477	0	0	0	0	0.0723313	53.8472
ENSTNIG00000019370	ENSDARG00000021550	ortholog_one2one	rad23b	RAD23 homolog B (S. cerevisiae) [Source:ZFIN;Acc:ZDB-GENE-040426-1487]	0.501262	44.6104	58.0325	0.630177	70.6347	118.707	117.618	86.1067	99.4227	126.907	109.087	236.311	222.631	146.825	138	134.905	215.584
ENSTNIG00000011107	ENSDARG00000021566	ortholog_one2one	OTOP1	otopetrin 1 [Source:HGNC Symbol;Acc:19656]	0.00536487	132.406	1.39679	0.00885023	229.757	3.11588	0.163014	0.240731	2.92583	24.1185	17.7769	0.742913	0.383688	0.632169	0.486877	0.563874	46.7128
ENSTNIG00000009087	ENSDARG00000021697	ortholog_one2many	morn3	MORN repeat containing 3 [Source:ZFIN;Acc:ZDB-GENE-050417-152]	0.205754	5.18659	13.9977	0.517589	16.7894	56.3102	0	0	0.253873	1.46761	4.0198	0	0	0	0	0	0.0187088
ENSTNIG00000002650	ENSDARG00000021789	ortholog_one2many	myoc	myocilin [Source:ZFIN;Acc:ZDB-GENE-050425-2]	0.00908581	0.372522	3.11977	0.0160562	0.638224	6.98887	0	0	0	0.0753545	0	0	0	0	0	0.0233022	0
ENSTNIG00000019064	ENSDARG00000021987	ortholog_one2one	plecb	plectin b [Source:ZFIN;Acc:ZDB-GENE-100917-2]	0.00757976	0.719181	5.01953	0.0148159	2.19158	19.122	0.163965	0.130272	0.104786	0.210052	0.314424	0.493249	0.0782224	0.369066	0.499579	0.163522	0.654102
ENSTNIG00000015195	ENSDARG00000022309	ortholog_one2one	dspa	desmoplakin a [Source:ZFIN;Acc:ZDB-GENE-030131-2743]	0.694022	25.9651	13.4235	1.59914	70.9981	46.9891	0.387616	0.234563	1.08731	22.5192	36.4652	2.19838	4.37178	0.320395	0.553764	2.05763	31.872
ENSTNIG00000010869	ENSDARG00000022315	ortholog_one2one	atp6v1g1	ATPase, H+ transporting, V1 subunit G isoform 1 [Source:ZFIN;Acc:ZDB-GENE-030131-6965]	0.53138	22.0281	71.721	0.743787	36.4578	151.67	89.857	51.6525	44.141	31.432	29.2996	29.1447	45.8135	67.5152	69.9046	47.2453	40.9876
ENSTNIG00000001746	ENSDARG00000022334	ortholog_one2many	KRT23 (15 of 15)	keratin 23 (histone deacetylase inducible) [Source:HGNC Symbol;Acc:6438]	0.0158399	10.5616	16.5155	0.109098	68.2902	132.663	0	0	0	4.80286	0.459734	0	0	0	0	0	1.38927
ENSTNIG00000007210	ENSDARG00000022399	ortholog_one2one	ntmt1	N-terminal Xaa-Pro-Lys N-methyltransferase 1 [Source:ZFIN;Acc:ZDB-GENE-040426-2055]	0.155647	62.6558	63.5076	0.121302	60.9472	79.3824	22.1076	60.7069	57.8541	27.8823	34.7506	9.64052	13.8124	34.4511	46.0424	43.4115	31.1707
ENSTNIG00000013092	ENSDARG00000022503	ortholog_one2one	pkd2l1	polycystic kidney disease 2-like 1 [Source:ZFIN;Acc:ZDB-GENE-030616-558]	0.0052709	0.267923	0.726686	0.0068891	0.578392	1.97208	0	0	0	0.084334	0	0.0636507	0.0399176	0.204614	0.225636	0.169089	0.79628
ENSTNIG00000013170	ENSDARG00000022631	ortholog_many2many	cyp2p9	cytochrome P450, family 2, subfamily P, polypeptide 9 [Source:ZFIN;Acc:ZDB-GENE-040120-2]	0.0107502	2.38264	2.74722	0.043867	20.8991	41.2558	0	0.138343	0.412707	0.62618	1.21471	0	0	0.026526	0	0	0.367038
ENSTNIG00000013169	ENSDARG00000022650	ortholog_one2many	cyp2ad3	cytochrome P450, family 2, subfamily AD, polypeptide 3 [Source:ZFIN;Acc:ZDB-GENE-041001-156]	0.0293397	1.46971	2.08599	0.0486379	3.03947	5.79999	2.42929	2.96739	2.76076	0.476609	0.431264	0.858366	0.410142	1.28112	2.06995	1.83041	0.596572
ENSTNIG00000015034	ENSDARG00000022698	ortholog_one2one	lad1	ladinin [Source:ZFIN;Acc:ZDB-GENE-030616-268]	0	0.210887	15.7834	0	0.263596	23.417	0	0	0	1.00293	5.04525	0.0735703	0.092277	0.0295627	0.149029	0.0558402	0.230094
ENSTNIG00000010906	ENSDARG00000022727	ortholog_one2one	EPHA2 (1 of 2)	EPH receptor A2 [Source:HGNC Symbol;Acc:3386]	0.0095928	9.2064	17.3743	0.00764482	9.66621	23.8074	0.0339641	0.0964071	1.90171	7.19142	13.498	0.0837245	0.0150019	0.0288368	0.0363424	0.317736	5.56954
ENSTNIG00000003740	ENSDARG00000022807	ortholog_one2one	zgc:101640	zgc:101640 [Source:ZFIN;Acc:ZDB-GENE-041114-158]	0.0764082	2.33669	4.58622	0.0934547	4.90621	11.084	0.120825	0	5.97545	60.2803	51.8741	0.22103	0.0924104	0.236843	0.223866	0.0279604	50.9243
ENSTNIG00000008012	ENSDARG00000022939	ortholog_one2one	ino80e	INO80 complex subunit E [Source:ZFIN;Acc:ZDB-GENE-040426-1818]	0.41817	11.2964	11.181	1.24033	42.8834	55.7619	8.43186	21.4534	15.0547	7.10388	5.82168	5.91454	5.60695	11.441	17.0658	14.1461	8.98608
ENSTNIG00000015978	ENSDARG00000022987	ortholog_one2one	szl	sizzled [Source:ZFIN;Acc:ZDB-GENE-030530-1]	0	14.4339	10.5802	0	28.797	27.6241	0	0	1.78795	47.767	53.2796	NA	NA	NA	NA	NA	NA
ENSTNIG00000018087	ENSDARG00000023062	ortholog_one2one	cyr61	cysteine-rich, angiogenic inducer, 61 [Source:ZFIN;Acc:ZDB-GENE-040426-3]	0.031656	2.96564	9.29203	0.0485906	5.78578	23.107	0.224423	0.317402	0.870284	1.47766	1.31851	4.37529	3.73475	1.92904	2.43113	3.66678	1.8583
ENSTNIG00000004486	ENSDARG00000023174	ortholog_one2one	fez1	fasciculation and elongation protein zeta 1 (zygin I) [Source:ZFIN;Acc:ZDB-GENE-040426-2723]	0	0.931907	15.9664	0	0.972323	22.9641	1.28851	0.645566	0.604461	0.586126	0.345764	0.79345	0.9952	2.5016	0.55636	0.324279	1.31501
ENSTNIG00000004897	ENSDARG00000023220	ortholog_one2one	selt2	selenoprotein T, 2 [Source:ZFIN;Acc:ZDB-GENE-030411-4]	0.277931	8.62115	20.5232	0.682869	28.1252	87.7212	35.3509	21.6567	24.146	28.635	35.2888	36.0775	34.3479	33.7994	25.1916	18.3443	35.5858
ENSTNIG00000007652	ENSDARG00000023394	ortholog_one2one	slc37a2	solute carrier family 37 (glycerol-3-phosphate transporter), member 2 [Source:ZFIN;Acc:ZDB-GENE-040426-1949]	0.44444	14.9801	7.98429	1.35857	59.4951	42.6404	98.4587	115.017	126.186	122.187	55.5765	71.5109	89.5875	150.139	139.914	171.239	174.882
ENSTNIG00000011479	ENSDARG00000023526	ortholog_one2many	ggt1a	gamma-glutamyltransferase 1a [Source:ZFIN;Acc:ZDB-GENE-040426-1388]	0.0187858	3.09333	0.935834	0.0771912	13.7256	5.39123	0	0.19912	0.19912	0	0.223074	0.370346	0.325159	0.119052	0.150039	0.140547	0.077218
ENSTNIG00000016567	ENSDARG00000023722	ortholog_one2one	hcrtr2	hypocretin (orexin) receptor 2 [Source:ZFIN;Acc:ZDB-GENE-070228-3]	0	1.92197	0.615791	0	3.7732	1.51935	0	0	0	0	0	0	0	0	0	0	0
ENSTNIG00000004494	ENSDARG00000023886	ortholog_one2one	cacna2d4b	calcium channel, voltage-dependent, alpha 2/delta subunit 4b [Source:ZFIN;Acc:ZDB-GENE-100422-18]	0.00570054	2.19255	0.285507	0.0059244	7.32927	1.12193	0	0.11429	0.198752	0.209453	0	0	0	0.214489	0.58978	0.220987	0.438434
ENSTNIG00000008561	ENSDARG00000023950	ortholog_one2one	znhit3	zinc finger, HIT-type containing 3 [Source:ZFIN;Acc:ZDB-GENE-040426-1114]	0.554286	17.9608	13.7432	0.906135	40.761	40.3478	24.2189	7.83654	5.08812	8.84897	15.5908	34.9106	31.0465	17.453	15.0185	7.53267	9.81887
ENSTNIG00000002601	ENSDARG00000024017	ortholog_one2one	mamdc1	MAM domain containing 1 [Source:ZFIN;Acc:ZDB-GENE-030616-360]	0.0677434	0.562928	0.802856	0.0567206	0.608565	1.07683	0.0434486	0.439029	0.417368	0.129539	0.106976	0.525823	0.329762	1.72761	2.09896	2.52373	0.60192
ENSTNIG00000001783	ENSDARG00000024365	ortholog_one2one	crlf1a	cytokine receptor-like factor 1a [Source:ZFIN;Acc:ZDB-GENE-040718-397]	0.00638338	0.383405	0.588943	0.031231	2.00361	4.4133	1.70249	6.60972	6.247	1.43548	1.00209	0.21392	0.268313	3.69625	3.73747	1.9078	0.78055
ENSTNIG00000016302	ENSDARG00000024465	ortholog_one2one	mrps18a	mitochondrial ribosomal protein S18A [Source:ZFIN;Acc:ZDB-GENE-041210-109]	1.33475	43.0104	22.6505	2.75521	96.9956	67.2183	3.87851	12.7594	21.6695	20.7615	17.2197	5.14415	4.30143	16.4676	26.9192	46.0072	31.5216
ENSTNIG00000007517	ENSDARG00000024511	ortholog_one2one	bxdc2	brix domain containing 2 [Source:ZFIN;Acc:ZDB-GENE-060518-1]	3.03208	55.2661	58.5583	3.09806	67.4271	93.9836	116.082	48.8861	54.3997	52.0536	64.2313	202.315	146.34	64.864	64.8468	52.5291	64.1774
ENSTNIG00000018125	ENSDARG00000024546	ortholog_one2many	cpla2	cytosolic phospholipase a2 [Source:ZFIN;Acc:ZDB-GENE-990415-45]	0.0323923	11.6697	6.78157	0.0338815	13.6517	10.3932	0.278566	1.25751	1.06669	0.227914	0.305656	0.0306396	0.0384303	0.467851	0.527557	1.6744	0.44719
ENSTNIG00000009804	ENSDARG00000024619	ortholog_one2one	FOXO6 (1 of 2)	forkhead box O6 [Source:HGNC Symbol;Acc:24814]	0.0122712	2.34461	0.239571	0.0168953	4.92059	0.664032	0	0.0378506	0	0.0366569	0	0.160076	0.075292	0.080404	0.0810651	0.0303746	0.139068
ENSTNIG00000016571	ENSDARG00000024748	ortholog_one2many	DST	dystonin [Source:HGNC Symbol;Acc:1090]	0.00631829	0.491772	0.75537	0.0285921	2.31556	4.44985	0.0382636	0.0445044	0.045678	0	0	0.107632	0.1485	0.118216	0.13445	0.125263	0.0299221
ENSTNIG00000016412	ENSDARG00000024844	ortholog_one2many	max	myc-associated factor X [Source:ZFIN;Acc:ZDB-GENE-990415-152]	1.60933	22.7934	14.0406	4.32623	58.613	48.073	59.8852	174.738	186.538	202.112	206	46.0303	71.3266	123.917	140.072	152.831	180.328
ENSTNIG00000010611	ENSDARG00000024847	ortholog_one2one	col5a2b	collagen, type V, alpha 2b [Source:ZFIN;Acc:ZDB-GENE-110406-2]	0.0134369	2.73721	0.342388	0.0249005	7.13921	1.23333	0.639611	0.416186	0.361105	0.391736	0.243526	0.9259	0.974017	0.816117	1.16466	0.90679	0.591612
ENSTNIG00000005010	ENSDARG00000024895	ortholog_one2one	fam50a	family with sequence similarity 50, member A [Source:ZFIN;Acc:ZDB-GENE-050417-110]	1.38491	40.8796	40.9932	2.58183	87.395	114.618	1.13577	13.7354	20.7871	41.6298	42.0401	34.6436	29.5999	26.6693	30.8142	30.3278	51.7034
ENSTNIG00000005878	ENSDARG00000025046	ortholog_many2many	AL935186.1	Uncharacterized protein [Source:UniProtKB/TrEMBL;Acc:E7FG49]	0.022018	0.244995	3.45582	0.0641426	0.996272	15.5173	0	0	0	0	0	0	0	0	0.154401	0	0
ENSTNIG00000000164	ENSDARG00000025150	ortholog_many2many	si:dkey-181c13.1	si:dkey-181c13.1 [Source:ZFIN;Acc:ZDB-GENE-110411-174]	0.0833976	19.4289	3.75857	0.186094	40.1722	10.3737	0	0	0	0	0	0	0	0	0	0	0
ENSTNIG00000000500	ENSDARG00000025150	ortholog_many2many	si:dkey-181c13.1	si:dkey-181c13.1 [Source:ZFIN;Acc:ZDB-GENE-110411-174]	0.0375614	10.2512	1.70861	0.157153	33.0113	7.93509	0	0	0	0	0	0	0	0	0	0	0
ENSTNIG00000001459	ENSDARG00000025150	ortholog_many2many	si:dkey-181c13.1	si:dkey-181c13.1 [Source:ZFIN;Acc:ZDB-GENE-110411-174]	0.0578775	29.7925	5.12648	0.337604	116.111	29.3247	0	0	0	0	0	0	0	0	0	0	0
ENSTNIG00000016191	ENSDARG00000025302	ortholog_one2one	dixdc1a	DIX domain containing 1a [Source:ZFIN;Acc:ZDB-GENE-030721-2]	0	0.422894	1.52478	0	1.52277	7.53861	0	0.201988	0.371658	0.170955	1.90074	0	0	0.0249942	0.0629994	0	0.151306
ENSTNIG00000010961	ENSDARG00000025309	ortholog_one2one	dpf3	D4, zinc and double PHD fingers, family 3 [Source:ZFIN;Acc:ZDB-GENE-041014-190]	0.0255721	1.90225	1.03983	0.146433	6.8819	4.97211	0	0	0	0	0	0.203485	0.0850749	0.517852	0.343493	0.360373	0.306418
ENSTNIG00000014892	ENSDARG00000025372	ortholog_one2one	admp	anti-dorsalizing morphogenic protein [Source:ZFIN;Acc:ZDB-GENE-011214-1]	0.0378313	28.3252	6.20812	0.0579768	56.3137	15.7826	0	0	13.6885	28.8845	39.8455	0.206247	0	0	0.0417787	8.98553	17.9466
ENSTNIG00000008570	ENSDARG00000025403	ortholog_one2one	ftr83	finTRIM family, member 83 [Source:ZFIN;Acc:ZDB-GENE-031002-11]	0.0264984	172.902	21.5986	0.0462402	337.714	55.2223	0.83338	1.445	20.3563	156.415	66.1428	1.83357	2.71793	2.30411	1.45191	4.17505	148.959
ENSTNIG00000007330	ENSDARG00000025671	ortholog_one2one	grma	glutamate receptor, metabotropic a [Source:ZFIN;Acc:ZDB-GENE-021120-2]	0.00471661	0.923427	0.344936	0.0106892	1.65048	0.789861	0.051948	0.131395	0.130464	0.092701	0	0	0	0	0.0405538	0.0303905	0.0139141
ENSTNIG00000010281	ENSDARG00000025854	ortholog_one2one	ddx51	DEAD (Asp-Glu-Ala-Asp) box polypeptide 51 [Source:ZFIN;Acc:ZDB-GENE-040927-28]	0.527486	15.0647	14.3808	1.08341	42.2678	52.8706	1.1063	7.09901	8.23224	9.42111	9.8029	11.5258	15.5549	20.8905	24.0215	22.761	20.0628
ENSTNIG00000013591	ENSDARG00000025899	ortholog_one2one	pnx	posterior neuron-specific homeobox [Source:ZFIN;Acc:ZDB-GENE-030328-42]	0	1.30559	8.61237	0	3.29235	29.7223	0	0	0	7.48374	3.98705	0	0.139421	0	0	0.084369	8.42084
ENSTNIG00000019018	ENSDARG00000025920	ortholog_one2one	TIAM1 (1 of 2)	T-cell lymphoma invasion and metastasis 1 [Source:HGNC Symbol;Acc:11805]	0.00325866	43.0996	2.96581	0.0135085	227.62	20.2989	0.501447	0.384842	0.476728	2.218	2.96982	0.31168	0.329205	0.355951	0.299065	0.522936	8.11755
ENSTNIG00000006897	ENSDARG00000026052	ortholog_one2one	ccdc3	coiled-coil domain containing 3 [Source:ZFIN;Acc:ZDB-GENE-041210-326]	0.00571805	1.25617	6.04228	0.0139582	3.99026	26.3198	0	0	0	0	0	0	0	0	0	0.350519	0
ENSTNIG00000010227	ENSDARG00000026166	ortholog_one2one	emilin1b	elastin microfibril interfacer 1b [Source:ZFIN;Acc:ZDB-GENE-060818-36]	0.0291086	2.12	0.133135	0.050486	4.73634	0.380342	2.53641	2.54066	2.53535	0.138606	0	3.63948	2.78636	3.87454	9.14365	5.48889	1.70821
ENSTNIG00000005288	ENSDARG00000026376	ortholog_one2one	aco1	aconitase 1, soluble [Source:ZFIN;Acc:ZDB-GENE-031118-76]	0.181152	5.33622	8.60531	0.325699	11.8444	25.3093	1.29131	1.41203	1.3984	1.32458	0.403546	3.54564	4.70029	3.15065	5.4597	13.237	7.5931
ENSTNIG00000012137	ENSDARG00000026395	ortholog_one2one	rfx4	regulatory factor X, 4 [Source:ZFIN;Acc:ZDB-GENE-040909-2]	0	0.181185	9.07553	0	0.385021	30.1095	0.256661	0.460096	0.267132	0.226151	0.794412	0.180247	0	0.538041	0.495521	0.547234	1.57487
ENSTNIG00000010269	ENSDARG00000026400	ortholog_one2one	rad51d	RAD51 homolog D (S. cerevisiae) [Source:ZFIN;Acc:ZDB-GENE-040426-2490]	0.0359139	2.01673	3.04521	0.0665189	4.70385	9.53515	7.17958	5.41187	5.3818	0.569328	0.59876	21.1836	19.3645	18.5633	21.2736	14.4433	3.53513
ENSTNIG00000008371	ENSDARG00000026664	ortholog_one2one	uri1	URI1, prefoldin-like chaperone [Source:ZFIN;Acc:ZDB-GENE-050913-30]	0.189791	8.75492	17.0127	0.465159	28.0455	72.0374	2.30098	35.3111	30.3179	28.735	33.2475	3.20055	4.35241	28.4019	43.1306	50.528	49.5692
ENSTNIG00000015835	ENSDARG00000026666	ortholog_one2many	mthfd2	methylenetetrahydrofolate dehydrogenase (NADP+ dependent) 2, methenyltetrahydrofolate cyclohydrolase [Source:ZFIN;Acc:ZDB-GENE-040704-20]	1.75039	54.8461	27.2075	2.39494	89.8269	56.6458	0.105672	0.189913	0.750068	2.92141	4.67105	0.363701	0.290296	0.478294	0.602784	0.426623	0.735346
ENSTNIG00000000582	ENSDARG00000026709	ortholog_one2many	bcl7ba	B-cell CLL/lymphoma 7B, a [Source:ZFIN;Acc:ZDB-GENE-040426-2193]	0.217656	6.91523	10.574	0.945012	35.6491	72.229	113.196	77.2818	76.2626	24.3573	7.22105	65.2892	79.4174	85.264	64.5481	73.1489	34.2236
ENSTNIG00000000164	ENSDARG00000026805	ortholog_many2many	CR847844.1	Uncharacterized protein [Source:UniProtKB/TrEMBL;Acc:E7F856]	0.0833976	19.4289	3.75857	0.186094	40.1722	10.3737	0	0	0	0	0	0	0	0	0	0	0
ENSTNIG00000001459	ENSDARG00000026805	ortholog_many2many	CR847844.1	Uncharacterized protein [Source:UniProtKB/TrEMBL;Acc:E7F856]	0.0578775	29.7925	5.12648	0.337604	116.111	29.3247	0	0	0	0	0	0	0	0	0	0	0
ENSTNIG00000000500	ENSDARG00000026805	ortholog_many2many	CR847844.1	Uncharacterized protein [Source:UniProtKB/TrEMBL;Acc:E7F856]	0.0375614	10.2512	1.70861	0.157153	33.0113	7.93509	0	0	0	0	0	0	0	0	0	0	0
ENSTNIG00000011904	ENSDARG00000027082	ortholog_one2one	hmbox1a	homeobox containing 1a [Source:ZFIN;Acc:ZDB-GENE-050913-89]	0.13433	11.9025	5.34428	0.168197	17.7873	10.431	11.0102	20.6551	21.9658	4.76173	0.211611	6.17614	7.64257	23.485	24.014	26.3645	16.4497
ENSTNIG00000008135	ENSDARG00000027088	ortholog_one2many	ptgdsb	prostaglandin D2 synthase b [Source:ZFIN;Acc:ZDB-GENE-030131-8436]	0.0222908	93.3241	56.7677	0.0233156	115.337	92.6457	0	0	4.60595	42.282	69.1688	12.4321	0.472522	0.968841	0.152626	1.20095	14.1912
ENSTNIG00000017720	ENSDARG00000027199	ortholog_one2one	smad1	MAD homolog 1 (Drosophila) [Source:ZFIN;Acc:ZDB-GENE-991119-8]	0.132346	11.0696	3.5464	0.23344	22.5055	9.36408	0	0	0	6.95193	14.257	0.0256374	0	0.16483	0.0519328	0.0972944	2.01346
ENSTNIG00000011013	ENSDARG00000027249	ortholog_one2one	btg1	B-cell translocation gene 1 [Source:ZFIN;Acc:ZDB-GENE-010726-1]	0.806746	304.223	95.6189	1.08823	516.847	211.244	1.279	4.07259	21.0284	50.4053	42.0157	6.62269	4.43586	8.47236	9.17172	21.1496	113.568
ENSTNIG00000004138	ENSDARG00000027699	ortholog_many2many			0.157612	3.65447	1.14523	0.652704	23.6421	14.8961	0	0.195329	0.51861	0	0	0	0	0.0903836	0.113908	0.0853616	0.273575
ENSTNIG00000004139	ENSDARG00000027699	ortholog_many2many			0	12.1318	6.68443	0.159917	40.7053	28.0385	0	0.195329	0.51861	0	0	0	0	0.0903836	0.113908	0.0853616	0.273575
ENSTNIG00000019000	ENSDARG00000027803	ortholog_one2one	sbds	Shwachman-Bodian-Diamond syndrome [Source:ZFIN;Acc:ZDB-GENE-040426-1116]	0.67774	13.4969	8.73291	0.603811	13.9386	11.9657	12.5552	18.4173	15.0012	10.2209	12.0641	4.53767	8.88424	20.4573	23.2597	16.8005	12.1534
ENSTNIG00000018719	ENSDARG00000027907	ortholog_one2many	CR318603.2	Uncharacterized protein [Source:UniProtKB/TrEMBL;Acc:F1QBT0]	0.120751	2.23618	3.75012	0.123319	4.45327	10.388	0	0	0.44854	0.972942	0.870923	0	0.119828	0	0	0.507584	1.29476
ENSTNIG00000005878	ENSDARG00000027919	ortholog_many2many	BX323854.1	Uncharacterized protein [Source:UniProtKB/TrEMBL;Acc:E7FDB2]	0.022018	0.244995	3.45582	0.0641426	0.996272	15.5173	0	0	0	0.115	0	0	0	0	0.0831091	0	0.0570297
ENSTNIG00000001228	ENSDARG00000028048	ortholog_one2one	rdh8a	retinol dehydrogenase 8a [Source:ZFIN;Acc:ZDB-GENE-021115-3]	0.269372	6.98167	24.5373	0.480673	13.3362	65.7966	0.24158	0.112318	0.190667	0.545733	3.63293	0.388451	0.548126	0.195114	0.540974	0.294836	0.404965
ENSTNIG00000013233	ENSDARG00000028096	ortholog_one2one	CLDN23	claudin 23 [Source:HGNC Symbol;Acc:17591]	1.69598	140.92	27.6016	1.18264	118.465	30.1227	0.156753	0.173078	33.6575	193.599	103.729	0.158009	0.148639	0.126985	0.160037	0.539683	117.12
ENSTNIG00000004139	ENSDARG00000028098	ortholog_many2many	fut9d	fucosyltransferase 9d [Source:ZFIN;Acc:ZDB-GENE-050309-15]	0	12.1318	6.68443	0.159917	40.7053	28.0385	0	0	0.435408	14.4713	13.5956	0	0	0	0	0	4.7944
ENSTNIG00000004138	ENSDARG00000028098	ortholog_many2many	fut9d	fucosyltransferase 9d [Source:ZFIN;Acc:ZDB-GENE-050309-15]	0.157612	3.65447	1.14523	0.652704	23.6421	14.8961	0	0	0.435408	14.4713	13.5956	0	0	0	0	0	4.7944
ENSTNIG00000006109	ENSDARG00000028192	ortholog_one2one	cradd	CASP2 and RIPK1 domain containing adaptor with death domain [Source:ZFIN;Acc:ZDB-GENE-041010-168]	0.601712	18.3234	39.7301	0.45688	16.4412	46.5757	13.9207	9.73825	6.85159	1.12377	0.355202	19.1389	20.1207	10.8498	10.2955	8.92086	2.26295
ENSTNIG00000005582	ENSDARG00000028249	ortholog_one2one	utp23	UTP23, small subunit (SSU) processome component, homolog (yeast) [Source:ZFIN;Acc:ZDB-GENE-050417-353]	0.804855	22.9268	28.4821	0.646644	21.3341	35.3692	4.73003	19.1606	22.8695	20.7753	21.9607	4.41356	3.53146	4.70894	8.86332	10.1652	18.3519
ENSTNIG00000017916	ENSDARG00000028275	ortholog_many2many	sult1st1	sulfotransferase family 1, cytosolic sulfotransferase 1 [Source:ZFIN;Acc:ZDB-GENE-030131-2144]	0.00484497	0.79405	8.29485	0.00987359	3.44414	37.5967	0.097607	0.129945	0.114602	0	0.527791	0.242269	0.253226	0.0973508	0.0817927	0.55165	3.90079
ENSTNIG00000017915	ENSDARG00000028275	ortholog_many2many	sult1st1	sulfotransferase family 1, cytosolic sulfotransferase 1 [Source:ZFIN;Acc:ZDB-GENE-030131-2144]	0	2.0075	8.27515	0	5.86709	36.224	0.097607	0.129945	0.114602	0	0.527791	0.242269	0.253226	0.0973508	0.0817927	0.55165	3.90079
ENSTNIG00000018248	ENSDARG00000028306	ortholog_one2one	prph	peripherin [Source:ZFIN;Acc:ZDB-GENE-990415-207]	0	6.41739	3.74726	0	6.68107	5.27235	0	0	1.11492	2.24057	0.952422	0	0	0	0.0318494	0	2.09809
ENSTNIG00000016027	ENSDARG00000028517	ortholog_one2one	hbp1	HMG-box transcription factor 1 [Source:ZFIN;Acc:ZDB-GENE-050522-414]	0.141096	7.65885	5.0944	0.258507	16.111	13.8805	2.95576	6.60881	4.73359	0.616559	0.157689	1.96216	2.64116	8.42298	6.97992	8.35454	1.09763
ENSTNIG00000006990	ENSDARG00000028533	ortholog_one2one	macf1	microtubule-actin crosslinking factor 1 [Source:ZFIN;Acc:ZDB-GENE-030131-3606]	0.263349	2.45616	2.04658	0.690532	7.9416	8.04887	1.66804	3.98274	3.44941	0.374712	3.83134	2.08067	1.58391	5.38425	6.44658	7.93479	1.4078
ENSTNIG00000007193	ENSDARG00000028618	ortholog_one2one	KRT18 (2 of 3)	keratin 18 [Source:HGNC Symbol;Acc:6430]	0.196834	7.57837	124.169	0.518357	23.5426	512.879	0	0	0	0.119503	0	0.0891852	0	0	0	0.033846	0.0619845
ENSTNIG00000018719	ENSDARG00000028850	ortholog_one2many	btr16	bloodthirsty-related gene family, member 16 [Source:ZFIN;Acc:ZDB-GENE-060929-1066]	0.120751	2.23618	3.75012	0.123319	4.45327	10.388	2.77238	16.3321	13.6112	1.91193	0.540485	2.65895	2.30276	9.97212	12.8241	16.3374	2.46399
ENSTNIG00000002507	ENSDARG00000028937	ortholog_one2one	taf1b	TATA box binding protein (Tbp)-associated factor, RNA polymerase I, B [Source:ZFIN;Acc:ZDB-GENE-041008-2]	0.226954	11.4372	10.3571	0.365408	27.4254	31.7265	1.35275	8.99342	6.33122	2.70046	5.01587	0.702908	0.811105	8.49606	15.4346	17.8406	4.00592
ENSTNIG00000004218	ENSDARG00000029088	ortholog_one2one	guf1	GUF1 GTPase homolog (S. cerevisiae) [Source:ZFIN;Acc:ZDB-GENE-030131-4289]	2.99334	1.38278	2.09045	9.19535	2.80706	8.93235	0.293324	2.93464	3.34545	1.11519	1.45864	0.0307011	0.115522	1.89983	4.3533	5.56923	2.11241
ENSTNIG00000012221	ENSDARG00000029150	ortholog_one2one	hsp90ab1	heat shock protein 90, alpha (cytosolic), class B member 1 [Source:ZFIN;Acc:ZDB-GENE-990415-95]	21.4569	767.614	987.058	38.4267	1633.02	2747.41	248.371	426.084	602.968	807.005	1163	325.5	228.865	470.657	578.002	709.697	1036.63
ENSTNIG00000006343	ENSDARG00000029168	ortholog_one2one	ppfibp2b	protein tyrosine phosphatase, receptor-type, F interacting protein, binding protein 2b [Source:ZFIN;Acc:ZDB-GENE-040718-54]	0.00957756	1.56211	3.95425	0.0163973	5.99107	19.5092	11.0762	17.9114	11.3445	5.60595	2.98995	6.52632	9.54479	37.0385	45.3262	40.9477	15.7791
ENSTNIG00000011318	ENSDARG00000029204	ortholog_one2one	TYRP1 (2 of 2)	tyrosinase-related protein 1 [Source:HGNC Symbol;Acc:12450]	0.0176699	0.84249	0.761164	0.036305	1.93479	2.21588	0	0	0	0	0.142205	0.518349	0.200046	0.160221	0.121154	0.181582	0.0554241
ENSTNIG00000015090	ENSDARG00000029219	ortholog_one2many	avpr2ab	arginine vasopressin receptor 2a, duplicate b [Source:ZFIN;Acc:ZDB-GENE-110411-48]	0.00560946	0.46789	0.966534	0.0115519	1.38586	3.73258	0	0	0.80672	1.01572	0	0.329639	0.0590653	0.189227	0.143087	0.107228	6.28395
ENSTNIG00000016134	ENSDARG00000029381	ortholog_one2one	aldh3a2b	aldehyde dehydrogenase 3 family, member A2b [Source:ZFIN;Acc:ZDB-GENE-040912-103]	0.191024	6.51185	4.67901	0.162343	7.06604	6.6635	0	0	0	0	0	0	0	0	0.10239	0	0.03513
ENSTNIG00000000500	ENSDARG00000029461	ortholog_many2many	cd209	CD209 molecule [Source:ZFIN;Acc:ZDB-GENE-061207-22]	0.0375614	10.2512	1.70861	0.157153	33.0113	7.93509	0.250547	1.79897	2.15333	0.314853	0	0.149077	0.186982	1.7971	1.81188	2.14985	0.10361
ENSTNIG00000001459	ENSDARG00000029461	ortholog_many2many	cd209	CD209 molecule [Source:ZFIN;Acc:ZDB-GENE-061207-22]	0.0578775	29.7925	5.12648	0.337604	116.111	29.3247	0.250547	1.79897	2.15333	0.314853	0	0.149077	0.186982	1.7971	1.81188	2.14985	0.10361
ENSTNIG00000000164	ENSDARG00000029461	ortholog_many2many	cd209	CD209 molecule [Source:ZFIN;Acc:ZDB-GENE-061207-22]	0.0833976	19.4289	3.75857	0.186094	40.1722	10.3737	0.250547	1.79897	2.15333	0.314853	0	0.149077	0.186982	1.7971	1.81188	2.14985	0.10361
ENSTNIG00000019177	ENSDARG00000029747	ortholog_one2one	mep1a.1	meprin A, alpha.1 [Source:ZFIN;Acc:ZDB-GENE-041001-209]	0.00214047	1.08157	1.85102	0.00332759	3.92121	9.35405	0	0	0	0	0.149545	0.0392388	0.049216	0	0	0	0
ENSTNIG00000013228	ENSDARG00000029832	ortholog_one2one	slc26a1	solute carrier family 26 (sulfate transporter), member 1 [Source:ZFIN;Acc:ZDB-GENE-070112-2182]	0.0281953	8.11739	0.670073	0.130014	41.3231	3.85476	0	0	0.852375	12.3554	10.2796	0.114059	0.0357651	0.0687481	0.0288806	0.0649283	36.1876
ENSTNIG00000005428	ENSDARG00000029907	ortholog_one2one	trim54	tripartite motif-containing 54 [Source:ZFIN;Acc:ZDB-GENE-041014-342]	0.0295816	2.05648	1.88833	0.0480039	5.27802	6.18065	0	0.162793	0	0.124636	0	0.0506131	0.380895	0.569458	0.871463	0.806726	0.351765
ENSTNIG00000011555	ENSDARG00000030104	ortholog_one2one	sh3bp4	SH3-domain binding protein 4 [Source:ZFIN;Acc:ZDB-GENE-081104-509]	0.0100251	5.47754	13.3014	0.00699063	4.81849	15.3409	0	0	0.199669	0.102512	0.067334	0	0.0666356	0	0.0269044	0.322589	0.756936
ENSTNIG00000007374	ENSDARG00000030297	ortholog_one2one	AL929022.1	Uncharacterized protein [Source:UniProtKB/TrEMBL;Acc:E7EZP3]	0.0277014	0.680062	15.6263	0.0688505	1.4859	45.4286	5.61205	7.63248	5.35553	1.42118	0.926958	11.4083	11.3116	31.5639	27.9049	26.4218	8.05424
ENSTNIG00000011917	ENSDARG00000030347	ortholog_one2one	mespba	mesoderm posterior ba [Source:ZFIN;Acc:ZDB-GENE-000406-9]	0.00551496	1.09559	3.08621	0.00761422	1.91173	7.10603	0	0	0	0.594141	0.477583	0.270234	0.112982	0.506744	1.00357	1.50413	1.06429
ENSTNIG00000017046	ENSDARG00000030350	ortholog_one2many	mnx2b	motor neuron and pancreas homeobox 2b [Source:ZFIN;Acc:ZDB-GENE-040415-2]	0	0.123263	0.699936	0	0.349165	2.0815	0.462384	0.70306	0.211352	0	0	0	0	0	0	0	0
ENSTNIG00000014877	ENSDARG00000030357	ortholog_one2many	zgc:66313	zgc:66313 [Source:ZFIN;Acc:ZDB-GENE-040426-1606]	0.0207546	17.4844	1.16839	0.0523029	77.486	6.28618	32.9541	15.8575	13.6062	3.08333	3.68127	92.7216	68.2178	25.5769	21.4091	16.4403	6.27256
ENSTNIG00000012810	ENSDARG00000030367	ortholog_one2one	metrn	meteorin, glial cell differentiation regulator [Source:ZFIN;Acc:ZDB-GENE-050102-1]	0.0351084	34.2739	36.2952	0.0342743	33.8271	46.3106	1.07584	0.791998	3.86049	34.121	63.1093	0.119906	0.30079	0.250546	0.291468	1.31054	39.5013
ENSTNIG00000005693	ENSDARG00000030376	ortholog_one2one	grin2bb	glutamate receptor, ionotropic, N-methyl D-aspartate 2B, genome duplicate b [Source:ZFIN;Acc:ZDB-GENE-061207-27]	0.00430391	2.61977	0.0671462	0.00600237	9.32559	0.186385	0.930572	1.19664	1.11381	0.196444	0	0.86626	0.633806	1.578	1.53541	1.93961	0.903087
ENSTNIG00000009705	ENSDARG00000030537	ortholog_one2many	psmc1a	proteasome (prosome, macropain) 26S subunit, ATPase, 1a [Source:ZFIN;Acc:ZDB-GENE-030131-8730]	0.784485	32.6995	60.6793	1.55953	78.8062	189.759	3.86539	4.53163	6.44309	10.7122	11.777	2.22216	2.10111	6.34665	7.89466	8.38123	12.9969
ENSTNIG00000000180	ENSDARG00000030630	ortholog_one2one	mfsd2aa	major facilitator superfamily domain containing 2aa [Source:ZFIN;Acc:ZDB-GENE-041114-166]	0.00881464	0.375422	0.204224	0.0122405	0.718678	0.611816	3.13645	8.23197	6.98458	2.05284	0.717769	8.3665	4.53375	12.4031	16.9889	20.8694	9.59723
ENSTNIG00000004228	ENSDARG00000030656	ortholog_one2one	sept3	septin 3 [Source:ZFIN;Acc:ZDB-GENE-050522-375]	0.0155619	5.57706	1.7792	0.0211468	13.1862	5.47987	0	0	0	0	0	0	0	0.0544866	0	0.0514591	0.141361
ENSTNIG00000005878	ENSDARG00000030778	ortholog_many2many	BX323854.2	Uncharacterized protein [Source:UniProtKB/TrEMBL;Acc:E7FBP5]	0.022018	0.244995	3.45582	0.0641426	0.996272	15.5173	0	0	0	0	0	0	0	0	0	0	0
ENSTNIG00000013580	ENSDARG00000030781	ortholog_one2one	acads	acyl-Coenzyme A dehydrogenase, C-2 to C-3 short chain [Source:ZFIN;Acc:ZDB-GENE-040808-64]	0.0745123	9.04043	13.1221	0.140997	19.9705	37.9909	19.0897	4.76096	5.06468	5.84188	6.4345	52.2156	68.9987	10.7115	13.3478	15.004	11.3797
ENSTNIG00000000227	ENSDARG00000030897	ortholog_one2one	psmg3	proteasome (prosome, macropain) assembly chaperone 3 [Source:ZFIN;Acc:ZDB-GENE-040718-262]	0.149701	22.2125	41.0384	0.146145	21.7603	52.3403	20.8077	20.1303	19.9805	9.78882	14.6801	14.625	19.7449	16.4875	21.4989	10.0983	6.91749
ENSTNIG00000010276	ENSDARG00000030914	ortholog_one2one	tmem120a	transmembrane protein 120A [Source:ZFIN;Acc:ZDB-GENE-070424-21]	0.180095	10.2967	8.92584	0.447908	36.2019	43.519	0	0	0	0	0.531124	0.111563	0	0.134488	0.169492	0.25403	0.232611
ENSTNIG00000008509	ENSDARG00000031015	ortholog_one2one	dtna	dystrobrevin, alpha [Source:ZFIN;Acc:ZDB-GENE-070117-2]	0.0905038	6.2772	6.40729	0.181081	17.7425	21.0834	0.0995445	0.243512	0.243512	0.0869195	0	0	0.198761	0.509414	0.353102	0.408943	1.07933
ENSTNIG00000008999	ENSDARG00000031246	ortholog_one2many	hbegfb	heparin-binding EGF-like growth factor b [Source:ZFIN;Acc:ZDB-GENE-070820-6]	0.00828248	14.5584	3.30479	0.0118483	23.8123	7.04959	10.5632	4.03632	2.87488	0.524478	0.542253	19.8814	22.7949	5.3913	4.07672	3.61051	1.1868
ENSTNIG00000007814	ENSDARG00000031548	ortholog_one2one	ephb3a	eph receptor B3a [Source:ZFIN;Acc:ZDB-GENE-990415-60]	0.0304016	54.0685	13.5951	0.045006	109.845	36.0033	0	0.053548	0.171901	1.32765	14.9275	0	0.0577669	0.0185067	0	0.0174784	0.496147
ENSTNIG00000008086	ENSDARG00000031757	ortholog_one2one	tmc4	transmembrane channel-like 4 [Source:ZFIN;Acc:ZDB-GENE-030131-7489]	0.00338441	0.67071	0.269779	0.00691205	1.56862	0.771857	0	0	0	0	0	0	0	0	0	0	0.059277
ENSTNIG00000000890	ENSDARG00000031782	ortholog_one2one	aim1a	absent in melanoma 1a [Source:ZFIN;Acc:ZDB-GENE-041008-100]	0	4.07062	1.65905	2.1646	7.55032	7.72255	0.53764	0.106201	0.106201	0.847193	1.73256	0.666572	1.86506	1.6483	2.05134	1.73184	0.980001
ENSTNIG00000019465	ENSDARG00000031795	ortholog_one2one	abcf1	ATP-binding cassette, sub-family F (GCN20), member 1 [Source:ZFIN;Acc:ZDB-GENE-050517-31]	0.422626	17.1809	33.9749	0.818709	40.941	106.922	3.98784	23.8663	27.6867	52.5299	67.3825	59.3688	55.1438	30.6722	32.7452	33.8372	61.3134
ENSTNIG00000015442	ENSDARG00000032482	ortholog_one2one	si:dkey-40c11.2	si:dkey-40c11.2 [Source:ZFIN;Acc:ZDB-GENE-060526-300]	0.0034704	0.683471	1.4553	0.00241996	1.3289	4.00894	0	0	0	0	0	0.124453	0.0780488	0.150026	0.12605	0.850143	0.691967
ENSTNIG00000006220	ENSDARG00000032765	ortholog_one2one	net1	neuroepithelial cell transforming gene 1 [Source:ZFIN;Acc:ZDB-GENE-041121-18]	0.018466	74.0909	27.3821	0.0335688	111.616	53.6798	0	0	28.5303	61.8389	55.8468	0.475156	0.208591	0.114559	0.072188	11.3243	66.708
ENSTNIG00000004696	ENSDARG00000032933	ortholog_one2one	DTX2	deltex homolog 2 (Drosophila) [Source:HGNC Symbol;Acc:15973]	0.164027	5.553	3.77449	0.907013	26.0962	22.318	16.7647	30.7341	24.5275	7.55514	8.94356	3.3284	3.75724	41.7489	50.7741	59.5228	17.5808
ENSTNIG00000011997	ENSDARG00000032963	ortholog_one2one	her12	hairy-related 12 [Source:ZFIN;Acc:ZDB-GENE-040824-5]	0	1.7161	18.5913	0	2.61607	38.0181	0	0	0	1.29213	14.4452	0.2043	0	0.0547291	0	0.310129	0.757282
ENSTNIG00000000609	ENSDARG00000032970	ortholog_one2one	cox4i1	cytochrome c oxidase subunit IV isoform 1 [Source:ZFIN;Acc:ZDB-GENE-030131-5175]	0.412269	67.4466	101.679	1.20478	219.515	434.146	28.6981	41.4621	56.7816	119.49	154.157	21.3875	23.845	39.6718	77.7859	57.39	103.676
ENSTNIG00000010468	ENSDARG00000033042	ortholog_one2one	ptprja	protein tyrosine phosphatase, receptor type, J a [Source:ZFIN;Acc:ZDB-GENE-030131-8301]	0.0217546	0.844894	2.94551	0.0563897	2.06706	9.34672	1.02977	1.0618	1.03575	0.0517105	0	0.707253	1.00381	1.06199	0.603224	1.20075	0.219902
ENSTNIG00000005180	ENSDARG00000033171	ortholog_one2one	trappc6bl	trafficking protein particle complex 6b-like [Source:ZFIN;Acc:ZDB-GENE-040426-1602]	0.12126	17.6959	3.62178	0.463838	43.7696	12.7561	17.1771	43.2901	32.2584	7.99892	7.17081	8.35931	12.6101	65.5007	59.7237	55.8595	29.0882
ENSTNIG00000010464	ENSDARG00000033307	ortholog_one2one	igf2b	insulin-like growth factor 2b [Source:ZFIN;Acc:ZDB-GENE-030131-2935]	0.0063421	12.7989	5.51821	0.00864028	27.9743	15.5487	0	0	0	0.0544335	0	0.339392	0.39731	0.436408	0.252081	0.30912	0.220155
ENSTNIG00000015039	ENSDARG00000033533	ortholog_one2one	CCDC115	coiled-coil domain containing 115 [Source:HGNC Symbol;Acc:28178]	0.158416	9.29249	24.2396	0.157809	10.9369	37.2377	1.62898	6.33619	4.51697	1.82238	6.8819	2.45877	3.08397	4.70155	10.3907	5.4056	1.00175
ENSTNIG00000016709	ENSDARG00000033614	ortholog_one2one	rasgef1ba	RasGEF domain family, member 1Ba [Source:ZFIN;Acc:ZDB-GENE-030131-5783]	1.74013	63.3768	28.9014	1.65817	68.0474	40.1295	1.73148	11.7109	14.0654	21.643	5.61547	29.3626	24.4127	38.3333	46.83	50.2155	58.2898
ENSTNIG00000007058	ENSDARG00000033680	ortholog_one2one	gli1	GLI-Kruppel family member 1 [Source:ZFIN;Acc:ZDB-GENE-030321-1]	0	4.80502	4.07132	0	9.09049	10.014	0.432205	1.50112	1.77284	2.03538	7.35662	0.235157	0.252814	1.20141	1.65021	1.47888	1.92621
ENSTNIG00000004668	ENSDARG00000033999	ortholog_one2one	cyp26a1	cytochrome P450, subfamily XXVIA, polypeptide 1 [Source:ZFIN;Acc:ZDB-GENE-990415-44]	0.206863	45.1503	12.8542	0.191213	46.2311	17.1164	48.3137	29.8018	32.3836	27.0485	148.574	30.8169	50.6956	19.2739	14.7356	25.6815	34.706
ENSTNIG00000013613	ENSDARG00000034043	ortholog_one2one	irx5a	iroquois homeobox protein 5a [Source:ZFIN;Acc:ZDB-GENE-010716-2]	0.00229703	0.463462	6.65074	0.00265532	0.833	18.5055	0	0	0	0	1.13906	0	0	0	0.0404479	0.0606223	0.0277555
ENSTNIG00000019572	ENSDARG00000034105	ortholog_one2many	MTUS1 (2 of 2)	microtubule associated tumor suppressor 1 [Source:HGNC Symbol;Acc:29789]	0	4.58823	19.1135	0.107686	14.5076	80.031	28.2502	18.8135	13.128	5.72537	1.37194	25.1273	17.305	21.9901	17.4557	12.8939	14.9888
ENSTNIG00000008459	ENSDARG00000034165	ortholog_one2one	lingo1a	leucine rich repeat and Ig domain containing 1a [Source:ZFIN;Acc:ZDB-GENE-080327-16]	0	1.36297	2.49087	0	1.16683	2.78921	0.227749	0.511665	0.511665	0	0	0.0828114	0.0519339	0.299484	0.0838741	0.188563	0.230219
ENSTNIG00000014027	ENSDARG00000034178	ortholog_one2one	cpsf1	cleavage and polyadenylation specific factor 1 [Source:ZFIN;Acc:ZDB-GENE-040709-2]	0.604232	35.6841	26.5999	0.903834	64.6705	62.7012	1.093	9.89346	12.1667	16.7112	22.0584	1.52781	1.74404	11.1885	20.6728	26.619	33.7284
ENSTNIG00000009706	ENSDARG00000034187	ortholog_one2one	calm2a	calmodulin 2a (phosphorylase kinase, delta) [Source:ZFIN;Acc:ZDB-GENE-030804-3]	0.430359	13.4376	43.045	1.16312	38.6259	147.025	0.572892	0.386034	0.60466	1.06253	1.16839	0.6738	0.140855	0.361003	0.170612	0.554035	0.390247
ENSTNIG00000005579	ENSDARG00000034201	ortholog_one2one	ppa1a	pyrophosphatase (inorganic) 1a [Source:ZFIN;Acc:ZDB-GENE-040426-1695]	0	0.209656	0.883099	0	0.332595	2.3903	0	0	0	0	0.223971	0	0	0	0	0	0
ENSTNIG00000015756	ENSDARG00000034344	ortholog_one2one	pcdh19	protocadherin 19 [Source:ZFIN;Acc:ZDB-GENE-030131-4218]	0.029637	2.87523	6.86174	0.0497615	5.35795	16.4885	0	0	0	0.517184	22.5074	0	0	0	0	0.0220833	0.16177
ENSTNIG00000006616	ENSDARG00000034423	ortholog_one2one	sncga	synuclein, gamma a [Source:ZFIN;Acc:ZDB-GENE-050417-18]	0.017722	3.0739	1.22954	0.0123578	5.65708	2.6038	0	0	0	4.13533	0.801295	0.122854	0	0	0	0	0.213461
ENSTNIG00000010448	ENSDARG00000034429	ortholog_one2one	TRIM35	tripartite motif containing 35 [Source:HGNC Symbol;Acc:16285]	0.0235086	0.999949	1.54378	0.055322	3.6072	6.86021	0	0	0.063436	0.0678495	0.064406	0	0	0	0	0	0.047404
ENSTNIG00000009377	ENSDARG00000034504	ortholog_one2one	lmo1	LIM domain only 1 [Source:ZFIN;Acc:ZDB-GENE-021115-6]	0.0178692	4.68175	0.464799	0.0305021	9.25531	1.37019	0.333612	0.341281	0.22817	6.32245	1.59828	0.267089	0	0.214648	0.45086	0.135148	13.8293
ENSTNIG00000003862	ENSDARG00000034518	ortholog_one2one	trdmt1	tRNA aspartic acid methyltransferase 1 [Source:ZFIN;Acc:ZDB-GENE-041008-138]	0.0945064	6.77232	6.30786	0.307246	23.5331	28.4568	15.1179	0.627663	1.43701	1.44969	0.914392	51.8046	69.1933	3.76291	3.10074	1.95916	3.46279
ENSTNIG00000012435	ENSDARG00000034568	ortholog_one2one	fitm2	fat storage-inducing transmembrane protein 2 [Source:ZFIN;Acc:ZDB-GENE-050508-5]	1.69197	7.0776	9.24781	2.59158	12.7338	21.8206	21.7397	24.7859	15.6445	1.74799	2.93163	7.53541	5.73119	20.9379	23.3429	16.0022	5.43217
ENSTNIG00000005129	ENSDARG00000034588	ortholog_one2one	scn4ab	sodium channel, voltage-gated, type IV, alpha, b [Source:ZFIN;Acc:ZDB-GENE-051201-1]	0.000728576	12.197	5.62223	0.00246021	36.5268	22.5825	0.217179	0.132196	0.132196	0.0501575	0	0.491133	0.0704015	0.530029	0.284248	0.0958556	0.165794
ENSTNIG00000015038	ENSDARG00000034604	ortholog_one2one	APOBEC2 (2 of 2)	apolipoprotein B mRNA editing enzyme, catalytic polypeptide-like 2 [Source:HGNC Symbol;Acc:605]	0	12.757	3.29383	0	37.7109	13.1966	2.55138	3.48412	2.66267	0.706333	1.51784	0	0	0	0	0	0
ENSTNIG00000015472	ENSDARG00000034667	ortholog_one2one	CABZ01090041.1	Uncharacterized protein [Source:UniProtKB/TrEMBL;Acc:F1QLA7]	0	0.242639	1.65891	0	0.5453	3.69405	0	0	0	0	0	0.661912	0.510903	1.30942	0.154709	0.54104	0.0707746
ENSTNIG00000017546	ENSDARG00000034668	ortholog_one2one	celf3a	cugbp, Elav-like family member 3a [Source:ZFIN;Acc:ZDB-GENE-000501-2]	0.0273399	0.444014	0.0923368	0.0920522	2.40718	0.671651	5.26882	8.69984	5.27131	2.57904	2.54526	5.86569	11.088	9.22694	11.0372	14.4112	3.18794
ENSTNIG00000001163	ENSDARG00000034677	ortholog_one2one	scel	sciellin [Source:ZFIN;Acc:ZDB-GENE-030616-15]	0.00389982	6.3833	26.0381	0.0205035	36.9549	202.169	0.361086	0.258685	0.30011	0.908896	8.37175	0.464498	0.582606	0.399962	0.63848	1.83833	1.70639
ENSTNIG00000011420	ENSDARG00000034717	ortholog_one2one	si:dkeyp-15g12.1	si:dkeyp-15g12.1 [Source:ZFIN;Acc:ZDB-GENE-060503-87]	0.150986	18.5579	37.5472	0.132581	20.4823	54.8151	0	0.151709	0.185362	0.281207	0	0.206693	0.103699	0.730886	0.460559	1.09817	1.46526
ENSTNIG00000001103	ENSDARG00000034718	ortholog_one2one	tfpia	tissue factor pathway inhibitor a [Source:ZFIN;Acc:ZDB-GENE-030711-1]	0.237818	7.8349	5.05585	0.21686	8.15784	7.27755	0.085122	0.253029	0.14728	0.434444	0.44651	0.179102	0.134785	0.345447	0.653039	0.353441	0.298745
ENSTNIG00000011242	ENSDARG00000034785	ortholog_one2many	dachb	dachshund b [Source:ZFIN;Acc:ZDB-GENE-020402-4]	0	1.43195	1.68179	0.00873073	3.19696	3.96331	0.073254	0.316036	0.337371	0.238808	0	1.32096	2.22365	5.72703	10.9497	9.28734	6.16077
ENSTNIG00000001338	ENSDARG00000034836	ortholog_one2one	wu:fd11e11	wu:fd11e11 [Source:ZFIN;Acc:ZDB-GENE-031118-10]	0.0373482	109.531	52.3488	0.0449595	221.184	137.801	0	0	0	0.081965	6.09221	0	0	0	0	0.0369484	0.101499
ENSTNIG00000016779	ENSDARG00000034871	ortholog_one2one	mid2	midline 2 [Source:ZFIN;Acc:ZDB-GENE-090220-1]	0.0745345	0.373076	1.22729	0.138072	2.11818	4.34297	1.56404	2.65735	2.39459	0.942841	0.798932	2.04672	2.02912	8.34252	9.76911	6.22319	1.65247
ENSTNIG00000016839	ENSDARG00000035056	ortholog_one2one	fgf13a	fibroblast growth factor 13a [Source:ZFIN;Acc:ZDB-GENE-041114-101]	0	4.46008	2.83334	0	4.89689	3.99837	1.54299	5.74549	3.37192	0.510214	1.0669	0	0	0.570958	0.510659	0.93931	0.015928
ENSTNIG00000018744	ENSDARG00000035132	ortholog_many2many	rgs3b	regulator of G-protein signaling 3b [Source:ZFIN;Acc:ZDB-GENE-060531-24]	0.130827	54.1068	9.52929	0.219432	96.0535	21.4836	0.632868	3.2237	2.73523	10.0234	9.82522	0.320586	0.485295	3.07393	3.31418	2.98704	9.14289
ENSTNIG00000010279	ENSDARG00000035147	ortholog_one2one	lrwd1	leucine-rich repeats and WD repeat domain containing 1 [Source:ZFIN;Acc:ZDB-GENE-030131-5335]	0.251279	16.2163	6.32577	0.883749	63.1933	33.0134	0.0883565	0.263738	39.6478	166.875	46.8278	0.841675	0.546045	1.63274	2.93957	12.8648	299.687
ENSTNIG00000010277	ENSDARG00000035158	ortholog_many2many	MCAM (1 of 3)	melanoma cell adhesion molecule [Source:HGNC Symbol;Acc:6934]	4.31181	103.578	12.6703	3.33673	270.08	55.8881	0	0	0	0	0	0	0	0.235225	0	0.0317364	0.174363
ENSTNIG00000007705	ENSDARG00000035175	ortholog_one2one	schip1	schwannomin interacting protein 1 [Source:ZFIN;Acc:ZDB-GENE-050417-466]	0.00635059	2.27821	12.7288	0.013251	7.31727	50.8561	0.0841505	0	0.335069	0.539382	1.49782	0.0610021	0.0765132	0.163416	0.185355	0.108035	0.522896
ENSTNIG00000007555	ENSDARG00000035178	ortholog_one2one	gna14	guanine nucleotide binding protein (G protein), alpha 14 [Source:ZFIN;Acc:ZDB-GENE-040808-7]	0.154393	8.23739	3.38249	0.242813	18.9031	9.40366	0	0	0	4.98569	30.0005	0	0	0.031845	0.0401335	0	2.0104
ENSTNIG00000002699	ENSDARG00000035253	ortholog_one2one	npr3	natriuretic peptide receptor 3 [Source:ZFIN;Acc:ZDB-GENE-060531-91]	0.00298107	0.61509	3.35194	0.00415749	0.936319	7.56896	0	0	0	0.682652	2.22049	0.0232663	0	0.0186982	0	0	2.86214
ENSTNIG00000014134	ENSDARG00000035339	ortholog_one2one	CR753866.2	Uncharacterized protein [Source:UniProtKB/TrEMBL;Acc:F1QXB4]	0.00570122	0.632698	2.0987	0.00397555	0.624858	2.72237	1.69129	2.75308	2.63403	0.167113	0	3.91434	4.11182	3.42104	3.96457	4.64218	0.782143
ENSTNIG00000007503	ENSDARG00000035427	ortholog_one2one	surf6	surfeit 6 [Source:ZFIN;Acc:ZDB-GENE-040426-1333]	0.280308	15.9598	23.3341	0.429798	29.059	54.9106	4.12725	7.62321	15.316	31.5269	37.9856	54.642	64.1821	23.5765	26.8777	27.4932	30.7393
ENSTNIG00000010809	ENSDARG00000035570	ortholog_one2one	C5H9orf85	chromosome 9 open reading frame 85 [Source:HGNC Symbol;Acc:28784]	0.44062	16.3791	26.2347	0.387137	16.2021	34.4812	4.19998	32.5306	38.8591	26.2508	12.503	3.37341	3.71971	39.0573	61.7259	69.9477	55.0325
ENSTNIG00000001209	ENSDARG00000035715	ortholog_one2one	marcksl1b	MARCKS-like 1b [Source:ZFIN;Acc:ZDB-GENE-040426-2315]	0.401539	166.22	17.3162	0.883066	434.173	58.6789	6.30983	18.9634	528.502	2581.44	1227.96	4.97367	5.06478	8.03384	8.07994	98.8985	2005.94
ENSTNIG00000014196	ENSDARG00000035750	ortholog_one2one	ccnd1	cyclin D1 [Source:ZFIN;Acc:ZDB-GENE-980526-176]	1.98317	95.412	13.251	1.86433	111.271	19.9225	1.13206	3.15119	124.345	437.216	331.271	1.29388	1.77041	1.19739	3.27622	23.6737	520.862
ENSTNIG00000016369	ENSDARG00000035759	ortholog_one2one	gata4	GATA-binding protein 4 [Source:ZFIN;Acc:ZDB-GENE-980526-476]	0.236764	14.3213	18.9492	0.411574	31.0922	53.698	0	0	0	0	1.15078	0	0	0	0	0	0.120072
ENSTNIG00000014837	ENSDARG00000035831	ortholog_one2one	gata6	GATA-binding protein 6 [Source:ZFIN;Acc:ZDB-GENE-000622-1]	0.0041891	234.831	37.4391	0.0070046	406.741	84.4357	0.301565	0.225282	5.05435	83.7382	56.8705	NA	NA	NA	NA	NA	NA
ENSTNIG00000003953	ENSDARG00000035852	ortholog_many2many	CU469544.1	Uncharacterized protein [Source:UniProtKB/TrEMBL;Acc:F1QZX9]	0	1.43232	4.74833	0	2.6201	11.8523	0.686115	0	0	0.63398	0	0.455216	0.570964	0.548757	0.461058	0	0.15819
ENSTNIG00000011062	ENSDARG00000035859	ortholog_one2one	angptl4	angiopoietin-like 4 [Source:ZFIN;Acc:ZDB-GENE-041111-222]	0.113173	18.5437	9.87791	0.0838857	17.6537	12.1336	0	0	0	0.7675	1.19742	0	0	0	0	0	0.959417
ENSTNIG00000009316	ENSDARG00000036056	ortholog_one2one	vrk3	vaccinia related kinase 3 [Source:ZFIN;Acc:ZDB-GENE-030131-246]	1.44527	10.1357	8.81591	3.11625	16.748	21.9369	54.3235	39.2319	39.5368	37.035	11.1715	86.6831	71.756	75.4886	68.843	56.9793	69.8066
ENSTNIG00000004998	ENSDARG00000036080	ortholog_one2one	cd81	CD81 antigen [Source:ZFIN;Acc:ZDB-GENE-000831-5]	0.370312	9.58753	24.0845	0.466566	14.7106	47.9273	0.555561	0.696496	1.70267	14.8384	29.5663	0.340786	0.528011	0.596081	0.954263	0.593392	22.6957
ENSTNIG00000005009	ENSDARG00000036107	ortholog_one2one	txnipa	thioredoxin interacting protein a [Source:ZFIN;Acc:ZDB-GENE-030804-10]	2.52127	12.5891	5.09565	6.50658	41.7095	44.994	0.495472	0.832016	25.4864	104.656	100.957	1.24906	0.391664	0.798489	1.12133	1.22814	63.5295
ENSTNIG00000019673	ENSDARG00000036245	ortholog_one2one	WIPF3	WAS/WASL interacting protein family, member 3 [Source:HGNC Symbol;Acc:22004]	0.00384689	0.652099	3.62785	0.00509391	1.20833	9.59316	1.93347	2.02186	2.2116	11.4224	19.7275	1.27196	0.797688	1.19259	0.214713	1.00565	14.5127
ENSTNIG00000019226	ENSDARG00000036337	ortholog_one2one	cers3	ceramide synthase 3 [Source:ZFIN;Acc:ZDB-GENE-080220-32]	0.0468954	3.81174	10.3376	0.159118	14.208	51.5359	0	0.120652	0	0	0	0.192757	0.0604423	0.232366	0.195231	0.0731517	0.16746
ENSTNIG00000000436	ENSDARG00000036548	ortholog_one2one	s1pr2	sphingosine-1-phosphate receptor 2 [Source:ZFIN;Acc:ZDB-GENE-020123-2]	0.0172526	3.37126	6.46988	0.0336855	3.4357	9.07803	0.681261	4.18342	3.83328	4.37045	6.13497	0.825284	0.517565	3.42677	4.17937	3.23637	12.8099
ENSTNIG00000009105	ENSDARG00000036670	ortholog_one2one	aplnrb	apelin receptor b [Source:ZFIN;Acc:ZDB-GENE-050913-90]	0.00338977	35.1655	10.7408	0.00435511	61.4409	24.8453	0	0	21.1481	60.1123	60.9539	0.257249	0.0921884	0.20674	0.148886	37.6838	96.0358
ENSTNIG00000001174	ENSDARG00000036684	ortholog_one2one	ndufa7	NADH dehydrogenase (ubiquinone) 1 alpha subcomplex, 7 [Source:ZFIN;Acc:ZDB-GENE-040801-169]	0.177801	28.42	46.2166	0.234191	34.725	77.7798	15.5262	6.27283	6.88791	11.6701	14.3083	13.2913	9.48961	9.20269	9.9411	5.4321	8.10066
ENSTNIG00000002637	ENSDARG00000036722	ortholog_one2many	slc9a3.2	solute carrier family 9 (sodium/hydrogen exchanger), member 3.2 [Source:ZFIN;Acc:ZDB-GENE-060503-640]	0.00327579	3.30996	1.37894	0.007762	10.6525	5.80629	0	0	0	0	0.076131	0.0602176	0.377646	0.0725915	0.0609903	0.137116	0.0627776
ENSTNIG00000017561	ENSDARG00000036773	ortholog_one2one	s100s	S100 calcium binding protein S [Source:ZFIN;Acc:ZDB-GENE-040822-31]	0	5.02756	1.21801	0	5.54861	1.84565	5.2264	2.33557	5.1266	16.4077	26.1628	1.68644	0.0919674	0.176781	0.0742643	0	2.29322
ENSTNIG00000006823	ENSDARG00000036791	ortholog_one2many	dnmt4	DNA (cytosine-5-)-methyltransferase 4 [Source:ZFIN;Acc:ZDB-GENE-050314-1]	1.79834	47.232	3.17015	4.422	218.006	17.9785	1.90328	6.91148	6.69751	5.89813	11.3537	6.10537	7.29154	13.9092	19.1426	20.6717	11.2908
ENSTNIG00000006986	ENSDARG00000036816	ortholog_one2one	pou2f2a	POU domain, class 2, transcription factor 2a [Source:ZFIN;Acc:ZDB-GENE-060310-2]	0.028451	0.852848	0.566713	0.0519072	1.46889	1.58753	0.173312	0.362579	0.422803	0.15315	0	3.1011	3.36221	4.77325	5.74944	10.0134	4.60283
ENSTNIG00000014132	ENSDARG00000036853	ortholog_one2one	PITPNC1	phosphatidylinositol transfer protein, cytoplasmic 1 [Source:HGNC Symbol;Acc:21045]	0.0044082	0.857818	4.51955	0.00307392	0.906675	6.72999	8.81702	9.45591	9.49221	5.67774	2.21793	14.6324	20.0767	6.1071	6.63221	14.9717	12.3609
ENSTNIG00000002830	ENSDARG00000036900	ortholog_one2one	CFI	complement factor I [Source:HGNC Symbol;Acc:5394]	7.94981	8.55778	5.88703	5.94067	16.7737	24.4954	0	0	0	0.654193	6.11625	NA	NA	NA	NA	NA	NA
ENSTNIG00000018048	ENSDARG00000036967	ortholog_one2one	smox	spermine oxidase [Source:ZFIN;Acc:ZDB-GENE-031201-3]	0.0540654	4.68786	2.52344	0.181709	21.0322	14.9339	0.188679	0.386147	0.87844	2.21307	2.75709	0.109565	1.00778	3.2286	0.887767	1.60777	5.15272
ENSTNIG00000019073	ENSDARG00000036987	ortholog_one2one	has2	hyaluronan synthase 2 [Source:ZFIN;Acc:ZDB-GENE-020828-1]	0	3.0736	4.3629	0	8.12429	15.0602	0	0	28.9026	26.4809	7.17409	0.0368561	0.138682	0.118479	0	8.81178	53.4335
ENSTNIG00000005248	ENSDARG00000037038	ortholog_one2many	psmc6	proteasome (prosome, macropain) 26S subunit, ATPase, 6 [Source:ZFIN;Acc:ZDB-GENE-030131-304]	0.506538	12.9262	35.5628	2.81369	80.8502	294.918	16.831	15.039	21.9223	57.7889	91.7721	31.9874	29.0048	48.2064	32.1601	30.1589	66.7762
ENSTNIG00000004215	ENSDARG00000037097	ortholog_one2one	slc7a2	solute carrier family 7 (cationic amino acid transporter, y+ system), member 2 [Source:ZFIN;Acc:ZDB-GENE-041212-5]	0	1.34102	1.60766	0	2.05934	4.34016	0	0	0	0.0591665	0.079139	0.138997	0.209208	0.0670238	0.0563124	0.0843997	0.251171
ENSTNIG00000014979	ENSDARG00000037178	ortholog_many2many	zic2b	zic family member 2 (odd-paired homolog, Drosophila) b [Source:ZFIN;Acc:ZDB-GENE-030219-92]	0.0172928	176.583	18.8701	0.0331537	380.856	53.1768	0	0.862112	110.562	389.49	316.274	0.442847	1.02545	1.06769	0.793553	22.1324	397.916
ENSTNIG00000015094	ENSDARG00000037267	ortholog_one2one	zgc:158263	zgc:158263 [Source:ZFIN;Acc:ZDB-GENE-070112-2262]	0.0106525	2.0163	2.07899	0.0443957	8.93006	12.1478	0	0.114653	0.140086	0.159525	1.32323	0.188443	0.354537	0.479571	1.43146	0.64363	0.545705
ENSTNIG00000007117	ENSDARG00000037281	ortholog_one2one	fgg	fibrinogen, gamma polypeptide [Source:ZFIN;Acc:ZDB-GENE-040426-1998]	0	0.0857146	0.760601	0	0.363477	2.51593	0	0	0	0	0	0	0	0	0	0	0
ENSTNIG00000010239	ENSDARG00000037361	ortholog_one2one	kdelr2b	KDEL (Lys-Asp-Glu-Leu) endoplasmic reticulum protein retention receptor 2b [Source:ZFIN;Acc:ZDB-GENE-030131-4189]	20.1681	14.33	12.7324	34.116	27.8902	32.5184	4.27014	12.8739	14.6854	14.5718	14.839	1.98406	3.24265	8.40738	11.9353	9.03544	13.2461
ENSTNIG00000009373	ENSDARG00000037362	ortholog_one2one	scube2	signal peptide, CUB domain, EGF-like 2 [Source:ZFIN;Acc:ZDB-GENE-050302-80]	0.0117108	0.618369	4.8578	0.0327388	2.24923	20.3498	2.3237	6.72841	5.28597	5.21504	3.54854	1.57683	1.56308	9.7904	9.0157	13.4932	13.1333
ENSTNIG00000013129	ENSDARG00000037392	ortholog_one2one	med19a	mediator complex subunit 19a [Source:ZFIN;Acc:ZDB-GENE-060929-232]	9.13697	40.4129	16.0549	16.3506	69.9826	38.3953	4.69125	36.6786	45.5012	57.0754	44.48	42.6809	35.3397	51.6344	63.1507	63.0608	87.6713
ENSTNIG00000013130	ENSDARG00000037393	ortholog_one2one	slc43a1a	solute carrier family 43, member 1a [Source:ZFIN;Acc:ZDB-GENE-030131-6327]	0.00662622	49.0592	14.439	0.00970558	91.1135	34.4607	7.57303	44.9079	87.0576	131.72	86.8463	5.39706	6.76937	55.9957	71.8821	82.1327	128.697
ENSTNIG00000016178	ENSDARG00000037402	ortholog_one2one	lim2.3	lens intrinsic membrane protein 2.3 [Source:ZFIN;Acc:ZDB-GENE-040718-327]	0	2.12672	2.70074	0	2.31258	3.97243	0	0	0	0	0.413071	0	0.255792	0.0819478	0	0.0773945	0.496083
ENSTNIG00000007135	ENSDARG00000037429	ortholog_one2one	tll1	tolloid-like 1 [Source:ZFIN;Acc:ZDB-GENE-041020-1]	0.0321973	5.21414	2.09811	0.113703	23.0542	12.0428	0.0428446	0.154314	0.840434	3.17858	3.02495	0	0.018507	0.249021	0.328781	0.279982	4.06098
ENSTNIG00000019468	ENSDARG00000037488	ortholog_one2many	canx	calnexin [Source:ZFIN;Acc:ZDB-GENE-040426-2797]	6.00962	252.9	188.53	5.5285	275.672	265.321	75.6083	89.925	75.8099	86.5292	189.048	106.212	97.4798	101.96	98.2697	122.095	82.1839
ENSTNIG00000003493	ENSDARG00000037488	ortholog_one2many	canx	calnexin [Source:ZFIN;Acc:ZDB-GENE-040426-2797]	5.32371	250.756	187.315	4.56277	269.132	251.686	75.6083	89.925	75.8099	86.5292	189.048	106.212	97.4798	101.96	98.2697	122.095	82.1839
ENSTNIG00000013124	ENSDARG00000037495	ortholog_one2one	rtn4rl2b	reticulon 4 receptor-like 2b [Source:ZFIN;Acc:ZDB-GENE-040310-2]	0	1.33555	0.360322	0	1.2389	0.472334	0	0	0	0	0.132976	0	0	0	0.156691	0.0391408	0.430088
ENSTNIG00000017881	ENSDARG00000037589	ortholog_one2one	gid8b	GID complex subunit 8 homolog b (S. cerevisiae) [Source:ZFIN;Acc:ZDB-GENE-030515-4]	0.117269	34.075	0	0.172155	71.5655	43.7699	72.9314	80.2752	85.566	97.7337	79.2581	27.8306	27.2681	77.5076	66.6043	66.6474	78.1202
ENSTNIG00000008638	ENSDARG00000037618	ortholog_one2one	ddit4	DNA-damage-inducible transcript 4 [Source:ZFIN;Acc:ZDB-GENE-031002-35]	0.118545	171.487	101.646	0.0826631	147.967	114.233	681.367	648.557	338.399	173.589	111.3	621.243	700.429	575.163	508.853	398.047	364.839
ENSTNIG00000013056	ENSDARG00000037677	ortholog_one2one	fgf24	fibroblast growth factor 24 [Source:ZFIN;Acc:ZDB-GENE-030708-1]	0.00647618	11.0632	2.0183	0.00898183	24.272	5.67729	0	0	0	4.53627	5.84804	0	0	0	0	0.172371	7.02376
ENSTNIG00000013527	ENSDARG00000037843	ortholog_one2many	TOR4A (3 of 4)	torsin family 4, member A [Source:HGNC Symbol;Acc:25981]	0.0141851	1.18008	32.0093	0.0272942	2.2128	78.061	0.334	0.581359	11.0279	33.0602	16.0389	0	0.0543775	0.0348417	0.0878205	0.197435	3.79655
ENSTNIG00000001169	ENSDARG00000037913	ortholog_one2one	NMRK1	nicotinamide riboside kinase 1 [Source:HGNC Symbol;Acc:26057]	0	0.730773	0.270398	0.0770505	3.88858	11.7374	0.302337	1.3296	1.46258	1.34008	1.93789	0.214486	0.149458	0.593732	1.25516	1.08531	1.62321
ENSTNIG00000005451	ENSDARG00000037919	ortholog_one2one	rbbp6	retinoblastoma binding protein 6 [Source:ZFIN;Acc:ZDB-GENE-040930-5]	1.54277	17.978	6.76083	5.43909	36.3886	19.4343	12.7119	30.6679	32.699	35.7071	36.7574	26.481	23.2717	31.9036	38.1724	49.694	38.4455
ENSTNIG00000011141	ENSDARG00000037955	ortholog_one2one	pih1d1	PIH1 domain containing 1 [Source:ZFIN;Acc:ZDB-GENE-050309-147]	0.293511	6.58958	11.0969	0.545704	18.1542	40.2189	1.03597	9.46689	10.2991	2.63237	3.28932	0.704851	1.85655	11.2159	12.5646	11.9302	7.49513
ENSTNIG00000011303	ENSDARG00000037968	ortholog_one2one	fus	fusion (involved in t(12;16) in malignant liposarcoma) [Source:ZFIN;Acc:ZDB-GENE-040426-1010]	0.462049	2.97885	3.48427	2.48972	16.3302	25.3442	45.5127	18.3207	16.7522	45.2165	55.1487	25.0465	23.701	13.252	12.5485	11.8054	32.2441
ENSTNIG00000008014	ENSDARG00000037997	ortholog_one2one	tubb5	tubulin, beta 5 [Source:ZFIN;Acc:ZDB-GENE-031110-4]	0.0865751	184.55	62.7709	0.137989	182.187	81.2289	4.50457	5.04415	8.31658	18.3696	25.951	25.2984	34.5182	57.5869	42.0356	36.8463	42.4833
ENSTNIG00000010838	ENSDARG00000038028	ortholog_one2one	ndufa6	NADH dehydrogenase (ubiquinone) 1 alpha subcomplex, 6 [Source:ZFIN;Acc:ZDB-GENE-040426-1124]	2.42485	78.1244	58.9885	5.69615	167.844	162.373	4.99942	2.31734	6.36221	28.4372	49.8316	1.84482	1.68284	1.48261	1.8685	1.14564	14.9198
ENSTNIG00000018714	ENSDARG00000038123	ortholog_one2many	myl9a	myosin, light chain 9a, regulatory [Source:ZFIN;Acc:ZDB-GENE-041010-120]	0.291609	6.53042	16.837	0.221829	6.61607	21.5048	0.242176	0	0.273357	0.840387	0.591309	0	0	0.136732	0.0861599	0.322836	0.236493
ENSTNIG00000017399	ENSDARG00000038154	ortholog_one2one	ISCA2	iron-sulfur cluster assembly 2 homolog (S. cerevisiae) [Source:HGNC Symbol;Acc:19857]	3.13403	22.4309	8.45483	13.0915	48.759	36.2243	1.60363	0.345009	0.694677	1.28409	3.0124	13.8104	15.9202	1.47557	1.53622	2.24186	1.49801
ENSTNIG00000010449	ENSDARG00000038196	ortholog_one2many	zgc:112146	zgc:112146 [Source:ZFIN;Acc:ZDB-GENE-050417-237]	0.120625	5.90504	6.80744	0.129406	7.34763	11.4379	3.05839	8.00702	10.6685	9.46811	3.79135	0.407222	0.102153	1.37452	2.14473	0.92725	4.30195
ENSTNIG00000001166	ENSDARG00000038235	ortholog_one2one	BX571712.1	Uncharacterized protein [Source:UniProtKB/TrEMBL;Acc:E7F9N2]	0.401075	18.5134	12.1817	0.62249	29.7858	25.317	0	0	1.09458	11.8584	34.6894	0	0.0692578	0	0	0.838207	19.3418
ENSTNIG00000001908	ENSDARG00000038372	ortholog_one2many	cldn15lb	claudin 15-like b [Source:ZFIN;Acc:ZDB-GENE-040718-145]	0	1.72079	0.462491	0	3.31514	1.07605	0	0	0	0	0	0	0	0	0	0	0.0710584
ENSTNIG00000002424	ENSDARG00000038439	ortholog_one2one	fabp10a	fatty acid binding protein 10a, liver basic [Source:ZFIN;Acc:ZDB-GENE-020318-1]	4.89314	45.4551	21.1144	3.5072	41.2151	26.877	0	0	0	0	0	0	0	0	0	0	0
ENSTNIG00000007570	ENSDARG00000038446	ortholog_one2one	nrp2b	neuropilin 2b [Source:ZFIN;Acc:ZDB-GENE-040611-3]	0.00636719	10.2669	2.74018	0.0175922	29.5503	10.4965	0.0415474	0.115858	0.075887	1.12564	4.91564	0.0160698	0	0.0774879	0.130208	0.109774	0.714795
ENSTNIG00000012185	ENSDARG00000038489	ortholog_one2one	b3gnt7	UDP-GlcNAc:betaGal beta-1,3-N-acetylglucosaminyltransferase 7 [Source:ZFIN;Acc:ZDB-GENE-021210-4]	0.00757311	0.348506	2.60972	0.0101525	0.565678	6.07704	0	0	0	0	0.11255	0	0	0	0	0.257753	0.11801
ENSTNIG00000007979	ENSDARG00000038561	ortholog_one2one	klf6b	Kruppel-like factor 6b [Source:ZFIN;Acc:ZDB-GENE-070912-633]	0.14211	10.9369	4.96785	0.153001	13.4404	8.01433	4.78738	8.90686	5.76614	0.958742	0	3.12574	1.69889	7.3686	7.70356	6.8801	2.38965
ENSTNIG00000012829	ENSDARG00000038567	ortholog_one2one	tsr3	TSR3, 20S rRNA accumulation, homolog (S. cerevisiae) [Source:ZFIN;Acc:ZDB-GENE-040718-63]	0.0603266	2.54645	4.42374	0.142939	6.85099	15.5839	32.748	31.1757	26.5855	15.4812	9.74473	14.6752	18.8603	33.7619	29.099	29.0622	24.7084
ENSTNIG00000016091	ENSDARG00000038672	ortholog_one2one	tcf7	transcription factor 7 (T-cell specific, HMG-box) [Source:ZFIN;Acc:ZDB-GENE-050222-4]	0.109061	5.01276	3.48358	0.394058	21.5091	19.2194	0	0.18316	0.430236	0.214241	1.93794	0.381428	0.35881	0.0766345	0.0965807	0.217129	0.927835
ENSTNIG00000004205	ENSDARG00000038681	ortholog_many2many	MFAP4 (6 of 14)	microfibrillar-associated protein 4 [Source:HGNC Symbol;Acc:7035]	27.0585	26.9799	48.1718	49.6947	91.9873	459.802	0	0	0	0	0	0	0	0	0	0	0.0725126
ENSTNIG00000004788	ENSDARG00000038681	ortholog_many2many	MFAP4 (6 of 14)	microfibrillar-associated protein 4 [Source:HGNC Symbol;Acc:7035]	0	51.329	519.963	0.964102	49.3506	636.652	0	0	0	0	0	0	0	0	0	0	0.0725126
ENSTNIG00000004788	ENSDARG00000038682	ortholog_many2many	MFAP4 (2 of 14)	microfibrillar-associated protein 4 [Source:HGNC Symbol;Acc:7035]	0	51.329	519.963	0.964102	49.3506	636.652	0	0	0	0	0.180995	0	0	0	0	0	0
ENSTNIG00000004205	ENSDARG00000038682	ortholog_many2many	MFAP4 (2 of 14)	microfibrillar-associated protein 4 [Source:HGNC Symbol;Acc:7035]	27.0585	26.9799	48.1718	49.6947	91.9873	459.802	0	0	0	0	0.180995	0	0	0	0	0	0
ENSTNIG00000004788	ENSDARG00000038683	ortholog_many2many	MFAP4 (4 of 14)	microfibrillar-associated protein 4 [Source:HGNC Symbol;Acc:7035]	0	51.329	519.963	0.964102	49.3506	636.652	0	0	0	0	0	0	0	0	0	0	0
ENSTNIG00000004205	ENSDARG00000038683	ortholog_many2many	MFAP4 (4 of 14)	microfibrillar-associated protein 4 [Source:HGNC Symbol;Acc:7035]	27.0585	26.9799	48.1718	49.6947	91.9873	459.802	0	0	0	0	0	0	0	0	0	0	0
ENSTNIG00000018642	ENSDARG00000038855	ortholog_one2one	chmp5a	charged multivesicular body protein 5a [Source:ZFIN;Acc:ZDB-GENE-060503-60]	0	18.641	22.8548	0	23.0458	37.6534	1.58688	1.97538	2.30506	2.86977	1.95946	0.477125	0.598444	0.903836	1.24264	1.18989	1.18431
ENSTNIG00000012780	ENSDARG00000038867	ortholog_one2many	shhb	sonic hedgehog b [Source:ZFIN;Acc:ZDB-GENE-980526-41]	0.0251848	1.04976	3.22285	0.0766546	2.67022	11.3489	0	0	0	0.380601	7.79854	0	0	0	0	0	0.515509
ENSTNIG00000006383	ENSDARG00000038900	ortholog_one2one	acadm	acyl-Coenzyme A dehydrogenase, C-4 to C-12 straight chain [Source:ZFIN;Acc:ZDB-GENE-040426-1945]	0.334792	16.7269	66.1567	0.311274	19.8289	102.84	29.3394	39.4102	50.3466	36.6774	9.11074	13.239	11.7768	39.8043	70.9435	150.834	82.6478
ENSTNIG00000002754	ENSDARG00000039064	ortholog_one2many	st3gal5l	ST3 beta-galactoside alpha-2,3-sialyltransferase 5, like [Source:ZFIN;Acc:ZDB-GENE-060322-2]	0	3.6945	1.92105	0.010824	9.41291	6.95052	0	0	0	0	0	0.0731131	0	0	0	0	0
ENSTNIG00000014891	ENSDARG00000039070	ortholog_one2many	im:7138239	im:7138239 [Source:ZFIN;Acc:ZDB-GENE-081007-2]	0.00478273	14.7158	9.51847	0.00665289	66.4131	54.3007	0	0	1.33493	37.8625	61.623	0.0700975	0	0	0.141994	0	32.2515
ENSTNIG00000014133	ENSDARG00000039104	ortholog_one2many	CABZ01064699.1	Uncharacterized protein [Source:UniProtKB/TrEMBL;Acc:E7FB85]	0.0325152	1.75785	2.21137	0.0381294	2.61436	4.31065	0	0	0	0	0	0	0	0	0	0	0
ENSTNIG00000008470	ENSDARG00000039196	ortholog_one2many	greb1l	growth regulation by estrogen in breast cancer-like [Source:ZFIN;Acc:ZDB-GENE-030131-4022]	0	1.40052	7.50389	0	6.24088	44.0945	0.0980979	0.21234	0.390969	9.65522	35.6998	0.0790862	0.0661303	0.374287	0.373805	0.486884	6.47983
ENSTNIG00000018671	ENSDARG00000039269	ortholog_one2one	arg2	arginase, type II [Source:ZFIN;Acc:ZDB-GENE-030131-1334]	0.0221754	2.80273	0.766082	0.0193291	2.85197	1.02507	0.663751	1.77744	3.32432	20.94	12.9112	0.292173	0.091616	0.381562	0.258932	2.63341	25.4336
ENSTNIG00000006941	ENSDARG00000039344	ortholog_one2one	tctex1d1	Tctex1 domain containing 1 [Source:ZFIN;Acc:ZDB-GENE-040912-49]	0.0161749	1.06377	1.025	0.0336981	2.32281	2.98352	0.377	0	0	0.365772	0	0.206136	0.387825	0.66265	0.939514	0	0.286532
ENSTNIG00000016418	ENSDARG00000039373	ortholog_one2one	epha3l	eph receptor A3, like [Source:ZFIN;Acc:ZDB-GENE-060503-862]	0.00142299	0.474785	1.03845	0.00295709	1.54968	3.56693	0	0.128864	0.128864	0	0	0.0719777	0	0.202459	0.255155	0.273157	0.10005
ENSTNIG00000015486	ENSDARG00000039412	ortholog_one2one	dmrta2	doublesex and mab-3 related transcription factor like family A2 [Source:ZFIN;Acc:ZDB-GENE-041116-2]	0	1.14104	1.14008	0	2.3354	3.17152	0	0	0	0.114147	0.345011	0	0	0	0.0366057	0.137159	0
ENSTNIG00000013090	ENSDARG00000039486	ortholog_one2one	bag3	BCL2-associated athanogene 3 [Source:ZFIN;Acc:ZDB-GENE-040801-40]	0.0702942	2.01974	1.79011	0.131512	6.38186	7.06371	1.14139	2.82281	1.93488	1.7694	2.98983	0.42764	0.670471	2.40574	3.17627	3.19171	3.24458
ENSTNIG00000015979	ENSDARG00000039510	ortholog_one2one	dbx2	developing brain homeobox 2 [Source:ZFIN;Acc:ZDB-GENE-000128-13]	0	0.951659	6.02499	0	1.68388	14.1467	0	0	0	0	0	NA	NA	NA	NA	NA	NA
ENSTNIG00000013936	ENSDARG00000039576	ortholog_one2one	fstl1b	follistatin-like 1b [Source:ZFIN;Acc:ZDB-GENE-030131-3029]	0.184095	8.13222	105.213	0.20945	10.6858	178.901	15.0054	11.252	11.9902	8.85212	5.93799	6.6954	7.55806	11.4791	9.4185	5.59002	4.75677
ENSTNIG00000004138	ENSDARG00000039608	ortholog_many2many			0.157612	3.65447	1.14523	0.652704	23.6421	14.8961	0	0	0.0427712	0.182281	0	0.0533308	0	0.0428597	0	0.0404783	0.0370653
ENSTNIG00000004139	ENSDARG00000039608	ortholog_many2many			0	12.1318	6.68443	0.159917	40.7053	28.0385	0	0	0.0427712	0.182281	0	0.0533308	0	0.0428597	0	0.0404783	0.0370653
ENSTNIG00000015236	ENSDARG00000039650	ortholog_one2one	itm2cb	integral membrane protein 2Cb [Source:ZFIN;Acc:ZDB-GENE-030131-7806]	0.328901	29.4856	12.2108	0.40557	56.3409	29.4881	249.261	97.0576	48.2821	7.17497	11.4251	232.247	212.904	117.669	99.4979	47.2031	11.8598
ENSTNIG00000006632	ENSDARG00000039652	ortholog_one2one	si:ch211-221n20.8	si:ch211-221n20.8 [Source:ZFIN;Acc:ZDB-GENE-041014-220]	0.0229442	8.46521	6.4178	0.0371396	18.6752	17.2753	0	0.0339978	0.0384787	0.0819033	0.158506	0	0.0566357	0.120962	0	0.0114241	0.0941479
ENSTNIG00000016920	ENSDARG00000039827	ortholog_one2one	bbs5	Bardet-Biedl syndrome 5 [Source:ZFIN;Acc:ZDB-GENE-040426-1083]	0.411888	16.2206	7.98552	0.39941	19.5694	12.5609	0.184913	0.80887	0.488497	1.20877	1.74614	0.977574	1.69773	2.65907	2.43721	1.19859	1.46337
ENSTNIG00000005878	ENSDARG00000039888	ortholog_many2many	CU929449.1	Uncharacterized protein [Source:UniProtKB/TrEMBL;Acc:F1R3F6]	0.022018	0.244995	3.45582	0.0641426	0.996272	15.5173	0	0	0	0	0	0	0	0	0	0	0
ENSTNIG00000013686	ENSDARG00000039951	ortholog_one2one	FP102071.1	Uncharacterized protein [Source:UniProtKB/TrEMBL;Acc:F1QR58]	0.00288602	0.467397	3.44457	0.00402494	1.0926	11.9898	0	0	0	0	0	0	0	0	0	0	0
ENSTNIG00000008504	ENSDARG00000040046	ortholog_one2one	snai2	snail homolog 2 (Drosophila) [Source:ZFIN;Acc:ZDB-GENE-030326-6]	0	1.5664	18.9814	0	1.43227	23.3218	8.61294	12.9584	68.6753	51.6199	9.31962	5.02444	3.01569	13.2781	12.5194	37.6912	103.797
ENSTNIG00000012194	ENSDARG00000040095	ortholog_one2many	BX321921.1	Uncharacterized protein [Source:UniProtKB/TrEMBL;Acc:E7F4N1]	0.00357462	18.9269	22.6649	0.00249264	18.9598	30.0633	0.170355	0.591001	0.667073	0.523505	0.652177	0	0	0.286865	0.180765	0.325111	0.248083
ENSTNIG00000010430	ENSDARG00000040099	ortholog_one2one	tbcd	tubulin-specific chaperone d [Source:ZFIN;Acc:ZDB-GENE-060823-1]	0.826243	4.21824	3.29193	4.78551	14.5939	20.9988	0.603186	3.06329	2.31514	0.209713	0	0.865268	1.33573	6.3119	10.3142	7.62831	2.82181
ENSTNIG00000010532	ENSDARG00000040192	ortholog_one2one	nenf	neuron derived neurotrophic factor [Source:ZFIN;Acc:ZDB-GENE-050320-129]	1.77554	56.8993	29.8438	1.60648	61.818	42.7447	12.7661	18.1937	17.923	14.4663	22.0475	3.76731	5.35525	8.78012	21.622	12.772	10.2114
ENSTNIG00000014133	ENSDARG00000040229	ortholog_one2many	CABZ01019905.1	Uncharacterized protein [Source:UniProtKB/TrEMBL;Acc:F1R281]	0.0325152	1.75785	2.21137	0.0381294	2.61436	4.31065	0	0	0	0	0	0	0	0	0	0	0
ENSTNIG00000006407	ENSDARG00000040298	ortholog_one2many	apoa4	apolipoprotein A-IV [Source:ZFIN;Acc:ZDB-GENE-030131-1263]	0	39.232	436.211	0	34.972	525.604	0	0	0	0	10.2509	0	0	0	0	0	0.0718266
ENSTNIG00000005578	ENSDARG00000040299	ortholog_one2one	ndr2	nodal-related 2 [Source:ZFIN;Acc:ZDB-GENE-990415-181]	0.00732024	47.7855	1.99792	0.00510453	42.5271	2.306	0	0	2.64692	8.54613	7.361	0	0.190447	0.0406756	0.102525	1.19088	18.7843
ENSTNIG00000000582	ENSDARG00000040396	ortholog_one2many	bcl7bb	B-cell CLL/lymphoma 7B, b [Source:ZFIN;Acc:ZDB-GENE-010328-17]	0.217656	6.91523	10.574	0.945012	35.6491	72.229	1.49611	22.8239	31.349	39.4192	11.4142	2.54921	2.84213	24.5843	24.9012	30.0979	36.1038
ENSTNIG00000018423	ENSDARG00000040482	ortholog_one2one	OSBPL3 (1 of 2)	oxysterol binding protein-like 3 [Source:HGNC Symbol;Acc:16370]	0.00570426	4.18128	0.282929	0.0103987	9.68695	0.891028	0	0	0	0	0.197175	0	0.0277874	0.0356088	0.089754	0.0840757	0
ENSTNIG00000006683	ENSDARG00000040510	ortholog_many2many	ca15b	carbonic anhydrase XV b [Source:ZFIN;Acc:ZDB-GENE-040426-2222]	0.0112626	374.759	38.3399	0.00785357	446.13	60.2723	57.6516	104.335	75.9167	26.0318	9.09291	164.636	166.444	158.405	198.451	131.351	26.3898
ENSTNIG00000015199	ENSDARG00000040510	ortholog_many2many	ca15b	carbonic anhydrase XV b [Source:ZFIN;Acc:ZDB-GENE-040426-2222]	0	10.8165	1.63406	0	42.2291	7.00451	57.6516	104.335	75.9167	26.0318	9.09291	164.636	166.444	158.405	198.451	131.351	26.3898
ENSTNIG00000004152	ENSDARG00000040518	ortholog_one2many	ssr1	signal sequence receptor, alpha [Source:ZFIN;Acc:ZDB-GENE-030826-28]	0.181331	22.8313	25.2133	0.653299	127.359	147.491	54.0188	74.0284	93.2527	99.2322	122.766	127.665	122.573	84.394	89.1075	80.971	112.284
ENSTNIG00000003174	ENSDARG00000040518	ortholog_one2many	ssr1	signal sequence receptor, alpha [Source:ZFIN;Acc:ZDB-GENE-030826-28]	0.796629	71.0806	69.4533	1.43785	157.838	204.3	54.0188	74.0284	93.2527	99.2322	122.766	127.665	122.573	84.394	89.1075	80.971	112.284
ENSTNIG00000004542	ENSDARG00000040526	ortholog_one2one	s1pr5a	sphingosine-1-phosphate receptor 5a [Source:ZFIN;Acc:ZDB-GENE-041114-188]	0	4.04069	10.8125	0	6.7162	23.4316	0	0	1.92772	26.6055	28.7781	0	0	0.0769543	0.0323279	0.0484523	26.2209
ENSTNIG00000017639	ENSDARG00000040569	ortholog_one2many	tgm1l4	transglutaminase 1 like 4 [Source:ZFIN;Acc:ZDB-GENE-050913-29]	0	1.05885	0.0530232	0	2.29826	0.174981	0.074758	0	0.080731	1.32301	11.4827	0	0	0.0276851	0	0	0.407018
ENSTNIG00000019020	ENSDARG00000040628	ortholog_one2one	zgc:110333	zgc:110333 [Source:ZFIN;Acc:ZDB-GENE-050417-331]	0.0105018	87.5226	10.1183	0.0136953	150.813	22.3342	4.51502	3.22973	4.75925	36.8931	29.4341	1.72912	1.54913	1.78665	1.70127	1.53739	0.824057
ENSTNIG00000015985	ENSDARG00000040649	ortholog_one2one	prickle1a	prickle-like 1 (Drosophila) a [Source:ZFIN;Acc:ZDB-GENE-030724-5]	0.222819	13.8535	3.44797	0.629661	41.5654	13.6761	1.68879	5.8982	4.52205	12.3059	30.1321	0.500326	0.535258	2.67272	3.4578	3.47359	5.74779
ENSTNIG00000017831	ENSDARG00000040666	ortholog_one2one	mki67ip	mki67 (FHA domain) interacting nucleolar phosphoprotein (human) [Source:ZFIN;Acc:ZDB-GENE-021231-4]	0.365948	49.8821	28.3117	1.75388	267.141	194.267	12.7437	19.3152	31.2522	157.134	150.567	5.60158	5.4728	17.0593	19.6481	20.2288	84.9526
ENSTNIG00000005925	ENSDARG00000040678	ortholog_one2one	ccdc93	coiled-coil domain containing 93 [Source:ZFIN;Acc:ZDB-GENE-060421-8315]	1.46748	52.6051	55.3959	1.56733	67.2103	92.9325	0.343591	6.81029	7.85989	6.22939	7.05215	1.27403	1.72755	6.80746	12.4853	13.6425	5.28885
ENSTNIG00000018441	ENSDARG00000040717	ortholog_one2one	macc1	metastasis associated in colon cancer 1 [Source:ZFIN;Acc:ZDB-GENE-091006-3]	0.0167367	0.429041	10.9077	0.023113	0.777014	25.8259	5.5045	10.1837	7.67277	10.8714	9.70955	6.48763	6.4123	17.4435	20.4999	25.3242	14.2541
ENSTNIG00000001149	ENSDARG00000040764	ortholog_one2one	id1	inhibitor of DNA binding 1 [Source:ZFIN;Acc:ZDB-GENE-990415-96]	0.0594497	515.027	339.751	0.0414553	457.445	396.538	0.922287	9.76699	220.473	746.753	692.861	1.46477	0.87026	5.94782	9.83838	58.514	339.592
ENSTNIG00000004736	ENSDARG00000040779	ortholog_one2many	med16	mediator complex subunit 16 [Source:ZFIN;Acc:ZDB-GENE-090306-4]	0.992082	70.5184	61.0679	0.847366	75.8009	85.9546	25.6641	16.2307	8.90618	4.50938	8.72391	59.9115	52.4348	41.6622	37.7798	39.9897	12.269
ENSTNIG00000002236	ENSDARG00000040779	ortholog_one2many	med16	mediator complex subunit 16 [Source:ZFIN;Acc:ZDB-GENE-090306-4]	0.594393	71.2547	56.4009	0.525682	75.3448	76.8615	25.6641	16.2307	8.90618	4.50938	8.72391	59.9115	52.4348	41.6622	37.7798	39.9897	12.269
ENSTNIG00000011387	ENSDARG00000040856	ortholog_one2one	ldha	lactate dehydrogenase A4 [Source:ZFIN;Acc:ZDB-GENE-991026-5]	0.36708	23.9383	45.6797	1.30834	98.5383	244.472	9.60802	19.8295	11.3897	2.65272	2.48839	2.77062	6.05917	15.7292	20.2548	15.2057	3.60434
ENSTNIG00000018719	ENSDARG00000040860	ortholog_one2many	btr26	bloodthirsty-related gene family, member 26 [Source:ZFIN;Acc:ZDB-GENE-070705-378]	0.120751	2.23618	3.75012	0.123319	4.45327	10.388	4.55494	11.5902	7.39077	2.78861	1.57442	0	0.0491908	0.378221	0.397219	0.714411	1.55367
ENSTNIG00000000100	ENSDARG00000040871	ortholog_one2many	gas8	growth arrest-specific 8 [Source:ZFIN;Acc:ZDB-GENE-030131-1980]	0	0.890809	0.492795	0	2.99482	2.19452	3.40846	6.13234	3.9157	2.49638	4.12874	11.3979	15.3502	18.2778	18.3004	19.5347	5.00123
ENSTNIG00000009299	ENSDARG00000040871	ortholog_one2many	gas8	growth arrest-specific 8 [Source:ZFIN;Acc:ZDB-GENE-030131-1980]	0.00447206	0.803386	0.694923	0.00774895	3.8338	3.4727	3.40846	6.13234	3.9157	2.49638	4.12874	11.3979	15.3502	18.2778	18.3004	19.5347	5.00123
ENSTNIG00000012990	ENSDARG00000040893	ortholog_one2many	bmper	BMP binding endothelial regulator [Source:ZFIN;Acc:ZDB-GENE-030219-146]	0	4.17322	2.84601	0.0418556	24.0785	19.8313	0	0	0.334882	4.23162	6.57514	0	0	0	0	0.126517	3.77669
ENSTNIG00000004326	ENSDARG00000040921	ortholog_one2many	BX324215.1	Uncharacterized protein [Source:UniProtKB/TrEMBL;Acc:E7FEG3]	0.144742	21.579	19.9633	0.135197	35.1523	43.6197	0	0	0	0	0	0.028267	0	0	0	0	0
ENSTNIG00000008055	ENSDARG00000040923	ortholog_one2many	crabp2a	cellular retinoic acid binding protein 2, a [Source:ZFIN;Acc:ZDB-GENE-020320-4]	0.146963	11.588	96.1853	0.239329	22.3711	242.778	0	0	0	0	2.33016	0	0	0	0	0	0.0207786
ENSTNIG00000016064	ENSDARG00000040991	ortholog_one2one	cttnbp2	cortactin binding protein 2 [Source:ZFIN;Acc:ZDB-GENE-030131-8134]	5.27338	8.18323	10.9922	8.17031	22.1182	33.2566	4.01154	7.9399	6.54751	0.320728	0.535177	2.75578	2.4247	31.2703	22.107	21.3223	3.78294
ENSTNIG00000008550	ENSDARG00000041065	ortholog_one2one	hspb1	heat shock protein, alpha-crystallin-related, 1 [Source:ZFIN;Acc:ZDB-GENE-030326-4]	0.122674	2105.9	2770.75	0.140894	2062.03	3543.86	2.1428	1.85337	196.338	1802.75	3021.89	9.49451	10.2774	9.09369	6.71827	38.5985	2045.98
ENSTNIG00000009556	ENSDARG00000041145	ortholog_one2many	paqr5a	progestin and adipoQ receptor family member Va [Source:ZFIN;Acc:ZDB-GENE-040426-867]	0.07705	26.475	4.82597	0.125951	55.5983	12.5247	2.36485	4.79126	3.40475	0.167784	0	3.16929	3.57187	7.19812	10.2812	6.34495	0.574613
ENSTNIG00000000946	ENSDARG00000041180	ortholog_one2one	il10ra	interleukin 10 receptor, alpha [Source:ZFIN;Acc:ZDB-GENE-070905-4]	0.349735	10.2799	0.521578	0.255283	9.7277	0.579713	0	0	0	0	0	0.0209697	0	0	0	0	0
ENSTNIG00000012193	ENSDARG00000041190	ortholog_one2one	SH3D21	SH3 domain containing 21 [Source:HGNC Symbol;Acc:26236]	0.138783	113.967	27.0621	0.197261	187.192	61.3583	9.41539	2.51767	2.48142	1.21769	5.20586	34.8063	37.1024	12.1356	11.0334	9.44464	2.64681
ENSTNIG00000012095	ENSDARG00000041295	ortholog_one2one	lim2.5	lens intrinsic membrane protein 2.5 [Source:ZFIN;Acc:ZDB-GENE-050320-94]	0	1.09435	2.21792	0	2.30288	5.91097	0	0	0	0	0	0	0	0	0	0	0
ENSTNIG00000004411	ENSDARG00000041301	ortholog_one2many	crybb3	crystallin, beta B3 [Source:ZFIN;Acc:ZDB-GENE-060130-2]	0.00400995	0.50988	0.234968	0.00976933	1.79292	0.973188	0	0	0	0	0	0	0	0	0	0	0
ENSTNIG00000017128	ENSDARG00000041341	ortholog_one2one	sox32	SRY-box containing gene 32 [Source:ZFIN;Acc:ZDB-GENE-011026-1]	0.00438446	73.5556	19.3357	0.00610598	135.243	46.3667	0	0	4.3767	101.91	64.594	0.50272	0.157637	0.202008	0.190939	0.858526	87.3487
ENSTNIG00000017129	ENSDARG00000041345	ortholog_one2many	sox17	SRY-box containing gene 17 [Source:ZFIN;Acc:ZDB-GENE-991213-1]	0.0716785	6.1162	3.94143	0.104963	12.4862	10.9999	0	0	0	2.76639	8.41788	0	0	0	0	0.317963	2.00572
ENSTNIG00000008080	ENSDARG00000041400	ortholog_one2one	NDUFA3	NADH dehydrogenase (ubiquinone) 1 alpha subcomplex, 3, 9kDa [Source:HGNC Symbol;Acc:7686]	0.525825	20.2066	26.7384	1.23673	51.2252	87.1492	2.78438	1.03079	1.75504	6.37315	11.2224	1.50221	0.856446	2.57916	2.14392	0.829227	9.25409
ENSTNIG00000009154	ENSDARG00000041490	ortholog_one2many	zgc:161979	zgc:161979 [Source:ZFIN;Acc:ZDB-GENE-030131-5217]	0.020948	1.02404	259.55	0.0427621	2.83692	1204.59	0	0	8.95355	254.304	353.863	1.12465	0.528982	0.451918	0.284771	0.53351	276.018
ENSTNIG00000019007	ENSDARG00000041504	ortholog_one2one	CR382327.1	Uncharacterized protein [Source:UniProtKB/TrEMBL;Acc:E7F3Q7]	0	3.143	31.5189	0.020249	2.7185	35.2948	0	0	0	0	0	0	0	0	0	0	0
ENSTNIG00000017916	ENSDARG00000041540	ortholog_many2many	sult1st2	sulfotransferase family 1, cytosolic sulfotransferase 2 [Source:ZFIN;Acc:ZDB-GENE-030804-27]	0.00484497	0.79405	8.29485	0.00987359	3.44414	37.5967	0	0	0	0	0	0.0594684	0	0.0955845	0	0	0
ENSTNIG00000017915	ENSDARG00000041540	ortholog_many2many	sult1st2	sulfotransferase family 1, cytosolic sulfotransferase 2 [Source:ZFIN;Acc:ZDB-GENE-030804-27]	0	2.0075	8.27515	0	5.86709	36.224	0	0	0	0	0	0.0594684	0	0.0955845	0	0	0
ENSTNIG00000010511	ENSDARG00000041617	ortholog_one2one	nme5	non-metastatic cells 5, protein expressed in (nucleoside-diphosphate kinase) [Source:ZFIN;Acc:ZDB-GENE-040718-221]	0.131574	6.2138	7.50559	0.254641	13.7308	21.8627	0.17931	0.244819	0.592194	0.511915	0.624775	2.30303	0.896467	0.765867	0.965205	1.14525	2.15256
ENSTNIG00000014360	ENSDARG00000041645	ortholog_many2many	sb:cb37	sb:cb37 [Source:ZFIN;Acc:ZDB-GENE-030131-9800]	0.00653536	3.78481	19.0938	0.0203103	13.2981	87.4484	0.091657	0.0610435	0.0245906	0.779716	30.241	0	0	0	0	0.0131653	0
ENSTNIG00000014360	ENSDARG00000041685	ortholog_many2many	BX663520.1	Uncharacterized protein [Source:UniProtKB/TrEMBL;Acc:E7F8T4]	0.00653536	3.78481	19.0938	0.0203103	13.2981	87.4484	0.069293	0	0.0348523	0.384519	16.0399	0	0.0221836	0.0284278	0.0358269	0.0134241	0.0245845
ENSTNIG00000004964	ENSDARG00000041869	ortholog_one2one	tnfrsf19	tumor necrosis factor receptor superfamily, member 19 [Source:ZFIN;Acc:ZDB-GENE-030131-6760]	0.00972912	3.36893	7.6918	0.0263667	11.6285	37.3764	2.19942	2.49189	2.51387	0.606695	1.01654	4.52694	5.28537	3.36719	1.70719	2.72318	3.02911
ENSTNIG00000008053	ENSDARG00000041947	ortholog_one2one	styk1	serine/threonine/tyrosine kinase 1 [Source:ZFIN;Acc:ZDB-GENE-030131-3435]	0.0436516	82.3424	14.3882	0.030439	90.0463	20.6459	0	0	1.13877	62.4701	44.3291	0.241441	0.151416	0	0.0611347	0.0458136	58.6053
ENSTNIG00000000918	ENSDARG00000041959	ortholog_one2one	cxcr4b	chemokine (C-X-C motif), receptor 4b [Source:ZFIN;Acc:ZDB-GENE-010614-1]	3.21749	154.184	58.6665	2.36191	135.662	67.1727	9.89029	2.6502	42.8366	149.65	21.34	1.41798	2.01567	2.35511	2.68086	34.8706	121.119
ENSTNIG00000013493	ENSDARG00000041982	ortholog_one2one	adamts6	ADAM metallopeptidase with thrombospondin type 1 motif, 6 [Source:ZFIN;Acc:ZDB-GENE-091113-9]	0.145099	0.356187	1.075	0.259014	1.10321	5.4875	0	0	0	0	0	0	0.0288054	0.0184567	0.116303	0	0.0159615
ENSTNIG00000008069	ENSDARG00000042010	ortholog_one2one	CABZ01066502.1	Pyruvate kinase [Source:UniProtKB/TrEMBL;Acc:E7EZY3]	0.0496636	1.42568	3.79805	0.101966	3.11235	11.1228	0	0	0.605745	0.978003	1.50267	0	0	0.076826	0	0.181393	0.896935
ENSTNIG00000010631	ENSDARG00000042065	ortholog_one2many	eef2a.2	eukaryotic translation elongation factor 2a, tandem duplicate 2 [Source:ZFIN;Acc:ZDB-GENE-050208-348]	12.7592	322.753	692.889	22.2671	675.852	1886.65	2.67361	3.31654	4.18862	11.5923	14.5233	0.420365	0.338947	0.844574	0.973163	0.615327	3.88151
ENSTNIG00000011939	ENSDARG00000042077	ortholog_one2one	mrps7	mitochondrial ribosomal protein S7 [Source:ZFIN;Acc:ZDB-GENE-050809-112]	1.11658	41.9646	20.0687	1.87889	91.4267	56.0745	1.48931	2.195	7.34908	8.66361	14.2462	3.29203	2.8586	6.37673	8.54942	11.0838	10.9119
ENSTNIG00000010631	ENSDARG00000042094	ortholog_one2many	eef2a.1	eukaryotic translation elongation factor 2a, tandem duplicate 1 [Source:ZFIN;Acc:ZDB-GENE-050522-500]	12.7592	322.753	692.889	22.2671	675.852	1886.65	11.53	10.5838	15.8921	67.6525	91.8714	5.32747	9.13673	9.43669	5.26369	4.42317	47.9529
ENSTNIG00000017046	ENSDARG00000042106	ortholog_one2many	mnx2a	motor neuron and pancreas homeobox 2a [Source:ZFIN;Acc:ZDB-GENE-040415-1]	0	0.123263	0.699936	0	0.349165	2.0815	0	0	0	0	0	0	0	0	0	0	0.0533652
ENSTNIG00000002242	ENSDARG00000042123	ortholog_one2many	nudt3b	nudix (nucleoside diphosphate linked moiety X)-type motif 3b [Source:ZFIN;Acc:ZDB-GENE-041010-128]	0.98194	7.9001	10.7807	2.31504	17.9518	32.5572	3.52591	5.94374	4.60276	1.70377	1.65648	1.27788	1.47952	5.0559	4.87844	4.9242	4.37238
ENSTNIG00000012283	ENSDARG00000042182	ortholog_one2one	ccdc164	coiled-coil domain containing 164 [Source:ZFIN;Acc:ZDB-GENE-041001-218]	0.00366475	0.299141	0.704693	0.0025555	0.767892	3.53625	0	0	0	0.245179	0.35126	0	0	0.0520193	0.0327794	0	0.224933
ENSTNIG00000013558	ENSDARG00000042247	ortholog_one2many	ppiab	peptidylprolyl isomerase Ab (cyclophilin A) [Source:ZFIN;Acc:ZDB-GENE-030131-7459]	0.481607	16.7559	19.9892	0.38045	14.6056	23.5062	66.1407	30.4147	36.7728	49.1791	118.816	23.3264	19.2378	20.4584	21.4681	18.9175	23.8368
ENSTNIG00000013560	ENSDARG00000042247	ortholog_one2many	ppiab	peptidylprolyl isomerase Ab (cyclophilin A) [Source:ZFIN;Acc:ZDB-GENE-030131-7459]	10.8123	264.746	513.326	25.5719	994.703	2005.75	66.1407	30.4147	36.7728	49.1791	118.816	23.3264	19.2378	20.4584	21.4681	18.9175	23.8368
ENSTNIG00000017601	ENSDARG00000042485	ortholog_one2one	foxd5	forkhead box D5 [Source:ZFIN;Acc:ZDB-GENE-980605-4]	0.322865	29.3237	14.0931	0.588125	70.4008	44.1664	0	0	14.2649	95.5066	124.188	0.0665012	0.166821	0.0534442	0.0673545	4.74462	81.6225
ENSTNIG00000015629	ENSDARG00000042502	ortholog_one2many	h2afvb	H2A histone family, member Vb [Source:ZFIN;Acc:ZDB-GENE-050506-24]	2.10556	239.462	194.591	5.01308	575.899	613.156	749.227	402.471	504.774	897.351	950.374	1390.41	1379.87	706.195	553.371	580.535	1616.15
ENSTNIG00000007901	ENSDARG00000042586	ortholog_one2many	PCDH8	protocadherin 8 [Source:HGNC Symbol;Acc:8660]	0.00272685	3.65811	3.34485	0.00375168	6.14638	7.33791	0	0	0	0	0	0	0	0	0	0	0.0616877
ENSTNIG00000013966	ENSDARG00000042586	ortholog_one2many	PCDH8	protocadherin 8 [Source:HGNC Symbol;Acc:8660]	0	2.6943	0.137562	0	2.37156	0.14936	0	0	0	0	0	0	0	0	0	0	0.0616877
ENSTNIG00000014898	ENSDARG00000042667	ortholog_one2one	klf2a	Kruppel-like factor 2a [Source:ZFIN;Acc:ZDB-GENE-011109-1]	0.408872	39.8146	13.0318	0.352831	72.5315	30.6329	1.17716	3.08595	25.7823	11.212	35.1938	1.04076	0.290087	1.79674	1.24932	25.3073	9.29619
ENSTNIG00000003214	ENSDARG00000042684	ortholog_one2one	serpinc1	serine (or cysteine) proteinase inhibitor, clade C (antithrombin), member 1 [Source:ZFIN;Acc:ZDB-GENE-030131-264]	0.0170532	0.354726	0.383574	0.0240886	0.917437	1.30352	0	0	0.171874	0.706346	3.93002	0.0317593	0	0.0510472	0	0	0.441459
ENSTNIG00000001712	ENSDARG00000042810	ortholog_many2many	or128-10	odorant receptor, family E, subfamily 128, member 10 [Source:ZFIN;Acc:ZDB-GENE-070806-114]	0	1.95062	0.197358	0	6.53671	0.815957	0	0	0	0	0	0	0	0	0	0	0
ENSTNIG00000000154	ENSDARG00000042810	ortholog_many2many	or128-10	odorant receptor, family E, subfamily 128, member 10 [Source:ZFIN;Acc:ZDB-GENE-070806-114]	0	1.94706	0.169762	0	6.94621	0.691207	0	0	0	0	0	0	0	0	0	0	0
ENSTNIG00000017323	ENSDARG00000042861	ortholog_one2one	ltk	leukocyte tyrosine kinase [Source:ZFIN;Acc:ZDB-GENE-030616-115]	0.00130024	0.73674	0.583038	0.00308225	1.59395	1.87798	0.554791	1.06524	0.865545	0.140236	0	3.2309	2.86955	3.43866	2.98935	3.35364	1.1531
ENSTNIG00000016899	ENSDARG00000042866	ortholog_one2one	cx35.4	connexin 35.4 [Source:ZFIN;Acc:ZDB-GENE-050417-174]	0.0558885	19.2271	4.18195	0.0389719	16.9342	4.84218	0.203055	0.23789	0.1049	11.8006	11.4483	0.960109	1.76004	3.32381	1.57085	2.27026	6.46752
ENSTNIG00000001230	ENSDARG00000042874	ortholog_one2one	phlda2	pleckstrin homology-like domain, family A, member 2 [Source:ZFIN;Acc:ZDB-GENE-050522-73]	0.142997	4.19572	5.42019	0.384286	15.353	25.7823	0	0	0	1.61586	0.61009	1.17656	0.632453	0.135079	0.170237	0.255147	0.934536
ENSTNIG00000001808	ENSDARG00000042903	ortholog_one2one	osmr	oncostatin M receptor [Source:ZFIN;Acc:ZDB-GENE-060526-48]	0.0144756	0.1748	0.407643	0.0140937	0.390515	1.29075	0	0	0	0	0	0	0	0	0	0	0
ENSTNIG00000012279	ENSDARG00000042904	ortholog_one2one	foxo3b	forkhead box O3b [Source:ZFIN;Acc:ZDB-GENE-990708-6]	0.036183	2.23411	0.954353	0.0728896	3.69855	2.2326	0.62717	1.77234	1.93508	4.18724	1.04	0.643888	0.7709	1.29366	1.03751	1.48836	11.3708
ENSTNIG00000017853	ENSDARG00000042939	ortholog_one2one	gpr39	G protein-coupled receptor 39 [Source:ZFIN;Acc:ZDB-GENE-040426-1395]	0.0191411	0.394444	4.27316	0.0133474	0.554956	8.25744	0.0260936	0.0375643	0.09523	0.0404839	0.136937	0	0.08429	0.0540078	0	0	0.171256
ENSTNIG00000010866	ENSDARG00000042953	ortholog_one2many	cyp2n13	cytochrome P450, family 2, subfamily N, polypeptide 13 [Source:ZFIN;Acc:ZDB-GENE-041001-158]	0.00885437	0.53367	0.96817	0.101208	5.70338	13.9301	0	0	0	0	0	0	0	0	0	0.0344077	0
ENSTNIG00000012489	ENSDARG00000042954	ortholog_one2one	slc17a9a	solute carrier family 17, member 9a [Source:ZFIN;Acc:ZDB-GENE-081021-1]	0	22.8553	5.34889	0	55.4419	16.8392	0	0	1.06393	3.53892	2.06856	0.557318	0.621357	0.0995317	0.188156	0.423006	5.93922
ENSTNIG00000013170	ENSDARG00000042978	ortholog_many2many	cyp2p6	cytochrome P450, family 2, subfamily P, polypeptide 6 [Source:ZFIN;Acc:ZDB-GENE-040426-790]	0.0107502	2.38264	2.74722	0.043867	20.8991	41.2558	0.150776	1.4716	1.51325	3.08069	1.98312	0	0.086768	0	0.0700658	0.157519	0.600992
ENSTNIG00000013170	ENSDARG00000042980	ortholog_many2many	cyp2p7	cytochrome P450, family 2, subfamily P, polypeptide 7 [Source:ZFIN;Acc:ZDB-GENE-041001-155]	0.0107502	2.38264	2.74722	0.043867	20.8991	41.2558	0.07004	0.150295	1.63207	11.0578	12.4399	0	0	0.320442	0.363462	0.332901	3.07604
ENSTNIG00000013170	ENSDARG00000042982	ortholog_many2many	cyp2p8	cytochrome P450, family 2, subfamily P, polypeptide 8 [Source:ZFIN;Acc:ZDB-GENE-061030-1]	0.0107502	2.38264	2.74722	0.043867	20.8991	41.2558	0.80986	1.74036	1.36757	0.957882	0.799196	0.199547	0	0.360827	0.404215	0.302914	0.520075
ENSTNIG00000013170	ENSDARG00000042990	ortholog_many2many	cyp2p10	cytochrome P450, family 2, subfamily P, polypeptide 10 [Source:ZFIN;Acc:ZDB-GENE-040120-1]	0.0107502	2.38264	2.74722	0.043867	20.8991	41.2558	0.977743	6.50116	6.37351	3.15565	4.92007	0.982265	0.528011	7.02947	7.48521	9.12403	4.42118
ENSTNIG00000016697	ENSDARG00000043028	ortholog_one2one	sema6a	sema domain, transmembrane domain (TM), and cytoplasmic domain, (semaphorin) 6A [Source:ZFIN;Acc:ZDB-GENE-030131-8004]	0.0243761	0.546042	0.689239	0.0361205	1.1845	1.95672	0	0	0	0	0	0.0817346	0.0341724	0.175164	0.110378	0.20679	0.132548
ENSTNIG00000018081	ENSDARG00000043034	ortholog_one2one	CABZ01069335.1	Uncharacterized protein [Source:UniProtKB/TrEMBL;Acc:F1RC17]	0.0428205	4.16192	1.75934	0.0649101	9.30534	4.95309	22.3747	21.0648	17.0495	7.00256	4.49895	100.598	111.332	94.6698	70.296	58.6168	32.6229
ENSTNIG00000010893	ENSDARG00000043079	ortholog_one2one	MMP23B	matrix metallopeptidase 23B [Source:HGNC Symbol;Acc:7171]	0.0356537	1.53579	1.983	0.0397791	1.61192	2.7879	0	0	0	0	0	0	0	0	0	0	0.127462
ENSTNIG00000019002	ENSDARG00000043128	ortholog_one2many	cldne	claudin e [Source:ZFIN;Acc:ZDB-GENE-010328-5]	0.0177055	321.337	23.3084	0.0238678	532.956	50.4641	0	0	75.437	471.666	401.966	0.790862	0.396782	0.38135	0.240303	4.95221	213.184
ENSTNIG00000019003	ENSDARG00000043133	ortholog_one2one	cldnf	claudin f [Source:ZFIN;Acc:ZDB-GENE-010328-6]	0	150.236	10.4597	0	259.564	23.0028	0	0	2.32711	33.4871	29.8129	0.127531	0.159959	0	0.086112	0.225859	23.4884
ENSTNIG00000019525	ENSDARG00000043148	ortholog_one2one	slc1a3b	solute carrier family 1 (glial high affinity glutamate transporter), member 3b [Source:ZFIN;Acc:ZDB-GENE-090708-3]	0.0240259	1.81914	0.528102	0.0757451	5.72871	2.23113	0	0	0.179157	0.159118	0	0.094357	0	0.113746	0.0955678	0	0.0655789
ENSTNIG00000011802	ENSDARG00000043157	ortholog_one2one	dnajb13	DnaJ (Hsp40) related, subfamily B, member 13 [Source:ZFIN;Acc:ZDB-GENE-040910-4]	0.0354885	0.775294	2.99833	0.0493356	1.65952	8.73297	0	0	0	0	0	0	0	0	0	0	0.145754
ENSTNIG00000018264	ENSDARG00000043180	ortholog_one2one	gpd1b	glycerol-3-phosphate dehydrogenase 1b [Source:ZFIN;Acc:ZDB-GENE-030131-3906]	0.00714105	2.93087	1.19357	0.00963211	5.88575	3.21772	2.18662	0.82805	22.9275	64.6222	92.7745	1.65262	1.35806	1.23654	1.03893	4.36858	45.4681
ENSTNIG00000011222	ENSDARG00000043241	ortholog_one2one	arrb1	arrestin, beta 1 [Source:ZFIN;Acc:ZDB-GENE-060824-1]	0.00657842	0.271337	0.142338	0.0339861	1.66455	1.13591	0	0	0	0	0	0	0	0	0	0	0.0393134
ENSTNIG00000017656	ENSDARG00000043317	ortholog_one2one	kita	kit receptor a [Source:ZFIN;Acc:ZDB-GENE-980526-464]	0.0017946	1.85851	2.87903	0.00326286	6.74361	15.9073	1.97995	1.19219	0.89857	0.0488416	0.197496	0.131901	0.132352	1.44165	2.05735	0.820932	0.146676
ENSTNIG00000000753	ENSDARG00000043342	ortholog_one2one	gpx3	glutathione peroxidase 3 (plasma) [Source:ZFIN;Acc:ZDB-GENE-070222-3]	0.010808	0.888467	3.19774	0.00753661	0.977269	4.54186	0	0	0	0	0	0	0	0.0124692	0.0157147	0	0.0323504
ENSTNIG00000000037	ENSDARG00000043360	ortholog_one2one	DPH3	DPH3, KTI11 homolog (S. cerevisiae) [Source:HGNC Symbol;Acc:27717]	0.36662	28.2402	39.8162	0.340867	30.0434	54.4743	13.8543	36.5099	25.7285	9.09314	9.19343	14.0488	15.7662	28.8628	35.5193	25.1746	6.8275
ENSTNIG00000009816	ENSDARG00000043406	ortholog_one2one	slc8a1b	solute carrier family 8 (sodium/calcium exchanger), member 1b [Source:ZFIN;Acc:ZDB-GENE-060110-3]	0.0610855	0.823658	1.1571	0.0918098	1.48541	2.46494	8.24501	9.39587	8.95222	3.32163	0.113896	15.1888	14.1016	14.1194	13.2268	15.5692	10.2734
ENSTNIG00000006410	ENSDARG00000043443	ortholog_one2one	kcnj13	potassium inwardly-rectifying channel, subfamily J, member 13 [Source:ZFIN;Acc:ZDB-GENE-070129-1]	0	14.502	5.78489	0	24.8344	13.0816	0.374541	0.249316	0.438442	5.78601	5.63384	0.720095	0.211686	0.696261	0.467231	0.563635	5.70069
ENSTNIG00000009705	ENSDARG00000043561	ortholog_one2many	psmc1b	proteasome (prosome, macropain) 26S subunit, ATPase, 1b [Source:ZFIN;Acc:ZDB-GENE-040625-69]	0.784485	32.6995	60.6793	1.55953	78.8062	189.759	3.15808	5.3106	8.62946	22.8059	24.2982	4.24007	2.6591	8.85136	10.422	13.5009	24.2579
ENSTNIG00000008558	ENSDARG00000043589	ortholog_one2one	ca4a	carbonic anhydrase IV a [Source:ZFIN;Acc:ZDB-GENE-080204-85]	0	69.719	63.6318	0	83.2928	97.839	0	0	0	0	0	0	0	0	0	0	0
ENSTNIG00000006072	ENSDARG00000043601	ortholog_one2one	elof1	elongation factor 1 homolog (S. cerevisiae) [Source:ZFIN;Acc:ZDB-GENE-040426-1385]	24.1559	38.6089	21.3399	25.8595	47.6656	34.5106	242.432	146.299	162.312	282.395	316.423	78.8526	100.314	70.8584	112.228	93.6423	179.403
ENSTNIG00000012592	ENSDARG00000043701	ortholog_one2one	gpd1a	glycerol-3-phosphate dehydrogenase 1a [Source:ZFIN;Acc:ZDB-GENE-050417-209]	0.141362	38.7897	267.389	0.321676	116.014	1068.04	1.12858	0.78702	1.03181	1.68118	3.37317	0.273716	1.09861	0.615928	0.443566	0.623256	1.63602
ENSTNIG00000014043	ENSDARG00000043719	ortholog_many2many	C3 (3 of 9)	complement component 3 [Source:HGNC Symbol;Acc:1318]	0.0157268	0.873196	0.177671	0.0213064	1.34855	0.352689	0	0	0.153793	0.145697	0	0	0.129362	0.0828872	0	0	0
ENSTNIG00000013494	ENSDARG00000043729	ortholog_one2many	plac8.1	placenta-specific 8.1 [Source:ZFIN;Acc:ZDB-GENE-050809-124]	0.0162576	1.33645	1.58472	0.0113367	1.43661	2.35828	0	0	0	0	0	0	0.244076	0	0	0	0
ENSTNIG00000009930	ENSDARG00000043806	ortholog_one2one	postna	periostin, osteoblast specific factor a [Source:ZFIN;Acc:ZDB-GENE-091113-23]	0	0.184065	1.08176	0	0.202768	1.77531	0.138787	0.407069	0.317504	0.163857	0	0.171472	0.188188	2.32545	3.32148	2.50534	1.13216
ENSTNIG00000000500	ENSDARG00000043894	ortholog_many2many	si:ch211-214k5.3	si:ch211-214k5.3 [Source:ZFIN;Acc:ZDB-GENE-041210-206]	0.0375614	10.2512	1.70861	0.157153	33.0113	7.93509	0	0	0	0	0	0	0	0	0	0	0
ENSTNIG00000001459	ENSDARG00000043894	ortholog_many2many	si:ch211-214k5.3	si:ch211-214k5.3 [Source:ZFIN;Acc:ZDB-GENE-041210-206]	0.0578775	29.7925	5.12648	0.337604	116.111	29.3247	0	0	0	0	0	0	0	0	0	0	0
ENSTNIG00000000164	ENSDARG00000043894	ortholog_many2many	si:ch211-214k5.3	si:ch211-214k5.3 [Source:ZFIN;Acc:ZDB-GENE-041210-206]	0.0833976	19.4289	3.75857	0.186094	40.1722	10.3737	0	0	0	0	0	0	0	0	0	0	0
ENSTNIG00000007413	ENSDARG00000043923	ortholog_one2one	sox9b	SRY-box containing gene 9b [Source:ZFIN;Acc:ZDB-GENE-001103-2]	0	0.423695	0.797475	0	1.18879	2.94556	2.53421	7.43664	6.55012	0.672886	0.151933	8.01062	10.44	7.4437	10.2685	18.1928	2.21828
ENSTNIG00000014245	ENSDARG00000043997	ortholog_many2many	cyp2x8	cytochrome P450, family 2, subfamily X, polypeptide 8 [Source:ZFIN;Acc:ZDB-GENE-040704-28]	0	1.05109	8.17273	0	2.27856	23.982	0.327312	0.430836	0.317785	1.43599	1.08593	0.0575443	0.36088	0	0.0582827	0.0873527	0.799875
ENSTNIG00000002595	ENSDARG00000044001	ortholog_many2many	lgals3l	lectin, galactoside-binding, soluble, 3 (galectin 3)-like [Source:ZFIN;Acc:ZDB-GENE-030131-4324]	0.0115315	5.29502	1.85098	0.333539	15.2023	6.63359	4.09656	4.34399	4.57712	3.66242	12.7004	1.99771	0.899469	1.15265	1.3489	0.311029	1.35282
ENSTNIG00000014245	ENSDARG00000044002	ortholog_many2many	cyp2x7	cytochrome P450, family 2, subfamily X, polypeptide 7 [Source:ZFIN;Acc:ZDB-GENE-110114-2]	0	1.05109	8.17273	0	2.27856	23.982	18.2132	15.182	14.5214	3.50496	2.67063	65.4502	45.5083	37.187	33.3121	29.1481	9.16973
ENSTNIG00000000927	ENSDARG00000044072	ortholog_one2one	TATDN3	TatD DNase domain containing 3 [Source:HGNC Symbol;Acc:27010]	0.0394162	1.52716	2.58467	0.152438	7.92812	18.0803	2.60041	2.46084	2.4277	3.5357	4.67613	0.841427	2.46255	3.00542	1.70445	2.05786	3.57377
ENSTNIG00000017639	ENSDARG00000044084	ortholog_one2many	TGM1 (5 of 6)	transglutaminase 1 (K polypeptide epidermal type I, protein-glutamine-gamma-glutamyltransferase) [Source:HGNC Symbol;Acc:11777]	0	1.05885	0.0530232	0	2.29826	0.174981	0.0722595	0	0	0.280355	0.157591	0	0.0416509	0.0800619	0.0336334	0.0504089	0.0230793
ENSTNIG00000017285	ENSDARG00000044093	ortholog_one2one	rpl13a	ribosomal protein L13a [Source:ZFIN;Acc:ZDB-GENE-030131-168]	8.30608	83.7037	371.915	19.2973	227.757	1327.05	171.577	102.408	141.787	424.478	711.981	6.02352	5.671	6.11979	9.26419	8.13906	21.0664
ENSTNIG00000017288	ENSDARG00000044102	ortholog_one2one	znf593	zinc finger protein 593 [Source:ZFIN;Acc:ZDB-GENE-040426-1789]	0.0380156	24.8284	37.7802	0.0529761	53.0914	106.039	3.66934	32.0535	42.7761	82.0272	94.2176	3.05374	3.16409	24.1148	26.2227	28.7206	33.4044
ENSTNIG00000004326	ENSDARG00000044235	ortholog_one2many	BX005421.2	Uncharacterized protein [Source:UniProtKB/TrEMBL;Acc:F1R0U7]	0.144742	21.579	19.9633	0.135197	35.1523	43.6197	0	0	0	0.036452	0.0351866	0	0	0	0	0	0
ENSTNIG00000013774	ENSDARG00000044356	ortholog_one2one	tp63	tumor protein p63 [Source:ZFIN;Acc:ZDB-GENE-030819-1]	0	0.349201	7.07801	0	1.50541	46.7238	1.04669	2.35818	1.74714	3.05201	25.0726	1.00737	0.421172	2.12515	3.01838	2.19822	1.72116
ENSTNIG00000001571	ENSDARG00000044400	ortholog_one2one	wdr78	WD repeat domain 78 [Source:ZFIN;Acc:ZDB-GENE-050522-322]	0.0203392	1.49722	0.432773	0.0231532	3.55173	1.07743	0	0.239083	0.267046	0.245485	0	0.131901	0.0661759	1.27204	1.44281	1.26143	1.0084
ENSTNIG00000012194	ENSDARG00000044459	ortholog_one2many	THRAP3 (3 of 3)	thyroid hormone receptor associated protein 3 [Source:HGNC Symbol;Acc:22964]	0.00357462	18.9269	22.6649	0.00249264	18.9598	30.0633	0.0801495	0.275647	0.275647	0.065678	0	0	0	0	0	0.0475396	0
ENSTNIG00000007750	ENSDARG00000044537	ortholog_one2one	calm1b	calmodulin 1b [Source:ZFIN;Acc:ZDB-GENE-030804-2]	0.33578	33.2559	10.025	0.648986	68.3464	27.3199	22.0039	28.4627	28.6313	14.9743	4.30594	76.9336	60.0289	43.0869	38.9411	25.48	15.2543
ENSTNIG00000007384	ENSDARG00000044569	ortholog_one2one	cldn19	claudin 19 [Source:ZFIN;Acc:ZDB-GENE-050417-242]	0.00261689	1.11641	1.32735	0.00325214	2.35803	3.54406	0	0	0	0	0	0.16044	0	0	0	0	0
ENSTNIG00000013231	ENSDARG00000044688	ortholog_one2one	dusp4	dual specificity phosphatase 4 [Source:ZFIN;Acc:ZDB-GENE-040426-709]	0.310576	1.75461	4.3003	0.300374	2.64889	9.48158	2.14136	8.9394	7.01277	19.8544	6.36657	1.76451	3.29276	12.8663	19.5279	21.265	60.6294
ENSTNIG00000009132	ENSDARG00000044695	ortholog_one2one	ccdc80l2	coiled-coil domain containing 80 like 2 [Source:ZFIN;Acc:ZDB-GENE-091118-63]	0	0.361488	1.79025	0	0.498892	4.55887	0	0	0	0	0	0	0	0	0	0	0.0286069
ENSTNIG00000002894	ENSDARG00000044776	ortholog_one2one	clica	chloride intracellular channel a [Source:ZFIN;Acc:ZDB-GENE-010507-2]	0.159208	18.2415	30.4292	0.260694	42.4445	96.9031	0.475785	2.18153	9.52324	43.4178	24.2908	0.52417	0.197235	1.22163	2.91993	2.02902	31.33
ENSTNIG00000004326	ENSDARG00000044937	ortholog_one2many	si:ch211-163m16.6	si:ch211-163m16.6 [Source:ZFIN;Acc:ZDB-GENE-091204-384]	0.144742	21.579	19.9633	0.135197	35.1523	43.6197	0	0	0	0.0167207	0.0107395	0	0	0	0	0	0.0208356
ENSTNIG00000010575	ENSDARG00000044973	ortholog_one2one	KRT23 (13 of 15)	keratin 23 (histone deacetylase inducible) [Source:HGNC Symbol;Acc:6438]	0	404.332	772.075	0	849.123	2094.86	0	0	0	0	0	0	0	0	0	0	0
ENSTNIG00000001746	ENSDARG00000044975	ortholog_one2many	KRT23 (5 of 15)	keratin 23 (histone deacetylase inducible) [Source:HGNC Symbol;Acc:6438]	0.0158399	10.5616	16.5155	0.109098	68.2902	132.663	0	0	0	0.477484	0.65025	0.102791	0	0	0.0520549	0.195047	0.357202
ENSTNIG00000001746	ENSDARG00000044976	ortholog_one2many	KRT23 (10 of 15)	keratin 23 (histone deacetylase inducible) [Source:HGNC Symbol;Acc:6438]	0.0158399	10.5616	16.5155	0.109098	68.2902	132.663	0	0	0	0.173676	0.690582	0	0.0595419	0	0.096161	0.0720619	0.197958
ENSTNIG00000012806	ENSDARG00000045064	ortholog_one2one	ablim1b	actin binding LIM protein 1b [Source:ZFIN;Acc:ZDB-GENE-050327-91]	0.526018	0.540694	0.534465	0.380098	0.854681	1.37879	0	0.185898	0.275431	0.977509	2.18538	0.0611078	0.0383228	0.294658	0.0928378	0.324667	0.764467
ENSTNIG00000017591	ENSDARG00000045095	ortholog_one2one	elac1	elaC homolog 1 (E. coli) [Source:ZFIN;Acc:ZDB-GENE-040801-246]	0.0529712	17.1838	13.2122	0.0507893	18.1473	18.3481	110.315	85.4567	76.6989	22.4974	5.28869	421.721	376.373	146.262	141.714	127.52	99.1889
ENSTNIG00000008617	ENSDARG00000045219	ortholog_one2one	dkk1b	dickkopf 1b [Source:ZFIN;Acc:ZDB-GENE-990708-5]	0	15.944	9.34832	0	16.8343	12.7285	0	0	2.8521	23.2828	19.6855	0.0671434	0	0	0	5.80968	44.5653
ENSTNIG00000002475	ENSDARG00000045262	ortholog_one2one	gsnb	gelsolin b [Source:ZFIN;Acc:ZDB-GENE-030131-8567]	0.391233	47.8521	60.8208	0.379065	55.5427	92.5321	4.25556	20.2806	20.1844	16.256	11.6339	3.6641	3.29953	17.0389	21.5689	20.5609	16.629
ENSTNIG00000006862	ENSDARG00000045269	ortholog_one2one	PTS	6-pyruvoyltetrahydropterin synthase [Source:HGNC Symbol;Acc:9689]	0.136906	7.05032	10.5708	0.27691	16.4554	33.3777	17.3897	10.8853	13.0795	8.50645	4.89084	13.4744	20.3263	7.31677	7.93019	9.67431	6.83379
ENSTNIG00000016492	ENSDARG00000045331	ortholog_one2many	PKP4	Uncharacterized protein [Source:UniProtKB/TrEMBL;Acc:E7EXI3]	0.513732	10.7965	2.67798	1.97551	43.2006	16.6439	1.24827	11.007	12.3371	16.9425	13.8614	5.0418	7.91039	14.0872	19.5292	22.3707	30.3186
ENSTNIG00000012730	ENSDARG00000045351	ortholog_one2one	ccdc58	coiled-coil domain containing 58 [Source:ZFIN;Acc:ZDB-GENE-040426-1780]	1.40185	41.9971	28.4715	2.39278	91.9036	81.979	1.27439	5.56044	9.21628	15.0813	19.5738	3.71594	2.10487	7.99569	21.1248	21.1076	22.4937
ENSTNIG00000008194	ENSDARG00000045371	ortholog_one2one	prdm14	PR domain containing 14 [Source:ZFIN;Acc:ZDB-GENE-030131-2709]	0.00531573	13.7903	1.39233	0.0103141	43.0297	5.71256	0	0	0.176086	14.8011	21.0692	0	0	0	0	0.751624	9.35395
ENSTNIG00000005799	ENSDARG00000045453	ortholog_one2many	f13a1a.1	coagulation factor XIII, A1 polypeptide a, tandem duplicate 1 [Source:ZFIN;Acc:ZDB-GENE-060929-1250]	0.0635983	4.76369	1.1133	0.0626092	5.25601	1.55814	0	0	0	0	0	0	0	0	0	0	0
ENSTNIG00000003941	ENSDARG00000045565	ortholog_one2one	noc4l	nucleolar complex associated 4 homolog (S. cerevisiae) [Source:ZFIN;Acc:ZDB-GENE-050522-98]	0.744272	20.1632	17.027	0.773639	26.4284	27.6595	12.0437	12.446	11.9035	8.23189	13.7828	9.15141	15.1122	22.6182	20.8665	24.3981	24.6102
ENSTNIG00000010412	ENSDARG00000045638	ortholog_one2one	slc13a1	solute carrier family 13 (sodium/sulphate symporters), member 1 [Source:ZFIN;Acc:ZDB-GENE-031222-3]	0.0054777	8.97881	1.24691	0.00381969	10.3262	1.92677	0	0	0	0	0	0	0.0802359	0	0	0.0485536	0
ENSTNIG00000007226	ENSDARG00000045658	ortholog_one2one	msrb3	methionine sulfoxide reductase B3 [Source:ZFIN;Acc:ZDB-GENE-040625-74]	0.109408	1.04046	2.19248	0.143358	4.09103	12.2146	0.63646	0.546897	0.660102	0.494751	0.408232	0.466319	2.24208	1.03059	0.27551	0.117979	0.837247
ENSTNIG00000018501	ENSDARG00000045694	ortholog_one2one	prickle1b	prickle homolog 1 (Drosophila) b [Source:ZFIN;Acc:ZDB-GENE-030131-2152]	0.0181068	43.8772	13.1953	0.0242748	64.5585	24.9536	0	0	11.2239	18.0455	17.6242	0	0	0.0235392	0	6.84723	29.0085
ENSTNIG00000010390	ENSDARG00000045808	ortholog_one2one	rlbp1b	retinaldehyde binding protein 1b [Source:ZFIN;Acc:ZDB-GENE-040426-1870]	0.0125726	3.91455	0.374651	0.0282191	12.8519	1.53476	4.27998	2.06314	2.11443	1.49915	0.188163	3.60737	2.57555	1.38265	0.786943	0.842465	1.27286
ENSTNIG00000003953	ENSDARG00000045832	ortholog_many2many	cart2	cocaine- and amphetamine-regulated transcript 2 [Source:ZFIN;Acc:ZDB-GENE-050417-23]	0	1.43232	4.74833	0	2.6201	11.8523	0	0	0	0	0	0	0	0	0	0	0.622568
ENSTNIG00000001954	ENSDARG00000045886	ortholog_one2one	slc38a2	solute carrier family 38, member 2 [Source:ZFIN;Acc:ZDB-GENE-030131-9659]	0.441175	42.3681	16.4677	1.02918	129.496	65.71	2.22923	4.59986	3.36137	5.99793	3.58398	1.01968	2.23818	5.94121	7.53922	6.77202	25.2293
ENSTNIG00000019575	ENSDARG00000045893	ortholog_one2many	kctd15a	potassium channel tetramerisation domain containing 15a [Source:ZFIN;Acc:ZDB-GENE-041010-105]	0.0233432	9.26837	46.137	0.0325553	9.86598	63.6239	0	0	0.413278	0.634934	5.45083	0	0	0	0	0.0587509	0.59177
ENSTNIG00000010524	ENSDARG00000045893	ortholog_one2many	kctd15a	potassium channel tetramerisation domain containing 15a [Source:ZFIN;Acc:ZDB-GENE-041010-105]	0	0.780107	1.07433	0	2.56511	4.69385	0	0	0.413278	0.634934	5.45083	0	0	0	0	0.0587509	0.59177
ENSTNIG00000016159	ENSDARG00000046012	ortholog_one2many	slc47a1	solute carrier family 47, member 1 [Source:ZFIN;Acc:ZDB-GENE-050327-20]	0.00315045	0.493444	11.2986	0.00415007	1.27005	38.6281	0.255372	0.144523	0.126396	2.17391	15.6861	0.76159	0.398017	0.510048	0.321401	0.168598	1.67615
ENSTNIG00000003649	ENSDARG00000046013	ortholog_one2one	rasl11a	RAS-like, family 11, member A [Source:ZFIN;Acc:ZDB-GENE-050417-384]	0.00725413	0.270608	0.72053	0.00687881	0.522028	2.34656	0	0	0	0.320643	0.968978	0	0	0	0	0	0.204758
ENSTNIG00000014015	ENSDARG00000046107	ortholog_one2one	CASKIN1 (1 of 3)	CASK interacting protein 1 [Source:HGNC Symbol;Acc:20879]	0.00168369	0.160929	0.864722	0.00234812	0.300401	2.50703	0	0	0	0	0	0.133068	0	0.0152774	0	0.057714	0.0396359
ENSTNIG00000003788	ENSDARG00000051726	ortholog_many2many			1.83562	359.526	75.9483	3.53631	696.726	188.862	1.58691	0.666165	2.13354	6.71538	4.17335	2.04482	4.36009	3.77968	2.69238	4.50088	4.83197
ENSTNIG00000003788	ENSDARG00000051778	ortholog_many2many			1.83562	359.526	75.9483	3.53631	696.726	188.862	1.62296	1.7957	2.65869	5.25464	3.27916	2.04566	4.34215	2.14986	1.27502	1.07492	3.93716
ENSTNIG00000011005	ENSDARG00000051783	ortholog_one2one	rplp0	ribosomal protein, large, P0 [Source:ZFIN;Acc:ZDB-GENE-000629-1]	9.49113	325.495	1193.77	18.7445	786.716	3766.42	221.364	100.586	133.829	455.714	1067.35	137.402	96.8126	130.626	112.986	66.9387	615.464
ENSTNIG00000000622	ENSDARG00000051805	ortholog_many2many	ugt5a5	UDP glucuronosyltransferase 5 family, polypeptide A5 [Source:ZFIN;Acc:ZDB-GENE-100406-2]	0.00272492	1.80487	3.55452	0.00546086	9.97751	30.4399	0	0	0	1.86871	3.44743	0	0	0	0	0	0.329577
ENSTNIG00000000866	ENSDARG00000051805	ortholog_many2many	ugt5a5	UDP glucuronosyltransferase 5 family, polypeptide A5 [Source:ZFIN;Acc:ZDB-GENE-100406-2]	0	3.88215	5.92088	0	13.1931	26.7284	0	0	0	1.86871	3.44743	0	0	0	0	0	0.329577
ENSTNIG00000010416	ENSDARG00000051814	ortholog_one2one	ptprz1a	protein tyrosine phosphatase, receptor-type, Z polypeptide 1a [Source:ZFIN;Acc:ZDB-GENE-090406-1]	0.00451994	0.399608	0.882787	0.00628048	1.08857	2.90213	0.193322	0.128248	0.115891	0.0958791	0	0.458648	0.443779	0.452847	0.305265	0.188977	0.173044
ENSTNIG00000005152	ENSDARG00000051875	ortholog_one2many	islr2	immunoglobulin superfamily containing leucine-rich repeat 2 [Source:ZFIN;Acc:ZDB-GENE-050320-95]	0	0.17126	17.5302	0	0.347754	44.3277	0	0	0	0	0	0	0	0	0	0	0.047023
ENSTNIG00000015953	ENSDARG00000051956	ortholog_one2many	isca1	iron-sulfur cluster assembly 1 [Source:ZFIN;Acc:ZDB-GENE-050626-94]	0.350246	10.9428	18.6732	0.560017	21.9399	48.5927	26.4266	17.6389	13.9258	5.4751	5.82708	10.9001	14.1127	13.7051	10.7729	8.40664	6.96471
ENSTNIG00000000756	ENSDARG00000052045	ortholog_one2many	ggt5a	gamma-glutamyltransferase 5a [Source:ZFIN;Acc:ZDB-GENE-080226-1]	0.0250844	1.77336	1.42392	0.0524752	6.93617	7.01706	0	0.138449	0.138449	0.165426	0.117772	0.0921957	0.346915	0.852079	1.02717	1.08464	0.865037
ENSTNIG00000005505	ENSDARG00000052063	ortholog_one2one	col4a5	collagen, type IV, alpha 5 (Alport syndrome) [Source:ZFIN;Acc:ZDB-GENE-030131-2281]	0.0439583	0.492867	6.64452	0.108064	2.84328	42.0463	0	0	0	0.151553	6.91527	0.047266	0.158091	0.0633095	0.06383	0.0119584	0.569404
ENSTNIG00000003261	ENSDARG00000052099	ortholog_one2one	agxta	alanine-glyoxylate aminotransferase a [Source:ZFIN;Acc:ZDB-GENE-040718-16]	0	0.296518	6.23296	0	0.310731	9.27177	0	0	0	0	0	0	0	0	0	0	0
ENSTNIG00000006458	ENSDARG00000052148	ortholog_one2many	ptgs1	prostaglandin-endoperoxide synthase 1 [Source:ZFIN;Acc:ZDB-GENE-020530-1]	1.09995	84.9432	40.4117	1.9366	180.226	111.513	0.392597	0.983218	1.64427	0.41795	0.630889	0.102791	0.300831	0.523188	1.1105	1.79443	0.333389
ENSTNIG00000014043	ENSDARG00000052207	ortholog_many2many	c3c	complement component c3c [Source:ZFIN;Acc:ZDB-GENE-990415-37]	0.0157268	0.873196	0.177671	0.0213064	1.34855	0.352689	0	0	0	0	0.0337421	0	0	0	0	0	0.0104383
ENSTNIG00000010434	ENSDARG00000052222	ortholog_one2one	zgc:114118	zgc:114118 [Source:ZFIN;Acc:ZDB-GENE-050913-57]	0	13.8381	0.324741	0	23.7558	0.660465	0	0	1.72553	5.01322	14.0269	0	0	0	0	0.561644	2.77716
ENSTNIG00000014133	ENSDARG00000052287	ortholog_one2many	BX927317.1	Uncharacterized protein [Source:UniProtKB/TrEMBL;Acc:F1QMX2]	0.0325152	1.75785	2.21137	0.0381294	2.61436	4.31065	0	0	0	0	0	0	0	0	0	0	0
ENSTNIG00000000654	ENSDARG00000052419	ortholog_one2many	ankrd12	ankyrin repeat domain 12 [Source:ZFIN;Acc:ZDB-GENE-040426-846]	0.101226	2.2251	1.26849	0.265051	11.7877	9.91726	1.59147	4.52942	3.68375	1.298	1.89308	49.9645	53.2451	28.8542	25.5475	43.0965	3.95374
ENSTNIG00000009975	ENSDARG00000052427	ortholog_one2one	CCDC64B	coiled-coil domain containing 64B [Source:HGNC Symbol;Acc:33584]	0.00790478	1.6073	10.6136	0.0221981	5.64405	46.4778	0.997914	13.2582	9.07081	5.86924	6.6029	1.62993	1.79905	8.33101	17.6971	16.2311	4.62189
ENSTNIG00000007176	ENSDARG00000052494	ortholog_one2one	pcdh18b	protocadherin 18b [Source:ZFIN;Acc:ZDB-GENE-080804-1]	0	2.27831	6.09875	0	4.05312	14.1758	0	0	0.561135	8.37478	9.17075	0.018758	0.0235276	0.03015	0.0569961	0.156611	22.228
ENSTNIG00000005334	ENSDARG00000052511	ortholog_one2one	CABZ01076796.1	Uncharacterized protein [Source:UniProtKB/TrEMBL;Acc:E7F3W9]	0	140.174	38.1795	0	117.923	41.8975	4.77653	4.20939	4.55305	1.89702	0	1.24352	3.11941	3.16465	3.77842	4.56187	2.73681
ENSTNIG00000014138	ENSDARG00000052591	ortholog_one2one	ppp1r27	protein phosphatase 1, regulatory subunit 27 [Source:ZFIN;Acc:ZDB-GENE-051023-5]	0	6.41818	1.20388	0	11.4536	2.84294	0	0	0	0	0	0	0	0	0	0.033945	0
ENSTNIG00000008922	ENSDARG00000052610	ortholog_one2one	olig4	oligodendrocyte transcription factor 4 [Source:ZFIN;Acc:ZDB-GENE-030131-3580]	0	1.78992	9.93638	0	2.99886	21.6195	0	0	0.414269	1.48176	9.31482	0	0	0	0.0720537	0.647954	1.53275
ENSTNIG00000000659	ENSDARG00000052631	ortholog_one2many	thbs4a	thrombospondin 4a [Source:ZFIN;Acc:ZDB-GENE-080215-11]	0	0.371446	0.337282	0	5.55363	2.8578	0.09766	0.237377	0.34586	0.351899	0.0756175	0.343811	0.0539039	0.828918	0.7835	1.07643	0.911001
ENSTNIG00000009556	ENSDARG00000052688	ortholog_one2many	paqr5b	progestin and adipoQ receptor family member Vb [Source:ZFIN;Acc:ZDB-GENE-040801-92]	0.07705	26.475	4.82597	0.125951	55.5983	12.5247	0	0	0	1.04959	1.67014	0.185923	0.0777326	0	0	0	2.49822
ENSTNIG00000002648	ENSDARG00000052712	ortholog_one2one	suclg1	succinate-CoA ligase, GDP-forming, alpha subunit [Source:ZFIN;Acc:ZDB-GENE-040912-101]	0.655573	42.2488	65.0629	1.32303	94.9404	196.624	11.2314	9.85113	14.8392	16.9207	12.8998	6.47328	5.89184	9.52988	11.6622	14.8267	20.6237
ENSTNIG00000004289	ENSDARG00000052734	ortholog_one2one	hmgcra	3-hydroxy-3-methylglutaryl-Coenzyme A reductase a [Source:ZFIN;Acc:ZDB-GENE-040401-2]	0.103164	3.11151	1.73135	0.191836	7.02915	5.06534	1.62312	0.964691	0.687746	0.205746	0	1.64213	0.326932	0.481799	0.607201	0.771571	0.289853
ENSTNIG00000013456	ENSDARG00000052903	ortholog_one2one			0	0.467986	0.339614	0	1.44252	1.51034	5.93982	21.8801	17.3619	3.70569	1.13785	4.45587	7.35058	25.4562	27.7651	30.475	7.77584
ENSTNIG00000017057	ENSDARG00000052910	ortholog_one2one	wnt8a	wingless-type MMTV integration site family, member 8a [Source:ZFIN;Acc:ZDB-GENE-980526-332]	0.145395	28.0895	9.89782	0.210825	49.8001	20.9879	9.85676	15.3902	12.7739	7.90371	36.3929	14.3966	18.6323	23.4716	23.1259	21.2278	12.4594
ENSTNIG00000005648	ENSDARG00000052917	ortholog_many2many			0	0.373569	0.616967	0	1.08779	2.15452	0.0938545	0.128571	0.253308	0.328166	0.108328	0.066617	0.0417779	0.133843	0.607247	0.252813	0.370395
ENSTNIG00000001585	ENSDARG00000052917	ortholog_many2many			1.86127	1.8523	0.827151	2.91429	5.52967	4.32442	0.0938545	0.128571	0.253308	0.328166	0.108328	0.066617	0.0417779	0.133843	0.607247	0.252813	0.370395
ENSTNIG00000019841	ENSDARG00000052947	ortholog_one2one	irx3a	iroquois homeobox protein 3a [Source:ZFIN;Acc:ZDB-GENE-991119-5]	0.00349242	1.58905	21.8911	0.00451626	2.85099	51.2103	0.609162	1.41589	1.55178	3.26112	3.41508	0.466837	0.106462	0.68214	1.84832	2.31926	5.89919
ENSTNIG00000003836	ENSDARG00000052948	ortholog_one2one	BX323876.2	C-type natriuretic peptide 3-like precursor [Source:RefSeq peptide;Acc:NP_001122213]	13.7446	8.28823	5.73036	21.4642	17.9095	22.0205	0	0	0	0	0	0	0	0	0	0	0
ENSTNIG00000002430	ENSDARG00000052958	ortholog_one2many	BX323876.3	Natriuretic peptide [Source:UniProtKB/TrEMBL;Acc:F1R8L8]	5.7759	4.49661	3.7321	10.4498	14.8443	14.9738	0	0	0	0	0	0.710307	1.78183	0.190281	0.239807	0	0
ENSTNIG00000009545	ENSDARG00000053209	ortholog_one2one	smad6a	SMAD family member 6a [Source:ZFIN;Acc:ZDB-GENE-011015-1]	0.003919	1.01525	1.51777	0.00435662	1.46187	3.12496	0.781345	2.13905	1.63147	10.4955	20.732	1.22118	1.02113	2.41263	2.4737	2.47168	6.29475
ENSTNIG00000016744	ENSDARG00000053219	ortholog_one2one	PPIC	peptidylprolyl isomerase C (cyclophilin C) [Source:HGNC Symbol;Acc:9256]	0	1.95306	5.01603	0	2.23895	7.60935	0	0	0	0.117451	0.468173	NA	NA	NA	NA	NA	NA
ENSTNIG00000000943	ENSDARG00000053301	ortholog_one2one	insm1b	insulinoma-associated 1b [Source:ZFIN;Acc:ZDB-GENE-030131-2602]	0	0.500544	1.33241	0	0.994615	3.71885	0	0	0.131839	1.66061	2.17387	0.139365	0.0874004	0.0280004	0	1.4809	3.4143
ENSTNIG00000014043	ENSDARG00000053462	ortholog_many2many	C3 (1 of 9)	complement component 3 [Source:HGNC Symbol;Acc:1318]	0.0157268	0.873196	0.177671	0.0213064	1.34855	0.352689	0	0	0	0	0	0	0	0	0	0	0
ENSTNIG00000012381	ENSDARG00000053484	ortholog_one2one	syne2b	spectrin repeat containing, nuclear envelope 2b [Source:ZFIN;Acc:ZDB-GENE-071218-5]	1.43107	2.04317	1.04737	2.80161	4.75996	2.91864	0.0953807	0.0596719	0.0782443	0.398435	1.25062	0.122393	0.304017	0.366447	0.33543	0.273226	0.597116
ENSTNIG00000006520	ENSDARG00000053493	ortholog_one2many	aldh1a2	aldehyde dehydrogenase 1 family, member A2 [Source:ZFIN;Acc:ZDB-GENE-011010-3]	0.0672835	4.55517	5.83926	0.113943	10.1134	16.9707	0	0	0	20.3376	40.9293	0.462093	0.124198	0.185682	0.501453	0.150313	17.6637
ENSTNIG00000009329	ENSDARG00000053493	ortholog_one2many	aldh1a2	aldehyde dehydrogenase 1 family, member A2 [Source:ZFIN;Acc:ZDB-GENE-011010-3]	0	1.98128	2.29012	0.0120047	8.96253	14.4476	0	0	0	20.3376	40.9293	0.462093	0.124198	0.185682	0.501453	0.150313	17.6637
ENSTNIG00000011277	ENSDARG00000053525	ortholog_one2many	ENPP7 (2 of 4)	ectonucleotide pyrophosphatase/phosphodiesterase 7 [Source:HGNC Symbol;Acc:23764]	0.00663129	0.474841	1.68927	0.00899778	1.00599	4.57572	0	0.097006	0.0776125	0	0	0	0	0.0750438	0	0.035437	0
ENSTNIG00000011277	ENSDARG00000053526	ortholog_one2many	ENPP7 (3 of 4)	ectonucleotide pyrophosphatase/phosphodiesterase 7 [Source:HGNC Symbol;Acc:23764]	0.00663129	0.474841	1.68927	0.00899778	1.00599	4.57572	0	0	0	0	0	0	0	0	0	0	0
ENSTNIG00000005878	ENSDARG00000053761	ortholog_many2many	BX897747.1	Uncharacterized protein [Source:UniProtKB/TrEMBL;Acc:F1QCC3]	0.022018	0.244995	3.45582	0.0641426	0.996272	15.5173	0	0	0	0	0	0	0	0	0	0	0
ENSTNIG00000001351	ENSDARG00000053934	ortholog_one2one	hdhd3	haloacid dehalogenase-like hydrolase domain containing 3 [Source:ZFIN;Acc:ZDB-GENE-040724-118]	0.0542241	1.29022	2.39553	0.0752092	2.51628	6.22272	1.32808	6.51112	6.27854	0.529136	0	1.13875	1.87935	6.88785	7.77005	8.91614	1.49958
ENSTNIG00000018719	ENSDARG00000053940	ortholog_one2many	btr32	bloodthirsty-related gene family, member 32 [Source:ZFIN;Acc:ZDB-GENE-060421-3827]	0.120751	2.23618	3.75012	0.123319	4.45327	10.388	0	0	0	0	0	0.0265175	0	0	0.0268577	0.0201269	0.0184299
ENSTNIG00000019472	ENSDARG00000053966	ortholog_one2one	cyp17a2	cytochrome P450, family 17, subfamily A, polypeptide 2 [Source:ZFIN;Acc:ZDB-GENE-100822-1]	0.682339	19.2155	17.34	0.886347	31.5886	37.2124	1.65423	8.10298	7.95388	2.78467	0.447893	1.13758	0.713416	3.78157	5.65614	7.22139	3.19845
ENSTNIG00000010092	ENSDARG00000054023	ortholog_one2one	ttll6	tubulin tyrosine ligase-like family, member 6 [Source:ZFIN;Acc:ZDB-GENE-080107-1]	0	0.175462	0.536081	0	0.260115	1.15562	3.65586	2.90569	2.36483	0.989282	0.394443	3.49368	3.05535	5.20331	4.57734	3.25991	2.58407
ENSTNIG00000003611	ENSDARG00000054162	ortholog_one2one	NFATC4	nuclear factor of activated T-cells, cytoplasmic, calcineurin-dependent 4 [Source:HGNC Symbol;Acc:7778]	0.0104786	2.55114	0.204195	0.0137098	5.63803	0.576112	6.13755	5.96695	4.44648	0.236633	0	10.325	14.3234	8.91598	7.551	4.62571	0.863587
ENSTNIG00000018719	ENSDARG00000054184	ortholog_one2many	btr06	bloodthirsty-related gene family, member 6 [Source:ZFIN;Acc:ZDB-GENE-080516-2]	0.120751	2.23618	3.75012	0.123319	4.45327	10.388	0.232879	0.813767	0.749595	0.342867	0.09028	0.0255006	0	0.0409876	0.0258278	0.0193551	0.0354463
ENSTNIG00000019365	ENSDARG00000054237	ortholog_many2many	taar16a	trace amine associated receptor 16a [Source:ZFIN;Acc:ZDB-GENE-100514-1]	0	0.212021	1.19908	0	0.348757	2.70439	0	0	0	0	0	0	0	0	0	0	0.107161
ENSTNIG00000019365	ENSDARG00000054252	ortholog_many2many	taar18d	trace amine associated receptor 18d [Source:ZFIN;Acc:ZDB-GENE-060413-12]	0	0.212021	1.19908	0	0.348757	2.70439	0	0	0	0	0	0	0	0	0	0	0
ENSTNIG00000019365	ENSDARG00000054254	ortholog_many2many	taar18a	trace amine associated receptor 18a [Source:ZFIN;Acc:ZDB-GENE-100514-5]	0	0.212021	1.19908	0	0.348757	2.70439	0	0	0	0	0	0	0	0	0	0.115285	0.0527822
ENSTNIG00000012176	ENSDARG00000054255	ortholog_one2one	tctex1d2	Tctex1 domain containing 2 [Source:ZFIN;Acc:ZDB-GENE-081104-219]	0.5342	11.8054	8.73312	1.42646	38.096	42.2495	10.3209	3.56646	3.23618	1.08592	2.05848	14.0226	20.692	7.95487	7.51901	3.13036	3.60351
ENSTNIG00000019365	ENSDARG00000054261	ortholog_many2many	taar20c	trace amine associated receptor 20c [Source:ZFIN;Acc:ZDB-GENE-060414-7]	0	0.212021	1.19908	0	0.348757	2.70439	0	0	0	0	0	0	0	0	0	0	0
ENSTNIG00000012372	ENSDARG00000054274	ortholog_one2one	pcdh10a	protocadherin 10a [Source:ZFIN;Acc:ZDB-GENE-020731-1]	0.00102254	0.390097	0.499189	0.0014087	1.02263	1.72437	0	0	0	0.28899	0.569829	0	0	0	0	0	0.0141549
ENSTNIG00000009376	ENSDARG00000054318	ortholog_one2one	stk33	serine/threonine kinase 33 [Source:ZFIN;Acc:ZDB-GENE-040724-242]	0.0145192	2.83342	0.960296	0.0101245	4.13245	1.74455	0	0	0	0	0.116528	0.0343868	0	0.0276353	0.313453	0	0.0716974
ENSTNIG00000017351	ENSDARG00000054352	ortholog_one2one	lrrc9	leucine rich repeat containing 9 [Source:ZFIN;Acc:ZDB-GENE-080917-56]	0	0.200989	0.196277	0	0.684104	0.858832	0.108024	0.089671	0.089671	0	0	0.253362	0.19556	0.454221	0.532966	0.443776	0
ENSTNIG00000003821	ENSDARG00000054414	ortholog_one2one	spata17	spermatogenesis associated 17 [Source:ZFIN;Acc:ZDB-GENE-111214-1]	0	0.941648	0.39291	0	3.87121	2.21201	0	0	0	0	0	0	0	0	0.186196	0	0.212948
ENSTNIG00000014314	ENSDARG00000054454	ortholog_one2one	epha4a	eph receptor A4a [Source:ZFIN;Acc:ZDB-GENE-001207-7]	0.0114001	4.20936	7.45462	0.0204164	9.24235	21.623	2.98974	4.40088	1.33649	1.79662	7.3806	1.10159	0.655717	9.54323	4.652	4.23724	5.55394
ENSTNIG00000011964	ENSDARG00000054497	ortholog_one2one	chrna3	cholinergic receptor, nicotinic, alpha 3 [Source:ZFIN;Acc:ZDB-GENE-070822-1]	0	0.228632	0.926685	0.00908235	0.455041	2.32953	0	0	0	0	0	0	0.0662902	0	0	0	0
ENSTNIG00000000083	ENSDARG00000054509	ortholog_one2one	hesx1	homeo box (expressed in ES cells) 1 [Source:ZFIN;Acc:ZDB-GENE-990415-130]	0.305615	35.329	17.1492	0.629886	84.7987	53.9428	0	0	4.255	18.1526	192.858	0	0	0	0	0	12.7368
ENSTNIG00000016152	ENSDARG00000054510	ortholog_one2one	adrb2b	adrenergic receptor, beta 2b [Source:ZFIN;Acc:ZDB-GENE-070410-32]	0.00478129	0.552631	0.816765	0.00994876	1.70976	3.09167	0.362428	0.772805	0.150027	0	0	0.0622265	0.156098	0.400071	0.5042	0.283381	0.0432479
ENSTNIG00000014918	ENSDARG00000054616	ortholog_one2one	cldni	claudin i [Source:ZFIN;Acc:ZDB-GENE-010328-9]	0	0.374837	11.3972	0	0.344222	14.0606	0	0	0	0.599505	0	0.573214	0.0599138	0.422279	0.338666	0.108768	0.265593
ENSTNIG00000010320	ENSDARG00000054632	ortholog_one2one	fli1a	friend leukemia integration 1a [Source:ZFIN;Acc:ZDB-GENE-980526-426]	0.00529109	1.00643	0.660994	0.0248632	6.13991	5.34694	0.246813	0.318599	0.318599	0.123658	0	0.0795248	0	0.170429	0.0805453	0.241439	0.0736939
ENSTNIG00000009246	ENSDARG00000054690	ortholog_one2one	si:dkey-166k12.1	si:dkey-166k12.1 [Source:ZFIN;Acc:ZDB-GENE-120215-78]	0.00683074	0.67476	1.06819	0.0181753	2.49595	5.14907	0	0	0	5.08338	4.59635	0	0.0591381	0.644164	0.477544	0.10736	7.99569
ENSTNIG00000001788	ENSDARG00000054771	ortholog_one2one	ghra	growth hormone receptor a [Source:ZFIN;Acc:ZDB-GENE-070509-1]	0.00487001	0.564277	2.28551	0.010132	1.1742	6.23372	0.370433	0.462865	0.373787	0.0226337	0.059984	0.68565	0	0.254321	0.480772	0.320253	0.109969
ENSTNIG00000018719	ENSDARG00000054805	ortholog_one2many	btr09	bloodthirsty-related gene family, member 9 [Source:ZFIN;Acc:ZDB-GENE-080722-46]	0.120751	2.23618	3.75012	0.123319	4.45327	10.388	1.54923	7.31422	5.86841	0.396054	0	1.03965	1.46048	3.80997	4.67526	7.0703	0.92488
ENSTNIG00000015713	ENSDARG00000054867	ortholog_one2one	hibch	3-hydroxyisobutyryl-Coenzyme A hydrolase [Source:ZFIN;Acc:ZDB-GENE-050327-29]	0.63028	2.66041	3.99211	3.69448	11.5125	33.2322	1.7369	8.80505	11.0814	12.9005	7.34706	0.963538	0.76093	10.1527	10.6988	9.83231	13.8646
ENSTNIG00000008648	ENSDARG00000054890	ortholog_one2one	rgra	retinal G protein coupled receptor a [Source:ZFIN;Acc:ZDB-GENE-040924-6]	0	8.2538	2.86408	0	18.7113	8.57998	0	0	0	0	0	0	0	0	0	0	0.0998154
ENSTNIG00000007209	ENSDARG00000054906	ortholog_one2many	ier5l	immediate early response 5-like [Source:ZFIN;Acc:ZDB-GENE-030131-5134]	0.164347	8.9193	14.6516	0.228248	17.5355	36.8342	1.35538	1.65598	17.8649	41.959	46.582	0.238669	0.299355	0.876838	1.00146	9.16105	35.9479
ENSTNIG00000015248	ENSDARG00000055026	ortholog_one2one	ptch2	patched 2 [Source:ZFIN;Acc:ZDB-GENE-980526-44]	0.00236446	0.902303	4.80804	0.00979322	3.4608	24.1737	0	0.0969854	1.2285	3.31201	5.70052	0.254034	0.136555	0.233322	0.355311	0.826341	6.75957
ENSTNIG00000011118	ENSDARG00000055036	ortholog_many2many	zgc:110377	zgc:110377 [Source:ZFIN;Acc:ZDB-GENE-050522-262]	0	0.316359	4.38801	0	0.770659	15.2516	0	0	0	0	0	0	0	0	0.0599054	0	0
ENSTNIG00000011119	ENSDARG00000055036	ortholog_many2many	zgc:110377	zgc:110377 [Source:ZFIN;Acc:ZDB-GENE-050522-262]	0	8.48744	4.19187	0	7.62897	4.84417	0	0	0	0	0	0	0	0	0.0599054	0	0
ENSTNIG00000013810	ENSDARG00000055043	ortholog_one2one	depdc7	DEP domain containing 7 [Source:ZFIN;Acc:ZDB-GENE-060512-176]	0.0680894	35.4859	5.67496	0.13479	93.8764	18.7693	0	0	20.7038	35.1458	18.0692	0.0866097	0	0.0348023	0.131582	4.20718	39.2769
ENSTNIG00000001046	ENSDARG00000055046	ortholog_one2many	ponzr5	plac8 onzin related protein 5 [Source:ZFIN;Acc:ZDB-GENE-081104-325]	0.0815861	82.7164	143.639	0.085337	94.0856	218.772	0	0	4.53459	224.944	280.551	0	0.503528	0.161315	0.203301	0	129.322
ENSTNIG00000011119	ENSDARG00000055053	ortholog_many2many	CR558302.3	Uncharacterized protein [Source:UniProtKB/TrEMBL;Acc:E7FCH6]	0	8.48744	4.19187	0	7.62897	4.84417	0.0687555	0	0	0	0	0	0.099711	0.106481	0.0268391	0	0.0736683
ENSTNIG00000011118	ENSDARG00000055053	ortholog_many2many	CR558302.3	Uncharacterized protein [Source:UniProtKB/TrEMBL;Acc:E7FCH6]	0	0.316359	4.38801	0	0.770659	15.2516	0.0687555	0	0	0	0	0	0.099711	0.106481	0.0268391	0	0.0736683
ENSTNIG00000003255	ENSDARG00000055078	ortholog_one2many	chac2	ChaC, cation transport regulator homolog 2 (E. coli) [Source:ZFIN;Acc:ZDB-GENE-050706-146]	0.0258605	1.51919	4.24313	0.0992614	7.71739	33.2062	4.30652	7.04096	2.99721	0.253862	0	3.58788	2.44574	6.331	7.78132	6.33443	1.68047
ENSTNIG00000006536	ENSDARG00000055094	ortholog_one2one			0.122969	6.25115	3.33082	0.130337	7.73608	5.5059	0.516049	0.594032	0.92085	0.960118	0.838184	0.0337644	0.0846993	0.868321	0.512965	1.15323	0.938662
ENSTNIG00000008715	ENSDARG00000055128	ortholog_one2one	ARMC4	armadillo repeat containing 4 [Source:HGNC Symbol;Acc:25583]	0.00155015	0.484772	0.709953	0.00199713	1.026	2.21445	0	0	0	0	0	0.0244724	0	0	0.123932	0.0742987	0.11906
ENSTNIG00000005098	ENSDARG00000055160	ortholog_one2one	BX470254.1	Uncharacterized protein [Source:UniProtKB/TrEMBL;Acc:E7EXH9]	0.00229817	0.392689	0.290106	0.00319749	0.797823	0.77506	0	0.209504	0.288509	0.0792145	0.090233	0.0646188	0.0405247	0.18176	0.294516	0.490459	0.38174
ENSTNIG00000004980	ENSDARG00000055284	ortholog_one2one	BX465854.1	Uncharacterized protein [Source:UniProtKB/TrEMBL;Acc:E7F007]	0.0914231	2.3703	4.65888	0.145351	4.80019	12.7585	0.317719	0.424026	0.26272	0	0	0.0953174	0.199256	0.153205	0.193081	0.313501	0.0441643
ENSTNIG00000013085	ENSDARG00000055305	ortholog_one2one	ret	ret proto-oncogene receptor tyrosine kinase [Source:ZFIN;Acc:ZDB-GENE-980526-307]	0	0.996466	0.237309	0	5.32421	1.65927	0	0	0	0.0712975	0	0.0745747	0	0.104882	0.0566487	0.0707531	0.129575
ENSTNIG00000012688	ENSDARG00000055360	ortholog_one2one	LLPH	LLP homolog, long-term synaptic facilitation (Aplysia) [Source:HGNC Symbol;Acc:28229]	2.44879	86.792	77.2403	5.96767	245.039	283.878	2.77885	12.2712	17.1841	93.0327	193.594	1.38733	3.80643	13.3095	14.4026	12.7016	39.9542
ENSTNIG00000007335	ENSDARG00000055373	ortholog_one2one	sema3fb	semaphorin 3fb [Source:ZFIN;Acc:ZDB-GENE-050513-2]	0.0530158	27.7503	4.67188	0.0893318	62.2569	14.035	1.02304	2.12117	1.80009	0.379811	4.06642	0.126774	0	1.09524	0.642003	0.865997	0.330408
ENSTNIG00000008226	ENSDARG00000055412	ortholog_one2one	mylk4b	myosin light chain kinase family, member 4b [Source:ZFIN;Acc:ZDB-GENE-041001-128]	0	0.745184	1.69278	0	0.88948	2.69975	1.44964	3.27096	2.26058	0.325499	0	1.00564	0.840894	4.31034	2.5221	3.38025	1.56426
ENSTNIG00000013027	ENSDARG00000055455	ortholog_one2one	gpm6aa	glycoprotein M6Aa [Source:ZFIN;Acc:ZDB-GENE-030710-7]	0	0.741585	6.00774	0	0.751974	8.54623	0.0404562	0.16215	0.212169	0.120022	0.165003	0.0935376	0.117321	0.315723	0.265266	0.15619	0.104015
ENSTNIG00000018844	ENSDARG00000055505	ortholog_one2one	pdgfaa	platelet-derived growth factor alpha a [Source:ZFIN;Acc:ZDB-GENE-030918-2]	0.102372	15.5792	5.95732	0.205225	34.202	17.2176	0	0	0	0	0.282006	0.104333	1.11233	3.10239	0.845377	1.02946	0.29005
ENSTNIG00000012038	ENSDARG00000055559	ortholog_one2one	chrna6	cholinergic receptor, nicotinic, alpha 6 [Source:ZFIN;Acc:ZDB-GENE-090312-91]	0.0217288	3.37138	0.396154	0.0326789	8.16626	1.39068	0	0	0	0	0	0	0	0	0	0	0
ENSTNIG00000015140	ENSDARG00000055570	ortholog_one2one	gpr61	G protein-coupled receptor 61 [Source:ZFIN;Acc:ZDB-GENE-081104-239]	0	0.551448	0.806083	0	1.3347	2.70806	0.243466	5.48304	4.93069	0.465609	0	0.665012	0.303311	5.29583	6.18437	6.10285	1.59665
ENSTNIG00000012766	ENSDARG00000055575	ortholog_one2one	pcolce2b	procollagen C-endopeptidase enhancer 2b [Source:ZFIN;Acc:ZDB-GENE-040426-1177]	0.096892	6.69056	3.75006	0.0965206	7.59006	5.57973	0	0.248726	0.18426	0	0.985818	0	0.108448	0.20846	0.700578	0.721882	0.24037
ENSTNIG00000008571	ENSDARG00000055647	ortholog_one2one	ftr82	finTRIM family, member 82 [Source:ZFIN;Acc:ZDB-GENE-030219-207]	0.0039375	40.0553	15.5353	0.00678792	103.871	53.7712	0.576379	0.324003	37.3126	88.1729	20.4015	0.342176	0.343345	0.219994	0.242597	7.01225	124.496
ENSTNIG00000000253	ENSDARG00000055678	ortholog_one2one	akap12b	A kinase (PRKA) anchor protein (gravin) 12b [Source:ZFIN;Acc:ZDB-GENE-030131-9753]	0.021486	715.351	152.426	0.0279529	1148.69	320.053	0.103887	0.0733775	127.671	545.005	358.384	1.02429	0.928727	0.882687	1.04994	35.0317	569.951
ENSTNIG00000001953	ENSDARG00000055720	ortholog_one2one	ccdc41	coiled-coil domain containing 41 [Source:ZFIN;Acc:ZDB-GENE-110321-1]	0.361032	7.22746	3.71896	0.605109	26.7134	16.3725	11.946	17.6107	14.3593	2.33085	2.52866	14.8527	17.5943	19.2009	25.376	28.4393	9.77533
ENSTNIG00000011035	ENSDARG00000055728	ortholog_one2many	st8sia1	ST8 alpha-N-acetyl-neuraminide alpha-2,8-sialyltransferase 1 [Source:ZFIN;Acc:ZDB-GENE-051005-1]	0.155055	25.17	13.3202	0.133563	25.4662	17.4495	0	0	2.48273	1.84688	3.10126	NA	NA	NA	NA	NA	NA
ENSTNIG00000006134	ENSDARG00000055731	ortholog_one2one	si:dkeyp-69e1.8	si:dkeyp-69e1.8 [Source:ZFIN;Acc:ZDB-GENE-070912-676]	0.00976143	0.643462	7.1292	0.0117356	1.5239	21.8002	0.297855	0.441385	0.694575	0	0	0.322685	0.134911	0	0.435768	0.244919	0.224269
ENSTNIG00000018379	ENSDARG00000055854	ortholog_one2one	nr4a3	nuclear receptor subfamily 4, group A, member 3 [Source:ZFIN;Acc:ZDB-GENE-070824-4]	0.00489873	0.23406	1.31985	0.00527822	0.402289	3.36276	0	0.600787	0.323339	0	0	0.214942	0.215676	0.587315	0.69664	0.880966	0.239018
ENSTNIG00000000716	ENSDARG00000056012	ortholog_one2one	eve1	even-skipped-like1 [Source:ZFIN;Acc:ZDB-GENE-980526-69]	0.279441	29.9221	8.34407	0.359262	48.6573	17.5358	0	0	0.223145	108.526	80.6826	0.061824	0	0.0993708	0.0626174	0.234624	86.624
ENSTNIG00000013519	ENSDARG00000056043	ortholog_one2many	CABZ01044085.1	Uncharacterized protein [Source:UniProtKB/TrEMBL;Acc:E7F235]	5.12207	20.3668	13.3766	10.7844	74.8829	62.7578	0.339109	0.361149	0.393108	3.70351	8.89214	0.906912	0.717128	0.285201	0.429322	0.418996	7.20748
ENSTNIG00000012267	ENSDARG00000056099	ortholog_one2one	gtf2h5	general transcription factor IIH, polypeptide 5 [Source:ZFIN;Acc:ZDB-GENE-041001-144]	0.198779	14.012	44.3369	0.207917	16.9865	71.3586	13.5118	63.7139	70.4103	73.1731	43.2987	4.7166	6.90188	40.4324	55.3919	60.603	91.2399
ENSTNIG00000011818	ENSDARG00000056105	ortholog_one2many	syt11b	synaptotagmin XIb [Source:ZFIN;Acc:ZDB-GENE-090601-7]	0.234537	9.62468	5.98489	0.379348	19.3322	15.5414	0	0	0	0	0	0	0	0.146074	0	0.068979	0.126326
ENSTNIG00000019445	ENSDARG00000056127	ortholog_one2many	polr2gl	polymerase (RNA) II (DNA directed) polypeptide G-like [Source:ZFIN;Acc:ZDB-GENE-030131-2808]	0.0909506	96.1233	66.3171	0.0634213	128.134	113.943	186.737	169.874	182.696	286.681	180.589	115.189	117.819	142.165	127.672	113.209	226.756
ENSTNIG00000005910	ENSDARG00000056127	ortholog_one2many	polr2gl	polymerase (RNA) II (DNA directed) polypeptide G-like [Source:ZFIN;Acc:ZDB-GENE-030131-2808]	0.263614	54.3614	38.5008	0.341385	63.9759	59.5978	186.737	169.874	182.696	286.681	180.589	115.189	117.819	142.165	127.672	113.209	226.756
ENSTNIG00000004103	ENSDARG00000056133	ortholog_one2one	kitb	kit receptor b [Source:ZFIN;Acc:ZDB-GENE-050916-2]	0.00216039	0.459247	13.7145	0.00225972	0.501078	20.1295	0	0	0	0	0	0	0	0	0	0	0.0442746
ENSTNIG00000011015	ENSDARG00000056145	ortholog_one2one	si:dkey-159a18.1	si:dkey-159a18.1 [Source:ZFIN;Acc:ZDB-GENE-041210-204]	0	0.527707	0.0510522	0	1.28625	0.148315	0	0	0.268793	1.35025	0.999431	0	0	0	0	0.0968642	2.26177
ENSTNIG00000002564	ENSDARG00000056218	ortholog_many2many	tnika	TRAF2 and NCK interacting kinase a [Source:ZFIN;Acc:ZDB-GENE-030131-3767]	0.00895534	0.977699	3.32192	0.0180505	2.42938	12.1321	16.2479	12.6644	9.70589	2.58131	0.133294	34.2501	52.1896	31.296	30.1956	33.2912	9.61482
ENSTNIG00000010633	ENSDARG00000056226	ortholog_one2one	creb3l3	cAMP responsive element binding protein 3-like 3 [Source:ZFIN;Acc:ZDB-GENE-030131-4298]	0.00265513	3.61176	14.0952	0.00370293	7.89894	40.0286	0	0	0.207626	1.54036	2.15678	0	0.018044	0	0	0	1.08983
ENSTNIG00000014360	ENSDARG00000056314	ortholog_many2many	a2ml	alpha-2-macroglobulin-like [Source:ZFIN;Acc:ZDB-GENE-090212-1]	0.00653536	3.78481	19.0938	0.0203103	13.2981	87.4484	0.0131178	0	0.020543	0.62407	10.592	0	0	0	0	0	0.0118352
ENSTNIG00000001622	ENSDARG00000056374	ortholog_one2one	noxo1b	NADPH oxidase organizer 1b [Source:ZFIN;Acc:ZDB-GENE-101203-1]	0	1.8017	0.207443	0	1.88298	0.279524	4.71762	5.50339	4.05529	0.706295	0.123175	1.42666	1.97777	1.44827	1.71114	0.826377	0.495769
ENSTNIG00000004427	ENSDARG00000056427	ortholog_one2one	auts2	autism susceptibility candidate 2 [Source:ZFIN;Acc:ZDB-GENE-030616-571]	0.00401086	1.88654	1.11667	0.0110489	7.53227	5.45901	0.152575	0.657068	0.625696	0.269872	0.718992	0.728346	1.13405	1.19087	1.7552	1.79189	0.715672
ENSTNIG00000004007	ENSDARG00000056483	ortholog_one2one	ssbp4	single stranded DNA binding protein 4 [Source:ZFIN;Acc:ZDB-GENE-030131-469]	0.104076	2.94712	9.30991	0.275739	8.60015	46.9911	37.8751	37.0897	36.2104	22.5288	40.2066	18.7792	17.9631	38.4162	31.7644	30.0668	29.2895
ENSTNIG00000003373	ENSDARG00000056525	ortholog_one2one	bcar1	breast cancer anti-estrogen resistance 1 [Source:ZFIN;Acc:ZDB-GENE-030131-2774]	0.0725435	5.11773	10.4261	0.117129	10.4825	27.8916	2.15843	3.78897	2.84848	2.35324	4.18276	0.119564	0.281186	0.240222	0.211923	0.555843	1.68274
ENSTNIG00000015449	ENSDARG00000056530	ortholog_one2many	CPAMD8 (1 of 2)	C3 and PZP-like, alpha-2-macroglobulin domain containing 8 [Source:HGNC Symbol;Acc:23228]	0.026304	0.308037	0.768929	0.0720753	1.30914	5.30125	0	0	0.0475963	0.27572	0.294017	0.0146844	0.128927	0.0236025	0.0297457	0.0111455	1.18387
ENSTNIG00000019473	ENSDARG00000056554	ortholog_one2one	rap1gap	RAP1 GTPase activating protein [Source:ZFIN;Acc:ZDB-GENE-080402-9]	0.0957375	7.8527	2.63494	0.205972	17.2625	7.50456	0.319196	0.800767	0.794665	0.321643	0.377508	0.0233944	0.117372	1.59809	0.853006	1.40276	0.552817
ENSTNIG00000013910	ENSDARG00000056561	ortholog_one2one	asb11	ankyrin repeat and SOCS box-containing 11 [Source:ZFIN;Acc:ZDB-GENE-070112-532]	0.0793478	217.593	1.48623	0.0783849	245.855	2.21884	0	0	151.113	392.704	92.2327	0.232805	0.438	0.514512	0.29474	17.5375	350.947
ENSTNIG00000009262	ENSDARG00000056594	ortholog_one2one	irx1b	iroquois homeobox protein 1, b [Source:ZFIN;Acc:ZDB-GENE-010716-1]	0.00288589	1.02375	10.5269	0.00795233	2.06616	27.229	0.315819	0.269229	0.598925	9.1404	38.1663	0	0	0.0471325	0	1.42444	4.4429
ENSTNIG00000015460	ENSDARG00000056654	ortholog_one2many	gna15.2	guanine nucleotide binding protein (G protein), alpha 15.2 (Gq class) [Source:ZFIN;Acc:ZDB-GENE-110408-31]	0.0646488	35.2213	33.3896	0.0450807	38.406	47.8146	0	0	0	0	0	0	0	0	0	0	0
ENSTNIG00000003416	ENSDARG00000056695	ortholog_one2one	phc2a	polyhomeotic-like 2a (Drosophila) [Source:ZFIN;Acc:ZDB-GENE-020312-1]	0.00632595	14.3172	23.6079	0.00441119	15.1175	33.2267	21.6396	119.748	73.3751	26.1384	24.5028	7.95299	9.37497	60.4536	85.3974	92.5517	25.3722
ENSTNIG00000006239	ENSDARG00000056729	ortholog_many2many	her4.2	hairy-related 4.2 [Source:ZFIN;Acc:ZDB-GENE-060815-1]	0	14.862	18.5937	0	25.0321	43.3459	0	0	0	0	1.05714	0	0	0	0	0.0336693	0
ENSTNIG00000006238	ENSDARG00000056729	ortholog_many2many	her4.2	hairy-related 4.2 [Source:ZFIN;Acc:ZDB-GENE-060815-1]	0	14.1122	41.6928	0	28.4293	110.278	0	0	0	0	1.05714	0	0	0	0	0.0336693	0
ENSTNIG00000006238	ENSDARG00000056732	ortholog_many2many	her4.1	hairy-related 4.1 [Source:ZFIN;Acc:ZDB-GENE-980526-521]	0	14.1122	41.6928	0	28.4293	110.278	0	0	0	0	1.07111	0	0	0	0	0.0604015	0
ENSTNIG00000006239	ENSDARG00000056732	ortholog_many2many	her4.1	hairy-related 4.1 [Source:ZFIN;Acc:ZDB-GENE-980526-521]	0	14.862	18.5937	0	25.0321	43.3459	0	0	0	0	1.07111	0	0	0	0	0.0604015	0
ENSTNIG00000011722	ENSDARG00000056767	ortholog_one2one	itgb3a	integrin beta 3a [Source:ZFIN;Acc:ZDB-GENE-071207-1]	0.0256024	0.823835	0.495976	0.0210498	1.1519	1.03533	0.15711	0.0812175	0.0749205	0	0	0.0596307	0.112189	0.191691	0.181188	0.31682	0.0414438
ENSTNIG00000000634	ENSDARG00000056836	ortholog_one2one	BX511245.1	Uncharacterized protein [Source:UniProtKB/TrEMBL;Acc:F1QQL4]	0.0101497	85.1489	13.785	0.0111579	128.954	26.8827	0	0	35.1876	164.723	65.3719	0.180156	0.112982	0.072392	0.182468	1.8118	92.7494
ENSTNIG00000012554	ENSDARG00000056910	ortholog_one2one	NFASC (2 of 2)	neurofascin [Source:HGNC Symbol;Acc:29866]	0.018332	0.28128	0.233177	0.0289756	0.57511	0.642426	0	0	0	0	0	0	0.138017	0.106119	0.11145	0.400892	0.948318
ENSTNIG00000007778	ENSDARG00000056921	ortholog_one2one	ankk1	ankyrin repeat and kinase domain containing 1 [Source:ZFIN;Acc:ZDB-GENE-071015-4]	0	0.65567	1.058	0	1.14231	2.55348	0	0	0	0	0.973155	0.0313428	0	0	0	0	0.043567
ENSTNIG00000013103	ENSDARG00000056986	ortholog_one2one	dact2	dapper homolog 2, antagonist of beta-catenin (xenopus) [Source:ZFIN;Acc:ZDB-GENE-030131-9975]	0.0108123	12.6899	22.4051	0.0331285	51.7658	116.909	0.055114	1.41034	7.7596	15.6299	28.8522	0.659279	0.413457	1.34497	2.15731	3.71447	21.4122
ENSTNIG00000009960	ENSDARG00000057021	ortholog_one2one	vps36	vacuolar protein sorting 36 homolog (S. cerevisiae) [Source:ZFIN;Acc:ZDB-GENE-030131-7753]	0.33244	18.6676	19.9466	0.347724	25.2176	35.4255	1.65062	13.0372	15.0528	12.3667	8.15746	0.96917	2.37595	12.6037	20.2122	26.0136	16.4721
ENSTNIG00000007769	ENSDARG00000057040	ortholog_one2many	tmprss13a	transmembrane protease, serine 13a [Source:ZFIN;Acc:ZDB-GENE-090309-3]	0.00192315	16.9851	13.1898	0.00134105	20.3676	20.8678	0	0	0	0.209171	0.186031	0.0506131	0	0	0	0.0384155	0.246236
ENSTNIG00000000164	ENSDARG00000057090	ortholog_many2many	CR847844.2	Uncharacterized protein [Source:UniProtKB/TrEMBL;Acc:F1QDU1]	0.0833976	19.4289	3.75857	0.186094	40.1722	10.3737	0	0	0	0	0	0	0	0	0	0	0
ENSTNIG00000001459	ENSDARG00000057090	ortholog_many2many	CR847844.2	Uncharacterized protein [Source:UniProtKB/TrEMBL;Acc:F1QDU1]	0.0578775	29.7925	5.12648	0.337604	116.111	29.3247	0	0	0	0	0	0	0	0	0	0	0
ENSTNIG00000000500	ENSDARG00000057090	ortholog_many2many	CR847844.2	Uncharacterized protein [Source:UniProtKB/TrEMBL;Acc:F1QDU1]	0.0375614	10.2512	1.70861	0.157153	33.0113	7.93509	0	0	0	0	0	0	0	0	0	0	0
ENSTNIG00000007680	ENSDARG00000057111	ortholog_one2one	CU633861.2	Uncharacterized protein [Source:UniProtKB/TrEMBL;Acc:E7EZL8]	0.00428467	0.882864	0.536179	0.00549443	1.69416	1.10334	0	0	0	0	0	0	0	0	0	0	0
ENSTNIG00000003546	ENSDARG00000057141	ortholog_one2one	zgc:110045	zgc:110045 [Source:ZFIN;Acc:ZDB-GENE-050706-149]	0.0363117	4.80582	3.07104	0.0506415	5.80801	5.13164	0	0	0	0	0	0.0547825	0	0	0	0.0415801	0.0380743
ENSTNIG00000001323	ENSDARG00000057184	ortholog_one2one	C2H7orf25	chromosome 7 open reading frame 25 [Source:HGNC Symbol;Acc:21703]	0.810383	29.7595	20.7073	0.604065	26.8848	24.7473	4.05404	18.8345	17.7063	2.28085	0.977518	2.2997	2.71477	11.5601	19.3188	17.4548	3.79207
ENSTNIG00000014225	ENSDARG00000057345	ortholog_one2one	pdgfrb	platelet derived growth factor receptor beta [Source:ZFIN;Acc:ZDB-GENE-030805-2]	0.0296258	2.58941	0.527618	0.0543928	5.68529	1.92827	0.087781	0.146018	0.146018	0	0	0.0868063	0.0362928	0.232542	0.322374	0.197659	0.140773
ENSTNIG00000003576	ENSDARG00000057429	ortholog_one2many	ARG1 (2 of 2)	arginase, liver [Source:HGNC Symbol;Acc:663]	0.00577573	1.12268	0.520865	0.0174454	2.81048	1.89597	0	0	0	0	0	0	0	0	0	0	0
ENSTNIG00000003806	ENSDARG00000057481	ortholog_one2one	RNF157	Uncharacterized protein [Source:UniProtKB/TrEMBL;Acc:E7FBW3]	0.417846	13.7288	5.97424	0.384603	13.9379	7.96145	0	0	0.940545	0.663344	0.186367	0.156955	0.147648	0.189207	0.119227	0.684995	3.46345
ENSTNIG00000018889	ENSDARG00000057498	ortholog_one2many	habp2	hyaluronan binding protein 2 [Source:ZFIN;Acc:ZDB-GENE-030131-4721]	0.00700635	0.306649	2.63596	0.0069069	0.523258	7.32288	0	0	0	0	0	0	0	0	0	0.0318758	0
ENSTNIG00000007906	ENSDARG00000057633	ortholog_one2one	cxcr4a	chemokine (C-X-C motif) receptor 4a [Source:ZFIN;Acc:ZDB-GENE-020102-1]	0.00741573	2.7304	0.362497	0.0122478	5.12766	0.838131	0.928866	2.23246	60.1188	119.828	76.2766	1.26115	1.07564	1.98653	2.45249	43.879	152.759
ENSTNIG00000014072	ENSDARG00000057669	ortholog_one2one	SLC9A3R2 (3 of 3)	solute carrier family 9, subfamily A (NHE3, cation proton antiporter 3), member 3 regulator 2 [Source:HGNC Symbol;Acc:11076]	0.0606102	1.84572	1.84595	0.0980444	3.58137	4.59924	0	0.168421	0	0	0.280504	0	0.18167	0.116403	0	0	0
ENSTNIG00000011765	ENSDARG00000057706	ortholog_one2one	si:ch211-137i24.10	si:ch211-137i24.10 [Source:ZFIN;Acc:ZDB-GENE-060526-34]	0	0.469168	11.6988	0	0.873671	29.0939	0	0	0	0	0	0	0	0	0	0	0.186825
ENSTNIG00000000977	ENSDARG00000057721	ortholog_one2one	hoxa1a	homeo box A1a [Source:ZFIN;Acc:ZDB-GENE-000823-5]	0.022949	6.22831	2.48515	0.0383061	12.1367	5.8513	0	0	0	0	0	0	0	0	0	0	0
ENSTNIG00000008973	ENSDARG00000057726	ortholog_one2one	znf185	zinc finger protein 185 (LIM domain) [Source:ZFIN;Acc:ZDB-GENE-061103-355]	0.135151	44.619	31.823	0.10995	61.2256	57.4723	1.14299	0.585727	8.39973	52.455	53.1662	0.583789	1.46446	0.216538	0.363865	0.170422	51.3103
ENSTNIG00000009472	ENSDARG00000057782	ortholog_one2one	BAZ2B (2 of 2)	bromodomain adjacent to zinc finger domain, 2B [Source:HGNC Symbol;Acc:963]	0.156968	8.21676	2.82809	0.406377	59.936	13.4406	0.880031	2.71266	2.03667	0.963397	2.12544	13.2457	15.7393	11.6535	10.8031	16.2973	5.71732
ENSTNIG00000001154	ENSDARG00000057890	ortholog_one2many	si:dkey-33c12.4	si:dkey-33c12.4 [Source:ZFIN;Acc:ZDB-GENE-030131-2527]	0.501825	16.5552	19.0852	1.83209	70.369	117.984	25.9687	89.9568	84.393	107.159	60.1474	60.9033	62.8237	83.6418	86.1373	96.1749	222.506
ENSTNIG00000011818	ENSDARG00000057913	ortholog_one2many	syt11a	synaptotagmin XIa [Source:ZFIN;Acc:ZDB-GENE-040426-2815]	0.234537	9.62468	5.98489	0.379348	19.3322	15.5414	1.52008	2.14737	0.764876	0.062949	0	2.02704	2.9439	7.60222	5.99707	4.23771	1.4706
ENSTNIG00000013489	ENSDARG00000057936	ortholog_one2one	lhx5	LIM homeobox 5 [Source:ZFIN;Acc:ZDB-GENE-980526-484]	0	11.0635	4.9984	0	10.9846	6.22507	0	0	0.57823	18.5087	31.0086	0.0376175	0.0471825	0	0	0.828003	11.1114
ENSTNIG00000018947	ENSDARG00000057984	ortholog_one2one	eps8l1	eps8-like1 [Source:ZFIN;Acc:ZDB-GENE-050306-14]	0.00312812	48.7202	7.33815	0.00872508	114.734	22.5279	0	0	0	0.517519	1.68322	0.263972	0	0.151531	0.114582	0.0286222	0.131045
ENSTNIG00000012536	ENSDARG00000058022	ortholog_one2one	ormdl2	ORM1-like 2 (S. cerevisiae) [Source:ZFIN;Acc:ZDB-GENE-060331-113]	0.0767751	38.4355	44.0783	0.0688327	38.3165	57.7324	72.4547	45.3742	39.2373	9.9868	6.94693	63.1388	66.1259	40.6672	33.7428	27.7195	11.8955
ENSTNIG00000012440	ENSDARG00000058048	ortholog_one2one	ugt5e1	UDP glucuronosyltransferase 5 family, polypeptide E1 [Source:ZFIN;Acc:ZDB-GENE-081105-106]	0	6.28801	16.6874	0	10.8206	37.9844	0	0	0	0	0	0	0.0541626	0	0.13121	0.0327758	0.0300123
ENSTNIG00000013415	ENSDARG00000058115	ortholog_one2one	fgfr2	fibroblast growth factor receptor 2 [Source:ZFIN;Acc:ZDB-GENE-030323-1]	0	15.2361	6.33889	0	65.261	35.2122	0.081303	0.116212	0.064586	1.722	4.37242	0.0370256	0	0.014878	0	0	1.02932
ENSTNIG00000000921	ENSDARG00000058128	ortholog_one2many	msna	moesin a [Source:ZFIN;Acc:ZDB-GENE-021211-2]	0.649868	36.6848	21.804	0.453164	30.8243	23.7487	43.4256	61.3285	69.6227	92.1086	91.7501	217.534	234.632	93.5215	97.8593	128.996	126.23
ENSTNIG00000010614	ENSDARG00000058145	ortholog_one2one			0.000963883	1.68501	2.05865	0.000672132	3.5058	6.01527	0.562596	0.480415	0.365775	0	0	0.337893	0.258994	0.392239	1.10274	0.869121	0.0391397
ENSTNIG00000004907	ENSDARG00000058147	ortholog_one2one	dnajc5b	DnaJ (Hsp40) homolog, subfamily C, member 5 beta [Source:ZFIN;Acc:ZDB-GENE-050413-1]	0	16.6111	4.70975	0	17.3156	6.59018	0	1.11194	0.50245	0	0	0	0	0.210843	0	0.0995641	0
ENSTNIG00000007224	ENSDARG00000058159	ortholog_one2one	ipo8	importin 8 [Source:ZFIN;Acc:ZDB-GENE-060503-3]	0.334027	6.29693	5.41496	0.503078	13.0281	13.6016	4.18926	2.53968	2.61387	1.45637	3.83657	18.4146	20.5982	15.58	17.3222	14.954	5.60558
ENSTNIG00000001894	ENSDARG00000058202	ortholog_one2many	pex16	peroxisomal biogenesis factor 16 [Source:ZFIN;Acc:ZDB-GENE-050626-49]	0.203394	3.57527	7.04329	0.459702	12.4006	38.3833	21.35	19.0668	19.8733	14.619	7.89689	60.317	59.3267	45.9942	48.5887	43.6089	28.4672
ENSTNIG00000013215	ENSDARG00000058226	ortholog_one2one	ak3	adenylate kinase 3 [Source:ZFIN;Acc:ZDB-GENE-040426-2142]	0.172899	61.7815	70.3448	0.287736	123.705	184.182	3.03549	9.21523	26.8763	153.739	151.867	0.719589	0.752133	2.37747	1.57912	3.48943	197.909
ENSTNIG00000004139	ENSDARG00000058299	ortholog_many2many			0	12.1318	6.68443	0.159917	40.7053	28.0385	0	0.102318	0.405614	0.113513	0	0	0.13932	0	0	0.126462	0.270197
ENSTNIG00000004138	ENSDARG00000058299	ortholog_many2many			0.157612	3.65447	1.14523	0.652704	23.6421	14.8961	0	0.102318	0.405614	0.113513	0	0	0.13932	0	0	0.126462	0.270197
ENSTNIG00000018719	ENSDARG00000058329	ortholog_one2many	CR388163.1	Uncharacterized protein [Source:UniProtKB/TrEMBL;Acc:E7F7T6]	0.120751	2.23618	3.75012	0.123319	4.45327	10.388	0.161705	0.858675	0.858675	0.134476	0	0.0459593	0.230582	0.59097	0.791335	0.8372	0.127769
ENSTNIG00000005729	ENSDARG00000058358	ortholog_one2one	krt8	keratin 8 [Source:ZFIN;Acc:ZDB-GENE-030411-5]	0.356281	139.5	226.427	0.485751	242.791	507.803	2.10828	4.55314	118.669	1355.19	1588.04	4.91708	2.09952	7.70713	10.6668	8.7082	1058.04
ENSTNIG00000003398	ENSDARG00000058369	ortholog_one2one	mex3b	mex-3 homolog B (C. elegans) [Source:ZFIN;Acc:ZDB-GENE-030131-2628]	0.126141	14.5787	12.9944	0.241698	36.3936	42.7329	11.5997	5.3223	133.381	261.884	255.37	1.76191	3.6135	0.899333	1.68806	20.2221	204.598
ENSTNIG00000018909	ENSDARG00000058421	ortholog_one2one	lgi1b	leucine-rich, glioma inactivated 1b [Source:ZFIN;Acc:ZDB-GENE-060217-1]	0	3.12847	5.6894	0	6.78058	15.995	0	0	0.146303	0.102832	0	0	0	0.0365838	0.138317	0.0345511	0.474569
ENSTNIG00000007194	ENSDARG00000058462	ortholog_one2one	zgc:158846	zgc:158846 [Source:ZFIN;Acc:ZDB-GENE-070209-50]	0	1.71778	5.7286	0	3.68648	15.5934	0	0.395906	0.483138	0.451106	0.448784	0.0801639	0.0502736	0.547607	0.405963	0.790981	0.30643
ENSTNIG00000013596	ENSDARG00000058476	ortholog_one2one	stc1l	stanniocalcin 1, like [Source:ZFIN;Acc:ZDB-GENE-040426-1521]	0.0131167	0.861487	4.52272	0.0508807	2.25404	20.2641	0	0.13675	0	0	0	0	0	0	0	0.0445137	0
ENSTNIG00000002637	ENSDARG00000058498	ortholog_one2many	slc9a3.1	solute carrier family 9 (sodium/hydrogen exchanger), member 3.1 [Source:ZFIN;Acc:ZDB-GENE-060503-545]	0.00327579	3.30996	1.37894	0.007762	10.6525	5.80629	0	0	0	0	0	0.160454	0.176096	0.0322375	0.0203141	0.0456694	0.0139396
ENSTNIG00000016172	ENSDARG00000058538	ortholog_one2one	alcamb	activated leukocyte cell adhesion molecule b [Source:ZFIN;Acc:ZDB-GENE-030131-1768]	0.272151	142.987	146.187	0.26837	166.184	222.144	0	0	11.5072	213.252	604.911	0.405979	0.190953	0.142742	0.231294	0.423692	145.735
ENSTNIG00000001712	ENSDARG00000058762	ortholog_many2many	or128-3	odorant receptor, family E, subfamily 128, member 3 [Source:ZFIN;Acc:ZDB-GENE-070806-108]	0	1.95062	0.197358	0	6.53671	0.815957	0	0	0	0	0	0	0	0	0	0	0
ENSTNIG00000000154	ENSDARG00000058762	ortholog_many2many	or128-3	odorant receptor, family E, subfamily 128, member 3 [Source:ZFIN;Acc:ZDB-GENE-070806-108]	0	1.94706	0.169762	0	6.94621	0.691207	0	0	0	0	0	0	0	0	0	0	0
ENSTNIG00000001712	ENSDARG00000058765	ortholog_many2many	or128-2	odorant receptor, family E, subfamily 128, member 2 [Source:ZFIN;Acc:ZDB-GENE-070806-107]	0	1.95062	0.197358	0	6.53671	0.815957	0	0	0	0.506805	0	0	0	0	0	0	0
ENSTNIG00000000154	ENSDARG00000058765	ortholog_many2many	or128-2	odorant receptor, family E, subfamily 128, member 2 [Source:ZFIN;Acc:ZDB-GENE-070806-107]	0	1.94706	0.169762	0	6.94621	0.691207	0	0	0	0.506805	0	0	0	0	0	0	0
ENSTNIG00000000154	ENSDARG00000058767	ortholog_many2many	or128-1	odorant receptor, family E, subfamily 128, member 1 [Source:ZFIN;Acc:ZDB-GENE-070806-106]	0	1.94706	0.169762	0	6.94621	0.691207	0	0	0	0.212734	0	0	0	0	0	0	0
ENSTNIG00000001712	ENSDARG00000058767	ortholog_many2many	or128-1	odorant receptor, family E, subfamily 128, member 1 [Source:ZFIN;Acc:ZDB-GENE-070806-106]	0	1.95062	0.197358	0	6.53671	0.815957	0	0	0	0.212734	0	0	0	0	0	0	0
ENSTNIG00000005090	ENSDARG00000058800	ortholog_one2one	rab25a	RAB25, member RAS oncogene family a [Source:ZFIN;Acc:ZDB-GENE-041212-69]	0.00837963	17.3155	26.7902	0.0116865	18.3798	37.4247	0	0	2.21107	53.1238	49.242	0.121199	0.456048	0.389609	0.613769	0.183981	21.1428
ENSTNIG00000018719	ENSDARG00000058963	ortholog_one2many	btr18	bloodthirsty-related gene family, member 18 [Source:ZFIN;Acc:ZDB-GENE-080213-2]	0.120751	2.23618	3.75012	0.123319	4.45327	10.388	3.62113	22.4661	24.8053	5.65783	4.50202	0.19143	0.240105	4.3461	5.76813	6.42936	2.26177
ENSTNIG00000007642	ENSDARG00000058985	ortholog_one2one	KCNJ6	Uncharacterized protein [Source:UniProtKB/TrEMBL;Acc:F1QR82]	0.00238673	2.25456	0.720597	0.00494211	5.87335	2.45493	0	0.141484	0	0	0	0.0605513	0.227843	0.0486626	0.183985	0.0919174	0.126251
ENSTNIG00000000371	ENSDARG00000058988	ortholog_one2one	KCNJ15	potassium inwardly-rectifying channel, subfamily J, member 15 [Source:HGNC Symbol;Acc:6261]	0	0.264659	0.581902	0	0.861394	2.30136	0.361916	0.288438	0.426617	0.193293	0	0.228743	0.19127	0.306385	0.077226	0.0578723	0.476935
ENSTNIG00000008063	ENSDARG00000058992	ortholog_one2one	cers2b	ceramide synthase 2b [Source:ZFIN;Acc:ZDB-GENE-110408-40]	0.164199	68.7215	13.7948	0.265264	162.863	41.3517	4.29021	4.54472	13.6222	77.5333	155.597	0.98848	1.07573	0.829447	1.39869	1.10332	88.9061
ENSTNIG00000000119	ENSDARG00000058999	ortholog_one2one	cdx1b	caudal type homeobox 1 b [Source:ZFIN;Acc:ZDB-GENE-070615-29]	0.0320558	3.83049	2.24863	0.0860545	9.77203	7.25103	0	0	0	0	0	0	0	0	0	0	0
ENSTNIG00000005698	ENSDARG00000059002	ortholog_one2one	CABZ01080098.1	Uncharacterized protein [Source:UniProtKB/TrEMBL;Acc:F1QR67]	0	8.31834	12.8592	0	13.9379	27.8666	0.297743	0.0440488	0.0697265	12.2561	39.6661	0.614448	0.751887	0.120441	0.197325	0.113749	5.0829
ENSTNIG00000015208	ENSDARG00000059026	ortholog_many2many	zgc:123217	zgc:123217 [Source:ZFIN;Acc:ZDB-GENE-051113-188]	0	0.417561	1.28389	0	0.41186	1.76187	0	0	0	0	0	0	0	0	0	0	0.432831
ENSTNIG00000005487	ENSDARG00000059048	ortholog_one2one	mpzl1l	myelin protein zero-like 1 like [Source:ZFIN;Acc:ZDB-GENE-050417-455]	0.139155	20.4643	7.32206	0.185089	42.3179	20.3975	1.21768	1.21236	1.88847	6.07164	8.10683	10.2685	9.71774	9.50364	8.7858	9.679	24.2442
ENSTNIG00000012741	ENSDARG00000059123	ortholog_one2one	plcd1a	phospholipase C, delta 1a [Source:ZFIN;Acc:ZDB-GENE-071004-78]	0.0741882	39.9824	13.7676	0.0698391	42.9728	19.2761	0	0	3.48236	19.8671	14.9738	0.0553976	0.104225	0.0445207	0	0.042047	21.6958
ENSTNIG00000006629	ENSDARG00000059128	ortholog_one2one	uqcrh	ubiquinol-cytochrome c reductase hinge protein [Source:ZFIN;Acc:ZDB-GENE-051030-93]	0.507408	20.0363	52.5771	0.5181	23.6353	80.4514	21.6835	51.7516	71.9957	192.347	261.762	26.8075	30.7223	54.7898	77.8712	93.679	185.842
ENSTNIG00000019365	ENSDARG00000059138	ortholog_many2many	TAAR1 (92 of 92)	trace amine associated receptor 1 [Source:HGNC Symbol;Acc:17734]	0	0.212021	1.19908	0	0.348757	2.70439	0	0	0	0	0	0	0	0	0	0	0
ENSTNIG00000016902	ENSDARG00000059259	ortholog_one2one	pabpc4	poly(A) binding protein, cytoplasmic 4 (inducible form) [Source:ZFIN;Acc:ZDB-GENE-030131-9663]	0.019647	4.02465	18.1029	0.0370985	9.18731	53.4175	0	0	0	0	0	0	0	0.0338627	0	0	0
ENSTNIG00000005737	ENSDARG00000059279	ortholog_one2one	tfap2a	transcription factor AP-2 alpha [Source:ZFIN;Acc:ZDB-GENE-011212-6]	0	11.8054	18.3189	0.00349493	33.6554	67.6707	0.146919	0.415239	17.2825	56.6861	149.737	0.308871	0.658592	0.347517	1.56417	5.57953	33.9604
ENSTNIG00000007540	ENSDARG00000059295	ortholog_one2one	CABZ01076275.1	Uncharacterized protein [Source:UniProtKB/TrEMBL;Acc:E7FAV6]	0.0595823	9.16794	63.1561	0.0638796	9.97707	87.5513	0	0	0	2.65103	4.08634	0.113112	0.126109	0.131305	0.140022	0.162166	1.59848
ENSTNIG00000011116	ENSDARG00000059327	ortholog_one2one	gata2a	GATA-binding protein 2a [Source:ZFIN;Acc:ZDB-GENE-980526-260]	0.00570068	19.0981	18.1506	0.00780831	38.0241	46.7234	0.144286	0.396596	13.1797	72.7481	141.994	0.558561	0.583822	0.561115	0.565729	6.88919	40.5674
ENSTNIG00000000714	ENSDARG00000059355	ortholog_one2one	CABZ01074081.1	Uncharacterized protein [Source:UniProtKB/TrEMBL;Acc:E7F9X1]	0	7.98027	3.05445	0	11.0389	5.37049	0	0	0	0.315099	1.26859	0	0	0.0163113	0	0	0.183379
ENSTNIG00000014659	ENSDARG00000059367	ortholog_one2one	mfap2	microfibrillar-associated protein 2 [Source:ZFIN;Acc:ZDB-GENE-030131-6710]	0.0125041	0.752988	8.41314	0.0289698	2.03902	33.8965	2.25368	2.34225	4.06238	16.0855	39.6219	0.367454	0.74894	0.516788	0.558254	0.244037	5.0119
ENSTNIG00000005893	ENSDARG00000059369	ortholog_one2one	si:ch1073-15f12.3	si:ch1073-15f12.3 [Source:ZFIN;Acc:ZDB-GENE-081104-69]	0.00292632	15.4143	0.0822435	0.00408114	33.3125	0.214975	0	0	0	0	0.0484779	0.0148469	0	0	0	0	0
ENSTNIG00000015832	ENSDARG00000059447	ortholog_one2one	C5H12orf65	chromosome 12 open reading frame 65 [Source:HGNC Symbol;Acc:26784]	0.228397	127.316	22.9524	0.167647	116.912	27.3906	0.458255	4.1942	3.10009	3.20859	1.97925	0	0.49065	0.785944	0.990508	0.742275	0.135938
ENSTNIG00000010432	ENSDARG00000059498	ortholog_one2one	arl16	ADP-ribosylation factor-like 16 [Source:ZFIN;Acc:ZDB-GENE-070410-114]	0.191605	10.6359	10.2578	0.182834	10.7004	13.0713	0	0.152613	0.471076	4.06494	6.98006	0.416927	0.149411	0.670134	0.180976	0.497278	3.84977
ENSTNIG00000018742	ENSDARG00000059544	ortholog_one2many	CABZ01089223.1	Uncharacterized protein [Source:UniProtKB/TrEMBL;Acc:E7F2Q7]	0.00138926	1.64658	0.346269	0.00247885	5.85286	1.25356	0	0	0	0	0	0.048311	0.0403967	0.0388255	0.0326206	0.0244455	0.0559609
ENSTNIG00000011308	ENSDARG00000059545	ortholog_one2one	foxj1a	forkhead box J1a [Source:ZFIN;Acc:ZDB-GENE-060929-1178]	0.0127659	9.13971	1.61449	0.017779	15.367	3.60496	0	0	0.114944	0.841363	1.54894	0.0185577	0	0.0149141	0.112775	0.140854	0.812559
ENSTNIG00000017855	ENSDARG00000059553	ortholog_one2one	SYMPK	symplekin [Source:HGNC Symbol;Acc:22935]	0.144494	7.03037	5.51923	0.82814	48.1279	49.0116	4.06825	12.804	13.0363	9.89772	7.48944	9.687	8.54578	28.6631	31.1474	30.4125	34.0332
ENSTNIG00000007185	ENSDARG00000059571	ortholog_one2one	BX005437.1	Uncharacterized protein [Source:UniProtKB/TrEMBL;Acc:E7F2Y5]	0.32282	15.3575	8.07112	0.503542	33.7251	23.0244	7.83366	20.365	16.2378	2.25263	4.1304	9.65247	9.36961	39.6826	44.4489	50.847	10.7253
ENSTNIG00000005864	ENSDARG00000059746	ortholog_one2many	plod1a	procollagen-lysine 1, 2-oxoglutarate 5-dioxygenase 1a [Source:ZFIN;Acc:ZDB-GENE-030131-3165]	0.183223	10.459	64.6319	0.191647	12.274	101.638	2.14294	1.06053	1.20409	1.48662	4.51936	0.417904	0.139777	0.156731	0.0282177	0.126876	1.02624
ENSTNIG00000003759	ENSDARG00000059746	ortholog_one2many	plod1a	procollagen-lysine 1, 2-oxoglutarate 5-dioxygenase 1a [Source:ZFIN;Acc:ZDB-GENE-030131-3165]	0.0340663	5.57279	23.7718	0.023755	4.97048	30.1372	2.14294	1.06053	1.20409	1.48662	4.51936	0.417904	0.139777	0.156731	0.0282177	0.126876	1.02624
ENSTNIG00000011686	ENSDARG00000059773	ortholog_one2one	SRCIN1 (1 of 2)	SRC kinase signaling inhibitor 1 [Source:HGNC Symbol;Acc:29506]	0	0.135208	0.256834	0	0.665641	1.25264	0.0447601	0.189517	0.192602	0.828023	0.783833	0.00772332	0.0290614	0.0186207	0.0625794	0.105517	0.0107355
ENSTNIG00000007063	ENSDARG00000059824	ortholog_one2one	soat2	sterol O-acyltransferase 2 [Source:ZFIN;Acc:ZDB-GENE-061013-742]	0.00286252	15.1907	38.2415	0.0039921	38.606	129.342	0	0	0	0	0	0	0	0	0	0	0
ENSTNIG00000018742	ENSDARG00000059858	ortholog_one2many	pappab	pregnancy-associated plasma protein A, pappalysin 1b [Source:ZFIN;Acc:ZDB-GENE-060526-71]	0.00138926	1.64658	0.346269	0.00247885	5.85286	1.25356	0.373653	0.666678	0.535075	0.230738	0.209233	0.362447	0.632496	2.77353	2.33028	2.89452	1.73047
ENSTNIG00000017619	ENSDARG00000059933	ortholog_one2one	ppap2b	phosphatidic acid phosphatase type 2B [Source:ZFIN;Acc:ZDB-GENE-060526-241]	0	8.91308	4.22906	0	31.1481	19.2351	3.31789	3.75797	2.9068	4.59936	16.7056	2.55095	4.04844	9.37184	11.3629	13.8694	7.48972
ENSTNIG00000009009	ENSDARG00000059944	ortholog_one2one	c1qtnf2	C1q and tumor necrosis factor related protein 2 [Source:ZFIN;Acc:ZDB-GENE-030131-5133]	0.016414	1.38519	0.395246	0.0222426	2.49004	0.860522	0	0	0	0	0	0	0	0	0	0.198561	0.545457
ENSTNIG00000017914	ENSDARG00000060002	ortholog_one2one	ogg1	8-oxoguanine DNA glycosylase [Source:ZFIN;Acc:ZDB-GENE-070112-932]	0.083389	4.31576	7.3419	0.137976	8.69751	19.4383	0	0.842707	0.936358	1.56187	1.6681	0	0.0785602	0.503365	0.761255	0.190158	1.48006
ENSTNIG00000007451	ENSDARG00000060005	ortholog_one2one	mtrf1l	mitochondrial translational release factor 1-like [Source:ZFIN;Acc:ZDB-GENE-030131-8198]	0.470667	10.8252	7.26257	1.15372	33.7899	29.4577	0.424867	1.05061	1.54183	3.18201	5.00002	0.90953	0.285199	1.21825	1.91917	2.12854	5.53115
ENSTNIG00000006507	ENSDARG00000060072	ortholog_one2one	ABI3 (1 of 2)	ABI family, member 3 [Source:HGNC Symbol;Acc:29859]	0.11972	5.69065	1.5773	0.13679	8.47544	2.94962	0	0	0	0.097702	0.111236	0.0336752	0	0	0.0341073	0.153358	0
ENSTNIG00000013418	ENSDARG00000060149	ortholog_one2one	ablim1a	actin binding LIM protein 1a [Source:ZFIN;Acc:ZDB-GENE-080219-41]	0.00463382	0.200608	1.42022	0.00900147	0.632045	6.10694	0	0	0	0	0	0.0740691	0	0.238105	0	0.0562188	0
ENSTNIG00000019332	ENSDARG00000060298	ortholog_one2one	nin	ninein (GSK3B interacting protein) [Source:ZFIN;Acc:ZDB-GENE-070725-1]	7.25962	4.52832	3.89824	15.1192	12.1586	15.3474	160.549	16.1837	10.9818	3.5099	2.33812	303.342	377.148	39.798	28.7333	30.5434	7.80077
ENSTNIG00000017199	ENSDARG00000060315	ortholog_one2one	RABGAP1	RAB GTPase activating protein 1 [Source:HGNC Symbol;Acc:17155]	0.222788	44.0799	11.3337	0.614965	143.937	48.4296	0.234383	0.94297	6.92745	125.957	59.6917	0.56056	0.100442	0.772283	0.729968	0.790153	73.8002
ENSTNIG00000016086	ENSDARG00000060317	ortholog_one2one	acsl6	acyl-CoA synthetase long-chain family member 6 [Source:ZFIN;Acc:ZDB-GENE-030131-6776]	0.0138578	18.6456	73.285	0.0545631	75.0841	410.019	0	0	0	0	0	0	0	0	0	0	0.0662739
ENSTNIG00000017187	ENSDARG00000060322	ortholog_one2many	zgc:153654	zgc:153654 [Source:ZFIN;Acc:ZDB-GENE-060929-1102]	0.0379808	24.6309	1.24733	0.0623148	52.1034	3.61424	0	0	0.068687	0	0	0	0	0	0	0	0.0259784
ENSTNIG00000004917	ENSDARG00000060368	ortholog_one2one	syn1	synapsin I [Source:ZFIN;Acc:ZDB-GENE-081105-93]	0	16.2749	0.251301	0	35.715	0.557975	0	0	0.108111	0.367118	0.295894	0.0382382	0	0	0.0774577	0.116092	5.82011
ENSTNIG00000017719	ENSDARG00000060397	ortholog_one2one	hhip	hedgehog interacting protein [Source:ZFIN;Acc:ZDB-GENE-030131-4827]	0	0.433167	13.8431	0	0.462634	19.0895	2.21922	2.78276	1.24614	0.558926	4.17708	1.45877	2.83917	6.45467	7.65916	3.39799	0.792439
ENSTNIG00000001858	ENSDARG00000060435	ortholog_one2one	bnipl	BCL2/adenovirus E1B 19kD interacting protein like [Source:ZFIN;Acc:ZDB-GENE-060503-81]	0	0.984668	0.963744	0.0333796	4.99068	7.45629	0	0	0.688775	3.6951	6.72986	0.0742489	0	0.0716049	0.045121	0.0563552	2.08479
ENSTNIG00000014448	ENSDARG00000060457	ortholog_one2one	pmp22b	peripheral myelin protein 22b [Source:ZFIN;Acc:ZDB-GENE-060421-4337]	0.361429	14.7171	20.5247	0.57501	28.5412	52.1051	1.10441	1.99418	1.39126	0.569786	3.09984	0.29477	0.534041	2.28998	1.79131	0.994362	1.27473
ENSTNIG00000013963	ENSDARG00000060482	ortholog_one2many	mid1	midline 1 [Source:ZFIN;Acc:ZDB-GENE-110411-205]	0.00855074	0.461157	0.227094	0.0121895	1.03873	1.07702	1.43551	1.48004	1.46713	0.204459	0	1.15002	1.10587	1.94087	1.74717	2.09489	1.19891
ENSTNIG00000012374	ENSDARG00000060534	ortholog_one2one	SGPP1 (1 of 2)	sphingosine-1-phosphate phosphatase 1 [Source:HGNC Symbol;Acc:17720]	0.0225427	0.794991	3.35776	0.0339734	1.46304	8.08303	0	0	0	0	0	0	0	0.0468809	0	0.044276	0
ENSTNIG00000014915	ENSDARG00000060539	ortholog_one2one	SHANK1 (1 of 2)	SH3 and multiple ankyrin repeat domains 1 [Source:HGNC Symbol;Acc:15474]	0.0557136	0.80897	0.346052	0.115389	2.09512	1.13911	0	0.0533885	0.0884594	0	0	0.0605154	0.056927	0.121584	0.030646	0.114829	0.0525734
ENSTNIG00000012518	ENSDARG00000060626	ortholog_one2one	dgkaa	diacylglycerol kinase, alpha a [Source:ZFIN;Acc:ZDB-GENE-060616-305]	0.0442812	4.28904	0.727109	0.0795646	9.11201	2.28826	2.0056	1.88795	1.79027	0.721587	0.275627	1.32296	1.25179	2.51812	2.25673	2.21966	1.27435
ENSTNIG00000013509	ENSDARG00000060627	ortholog_one2one	HIP1R (2 of 2)	huntingtin interacting protein 1 related [Source:HGNC Symbol;Acc:18415]	0.23378	41.2242	6.89575	0.22415	50.2422	11.0034	0.106385	0.126025	0.73085	16.6877	12.2935	0.297034	0.173862	0.127314	0.340958	0.19539	20.7817
ENSTNIG00000011085	ENSDARG00000060637	ortholog_one2one	clstn2	calsyntenin 2 [Source:ZFIN;Acc:ZDB-GENE-070911-2]	0.00504221	0.224567	0.168958	0.0132813	0.925083	0.529927	0.8481	0.89031	0.837315	0.403485	0	0.24608	1.57755	1.77988	1.93852	1.0999	0.931153
ENSTNIG00000004326	ENSDARG00000060655	ortholog_one2many	BX005421.4	Uncharacterized protein [Source:UniProtKB/TrEMBL;Acc:F1RDB1]	0.144742	21.579	19.9633	0.135197	35.1523	43.6197	0	0	0	0.03125	0.0445224	0	0	0	0	0	0
ENSTNIG00000008888	ENSDARG00000060671	ortholog_one2many	SI:DKEY-79P17.2	Uncharacterized protein [Source:UniProtKB/TrEMBL;Acc:F1Q8B5]	0	0.647825	0.188619	0.507598	2.71211	0.573232	NA	NA	NA	NA	NA	0	0.0337397	0	0.0408676	0.0306257	0.00934782
ENSTNIG00000018498	ENSDARG00000060674	ortholog_one2many	RAB19	RAB19, member RAS oncogene family [Source:HGNC Symbol;Acc:19982]	0.0128714	62.0834	20.6767	0.0161349	122.137	53.7168	0	0	0	1.28197	0	0.232805	0	0.467738	0	0.26505	3.23602
ENSTNIG00000004745	ENSDARG00000060675	ortholog_one2one	NID1 (2 of 2)	nidogen 1 [Source:HGNC Symbol;Acc:7821]	0.0205135	0.690016	0.856467	0.0275138	1.30503	2.03746	0	0	0.27866	6.16656	32.7387	0.0315496	0.0593577	0.0380327	0.191727	0.263409	12.4328
ENSTNIG00000008893	ENSDARG00000060682	ortholog_one2one	zgc:165571	zgc:165571 [Source:ZFIN;Acc:ZDB-GENE-030131-7249]	0.00785478	0.36976	0.954071	0.0109973	1.43016	5.91719	0	0	0	24.4607	180.197	0.476983	0	0	0	0	10.6082
ENSTNIG00000010760	ENSDARG00000060687	ortholog_one2many	chd2	chromodomain helicase DNA binding protein 2 [Source:ZFIN;Acc:ZDB-GENE-050419-256]	0.22864	5.32707	4.30519	1.03205	24.8103	26.2807	1.1381	4.6688	4.62014	6.31225	9.87105	2.12148	2.54584	6.46035	7.82823	10.4794	7.75478
ENSTNIG00000014574	ENSDARG00000060797	ortholog_one2one	pfkmb	phosphofructokinase, muscle b [Source:ZFIN;Acc:ZDB-GENE-081114-1]	0.0130723	0.32567	0.420149	0.0120224	0.656836	1.24366	0	0	0	0	0.0657825	0	0	0.0358059	0.0225627	0.0169082	0.0154826
ENSTNIG00000004905	ENSDARG00000060813	ortholog_one2one	plekha7a	pleckstrin homology domain containing, family A member 7a [Source:ZFIN;Acc:ZDB-GENE-050419-75]	0.92423	1.91285	0.722466	2.44785	6.42091	3.27746	0.407254	0.50147	0.439009	0	0	0.442791	0.793399	1.71148	0.790167	1.53637	0.190508
ENSTNIG00000009177	ENSDARG00000060830	ortholog_one2one	FAM83H (1 of 2)	family with sequence similarity 83, member H [Source:HGNC Symbol;Acc:24797]	0.0254604	46.2287	11.5341	0.0177539	44.7077	14.5358	0.50559	0.446374	1.47909	18.3089	16.1719	3.33	7.09024	5.10433	4.85345	5.85637	23.618
ENSTNIG00000016523	ENSDARG00000060845	ortholog_one2one	ANTXRL (2 of 2)	anthrax toxin receptor-like [Source:HGNC Symbol;Acc:27277]	0.0545189	14.4609	12.9626	0.0728658	18.9281	22.506	0.26913	0.486656	0.486656	0	0	0.344488	0.432081	0.593251	0.548285	0.186763	0.136813
ENSTNIG00000018398	ENSDARG00000060862	ortholog_one2one	atxn1b	ataxin 1b [Source:ZFIN;Acc:ZDB-GENE-061218-2]	0.0238389	2.09085	0.493738	0.0336372	3.45041	1.01162	0	0.0965009	0.128019	0.330906	0.154232	0.00991011	0.0745798	0.262823	0.250932	0.383613	0.296167
ENSTNIG00000018719	ENSDARG00000060962	ortholog_one2many	btr04	bloodthirsty-related gene family, member 4 [Source:ZFIN;Acc:ZDB-GENE-060825-109]	0.120751	2.23618	3.75012	0.123319	4.45327	10.388	9.95115	30.9426	28.7791	12.284	6.52689	15.3054	17.9893	40.8924	39.2678	37.3125	28.3898
ENSTNIG00000008568	ENSDARG00000061017	ortholog_one2one	spns2	spinster homolog 2 (Drosophila) [Source:ZFIN;Acc:ZDB-GENE-030131-5843]	0.524789	1.00187	0.906821	1.70546	4.46039	6.0907	0	0.141324	0	0.522361	0.500436	0	0	0	0	0	2.79002
ENSTNIG00000003377	ENSDARG00000061021	ortholog_one2one	fam160a1	family with sequence similarity 160, member A1 [Source:ZFIN;Acc:ZDB-GENE-090312-132]	0.247336	3.24583	3.50859	0.667487	9.62573	13.1551	7.44993	11.8647	8.73847	2.21236	1.21781	3.3068	5.92517	29.254	30.5684	32.6284	12.2938
ENSTNIG00000012339	ENSDARG00000061051	ortholog_one2one	FAM5C	family with sequence similarity 5, member C [Source:HGNC Symbol;Acc:22393]	0.0106546	0.610231	0.103145	0.00894014	1.14931	0.356893	0.960195	1.54455	1.54455	0	0	0	0.0418143	0	0	0.0253033	0.301208
ENSTNIG00000009045	ENSDARG00000061052	ortholog_one2one	nipblb	nipped-b homolog b (Drosophila) [Source:ZFIN;Acc:ZDB-GENE-030131-6070]	0.353699	7.95399	5.02225	0.667581	22.0918	17.8884	1.71331	12.0022	14.7206	20.202	22.908	15.2604	15.3731	23.1704	28.4405	41.0179	42.3778
ENSTNIG00000008645	ENSDARG00000061070	ortholog_one2one	chst3a	carbohydrate (chondroitin 6) sulfotransferase 3a [Source:ZFIN;Acc:ZDB-GENE-090312-180]	0.177655	19.3212	21.5444	0.128011	17.5119	25.5158	0	0	0	0	0.736174	0	0	0	0	0	0.502617
ENSTNIG00000008862	ENSDARG00000061120	ortholog_one2many	slc43a2b	solute carrier family 43, member 2b [Source:ZFIN;Acc:ZDB-GENE-041212-6]	0.103444	66.9084	6.23687	0.194452	132.514	15.7582	0.822709	1.96865	5.45828	46.2434	60.455	0.171568	0.107596	0.689409	0.608193	2.34397	46.4444
ENSTNIG00000006856	ENSDARG00000061120	ortholog_one2many	slc43a2b	solute carrier family 43, member 2b [Source:ZFIN;Acc:ZDB-GENE-041212-6]	0.220792	109.016	9.25912	0.251676	130.025	14.3806	0.822709	1.96865	5.45828	46.2434	60.455	0.171568	0.107596	0.689409	0.608193	2.34397	46.4444
ENSTNIG00000005139	ENSDARG00000061121	ortholog_one2one	lphn3.1	latrophilin 3.1 [Source:ZFIN;Acc:ZDB-GENE-030131-7856]	0.0178729	6.87777	0.730103	0.028518	22.0508	4.12974	1.39959	2.29781	1.57208	0.218333	0.0434372	9.13131	8.42682	7.6277	4.99553	5.81774	1.13956
ENSTNIG00000015044	ENSDARG00000061174	ortholog_one2one	ZNF740	zinc finger protein 740 [Source:HGNC Symbol;Acc:27465]	0.0441523	9.50769	5.11027	0.132051	33.8342	23.4494	20.2852	29.2071	23.1243	15.9399	28.726	18.9148	18.4034	45.4466	47.6966	47.5297	29.6189
ENSTNIG00000018648	ENSDARG00000061196	ortholog_one2one	emilin2a	elastin microfibril interfacer 2a [Source:ZFIN;Acc:ZDB-GENE-060503-247]	0.0192416	15.6094	0.713949	0.0377995	41.2955	2.14508	0	0	0.099335	0.590527	0.57381	0.0249352	0	0.100197	0.0252552	0.0567778	10.0688
ENSTNIG00000004254	ENSDARG00000061201	ortholog_one2many	acsf2	acyl-CoA synthetase family member 2 [Source:ZFIN;Acc:ZDB-GENE-060825-7]	0.00919045	23.3407	9.98688	0.0433198	168.837	94.592	71.5897	38.8586	38.6473	31.9803	7.49028	117.998	129.349	77.3408	69.9714	52.6145	53.7452
ENSTNIG00000010428	ENSDARG00000061201	ortholog_one2many	acsf2	acyl-CoA synthetase family member 2 [Source:ZFIN;Acc:ZDB-GENE-060825-7]	0.0105019	13.1813	5.11189	0.0724246	156.641	86.3521	71.5897	38.8586	38.6473	31.9803	7.49028	117.998	129.349	77.3408	69.9714	52.6145	53.7452
ENSTNIG00000017017	ENSDARG00000061215	ortholog_one2one	FAM149B1	family with sequence similarity 149, member B1 [Source:HGNC Symbol;Acc:29162]	0.058217	1.86209	1.62991	0.158232	5.8505	6.85931	2.36252	1.81875	1.55036	0.212618	0.345127	6.18893	4.60458	2.97644	2.84626	3.05764	0.609642
ENSTNIG00000018517	ENSDARG00000061354	ortholog_one2one	foxred2	FAD-dependent oxidoreductase domain containing 2 [Source:ZFIN;Acc:ZDB-GENE-060929-1026]	0.026442	0.956406	5.93723	0.0221261	0.967229	7.89509	0.854388	2.41047	3.95694	6.49392	7.63002	0.4966	0.817517	1.69616	2.01189	2.42643	6.29882
ENSTNIG00000008397	ENSDARG00000061368	ortholog_one2one	klf13	Kruppel-like factor 13 [Source:ZFIN;Acc:ZDB-GENE-060929-1274]	0.0708301	41.1395	5.17138	0.0878062	37.6777	6.03628	0	0	0.255711	0.733653	0.375003	0	0.0378092	0	0	0.411835	3.66636
ENSTNIG00000013856	ENSDARG00000061385	ortholog_one2one	haus3	HAUS augmin-like complex, subunit 3 [Source:ZFIN;Acc:ZDB-GENE-060929-592]	0.732283	19.5354	13.1189	1.69247	51.8155	45.1535	8.95964	24.6958	19.0146	4.23233	7.13982	0.991014	1.40717	1.20217	0.927977	1.29149	0.662772
ENSTNIG00000017317	ENSDARG00000061391	ortholog_one2one	grhl1	grainyhead-like 1 (Drosophila) [Source:ZFIN;Acc:ZDB-GENE-030131-3665]	0.460064	18.7272	12.552	2.40898	104.575	88.4164	0	0	5.904	20.9042	25.8665	0.269283	0.0241252	0.0309159	0.0779253	0.510967	22.4718
ENSTNIG00000002975	ENSDARG00000061458	ortholog_one2one	phf14	PHD finger protein 14 [Source:ZFIN;Acc:ZDB-GENE-030131-1796]	1.99382	2.17403	3.94486	13.8157	15.6363	41.3272	19.2464	26.1415	26.5264	18.3007	5.50397	12.274	11.9409	31.5103	32.0881	35.5123	28.508
ENSTNIG00000015121	ENSDARG00000061466	ortholog_one2one	CPNE5 (2 of 2)	copine V [Source:HGNC Symbol;Acc:2318]	0.00604025	0.716946	12.7235	0.0123284	1.70236	39.282	0	0	0	0	0	0.0452791	0	0.145556	0.2293	0.378037	0.0314693
ENSTNIG00000019545	ENSDARG00000061764	ortholog_one2many	ahnak	AHNAK nucleoprotein [Source:ZFIN;Acc:ZDB-GENE-030131-8719]	0.00715717	10.0671	20.7196	0.037196	67.9257	182.348	14.1903	8.56539	6.87612	1.02212	0.857308	6.76049	1.84336	3.99431	3.3289	1.74422	1.22572
ENSTNIG00000000193	ENSDARG00000061764	ortholog_one2many	ahnak	AHNAK nucleoprotein [Source:ZFIN;Acc:ZDB-GENE-030131-8719]	0.0377743	10.3567	28.7347	0.0910509	37.3945	108.884	14.1903	8.56539	6.87612	1.02212	0.857308	6.76049	1.84336	3.99431	3.3289	1.74422	1.22572
ENSTNIG00000009236	ENSDARG00000061804	ortholog_one2one	si:ch211-194e15.5	si:ch211-194e15.5 [Source:ZFIN;Acc:ZDB-GENE-060503-393]	0.00585798	2.50185	0.562883	0.00904423	4.57995	1.21332	0	0.111874	0	0.242567	0.245667	1.2193	2.32304	3.54749	5.61197	6.75933	0.579252
ENSTNIG00000005000	ENSDARG00000061818	ortholog_one2one	meox2b	mesenchyme homeobox 2b [Source:ZFIN;Acc:ZDB-GENE-060503-853]	0.0115735	1.2273	1.81166	0.00807042	1.17333	2.28407	0.54041	0.76772	0.76772	0	0	0.088208	0	0.141778	0	0.0669503	0
ENSTNIG00000018445	ENSDARG00000061904	ortholog_one2one	FHOD3 (1 of 2)	formin homology 2 domain containing 3 [Source:HGNC Symbol;Acc:26178]	0	19.1795	2.51464	0	53.7399	9.17347	0.649016	1.1486	0.904957	0.0864662	0	0.750576	0.884021	2.36869	2.39187	2.59834	0.45804
ENSTNIG00000008762	ENSDARG00000061945	ortholog_one2one	cngb3	cyclic nucleotide gated channel beta 3 [Source:ZFIN;Acc:ZDB-GENE-090611-1]	0.34714	8.56093	3.52837	3.33263	11.8238	6.12576	0	0	0	0	0	0	0	0	0	0	0
ENSTNIG00000015255	ENSDARG00000061948	ortholog_one2one	amotl2b	angiomotin like 2b [Source:ZFIN;Acc:ZDB-GENE-061103-307]	2.53394	28.0391	15.7882	4.00398	59.1734	44.5198	0.363417	0.77138	0.905154	0.503505	1.60706	1.60894	0.390588	1.93955	2.31295	3.80144	1.01001
ENSTNIG00000006127	ENSDARG00000061985	ortholog_one2one	RBM47	RNA binding motif protein 47 [Source:HGNC Symbol;Acc:30358]	0.0170941	18.0445	4.9828	0.0653778	82.0659	29.1282	0.144851	0.0833355	0.210452	11.7836	15.0479	0.0558711	0.0420465	0.125724	0.101858	0.0508877	15.742
ENSTNIG00000011220	ENSDARG00000061993	ortholog_one2one	wdr74	WD repeat domain 74 [Source:ZFIN;Acc:ZDB-GENE-060929-1138]	0.59637	19.8037	18.7248	1.63243	69.4116	87.4197	0.79852	3.53693	6.07296	19.8104	21.6044	0.601049	0.825676	4.80738	6.58043	6.51713	18.997
ENSTNIG00000012365	ENSDARG00000062182	ortholog_one2many	SLC22A7 (4 of 5)	solute carrier family 22 (organic anion transporter), member 7 [Source:HGNC Symbol;Acc:10971]	6.99448	15.6336	2.89789	16.0646	41.9293	10.2136	0	0	0	0	0	0	0.109438	0	0.0441858	0.0331123	0
ENSTNIG00000012112	ENSDARG00000062199	ortholog_one2one	GSE1	Gse1 coiled-coil protein [Source:HGNC Symbol;Acc:28979]	0.0967154	0.407753	3.00608	0.172678	1.00057	9.6559	0.383962	1.74849	1.11011	0.19757	0.429333	0.506719	0.443695	1.83637	2.68231	3.15664	0.797375
ENSTNIG00000008184	ENSDARG00000062235	ortholog_one2many	lrrc34	leucine rich repeat containing 34 [Source:ZFIN;Acc:ZDB-GENE-091118-73]	0.00657924	2.12776	1.77743	0.0110064	5.17465	5.64933	0	0.150645	0.150645	0	0	0	0	0	0.101252	0.0379385	0.208438
ENSTNIG00000013623	ENSDARG00000062363	ortholog_one2one	phex	phosphate regulating gene with homologues to endopeptidases on the X chromosome [Source:ZFIN;Acc:ZDB-GENE-030103-2]	0.0337134	0.869054	1.08242	0.0640996	2.11647	3.20917	8.25935	9.91521	7.02013	0.873753	0.196803	12.1165	16.0019	32.1051	40.6057	30.2672	5.67183
ENSTNIG00000003282	ENSDARG00000062457	ortholog_one2one	las1l	LAS1-like (S. cerevisiae) [Source:ZFIN;Acc:ZDB-GENE-030131-3625]	7.92562	57.2769	25.7559	11.3102	102.423	60.2223	13.8021	38.9372	45.6906	32.4674	28.3279	28.3518	28.0797	33.5539	36.2462	54.6971	58.5464
ENSTNIG00000013946	ENSDARG00000062478	ortholog_one2one	CXCR7B	chemokine receptor 7b [Source:RefSeq peptide;Acc:NP_001138286]	0.0153064	14.229	2.52248	0.0141581	34.2848	7.82463	0	0	0	0.103653	0	0	0	0	0.0229436	0.051581	0.110208
ENSTNIG00000004728	ENSDARG00000062479	ortholog_one2one	vcam1	vascular cell adhesion molecule 1 [Source:ZFIN;Acc:ZDB-GENE-070209-238]	0.221901	0.60071	1.41958	0.226564	4.9212	17.106	0.0671095	0.0842715	0.0842715	0.400631	0.198342	0.0257756	0.0646592	0.0828592	0.156638	0.352149	0.519514
ENSTNIG00000012104	ENSDARG00000062517	ortholog_one2one	FAM110D	family with sequence similarity 110, member D [Source:HGNC Symbol;Acc:25860]	0	6.28901	3.09355	0	15.4094	9.78351	0	0	1.42234	2.30355	0.640751	0	0	0	0.127188	0.476567	10.2114
ENSTNIG00000013424	ENSDARG00000062568	ortholog_one2one	MRPL2	mitochondrial ribosomal protein L2 [Source:HGNC Symbol;Acc:14056]	0.752108	21.3044	46.9502	1.36844	48.9244	142.053	27.2084	46.0078	63.7019	78.3682	82.0919	31.3024	30.07	30.6673	33.8778	40.0878	48.968
ENSTNIG00000001040	ENSDARG00000062758	ortholog_one2one	CR352265.1	Uncharacterized protein [Source:UniProtKB/TrEMBL;Acc:F1QV82]	0.0148099	0.400405	0.322254	0.0355208	1.84248	2.11837	0.155911	0.175891	0.175891	0	0	0.0839016	0.105235	0.134856	0.169957	0.286568	0.145781
ENSTNIG00000015901	ENSDARG00000062780	ortholog_one2one	AIFM3	apoptosis-inducing factor, mitochondrion-associated, 3 [Source:HGNC Symbol;Acc:26398]	0.00362088	5.25511	9.49346	0.0144751	17.2759	41.5734	0	0	0	0.336817	0.153217	0	0	0	0	0	0
ENSTNIG00000001821	ENSDARG00000062820	ortholog_many2many	irgf3	immunity-related GTPase family, f3 [Source:ZFIN;Acc:ZDB-GENE-051212-6]	0	1.64636	1.63247	0	5.12446	6.3687	0	0	0	0	0	0	0	0	0	0	0
ENSTNIG00000000212	ENSDARG00000062820	ortholog_many2many	irgf3	immunity-related GTPase family, f3 [Source:ZFIN;Acc:ZDB-GENE-051212-6]	0	2.92142	3.34382	0	7.82117	7.83789	0	0	0	0	0	0	0	0	0	0	0
ENSTNIG00000000628	ENSDARG00000062820	ortholog_many2many	irgf3	immunity-related GTPase family, f3 [Source:ZFIN;Acc:ZDB-GENE-051212-6]	0.0939253	5.23378	3.63524	0.0748522	7.6288	5.30029	0	0	0	0	0	0	0	0	0	0	0
ENSTNIG00000000142	ENSDARG00000062820	ortholog_many2many	irgf3	immunity-related GTPase family, f3 [Source:ZFIN;Acc:ZDB-GENE-051212-6]	0.00454753	3.7821	2.72376	0.0095132	10.147	10.7849	0	0	0	0	0	0	0	0	0	0	0
ENSTNIG00000002980	ENSDARG00000062820	ortholog_many2many	irgf3	immunity-related GTPase family, f3 [Source:ZFIN;Acc:ZDB-GENE-051212-6]	0.0151585	3.19935	4.00855	0.0507055	10.4817	11.2149	0	0	0	0	0	0	0	0	0	0	0
ENSTNIG00000001820	ENSDARG00000062820	ortholog_many2many	irgf3	immunity-related GTPase family, f3 [Source:ZFIN;Acc:ZDB-GENE-051212-6]	0	2.09518	0.459186	0.0191529	7.96704	4.90478	0	0	0	0	0	0	0	0	0	0	0
ENSTNIG00000002956	ENSDARG00000062820	ortholog_many2many	irgf3	immunity-related GTPase family, f3 [Source:ZFIN;Acc:ZDB-GENE-051212-6]	0	4.49454	1.55819	0.043372	12.5583	6.36145	0	0	0	0	0	0	0	0	0	0	0
ENSTNIG00000004480	ENSDARG00000062820	ortholog_many2many	irgf3	immunity-related GTPase family, f3 [Source:ZFIN;Acc:ZDB-GENE-051212-6]	0.00316097	2.37337	0.379709	0.0529	11.2033	2.4599	0	0	0	0	0	0	0	0	0	0	0
ENSTNIG00000004480	ENSDARG00000062828	ortholog_many2many	IRGM (2 of 8)	immunity-related GTPase family, M [Source:HGNC Symbol;Acc:29597]	0.00316097	2.37337	0.379709	0.0529	11.2033	2.4599	NA	NA	NA	NA	NA	0	0	0	0	0.0482509	0
ENSTNIG00000000628	ENSDARG00000062828	ortholog_many2many	IRGM (2 of 8)	immunity-related GTPase family, M [Source:HGNC Symbol;Acc:29597]	0.0939253	5.23378	3.63524	0.0748522	7.6288	5.30029	NA	NA	NA	NA	NA	0	0	0	0	0.0482509	0
ENSTNIG00000002980	ENSDARG00000062828	ortholog_many2many	IRGM (2 of 8)	immunity-related GTPase family, M [Source:HGNC Symbol;Acc:29597]	0.0151585	3.19935	4.00855	0.0507055	10.4817	11.2149	NA	NA	NA	NA	NA	0	0	0	0	0.0482509	0
ENSTNIG00000002956	ENSDARG00000062828	ortholog_many2many	IRGM (2 of 8)	immunity-related GTPase family, M [Source:HGNC Symbol;Acc:29597]	0	4.49454	1.55819	0.043372	12.5583	6.36145	NA	NA	NA	NA	NA	0	0	0	0	0.0482509	0
ENSTNIG00000001821	ENSDARG00000062828	ortholog_many2many	IRGM (2 of 8)	immunity-related GTPase family, M [Source:HGNC Symbol;Acc:29597]	0	1.64636	1.63247	0	5.12446	6.3687	NA	NA	NA	NA	NA	0	0	0	0	0.0482509	0
ENSTNIG00000000212	ENSDARG00000062828	ortholog_many2many	IRGM (2 of 8)	immunity-related GTPase family, M [Source:HGNC Symbol;Acc:29597]	0	2.92142	3.34382	0	7.82117	7.83789	NA	NA	NA	NA	NA	0	0	0	0	0.0482509	0
ENSTNIG00000001820	ENSDARG00000062828	ortholog_many2many	IRGM (2 of 8)	immunity-related GTPase family, M [Source:HGNC Symbol;Acc:29597]	0	2.09518	0.459186	0.0191529	7.96704	4.90478	NA	NA	NA	NA	NA	0	0	0	0	0.0482509	0
ENSTNIG00000000142	ENSDARG00000062828	ortholog_many2many	IRGM (2 of 8)	immunity-related GTPase family, M [Source:HGNC Symbol;Acc:29597]	0.00454753	3.7821	2.72376	0.0095132	10.147	10.7849	NA	NA	NA	NA	NA	0	0	0	0	0.0482509	0
ENSTNIG00000005902	ENSDARG00000062936	ortholog_one2one	NDNF	neuron-derived neurotrophic factor [Source:HGNC Symbol;Acc:26256]	0	1.4421	5.8836	0	3.63346	19.6951	0.291764	0.122077	0.439624	3.0226	1.07028	0.0440278	0	0.283067	0.0891856	0.100252	7.40513
ENSTNIG00000004523	ENSDARG00000062970	ortholog_one2one	fam129ba	family with sequence similarity 129, member Ba [Source:ZFIN;Acc:ZDB-GENE-070112-1222]	0.00708398	0.664407	1.34172	0.0163812	2.94485	7.90203	98.751	58.1459	35.8104	1.65235	3.68132	84.0766	93.7424	74.5796	58.0977	35.491	4.3795
ENSTNIG00000018192	ENSDARG00000063006	ortholog_one2one	cacng7a	calcium channel, voltage-dependent, gamma subunit 7a [Source:ZFIN;Acc:ZDB-GENE-060503-814]	0.485837	7.55913	5.17601	0.885181	19.6916	15.2084	0	0	0	0	0	0	0	0	0	0	0.125952
ENSTNIG00000002866	ENSDARG00000063054	ortholog_one2one	shank3b	SH3 and multiple ankyrin repeat domains 3b [Source:ZFIN;Acc:ZDB-GENE-041210-74]	0.0388586	0.738338	0.979978	0.0467161	1.21399	1.87609	0	0	0	0	0	0	0	0	0	0.0122176	0
ENSTNIG00000019299	ENSDARG00000063068	ortholog_one2many	syne1b	spectrin repeat containing, nuclear envelope 1b [Source:ZFIN;Acc:ZDB-GENE-071218-4]	0.00676306	1.65884	1.079	0.0216401	4.02712	3.04542	0.0463452	0.124713	0.133723	0.070417	0.0583441	0.0228279	0.0322114	0.0665036	0.0867032	0.129949	0.0991599
ENSTNIG00000019300	ENSDARG00000063068	ortholog_one2many	syne1b	spectrin repeat containing, nuclear envelope 1b [Source:ZFIN;Acc:ZDB-GENE-071218-4]	0.00575283	2.72762	1.70779	0.0161061	10.4325	8.53123	0.0463452	0.124713	0.133723	0.070417	0.0583441	0.0228279	0.0322114	0.0665036	0.0867032	0.129949	0.0991599
ENSTNIG00000010927	ENSDARG00000063075	ortholog_one2one	soga1	suppressor of glucose, autophagy associated 1 [Source:ZFIN;Acc:ZDB-GENE-090313-188]	0.0942856	2.66494	0.773131	0.241336	10.1502	4.15596	0.0111959	0.0556683	0.0460653	0.486746	5.86744	0.0148541	0	0.0417817	0.0601789	0.129655	0.629747
ENSTNIG00000012076	ENSDARG00000063153	ortholog_one2many	bcl11ab	B-cell CLL/lymphoma 11Ab [Source:ZFIN;Acc:ZDB-GENE-061009-4]	0.00488859	0.439972	0.178098	0.0110383	1.35393	0.457902	0	0	0	0	0	0.0342329	0	0.0550231	0.104017	0.0519659	0.142753
ENSTNIG00000015242	ENSDARG00000063223	ortholog_one2one	arl14	ADP-ribosylation factor-like 14 [Source:ZFIN;Acc:ZDB-GENE-070705-288]	0.0768954	53.4689	8.83467	0.0536204	44.5554	9.5924	0	0	0	0	0	0	0	0.507941	0.256059	0	0.0878541
ENSTNIG00000017532	ENSDARG00000063249	ortholog_one2one	mrpl9	mitochondrial ribosomal protein L9 [Source:ZFIN;Acc:ZDB-GENE-070717-4]	1.07618	30.12	41.0851	2.04738	66.7478	120.187	20.5505	27.1214	22.0811	4.9991	5.72081	8.14403	6.22617	20.6947	27.4951	18.4263	7.70861
ENSTNIG00000013257	ENSDARG00000063253	ortholog_one2one	HECW2 (1 of 2)	HECT, C2 and WW domain containing E3 ubiquitin protein ligase 2 [Source:HGNC Symbol;Acc:29853]	0.325135	4.28955	2.94167	0.726875	11.4187	12.1324	0.753489	0.806238	0.61259	0.0506805	0.126599	0.687796	0.903762	1.76354	0.928829	1.0938	0.29592
ENSTNIG00000017951	ENSDARG00000063321	ortholog_one2one	rabl2	RAB, member of RAS oncogene family-like 2 [Source:ZFIN;Acc:ZDB-GENE-060503-464]	0.187726	10.6402	6.435	0.623128	46.744	35.8358	14.0495	11.3719	12.3383	12.9492	16.1302	23.5625	22.6944	19.4505	18.4143	16.0073	11.807
ENSTNIG00000007971	ENSDARG00000063359	ortholog_one2many	ARSI (2 of 2)	arylsulfatase family, member I [Source:HGNC Symbol;Acc:32521]	0.0291749	0.765784	0.707169	0.0329613	1.41757	2.12171	0	0.528524	0.5443	0	0	0.0448542	0.0562592	0.865138	1.04488	0.476623	0.280566
ENSTNIG00000010747	ENSDARG00000063416	ortholog_one2one	ptprk	protein tyrosine phosphatase, receptor type, K [Source:ZFIN;Acc:ZDB-GENE-030131-9834]	0.542406	11.4729	6.04937	1.36148	38.1084	24.9189	7.50924	9.22461	10.9798	7.72849	2.26882	2.26695	2.73187	13.3603	13.9113	17.3412	15.1377
ENSTNIG00000014813	ENSDARG00000063433	ortholog_one2one	atp2b2	ATPase, Ca++ transporting, plasma membrane 2 [Source:ZFIN;Acc:ZDB-GENE-061016-1]	0	0.0875882	1.40971	0	0.2268	3.77156	0.445388	0.45712	0.49576	0.228687	0	0.590225	1.44535	1.87477	2.27733	3.69053	1.54318
ENSTNIG00000012291	ENSDARG00000063484	ortholog_one2one	PLEKHG1	pleckstrin homology domain containing, family G (with RhoGef domain) member 1 [Source:HGNC Symbol;Acc:20884]	0	0.52412	9.16779	0	0.647675	15.0066	0	0	0	0	0	0	0	0.0507731	0	0	0.0219544
ENSTNIG00000006578	ENSDARG00000063538	ortholog_one2one	kalrnb	kalirin, RhoGEF kinase b [Source:ZFIN;Acc:ZDB-GENE-060421-7244]	0	0.462949	0.575487	0	0.576749	0.940739	0.502726	2.11276	6.41796	21.4351	14.003	1.26233	0.659711	0.739728	1.65144	2.53502	28.495
ENSTNIG00000012412	ENSDARG00000063594	ortholog_one2one	si:dkey-229p15.2	si:dkey-229p15.2 [Source:ZFIN;Acc:ZDB-GENE-081031-101]	0.107156	6.18472	11.0575	0.257361	19.3613	44.5877	2.71253	3.49272	1.76951	0	0	4.41691	5.71134	9.18527	9.29308	6.49754	0.743712
ENSTNIG00000018296	ENSDARG00000063649	ortholog_one2one	TEAD3 (2 of 2)	TEA domain family member 3 [Source:HGNC Symbol;Acc:11716]	0.0890495	13.5337	8.8723	0.201288	42.0613	36.9028	5.27655	10.1695	9.85882	9.16403	8.51339	7.04234	9.417	14.0322	25.8192	50.5361	17.2318
ENSTNIG00000013980	ENSDARG00000063695	ortholog_one2many	FARP1 (2 of 2)	FERM, RhoGEF (ARHGEF) and pleckstrin domain protein 1 (chondrocyte-derived) [Source:HGNC Symbol;Acc:3591]	0.101237	4.91221	9.17619	0.197488	11.2893	27.9623	0	0	0	0	0	0	0	0	0	0.0623479	0.057091
ENSTNIG00000016272	ENSDARG00000063711	ortholog_one2many	trim3a	tripartite motif-containing 3a [Source:ZFIN;Acc:ZDB-GENE-080522-4]	0.0141474	22.923	24.0789	0.0221927	48.8779	67.2074	3.24679	4.31707	4.60518	2.94054	0.329118	6.97946	8.00733	5.82177	5.56141	7.23063	6.52902
ENSTNIG00000019422	ENSDARG00000063721	ortholog_one2one	CABZ01067557.1	Uncharacterized protein [Source:UniProtKB/TrEMBL;Acc:E7FCF2]	0.185982	15.4345	4.15271	0.593694	55.6023	20.0641	0	0	0	0	0	0	0	0	0	0.102283	0
ENSTNIG00000004139	ENSDARG00000067524	ortholog_many2many	fut9	fucosyltransferase 9 [Source:ZFIN;Acc:ZDB-GENE-030131-9925]	0	12.1318	6.68443	0.159917	40.7053	28.0385	1.70483	14.204	20.5954	90.6526	30.957	1.79241	2.74777	10.7236	11.9011	16.8167	81.5616
ENSTNIG00000004138	ENSDARG00000067524	ortholog_many2many	fut9	fucosyltransferase 9 [Source:ZFIN;Acc:ZDB-GENE-030131-9925]	0.157612	3.65447	1.14523	0.652704	23.6421	14.8961	1.70483	14.204	20.5954	90.6526	30.957	1.79241	2.74777	10.7236	11.9011	16.8167	81.5616
ENSTNIG00000006833	ENSDARG00000067567	ortholog_one2many	SLC6A13	solute carrier family 6 (neurotransmitter transporter, GABA), member 13 [Source:HGNC Symbol;Acc:11046]	0	0.387011	0.296923	0.00417522	0.751868	0.932868	0	0	0	0	0	0.128173	0	0	0	0	0
ENSTNIG00000008538	ENSDARG00000067608	ortholog_one2one	zswim7	zinc finger, SWIM-type containing 7 [Source:ZFIN;Acc:ZDB-GENE-030131-4255]	0.116387	3.77919	5.14971	0.135265	4.73041	8.11536	3.13797	14.7967	15.2948	6.26222	6.5199	4.99549	5.12647	11.2411	17.4786	13.2361	8.01694
ENSTNIG00000012110	ENSDARG00000068076	ortholog_one2one	psmd7	proteasome (prosome, macropain) 26S subunit, non-ATPase, 7 (Mov34 homolog) [Source:ZFIN;Acc:ZDB-GENE-030131-5541]	0.669207	111.21	129.651	0.617338	135.016	205.638	10.9612	49.4274	60.1992	93.9287	77.651	NA	NA	NA	NA	NA	NA
ENSTNIG00000014197	ENSDARG00000068094	ortholog_one2one	fgf3	fibroblast growth factor 3 [Source:ZFIN;Acc:ZDB-GENE-980526-178]	0	9.29713	2.70539	0	18.1359	7.05273	0	0	2.68907	11.2684	2.02645	0	0	0	0.0924316	0.346336	16.3641
ENSTNIG00000009287	ENSDARG00000068208	ortholog_one2many	def8	differentially expressed in FDCP 8 homolog (mouse) [Source:ZFIN;Acc:ZDB-GENE-041114-96]	0.0894973	6.29784	5.86644	0.185927	11.5582	13.2039	0	3.00197	2.36665	0	0	0.472076	0.148028	2.84541	3.34694	5.10589	0.820242
ENSTNIG00000005797	ENSDARG00000068213	ortholog_one2one	fzd10	frizzled homolog 10 [Source:ZFIN;Acc:ZDB-GENE-990415-220]	0	0.710718	7.85887	0	1.16251	16.9575	0.374853	0.222053	0.182718	5.60382	14.819	0.0769896	0.386263	0.0412489	0.051985	0.0779139	3.42454
ENSTNIG00000003134	ENSDARG00000068214	ortholog_one2many	ccni	cyclin I [Source:ZFIN;Acc:ZDB-GENE-040426-2898]	0.317448	2.20137	8.96045	2.18432	7.56195	39.8445	7.09804	5.88218	6.941	15.7543	41.1493	18.9194	13.2997	11.5276	12.505	16.3719	15.2691
ENSTNIG00000004285	ENSDARG00000068242	ortholog_one2one	cngb1a	cyclic nucleotide gated channel beta 1a [Source:ZFIN;Acc:ZDB-GENE-050419-164]	0.190074	11.9231	3.79155	0.656622	40.2306	18.5574	0.315379	0.38883	0.38883	0.297243	0.297575	0.507186	0.408952	1.42661	0.917311	0.852403	0.755353
ENSTNIG00000018691	ENSDARG00000068275	ortholog_one2many	ptx3a	pentraxin 3, long a [Source:ZFIN;Acc:ZDB-GENE-030131-8720]	0.00403207	1.83437	4.91863	0.00461882	2.66244	11.0565	0	0	0	0.0854655	0.0829105	0	0	0.0218878	0	0.144701	0
ENSTNIG00000019043	ENSDARG00000068401	ortholog_one2one	yap1	Yes-associated protein 1 [Source:ZFIN;Acc:ZDB-GENE-030131-9710]	0.57103	28.8353	32.8015	0.501614	29.8144	44.2439	42.5626	52.397	55.3334	62.4978	107.957	36.8263	36.106	82.3733	66.8321	70.3546	86.1194
ENSTNIG00000013150	ENSDARG00000068422	ortholog_one2one	CABZ01084347.1	Uncharacterized protein [Source:UniProtKB/TrEMBL;Acc:E7F335]	0	14.5843	0.717428	0.0111858	13.7793	0.948733	0	0	0	0	0	0	0	0	0	0	0
ENSTNIG00000018794	ENSDARG00000068460	ortholog_one2one	OTOGL	otogelin-like [Source:HGNC Symbol;Acc:26901]	0.0130762	0.571556	0.300062	0.0295341	1.28536	0.832441	0	0	0	0	0	0.0918083	0.092122	0.00737825	0.0743892	0.0139366	0.0127615
ENSTNIG00000019011	ENSDARG00000068493	ortholog_one2many	CU928854.1	Uncharacterized protein [Source:UniProtKB/TrEMBL;Acc:E7F1Y3]	0.156264	1.36962	23.9179	0.252718	4.06888	102.71	0	0.120605	0.372098	0.557565	0.63745	0	0	0.418956	0.369601	0.435245	2.78983
ENSTNIG00000013574	ENSDARG00000068516	ortholog_one2one	hapln1b	hyaluronan and proteoglycan link protein 1b [Source:ZFIN;Acc:ZDB-GENE-050920-1]	0	1.82175	6.9655	0	3.2081	15.5712	0	0	0	0.0480419	3.36299	0	0	0	0	0.0253586	0.092882
ENSTNIG00000019365	ENSDARG00000068528	ortholog_many2many	taar19q	trace amine associated receptor 19q [Source:ZFIN;Acc:ZDB-GENE-060413-13]	0	0.212021	1.19908	0	0.348757	2.70439	0	0	0	0	0	0	0	0	0	0	0
ENSTNIG00000012780	ENSDARG00000068567	ortholog_one2many	shha	sonic hedgehog a [Source:ZFIN;Acc:ZDB-GENE-980526-166]	0.0251848	1.04976	3.22285	0.0766546	2.67022	11.3489	0	0	0	0.744188	7.48836	0	0	0.0722502	0	0.0682357	0.208275
ENSTNIG00000014263	ENSDARG00000068603	ortholog_one2one	slc22a5	solute carrier family 22 (organic cation/carnitine transporter), member 5 [Source:ZFIN;Acc:ZDB-GENE-091012-1]	0.00552785	118.373	8.89787	0.00901015	256.892	24.4788	0	0	0.84034	16.9556	15.0611	0	0.233956	0.0374761	0.141691	0.176969	51.3044
ENSTNIG00000000327	ENSDARG00000068729	ortholog_one2many	eif2ak2	eukaryotic translation initiation factor 2-alpha kinase 2 [Source:ZFIN;Acc:ZDB-GENE-080422-1]	0.488333	9.55178	0.879415	1.03739	13.8765	2.12827	0	0	0.106161	0.117335	0	0.150692	0.0472522	0.423868	0.228939	0.371722	0.497479
ENSTNIG00000018206	ENSDARG00000068732	ortholog_one2one	spry4	sprouty (Drosophila) homolog 4 [Source:ZFIN;Acc:ZDB-GENE-010803-2]	0.00760107	8.07516	5.09209	0.00968473	16.7932	13.9455	0.074669	0.497787	1.28855	6.29264	10.1242	0.0929615	0.0777326	0.174322	0.219694	1.4582	12.9864
ENSTNIG00000000556	ENSDARG00000068761	ortholog_one2many	mespab	mesoderm posterior ab [Source:ZFIN;Acc:ZDB-GENE-090817-2]	0	2.85855	4.54744	0	4.69384	10.077	0	0	0	24.8808	14.2345	0	0	0	0	0	8.82976
ENSTNIG00000015629	ENSDARG00000068820	ortholog_one2many	h2afva	H2A histone family, member Va [Source:ZFIN;Acc:ZDB-GENE-020717-1]	2.10556	239.462	194.591	5.01308	575.899	613.156	953.239	622.01	635.833	794.467	504.558	380.904	388.438	532.512	424.053	345.751	532.095
ENSTNIG00000002401	ENSDARG00000068851	ortholog_one2one	rnf183	ring finger protein 183 [Source:ZFIN;Acc:ZDB-GENE-060929-1090]	0.0374032	17.4684	15.1252	0.0490263	28.6418	32.4659	0	0	2.27275	20.211	39.9695	0.124825	0	0	0	0	11.3359
ENSTNIG00000012588	ENSDARG00000069093	ortholog_one2one	col2a1a	collagen type II, alpha-1a [Source:ZFIN;Acc:ZDB-GENE-980526-192]	0.00919432	0.204975	1.49558	0.0156722	0.505252	5.00536	0.347668	0.118454	0.0985041	0.160317	0.229539	0.132887	0.100006	0.0320387	0.0269184	0.110948	0.203186
ENSTNIG00000016437	ENSDARG00000069111	ortholog_one2one	IKZF2	IKAROS family zinc finger 2 (Helios) [Source:HGNC Symbol;Acc:13177]	0.0998592	4.64391	1.9461	0.161367	8.86559	5.10227	1.65944	3.36862	3.33968	3.75293	2.88521	2.38029	3.85229	5.18344	5.83266	3.6133	3.89566
ENSTNIG00000010576	ENSDARG00000069194	ortholog_one2one	mycbpap	mycbp associated protein [Source:ZFIN;Acc:ZDB-GENE-080923-1]	0	4.27422	2.31524	0	17.0132	11.816	0.0924665	0.368221	0.41819	0	0	0.0327943	0.0822659	0.237199	0.963239	1.21966	0.478639
ENSTNIG00000019365	ENSDARG00000069206	ortholog_many2many	taar15	trace amine associated receptor 15 [Source:ZFIN;Acc:ZDB-GENE-041014-50]	0	0.212021	1.19908	0	0.348757	2.70439	0	0	0	0	0	0	0	0	0	0	0
ENSTNIG00000019365	ENSDARG00000069211	ortholog_many2many	taar14i	trace amine associated receptor 14i [Source:ZFIN;Acc:ZDB-GENE-060414-25]	0	0.212021	1.19908	0	0.348757	2.70439	0	0	0	0	0	0	0	0	0	0	0
ENSTNIG00000019365	ENSDARG00000069213	ortholog_many2many	taar14l	trace amine associated receptor 14l [Source:ZFIN;Acc:ZDB-GENE-041014-31]	0	0.212021	1.19908	0	0.348757	2.70439	0	0	0	0	0	0	0	0	0	0	0
ENSTNIG00000015534	ENSDARG00000069230	ortholog_one2one	zgc:153738	zgc:153738 [Source:ZFIN;Acc:ZDB-GENE-061013-622]	0	0.123718	0.516815	0	0.242132	1.32074	0.0955475	2.28853	2.94843	1.54882	0.325362	2.44674	2.32133	3.07556	3.14533	4.23797	2.37635
ENSTNIG00000017597	ENSDARG00000069283	ortholog_one2one	ercc8	excision repair cross-complementing rodent repair deficiency, complementation group 8 [Source:ZFIN;Acc:ZDB-GENE-041010-60]	0.0113659	10.6581	3.44955	0.0545689	41.7841	18.8151	5.77818	7.33937	7.13192	5.61519	7.21976	3.88451	4.56771	14.5685	15.3276	16.0317	13.3582
ENSTNIG00000000500	ENSDARG00000069323	ortholog_many2many	si:ch73-122g19.1	si:ch73-122g19.1 [Source:ZFIN;Acc:ZDB-GENE-110411-239]	0.0375614	10.2512	1.70861	0.157153	33.0113	7.93509	0	0	0	0	0	0	0	0	0	0	0
ENSTNIG00000001459	ENSDARG00000069323	ortholog_many2many	si:ch73-122g19.1	si:ch73-122g19.1 [Source:ZFIN;Acc:ZDB-GENE-110411-239]	0.0578775	29.7925	5.12648	0.337604	116.111	29.3247	0	0	0	0	0	0	0	0	0	0	0
ENSTNIG00000000164	ENSDARG00000069323	ortholog_many2many	si:ch73-122g19.1	si:ch73-122g19.1 [Source:ZFIN;Acc:ZDB-GENE-110411-239]	0.0833976	19.4289	3.75857	0.186094	40.1722	10.3737	0	0	0	0	0	0	0	0	0	0	0
ENSTNIG00000006144	ENSDARG00000069356	ortholog_one2one	LPHN2 (1 of 3)	latrophilin 2 [Source:HGNC Symbol;Acc:18582]	0.111417	4.93205	4.61944	0.19546	12.2183	15.2214	0.75055	3.35324	3.63777	4.94739	15.6313	3.02983	2.9284	9.58222	11.0112	16.0299	10.0828
ENSTNIG00000006999	ENSDARG00000069378	ortholog_one2one	pard6a	par-6 partitioning defective 6 homolog alpha (C. elegans) [Source:ZFIN;Acc:ZDB-GENE-070705-215]	0.0883	52.8298	53.8565	0.0727682	56.01	75.7869	4.66647	7.48803	6.64109	5.6419	5.12512	13.6399	9.55067	18.8906	23.405	28.6963	12.7012
ENSTNIG00000017092	ENSDARG00000069382	ortholog_one2one	mxtx1	mix-type homeobox gene 1 [Source:ZFIN;Acc:ZDB-GENE-000710-7]	0	42.2504	3.04898	0	98.7201	8.98636	0	0	6.68	29.2954	10.6385	0.0814879	0.204416	0.0327442	0.0412668	0.896819	23.8149
ENSTNIG00000005100	ENSDARG00000069435	ortholog_one2one	ccdc147	coiled-coil domain containing 147 [Source:ZFIN;Acc:ZDB-GENE-060929-128]	0	0.0451832	0.436318	0	0.223395	2.40292	0	0	0	0	0	0.029482	0	0.189548	0.179162	0.156639	0.225393
ENSTNIG00000011177	ENSDARG00000069464	ortholog_one2one	cox7a1	cytochrome c oxidase subunit VIIa polypeptide 1 (muscle) [Source:ZFIN;Acc:ZDB-GENE-060929-340]	0.0285543	12.6716	1.56426	0.0453696	22.0966	3.36307	0	0	0	0	0	1.14144	0	0.655233	0.33031	0.371296	0.566649
ENSTNIG00000013830	ENSDARG00000069496	ortholog_one2one	arl2	ADP-ribosylation factor-like 2 [Source:ZFIN;Acc:ZDB-GENE-041010-19]	0.847805	23.7853	36.2298	0.709426	25.0387	50.0065	0.259602	5.3954	8.02858	4.11273	4.28604	1.61245	1.92614	9.37956	19.3644	17.0175	8.64516
ENSTNIG00000001485	ENSDARG00000069549	ortholog_one2many	zgc:162396	zgc:162396 [Source:ZFIN;Acc:ZDB-GENE-030131-1190]	0	16.5233	1.41793	0	18.0709	2.00053	1.6406	6.56243	6.3495	4.2493	1.86733	0.634132	0.238612	3.77123	5.52352	5.05374	5.20058
ENSTNIG00000007559	ENSDARG00000069549	ortholog_one2many	zgc:162396	zgc:162396 [Source:ZFIN;Acc:ZDB-GENE-030131-1190]	0.0990113	85.341	118.227	0.138084	179.656	321.745	1.6406	6.56243	6.3495	4.2493	1.86733	0.634132	0.238612	3.77123	5.52352	5.05374	5.20058
ENSTNIG00000001384	ENSDARG00000069559	ortholog_one2many	muc13a	mucin 13a, cell surface associated [Source:ZFIN;Acc:ZDB-GENE-061207-26]	0	7.16833	43.2184	0	31.8288	277.077	0	0	0	0	0	0	0	0	0	0.00777261	0.0498208
ENSTNIG00000001483	ENSDARG00000069559	ortholog_one2many	muc13a	mucin 13a, cell surface associated [Source:ZFIN;Acc:ZDB-GENE-061207-26]	0	2.17801	14.8439	0	9.71647	123.345	0	0	0	0	0	0	0	0	0	0.00777261	0.0498208
ENSTNIG00000006467	ENSDARG00000069583	ortholog_one2many	CNDP1	carnosine dipeptidase 1 (metallopeptidase M20 family) [Source:HGNC Symbol;Acc:20675]	0	1.22493	18.7169	0.223316	10.4149	62.6068	0	0	0	0.22836	3.08406	0	0	0	0	0	0.50681
ENSTNIG00000000947	ENSDARG00000069583	ortholog_one2many	CNDP1	carnosine dipeptidase 1 (metallopeptidase M20 family) [Source:HGNC Symbol;Acc:20675]	0	0.736406	10.3709	0	2.27925	52.1588	0	0	0	0.22836	3.08406	0	0	0	0	0	0.50681
ENSTNIG00000005674	ENSDARG00000069624	ortholog_one2one	mrps18c	mitochondrial ribosomal protein S18C [Source:ZFIN;Acc:ZDB-GENE-060503-609]	1.00967	29.572	47.6966	1.12423	40.5274	86.4509	25.5951	19.4889	18.8936	18.0066	22.8863	8.21413	9.41457	13.9994	12.7662	6.987	6.98847
ENSTNIG00000006028	ENSDARG00000069717	ortholog_one2one	capn5a	calpain 5a [Source:ZFIN;Acc:ZDB-GENE-061103-214]	0.195552	4.2742	10.0275	0.177264	4.06392	13.6528	42.613	26.1302	20.4171	13.2169	3.58718	59.9785	71.6469	53.7291	44.9141	33.1161	24.1337
ENSTNIG00000003732	ENSDARG00000069815	ortholog_many2many	dnali1	dynein, axonemal, light intermediate chain 1 [Source:ZFIN;Acc:ZDB-GENE-080204-7]	0.027545	16.2125	7.83378	0.0192076	17.1043	10.8893	0.097756	0	0.635665	2.43416	3.02299	0	0	0	0	0	0
ENSTNIG00000003325	ENSDARG00000069815	ortholog_many2many	dnali1	dynein, axonemal, light intermediate chain 1 [Source:ZFIN;Acc:ZDB-GENE-080204-7]	0	4.2885	0.992046	0	9.9528	2.8102	0.097756	0	0.635665	2.43416	3.02299	0	0	0	0	0	0
ENSTNIG00000013867	ENSDARG00000069866	ortholog_one2many	sox1a	SRY-box containing gene 1a [Source:ZFIN;Acc:ZDB-GENE-040718-186]	0.00653561	0.723882	1.46649	0.00893732	1.10862	2.86596	0.148755	0.137297	0	0	0.388402	0	0.348445	0.510313	0.321568	0.210857	0.193078
ENSTNIG00000019005	ENSDARG00000069888	ortholog_one2many	cldna	claudin a [Source:ZFIN;Acc:ZDB-GENE-010328-1]	0.00449501	97.2633	3.31568	0.00626882	171.715	7.63301	0	0	0.318842	4.03338	0.738204	0.197613	0.0495721	0	0	0	3.24129
ENSTNIG00000018719	ENSDARG00000069982	ortholog_one2many	CABZ01073740.1	Uncharacterized protein [Source:UniProtKB/TrEMBL;Acc:E7FBY3]	0.120751	2.23618	3.75012	0.123319	4.45327	10.388	0.324095	0.386717	0.386717	0.110122	0.121838	0.285537	0.11938	0.152983	0.241001	0.108362	0.165376
ENSTNIG00000018093	ENSDARG00000070013	ortholog_one2one	dmrt2b	doublesex and mab-3 related transcription factor 2b [Source:ZFIN;Acc:ZDB-GENE-080813-1]	0.00211639	0.44311	0.626259	0.00285207	1.15273	2.0418	0.814945	2.18569	2.03145	0	0	0	0	0.385939	0.121598	0.0911238	0.125161
ENSTNIG00000016276	ENSDARG00000070025	ortholog_one2one	DCHS1 (2 of 2)	dachsous 1 (Drosophila) [Source:HGNC Symbol;Acc:13681]	0.000682471	0.432072	0.89279	0.000823907	0.768339	2.01347	0.2827	0.552533	0.392744	0.107069	0.0354047	0.322585	0.434215	1.45432	1.92847	2.5201	0.426526
ENSTNIG00000010679	ENSDARG00000070045	ortholog_one2one	celf4	CUGBP, Elav-like family member 4 [Source:ZFIN;Acc:ZDB-GENE-040718-300]	0.0267998	1.16779	0.937363	0.0398449	1.86077	1.84255	0	0.529988	0.475607	0	0	0.44463	0.637355	0.306283	0.579003	0.482109	0.0441459
ENSTNIG00000003656	ENSDARG00000070107	ortholog_one2one	six7	sine oculis homeobox homolog 7 [Source:ZFIN;Acc:ZDB-GENE-990825-28]	0	5.1662	18.5618	0	4.75682	22.0212	0	0	0	0.256289	4.29989	0	0	0	0	0	1.66099
ENSTNIG00000006370	ENSDARG00000070227	ortholog_one2one	nhsa	Nance-Horan syndrome a (human) [Source:ZFIN;Acc:ZDB-GENE-090617-1]	0.0767956	4.2606	1.88335	0.122213	13.4198	7.72206	0.359775	1.07428	1.1928	0.317773	0.489598	0.231981	0.457233	1.33167	1.39856	1.74398	0.683302
ENSTNIG00000004396	ENSDARG00000070266	ortholog_one2one	spock3	sparc/osteonectin, cwcv and kazal-like domains proteoglycan (testican) 3 [Source:ZFIN;Acc:ZDB-GENE-090311-24]	0.0222927	4.96854	1.49597	0.0547776	17.5671	6.84001	0	0	0	0.0814145	0	0	0	0	0.0919925	0.0689381	0.126251
ENSTNIG00000010094	ENSDARG00000070337	ortholog_one2one	hoxc1a	homeo box C1a [Source:ZFIN;Acc:ZDB-GENE-000822-2]	0.0194369	4.01532	24.7666	0.0367615	9.95345	79.3845	0	0	0	0	0.195844	0	0	0	0	0	0.051906
ENSTNIG00000001760	ENSDARG00000070340	ortholog_one2one	hoxc5a	homeo box C5a [Source:ZFIN;Acc:ZDB-GENE-980526-533]	0.0517625	1.69406	10.7545	0.0667452	3.1157	25.8672	0	0	0	0	0.329355	0	0	0	0	0	0
ENSTNIG00000009221	ENSDARG00000070362	ortholog_one2one	cx30.9	connexin 30.9 [Source:ZFIN;Acc:ZDB-GENE-050616-2]	0.0987901	2.60434	1.88316	0.319914	12.3891	10.93	0.305007	0.73115	0.451372	0.753989	1.3701	0	0	0	0	0	0.158307
ENSTNIG00000000620	ENSDARG00000070367	ortholog_one2many	BCAM (2 of 2)	basal cell adhesion molecule (Lutheran blood group) [Source:HGNC Symbol;Acc:6722]	0.0290731	1.54559	26.3749	0.0394591	3.44686	77.2038	0	0	0	0	0	NA	NA	NA	NA	NA	NA
ENSTNIG00000014743	ENSDARG00000070402	ortholog_one2one	CABZ01040253.1	Uncharacterized protein [Source:UniProtKB/TrEMBL;Acc:H9GXR5]	0.00753032	6.51462	6.0066	0.038108	23.5796	28.4887	3.02143	3.86176	3.61029	6.56954	2.09187	NA	NA	NA	NA	NA	NA
ENSTNIG00000014744	ENSDARG00000070404	ortholog_one2one	fam212ab	family with sequence similarity 212, member Ab [Source:ZFIN;Acc:ZDB-GENE-030131-5539]	0.0397649	21.6927	9.68895	0.0647031	44.219	25.7001	20.4975	8.28665	13.2425	48.7169	37.3627	139.314	148.203	30.4788	43.8387	32.8522	44.2528
ENSTNIG00000018272	ENSDARG00000070420	ortholog_one2one	cyp24a1	cytochrome P450, family 24, subfamily A, polypeptide 1 [Source:ZFIN;Acc:ZDB-GENE-060825-1]	0	0.449638	7.57461	0	0.911189	20.9579	0	0	1.46368	7.13322	2.65702	0.0363481	0	0	0	0.33106	7.85655
ENSTNIG00000010968	ENSDARG00000070426	ortholog_one2one	chac1	ChaC, cation transport regulator-like 1 [Source:ZFIN;Acc:ZDB-GENE-030131-1957]	1.61895	86.3012	281.737	1.23062	81.5705	353.5	306.892	296.267	162.347	44.0851	50.5844	111.225	85.7715	218.975	201.533	164.694	44.047
ENSTNIG00000010965	ENSDARG00000070434	ortholog_one2one	rhov	ras homolog gene family, member V [Source:ZFIN;Acc:ZDB-GENE-031002-10]	0.357251	126.83	7.1389	0.282776	111.728	8.28015	18.6633	9.35365	21.9556	82.8577	63.7087	29.1111	45.9408	15.9805	13.2117	17.7186	104.562
ENSTNIG00000013071	ENSDARG00000070475	ortholog_one2one	khdrbs1b	KH domain containing, RNA binding, signal transduction associated 1b [Source:ZFIN;Acc:ZDB-GENE-040426-2344]	0.0147864	26.4721	9.97534	0.0235676	56.986	28.3056	147.722	175.313	234.51	503.289	444.406	25.3418	39.5401	120.929	132.053	145.005	367.966
ENSTNIG00000014757	ENSDARG00000070485	ortholog_one2one	CORT	cortistatin [Source:HGNC Symbol;Acc:2257]	0.700362	29.3645	22.9104	0.780486	32.64	32.6311	0.450602	2.83556	10.2559	35.8503	40.2571	0.605582	0.976581	1.52957	3.24201	2.75784	12.8069
ENSTNIG00000007290	ENSDARG00000070597	ortholog_one2one	prelp	proline/arginine-rich end leucine-rich repeat protein [Source:ZFIN;Acc:ZDB-GENE-080327-24]	0.00537334	0.270626	2.26141	0.0131755	0.77795	8.0705	0	0	0	0	0	0	0	0	0	0.0207603	0
ENSTNIG00000009687	ENSDARG00000070625	ortholog_one2one	enpp5	ectonucleotide pyrophosphatase/phosphodiesterase 5 [Source:ZFIN;Acc:ZDB-GENE-041014-10]	0	0.124626	2.43688	0	0.253141	6.28382	1.18957	2.72208	2.7225	1.33361	0.399202	0.520852	0.382413	2.81781	2.72775	2.31412	1.77467
ENSTNIG00000014253	ENSDARG00000070677	ortholog_many2many	fezf2	FEZ family zinc finger 2 [Source:ZFIN;Acc:ZDB-GENE-001103-3]	0	0.719981	12.0118	0	0.71106	15.5018	0	0	0	0	25.1094	0.0836264	0.157335	0	0.0846995	0.952092	0.0290605
ENSTNIG00000004903	ENSDARG00000070743	ortholog_one2one	TMEM45A	transmembrane protein 45A [Source:HGNC Symbol;Acc:25480]	0	0.737221	3.80156	0	0.753276	5.25091	7.67676	9.18689	9.05074	4.86789	2.27411	14.76	11.9012	26.0703	14.7851	18.5279	14.5139
ENSTNIG00000006239	ENSDARG00000070770	ortholog_many2many	her4.3	hairy-related 4.3 [Source:ZFIN;Acc:ZDB-GENE-081030-7]	0	14.862	18.5937	0	25.0321	43.3459	0	0	0	0	1.79007	0	0	0	0	0	0
ENSTNIG00000006238	ENSDARG00000070770	ortholog_many2many	her4.3	hairy-related 4.3 [Source:ZFIN;Acc:ZDB-GENE-081030-7]	0	14.1122	41.6928	0	28.4293	110.278	0	0	0	0	1.79007	0	0	0	0	0	0
ENSTNIG00000002980	ENSDARG00000070774	ortholog_many2many	irgf1	immunity-related GTPase family, f1 [Source:ZFIN;Acc:ZDB-GENE-051212-5]	0.0151585	3.19935	4.00855	0.0507055	10.4817	11.2149	0	0	0	0	0	0	0	0.031845	0.200668	0	0
ENSTNIG00000000142	ENSDARG00000070774	ortholog_many2many	irgf1	immunity-related GTPase family, f1 [Source:ZFIN;Acc:ZDB-GENE-051212-5]	0.00454753	3.7821	2.72376	0.0095132	10.147	10.7849	0	0	0	0	0	0	0	0.031845	0.200668	0	0
ENSTNIG00000001821	ENSDARG00000070774	ortholog_many2many	irgf1	immunity-related GTPase family, f1 [Source:ZFIN;Acc:ZDB-GENE-051212-5]	0	1.64636	1.63247	0	5.12446	6.3687	0	0	0	0	0	0	0	0.031845	0.200668	0	0
ENSTNIG00000002956	ENSDARG00000070774	ortholog_many2many	irgf1	immunity-related GTPase family, f1 [Source:ZFIN;Acc:ZDB-GENE-051212-5]	0	4.49454	1.55819	0.043372	12.5583	6.36145	0	0	0	0	0	0	0	0.031845	0.200668	0	0
ENSTNIG00000000212	ENSDARG00000070774	ortholog_many2many	irgf1	immunity-related GTPase family, f1 [Source:ZFIN;Acc:ZDB-GENE-051212-5]	0	2.92142	3.34382	0	7.82117	7.83789	0	0	0	0	0	0	0	0.031845	0.200668	0	0
ENSTNIG00000001820	ENSDARG00000070774	ortholog_many2many	irgf1	immunity-related GTPase family, f1 [Source:ZFIN;Acc:ZDB-GENE-051212-5]	0	2.09518	0.459186	0.0191529	7.96704	4.90478	0	0	0	0	0	0	0	0.031845	0.200668	0	0
ENSTNIG00000000628	ENSDARG00000070774	ortholog_many2many	irgf1	immunity-related GTPase family, f1 [Source:ZFIN;Acc:ZDB-GENE-051212-5]	0.0939253	5.23378	3.63524	0.0748522	7.6288	5.30029	0	0	0	0	0	0	0	0.031845	0.200668	0	0
ENSTNIG00000004480	ENSDARG00000070774	ortholog_many2many	irgf1	immunity-related GTPase family, f1 [Source:ZFIN;Acc:ZDB-GENE-051212-5]	0.00316097	2.37337	0.379709	0.0529	11.2033	2.4599	0	0	0	0	0	0	0	0.031845	0.200668	0	0
ENSTNIG00000014245	ENSDARG00000070775	ortholog_many2many	cyp2x9	cytochrome P450, family 2, subfamily X, polypeptide 9 [Source:ZFIN;Acc:ZDB-GENE-061027-109]	0	1.05109	8.17273	0	2.27856	23.982	0	0	0	0.366237	0.38433	0	0	0	0.0942881	0.0353292	0.258803
ENSTNIG00000005467	ENSDARG00000070794	ortholog_one2one	greb1	growth regulation by estrogen in breast cancer 1 [Source:ZFIN;Acc:ZDB-GENE-070112-332]	0.011595	0.451127	8.98437	0.0150482	0.86469	23.8689	0.498124	0.350392	0.488238	4.99968	25.9285	3.20769	2.23074	2.96074	3.18452	4.0015	2.40595
ENSTNIG00000005878	ENSDARG00000070852	ortholog_many2many	zgc:195077	zgc:195077 [Source:ZFIN;Acc:ZDB-GENE-080724-9]	0.022018	0.244995	3.45582	0.0641426	0.996272	15.5173	0	0	0	0	0	0	0	0	0	0	0
ENSTNIG00000005878	ENSDARG00000070872	ortholog_many2many	CR855393.1	Uncharacterized protein [Source:UniProtKB/TrEMBL;Acc:F1QBF0]	0.022018	0.244995	3.45582	0.0641426	0.996272	15.5173	0	0	0	0	0	0	0	0	0	0	0
ENSTNIG00000003970	ENSDARG00000070913	ortholog_one2one	sox2	SRY-box containing gene 2 [Source:ZFIN;Acc:ZDB-GENE-030909-1]	0.072893	24.1747	22.4056	0.112977	40.8344	49.7079	0.20944	0.176559	0.29834	41.8802	45.5838	0.0367322	0.138216	0.1476	0.111611	0.195159	39.8765
ENSTNIG00000016051	ENSDARG00000070914	ortholog_one2one	dusp6	dual specificity phosphatase 6 [Source:ZFIN;Acc:ZDB-GENE-030613-1]	0.431319	6.0392	12.2812	0.92298	10.1493	27.3609	0	0.0779005	8.34205	100.456	88.6209	0.446156	0.164588	0.27419	0.21265	9.95983	88.4281
ENSTNIG00000010449	ENSDARG00000070945	ortholog_one2many	zgc:163083	zgc:163083 [Source:ZFIN;Acc:ZDB-GENE-070424-53]	0.120625	5.90504	6.80744	0.129406	7.34763	11.4379	0	0	0	0	1.48612	0	0	0	0	0	0
ENSTNIG00000010449	ENSDARG00000070948	ortholog_one2many	zgc:123284	zgc:123284 [Source:ZFIN;Acc:ZDB-GENE-051113-92]	0.120625	5.90504	6.80744	0.129406	7.34763	11.4379	0	0	0.197059	0	0	0	0	0	0	0	0.131023
ENSTNIG00000001248	ENSDARG00000070950	ortholog_one2one	STYK1 (1 of 2)	serine/threonine/tyrosine kinase 1 [Source:HGNC Symbol;Acc:18889]	0.0136942	2.03111	3.08253	0.0160634	4.06727	8.52809	0	0	0	0.38441	1.29239	0	0	0	0	0	0
ENSTNIG00000006601	ENSDARG00000071099	ortholog_many2many	IMPG2 (3 of 4)	interphotoreceptor matrix proteoglycan 2 [Source:HGNC Symbol;Acc:18362]	0.0299682	2.75612	0.496993	0.0415634	6.19929	1.47198	0	0	0	0	0	0	0	0	0	0	0
ENSTNIG00000002631	ENSDARG00000071252	ortholog_one2one	scn1bb	sodium channel, voltage-gated, type I, beta b [Source:ZFIN;Acc:ZDB-GENE-090408-1]	0.0203817	0.619207	0.882206	0.0569557	1.96005	4.05275	2.48561	1.84505	1.49825	0.941531	0	13.7795	16.8512	13.5657	6.97817	5.57798	3.83075
ENSTNIG00000010647	ENSDARG00000071325	ortholog_one2one	C22H19orf26 (1 of 2)	chromosome 19 open reading frame 26 [Source:HGNC Symbol;Acc:28617]	0.00759803	0.865368	0.495584	0.0158217	2.11494	1.3865	0.635597	0.69122	0.526083	2.04814	1.9909	3.78937	0.576108	2.12252	1.39563	1.3945	3.91056
ENSTNIG00000009833	ENSDARG00000071341	ortholog_one2one	abch1	ATP-binding cassette, sub-family H, member 1 [Source:ZFIN;Acc:ZDB-GENE-050517-42]	0.193577	3.24991	3.688	0.592279	14.5789	21.5335	0	0	0	0	0	0	0	0.178665	0	0.253107	0
ENSTNIG00000010634	ENSDARG00000071375	ortholog_one2many	celf5	cugbp, Elav-like family member 5 [Source:ZFIN;Acc:ZDB-GENE-050208-746]	0.00232401	0.301409	0.93032	0.0156938	1.38059	4.67492	0.361576	0.160904	0.269614	0	0	2.01013	2.40664	1.06473	1.1105	1.00557	0.603275
ENSTNIG00000010636	ENSDARG00000071377	ortholog_one2one	hsd11b3a	hydroxysteroid (11-beta) dehydrogenase 3a [Source:ZFIN;Acc:ZDB-GENE-040426-1002]	0.0966263	11.2313	2.19056	0.0709664	10.9277	2.73075	1.43076	2.44242	1.56757	3.10255	5.77755	0	0	1.3327	1.18558	0.888457	0.338978
ENSTNIG00000010637	ENSDARG00000071378	ortholog_one2one	C22H19orf70	chromosome 19 open reading frame 70 [Source:HGNC Symbol;Acc:33702]	0.630187	37.6625	29.6553	0.701562	40.0025	41.9451	1.12946	4.4692	4.27346	9.27275	13.8681	1.39524	0.328125	7.14824	6.88905	5.49351	12.4849
ENSTNIG00000016841	ENSDARG00000071497	ortholog_one2one	zic3	zic family member 3 heterotaxy 1 (odd-paired homolog, Drosophila) [Source:ZFIN;Acc:ZDB-GENE-030708-2]	0	19.5758	21.236	0	17.9531	25.9316	0	0.22971	6.0713	31.0141	78.9793	0.0522736	0.0327826	0.105025	0	1.19028	26.4669
ENSTNIG00000002667	ENSDARG00000071555	ortholog_one2one	zgc:153675	zgc:153675 [Source:ZFIN;Acc:ZDB-GENE-061013-567]	0.0470281	1.39173	4.74588	0.0327935	1.9973	7.62691	326.295	176.788	136.153	51.395	12.9804	291.929	300.528	144.217	130.342	116.601	66.2065
ENSTNIG00000008135	ENSDARG00000071626	ortholog_one2many	PTGDS (3 of 3)	prostaglandin D2 synthase 21kDa (brain) [Source:HGNC Symbol;Acc:9592]	0.0222908	93.3241	56.7677	0.0233156	115.337	92.6457	0	1.04851	3.6309	21.3465	36.4314	1.46067	0	0.754635	0.528361	0.0791895	2.24789
ENSTNIG00000016237	ENSDARG00000071658	ortholog_one2one	ywhag2	3-monooxygenase/tryptophan 5-monooxygenase activation protein, gamma polypeptide 2 [Source:ZFIN;Acc:ZDB-GENE-061023-2]	0	12.2127	24.6341	0.51576	20.9475	38.0999	0	0	0.141877	3.38704	0.820035	0	0	0	0.139229	0.0347788	4.9362
ENSTNIG00000003576	ENSDARG00000071703	ortholog_one2many	arg1	arginase, liver [Source:ZFIN;Acc:ZDB-GENE-040724-181]	0.00577573	1.12268	0.520865	0.0174454	2.81048	1.89597	0	0	0	0	0	0	0	0	0	0	0.0522119
ENSTNIG00000015208	ENSDARG00000071841	ortholog_many2many	si:dkey-32n7.9	si:dkey-32n7.9 [Source:ZFIN;Acc:ZDB-GENE-121214-356]	0	0.417561	1.28389	0	0.41186	1.76187	0	0	0	0	0	0	0	0	0	0	0
ENSTNIG00000008719	ENSDARG00000071865	ortholog_one2one	nrp1a	neuropilin 1a [Source:ZFIN;Acc:ZDB-GENE-030519-2]	0.0284372	1.12283	6.63909	0.0599537	3.74118	27.832	0.192045	1.61874	1.18095	0.388197	1.0728	0.104397	0.247334	0.531362	1.24534	1.12693	0.362783
ENSTNIG00000009344	ENSDARG00000073681	ortholog_one2one	BX511086.1	Uncharacterized protein [Source:UniProtKB/TrEMBL;Acc:E7F0P4]	0.00809716	0.208361	0.324815	0.0158789	0.380517	0.989682	0.0131239	0.0470201	0.0470201	0	0.0294104	0.339016	1.02761	0.234612	0.505511	1.09716	0.127627
ENSTNIG00000018710	ENSDARG00000073684	ortholog_one2one	quo	quattro [Source:ZFIN;Acc:ZDB-GENE-030131-9944]	0.0465592	9.26597	7.22854	0.151458	44.1616	41.9033	0	0	0	0.0339793	0.095208	0.0475377	0.11925	0.0477551	0.0481478	0.054122	0.446028
ENSTNIG00000019186	ENSDARG00000073747	ortholog_one2one	BX000468.1	Uncharacterized protein [Source:UniProtKB/TrEMBL;Acc:E7FB25]	0	15.2804	9.74603	0	28.7841	24.9407	0.677197	0.54708	1.06324	0.572765	0	0.341032	1.1763	3.63146	6.73545	1.87662	3.022
ENSTNIG00000012257	ENSDARG00000073781	ortholog_one2one	ALOX15B	arachidonate 15-lipoxygenase, type B [Source:HGNC Symbol;Acc:434]	0	0.269864	389.253	0	0.290347	572.871	0.0669815	0	0	0	0	0	0	0	0	0	0
ENSTNIG00000014133	ENSDARG00000073835	ortholog_one2many	BX927317.2	Uncharacterized protein [Source:UniProtKB/TrEMBL;Acc:E7FGF2]	0.0325152	1.75785	2.21137	0.0381294	2.61436	4.31065	0	0	0	0	0	0	0	0	0.0930982	0	0
ENSTNIG00000008029	ENSDARG00000073883	ortholog_one2many	clstn3	calsyntenin 3 [Source:ZFIN;Acc:ZDB-GENE-100921-73]	0.0240486	1.3493	0.400477	0.0738962	5.09488	1.94073	0	0	0	0	0	0.0534239	0	0.0429346	0.270547	0.141921	0.018565
ENSTNIG00000004326	ENSDARG00000073901	ortholog_one2many	CABZ01046997.2	Uncharacterized protein [Source:UniProtKB/TrEMBL;Acc:E7FFD0]	0.144742	21.579	19.9633	0.135197	35.1523	43.6197	0	0	0	0.107112	0.201466	0	0	0	0	0	0.0113017
ENSTNIG00000014077	ENSDARG00000073912	ortholog_one2many	si:ch211-202h22.7	si:ch211-202h22.7 [Source:ZFIN;Acc:ZDB-GENE-090313-77]	0.0147752	30.8991	12.316	0.0206059	66.6273	38.2796	0	0	0	5.96995	10.9713	0	0	0	0	0	11.4593
ENSTNIG00000019232	ENSDARG00000073970	ortholog_one2many	mctp2b	multiple C2 domains, transmembrane 2b [Source:ZFIN;Acc:ZDB-GENE-050506-136]	1.1274	16.1453	2.3867	1.67666	37.129	6.31114	8.07463	51.4458	49.197	28.0114	0.847471	4.609	5.29631	68.7137	68.4289	58.5067	48.0878
ENSTNIG00000008055	ENSDARG00000073978	ortholog_one2many	crabp2a	cellular retinoic acid binding protein 2, a [Source:ZFIN;Acc:ZDB-GENE-020320-4]	0.146963	11.588	96.1853	0.239329	22.3711	242.778	0	0	0	0	0.98759	0	0	0	0	0	0
ENSTNIG00000014711	ENSDARG00000074002	ortholog_one2one	slc6a11a	solute carrier family 6 (neurotransmitter transporter, GABA), member 11a [Source:ZFIN;Acc:ZDB-GENE-030131-3729]	0	1.00691	0.255601	0	3.10821	0.907942	0.112138	0.334342	0.334342	0.131655	0.17096	0	0	0	0.123046	0.345786	0.0422174
ENSTNIG00000013339	ENSDARG00000074011	ortholog_one2many	FAM196A (2 of 3)	family with sequence similarity 196, member A [Source:HGNC Symbol;Acc:33859]	5.11867	1.67159	0.570005	9.04366	7.91107	3.01181	0	0	0	0	0.166286	0	0	0	0	0.214587	0
ENSTNIG00000007068	ENSDARG00000074028	ortholog_one2one	ZNFX1	zinc finger, NFX1-type containing 1 [Source:HGNC Symbol;Acc:29271]	0.039258	2.84122	0.308239	0.104981	18.4864	1.60781	0.924991	1.12603	3.17662	2.67796	1.34024	1.01413	0.738211	4.04597	2.7146	2.73529	4.79536
ENSTNIG00000015218	ENSDARG00000074056	ortholog_one2one	kctd15b	potassium channel tetramerisation domain containing 15b [Source:ZFIN;Acc:ZDB-GENE-040801-34]	0.0375345	3.82939	9.23405	0.0734039	7.63436	23.7989	9.11975	6.66509	6.81951	3.12732	1.55652	2.1917	8.013	2.84818	1.46414	1.1326	2.30108
ENSTNIG00000018709	ENSDARG00000074094	ortholog_one2one	tgm2b	transglutaminase 2b [Source:ZFIN;Acc:ZDB-GENE-030131-2576]	0.0084816	5.9687	54.0047	0.00591436	6.33943	76.0236	0.522775	0.501278	0.455506	0.392497	0	0.303306	5.27163	4.94472	1.22879	2.17055	6.1132
ENSTNIG00000016477	ENSDARG00000074143	ortholog_one2one	myo10l3	myosin X-like 3 [Source:ZFIN;Acc:ZDB-GENE-070912-237]	0.00572886	9.65615	4.46435	0.0178962	19.0286	12.416	0	0.0285274	0.0498986	0.16921	0.199996	0.0380542	0.0318202	0.0305826	0.0128475	0.08665	0.740545
ENSTNIG00000005221	ENSDARG00000074148	ortholog_one2one	rbpjl	recombination signal binding protein for immunoglobulin kappa J region-like [Source:ZFIN;Acc:ZDB-GENE-050307-4]	0	0.196268	0.546164	0	0.362215	1.79114	0	0	0	0	0	0	0	0	0	0	0
ENSTNIG00000015190	ENSDARG00000074229	ortholog_one2one	PRR12 (1 of 2)	proline rich 12 [Source:HGNC Symbol;Acc:29217]	0.261354	11.3696	2.79207	0.654196	26.4206	8.12256	9.66685	17.0353	16.8557	22.9645	22.5221	14.5715	20.5571	19.3058	24.2595	30.8796	49.7149
ENSTNIG00000013171	ENSDARG00000074242	ortholog_one2many	serbp1a	SERPINE1 mRNA binding protein 1a [Source:ZFIN;Acc:ZDB-GENE-030131-7389]	2.89277	76.7913	151.848	9.82937	334.807	876.413	23.2724	109.352	175.637	413.14	637.486	1.97899	1.80906	4.63652	3.19343	7.91766	15.2228
ENSTNIG00000019097	ENSDARG00000074286	ortholog_one2one	hint3	histidine triad nucleotide binding protein 3 [Source:ZFIN;Acc:ZDB-GENE-100922-168]	0.0786645	2.85857	2.79721	0.0700912	2.85203	3.74451	0.572689	2.73567	3.26979	2.52746	3.26215	0.117656	0.184465	1.39469	1.84707	1.69673	2.59626
ENSTNIG00000018443	ENSDARG00000074307	ortholog_one2one	RAPGEF5 (2 of 2)	Rap guanine nucleotide exchange factor (GEF) 5 [Source:HGNC Symbol;Acc:16862]	0	3.12409	0.993917	0	10.4798	4.3149	0.469289	3.69225	2.68411	1.1225	3.20945	0.922142	1.64496	6.57097	9.319	13.2827	1.59512
ENSTNIG00000011478	ENSDARG00000074308	ortholog_one2one	fam211ba	family with sequence similarity 211, member Ba [Source:ZFIN;Acc:ZDB-GENE-081104-225]	0	1.63837	0.510265	0	2.8088	1.15187	8.88936	3.37078	1.47771	0.565329	0.928592	14.612	25.1327	13.2658	11.5721	16.5814	2.7334
ENSTNIG00000004257	ENSDARG00000074319	ortholog_one2one	sall1a	sal-like 1a (Drosophila) [Source:ZFIN;Acc:ZDB-GENE-020228-2]	0.0105634	16.3458	8.40539	0.0274427	92.8859	21.3879	0.812726	2.52768	1.91925	7.15825	8.65991	0.756751	0.614169	5.04422	3.96757	4.96667	21.7186
ENSTNIG00000010042	ENSDARG00000074320	ortholog_one2one	KCNAB3	potassium voltage-gated channel, shaker-related subfamily, beta member 3 [Source:HGNC Symbol;Acc:6230]	0.0031881	0.436213	0.152486	0.00668724	1.71651	0.805906	0.277494	0.761955	0.429323	0	0	0	0	0.18719	0.314549	0	0.215844
ENSTNIG00000000472	ENSDARG00000074341	ortholog_many2many	AGPHD1 (1 of 2)	aminoglycoside phosphotransferase domain containing 1 [Source:HGNC Symbol;Acc:34403]	0.0170331	1.82813	8.85751	0.0118775	2.64275	11.426	0	0	0	0	0.473372	0.0595147	0.0746475	0	0	0	0.0413632
ENSTNIG00000011035	ENSDARG00000074347	ortholog_one2many	st8sia1	ST8 alpha-N-acetyl-neuraminide alpha-2,8-sialyltransferase 1 [Source:ZFIN;Acc:ZDB-GENE-051005-1]	0.155055	25.17	13.3202	0.133563	25.4662	17.4495	0	0	1.63281	1.28958	2.33894	0.296996	0.0931281	0.596707	0.90242	1.46524	7.48252
ENSTNIG00000007235	ENSDARG00000074357	ortholog_one2one	BICD1 (2 of 2)	bicaudal D homolog 1 (Drosophila) [Source:HGNC Symbol;Acc:1049]	0	0.710219	0.0913468	0	1.20638	0.176572	0	0	0	0	0	0.151199	0.151715	0.437444	0.336906	0.252473	0.0840675
ENSTNIG00000013079	ENSDARG00000074358	ortholog_one2one	CU469518.1	Uncharacterized protein [Source:UniProtKB/TrEMBL;Acc:E7F0P9]	0.0111454	1.67436	0.412828	0.0549831	9.07657	2.83028	0	0	0	0	0	0	0	0	0	0	0.0132813
ENSTNIG00000008517	ENSDARG00000074366	ortholog_one2many	FP245444.1	Uncharacterized protein [Source:UniProtKB/TrEMBL;Acc:E7F1D8]	0.134427	16.7854	3.29867	0.290036	60.5446	16.4396	6.94791	19.6559	22.2182	11.0413	12.3475	2.04326	3.11197	6.77359	10.8648	13.736	8.54586
ENSTNIG00000000817	ENSDARG00000074379	ortholog_one2one	knstrn	kinetochore-localized astrin/SPAG5 binding protein [Source:ZFIN;Acc:ZDB-GENE-081022-187]	0.494398	33.0491	33.4507	0.540633	43.0489	56.9699	48.2607	6.99593	5.28263	12.476	11.1109	37.5121	47.2021	18.0882	18.0163	12.2153	11.2695
ENSTNIG00000012180	ENSDARG00000074386	ortholog_one2one	CDH12 (2 of 2)	cadherin 12, type 2 (N-cadherin 2) [Source:HGNC Symbol;Acc:1751]	0.640006	0.700633	4.02755	0.846483	1.43743	10.14	0.117136	0	0	0	0	0.643861	0.269192	0.172481	0.144916	0.244346	0.223744
ENSTNIG00000003403	ENSDARG00000074397	ortholog_one2one	BNC1	basonuclin 1 [Source:HGNC Symbol;Acc:1081]	0	0.368508	1.85119	0	0.574194	3.90517	0.128782	0.161653	0.117814	0.124743	0.216881	0.029448	0	0	0	0	0.204666
ENSTNIG00000010024	ENSDARG00000074453	ortholog_one2many	zfx	zinc finger protein, X-linked [Source:ZFIN;Acc:ZDB-GENE-061220-2]	0.374849	18.7376	8.53435	1.46807	87.6831	51.111	2.64256	7.51216	20.6755	47.4036	45.8674	5.8773	4.92443	15.3365	25.8112	34.2243	65.373
ENSTNIG00000008633	ENSDARG00000074502	ortholog_one2many	zmiz1a	zinc finger, MIZ-type containing 1a [Source:ZFIN;Acc:ZDB-GENE-080220-27]	0.15074	3.57499	2.15376	0.359476	14.1778	11.0621	1.6929	4.33198	2.50887	0.117387	4.14114	3.09124	3.16022	5.25786	6.77648	8.50118	1.04479
ENSTNIG00000013152	ENSDARG00000074502	ortholog_one2many	zmiz1a	zinc finger, MIZ-type containing 1a [Source:ZFIN;Acc:ZDB-GENE-080220-27]	0	4.58116	3.09226	0	15.254	13.0819	1.6929	4.33198	2.50887	0.117387	4.14114	3.09124	3.16022	5.25786	6.77648	8.50118	1.04479
ENSTNIG00000019365	ENSDARG00000074516	ortholog_many2many	taar19l	trace amine associated receptor 19l [Source:ZFIN;Acc:ZDB-GENE-091116-28]	0	0.212021	1.19908	0	0.348757	2.70439	0	0	0	0	0	0	0	0	0	0	0
ENSTNIG00000011693	ENSDARG00000074524	ortholog_one2one	CNTNAP1	contactin associated protein 1 [Source:HGNC Symbol;Acc:8011]	0	2.42518	0.117886	0	2.64507	0.155449	0	0.0493422	0	0	0	0	0	0.0956341	0.0200876	0.0752669	0
ENSTNIG00000013636	ENSDARG00000074528	ortholog_one2one	PRTFDC1 (2 of 2)	phosphoribosyl transferase domain containing 1 [Source:HGNC Symbol;Acc:23333]	0.0338284	0.831095	3.14089	0.0980983	2.53492	13.0296	0	0	0	0	0	0	0	0	0	0	0
ENSTNIG00000005123	ENSDARG00000074535	ortholog_one2one	LINGO2 (1 of 2)	leucine rich repeat and Ig domain containing 2 [Source:HGNC Symbol;Acc:21207]	0.0231722	7.64519	0.608388	0.0599621	25.3659	2.69617	0.13091	1.76924	1.83005	0.332498	0	0.392321	0.524881	3.63636	5.77489	5.87605	1.41786
ENSTNIG00000010407	ENSDARG00000074563	ortholog_one2one	CR759921.2	Uncharacterized protein [Source:UniProtKB/TrEMBL;Acc:E7F3I2]	0.0457269	4.22256	1.58626	0.0372005	3.80054	1.86465	0.845822	0.885038	0.85622	0.161775	0	0.0885826	0.0555533	0.154245	0.104673	0.145675	0.133392
ENSTNIG00000013550	ENSDARG00000074570	ortholog_one2one	FP016199.1	Uncharacterized protein [Source:UniProtKB/TrEMBL;Acc:F1QK23]	0.143468	146.554	15.1095	0.132052	179.058	23.7007	0	0	0.161212	0.71092	0.296177	0	0	0	0	0.0466232	0.256153
ENSTNIG00000013171	ENSDARG00000074580	ortholog_one2many	serbp1a	SERPINE1 mRNA binding protein 1a [Source:ZFIN;Acc:ZDB-GENE-030131-7389]	2.89277	76.7913	151.848	9.82937	334.807	876.413	11.1252	47.0091	72.8101	174.687	271.493	3.38628	4.33142	7.73313	10.3232	4.88593	15.3094
ENSTNIG00000007361	ENSDARG00000074599	ortholog_one2one	FRMD4B (2 of 2)	FERM domain containing 4B [Source:HGNC Symbol;Acc:24886]	0.091486	7.64423	2.35014	0.256666	19.9597	8.8037	10.5941	15.2585	9.71211	3.29977	1.87689	7.28475	8.42374	49.3602	40.6214	31.3045	17.5604
ENSTNIG00000007050	ENSDARG00000074625	ortholog_one2one	ARHGAP40	Rho GTPase activating protein 40 [Source:HGNC Symbol;Acc:16226]	0.00239939	23.123	3.3131	0.00167314	27.5915	5.1318	0	0	0.490626	2.68834	1.4298	0.112964	0.0472289	0.242091	0.190689	0.11432	6.54255
ENSTNIG00000018062	ENSDARG00000074635	ortholog_one2one	abca1a	ATP-binding cassette, sub-family A (ABC1), member 1A [Source:ZFIN;Acc:ZDB-GENE-031006-12]	0.196173	8.19016	5.57873	0.564831	23.4181	21.6471	0.0291505	0.0331669	0.0906854	0.421753	0.283496	0.0226328	0.0993569	0.0909453	0.0573082	0.146017	2.03704
ENSTNIG00000006683	ENSDARG00000074666	ortholog_many2many	zgc:153760	zgc:153760 [Source:ZFIN;Acc:ZDB-GENE-060929-528]	0.0112626	374.759	38.3399	0.00785357	446.13	60.2723	0	0	0	0.544921	1.61831	0	0	0	0	0	0.231497
ENSTNIG00000015199	ENSDARG00000074666	ortholog_many2many	zgc:153760	zgc:153760 [Source:ZFIN;Acc:ZDB-GENE-060929-528]	0	10.8165	1.63406	0	42.2291	7.00451	0	0	0	0.544921	1.61831	0	0	0	0	0	0.231497
ENSTNIG00000006158	ENSDARG00000074667	ortholog_one2one	akt1s1	AKT1 substrate 1 (proline-rich) [Source:ZFIN;Acc:ZDB-GENE-030131-482]	0.171593	7.02934	5.37841	0.270343	14.2548	14.796	209.751	143.86	156.564	181.716	153.52	202.68	223.079	123.869	110.517	108.847	156.671
ENSTNIG00000011944	ENSDARG00000074669	ortholog_one2one	CACNG4 (1 of 2)	calcium channel, voltage-dependent, gamma subunit 4 [Source:HGNC Symbol;Acc:1408]	0	1.4634	0.33065	0	2.96972	0.885539	0	0	0	0	0.267865	0	0	0	0	0	0.220318
ENSTNIG00000017718	ENSDARG00000074677	ortholog_one2one	frem3	Fras1 related extracellular matrix 3 [Source:ZFIN;Acc:ZDB-GENE-030131-9788]	0.00110534	0.550756	3.74223	0.00150485	1.15345	9.41015	0.0264067	0.154616	0.143342	0	0	0.0230884	0	0.136071	0.124718	0.134352	0.0427909
ENSTNIG00000010087	ENSDARG00000074688	ortholog_one2one	AL929039.2	Uncharacterized protein [Source:UniProtKB/TrEMBL;Acc:E7F1H1]	0.214902	20.3489	6.18611	0.607255	49.1842	19.2739	6.45765	18.7967	14.5906	15.9348	19.2757	16.0328	19.4823	45.4865	49.2697	58.4729	37.7297
ENSTNIG00000004138	ENSDARG00000074707	ortholog_many2many			0.157612	3.65447	1.14523	0.652704	23.6421	14.8961	0	0.217601	0.650665	0	0	0.0689597	0	0	0	0.104681	0.0958552
ENSTNIG00000004139	ENSDARG00000074707	ortholog_many2many			0	12.1318	6.68443	0.159917	40.7053	28.0385	0	0.217601	0.650665	0	0	0.0689597	0	0	0	0.104681	0.0958552
ENSTNIG00000004551	ENSDARG00000074712	ortholog_one2many	si:ch211-186e20.2	si:ch211-186e20.2 [Source:ZFIN;Acc:ZDB-GENE-110407-8]	0.0215109	0.195929	39.5304	0.0403557	0.522261	163.189	0	0	0	0	0	0	0	0	0	0	0
ENSTNIG00000004326	ENSDARG00000074748	ortholog_one2many	BX005421.6	Uncharacterized protein [Source:UniProtKB/TrEMBL;Acc:E7FAS1]	0.144742	21.579	19.9633	0.135197	35.1523	43.6197	0	0	0	0.0066852	0.0524099	0	0	0	0	0	0.0115272
ENSTNIG00000014360	ENSDARG00000074764	ortholog_many2many	zgc:171426	zgc:171426 [Source:ZFIN;Acc:ZDB-GENE-080212-2]	0.00653536	3.78481	19.0938	0.0203103	13.2981	87.4484	30.9056	28.5475	29.8667	28.7224	19.2481	43.9267	45.0231	47.648	34.0457	34.9568	33.3625
ENSTNIG00000002922	ENSDARG00000074783	ortholog_one2many	soul4	heme-binding protein soul4 [Source:ZFIN;Acc:ZDB-GENE-110718-1]	0.168444	3.23899	4.70447	0.281829	9.47389	18.2006	3.41579	6.51863	6.49263	10.3932	4.81259	3.52508	5.69537	11.4759	13.1315	14.4661	16.6514
ENSTNIG00000000239	ENSDARG00000074796	ortholog_one2one	dbf4	DBF4 homolog (S. cerevisiae) [Source:ZFIN;Acc:ZDB-GENE-091020-13]	0.0668403	4.41874	5.00103	0.140746	11.859	17.1434	2.12507	5.71577	10.2697	28.348	29.1913	2.85809	5.01874	3.4333	4.23549	4.36143	24.7567
ENSTNIG00000018719	ENSDARG00000074813	ortholog_one2many	btr05	bloodthirsty-related gene family, member 5 [Source:ZFIN;Acc:ZDB-GENE-080219-8]	0.120751	2.23618	3.75012	0.123319	4.45327	10.388	0	0.116913	0.116913	0	0	0.0820122	0	0.0659097	0	0	0.227997
ENSTNIG00000001539	ENSDARG00000074852	ortholog_one2one	wu:fd60h05	wu:fd60h05 [Source:ZFIN;Acc:ZDB-GENE-030131-4797]	0.00111647	1.20703	0.340434	0.00586108	7.14295	1.93759	0.457839	0.46337	0.46337	0	0	0.239088	2.87886	1.3194	0.484312	0.774268	0.609284
ENSTNIG00000018460	ENSDARG00000074856	ortholog_one2one	FCGBP	Fc fragment of IgG binding protein [Source:HGNC Symbol;Acc:13572]	0.00580373	0.573058	0.0947468	0.00404704	0.554891	0.115839	0	0	0	0	0.083803	NA	NA	NA	NA	NA	NA
ENSTNIG00000019312	ENSDARG00000074891	ortholog_one2many	DDO (1 of 2)	D-aspartate oxidase [Source:HGNC Symbol;Acc:2727]	0.0776498	2.76797	4.161	0.18694	6.72823	17.0587	0	0	0	0	0	0	0	0.0605525	0	0.171564	0.0523662
ENSTNIG00000007090	ENSDARG00000074904	ortholog_one2one			0.0100425	6.175	3.42037	0.00700277	5.68216	4.2264	0.0785125	1.33844	1.33844	0.127836	0.138664	0.0402719	0	0.323648	0.0815774	0.106983	0.0979626
ENSTNIG00000006911	ENSDARG00000074923	ortholog_one2one	SLC16A7	solute carrier family 16, member 7 (monocarboxylic acid transporter 2) [Source:HGNC Symbol;Acc:10928]	0.087925	1.88491	1.43017	0.0947978	2.19051	2.42921	0	0	0	0	0.260472	NA	NA	NA	NA	NA	NA
ENSTNIG00000018558	ENSDARG00000075015	ortholog_one2one	soul5	heme-binding protein soul5 [Source:ZFIN;Acc:ZDB-GENE-110718-2]	0.012018	5.78432	2.7398	0.0326952	13.2445	7.88435	0	0	0	0	0	0	0	0.161881	0.068005	0	0.233326
ENSTNIG00000009328	ENSDARG00000075017	ortholog_one2one	polr2m	polymerase (RNA) II (DNA directed) polypeptide M [Source:ZFIN;Acc:ZDB-GENE-041111-91]	1.4902	23.2334	5.0852	1.09125	38.6862	9.93058	0	0	0.119312	2.26566	2.91423	0	0	0.144331	0.121265	0.0681556	2.30913
ENSTNIG00000004326	ENSDARG00000075019	ortholog_one2many	FP102888.2	Uncharacterized protein [Source:UniProtKB/TrEMBL;Acc:F1Q8Q0]	0.144742	21.579	19.9633	0.135197	35.1523	43.6197	0	0	0	0	0	0	0	0	0	0	0
ENSTNIG00000010608	ENSDARG00000075041	ortholog_one2one	fmnl2b	formin-like 2b [Source:ZFIN;Acc:ZDB-GENE-041111-182]	0.0130391	2.22788	2.42174	0.012502	5.27587	7.07439	0.409641	0.921495	2.05501	15.9082	13.1752	0.491433	1.02732	2.55773	2.84422	2.96624	48.6465
ENSTNIG00000011479	ENSDARG00000075055	ortholog_one2many	ggt1l2.1	gamma-glutamyltransferase 1 like 2.1 [Source:ZFIN;Acc:ZDB-GENE-090312-32]	0.0187858	3.09333	0.935834	0.0771912	13.7256	5.39123	0	0	0.166808	0.229323	0.095992	0	0	0	0	0.0180885	0.0165633
ENSTNIG00000004326	ENSDARG00000075086	ortholog_one2many	CU681840.1	Uncharacterized protein [Source:UniProtKB/TrEMBL;Acc:F1Q888]	0.144742	21.579	19.9633	0.135197	35.1523	43.6197	0	0	0	0	0	0	0	0	0	0	0
ENSTNIG00000009576	ENSDARG00000075100	ortholog_one2many	CR361563.1	Uncharacterized protein [Source:UniProtKB/TrEMBL;Acc:E7F004]	0.930251	12.132	5.63655	3.51397	33.7092	20.8927	11.087	16.5029	16.5109	4.58176	2.14558	9.60516	8.78842	33.8334	39.5198	58.6663	25.1098
ENSTNIG00000004597	ENSDARG00000075103	ortholog_one2many	CU457778.2	Uncharacterized protein [Source:UniProtKB/TrEMBL;Acc:H9GZ78]	4.42708	8.06875	2.37941	3.93747	12.4951	3.45536	0	0.0592833	1.96267	5.35802	3.78348	NA	NA	NA	NA	NA	NA
ENSTNIG00000007934	ENSDARG00000075116	ortholog_one2many	sall2	sal-like 2 (Drosophila) [Source:ZFIN;Acc:ZDB-GENE-030829-32]	0.00876511	0.377972	1.29303	0.0119137	0.626845	2.7773	0.208536	1.01368	1.14531	1.84721	5.39524	0.042479	0.301921	1.20623	0.860482	0.93501	3.17867
ENSTNIG00000013008	ENSDARG00000075116	ortholog_one2many	sall2	sal-like 2 (Drosophila) [Source:ZFIN;Acc:ZDB-GENE-030829-32]	0.037967	8.02875	20.7004	0.0432396	9.25327	30.3982	0.208536	1.01368	1.14531	1.84721	5.39524	0.042479	0.301921	1.20623	0.860482	0.93501	3.17867
ENSTNIG00000008999	ENSDARG00000075121	ortholog_one2many	hbegfa	heparin-binding EGF-like growth factor a [Source:ZFIN;Acc:ZDB-GENE-080204-119]	0.00828248	14.5584	3.30479	0.0118483	23.8123	7.04959	2.23773	4.78554	3.10517	2.80944	0.893332	53.869	50.8409	9.47462	11.1357	6.5687	3.92807
ENSTNIG00000014078	ENSDARG00000075141	ortholog_one2one	gprc5bb	G protein-coupled receptor, family C, group 5, member Bb [Source:ZFIN;Acc:ZDB-GENE-090313-75]	0.0227914	1.936	0.692617	0.0158928	1.75898	0.808778	0	0	0.157265	0.166026	0.0872788	0	0	0.0641688	0.0161741	0	0.421751
ENSTNIG00000011699	ENSDARG00000075164	ortholog_one2one	im:7148400	im:7148400 [Source:ZFIN;Acc:ZDB-GENE-050309-74]	0.0387958	28.029	66.5319	0.0371978	30.6746	94.1388	19.8195	23.4224	26.209	27.1793	4.99934	21.6083	33.3144	38.3345	35.6928	32.7027	47.0648
ENSTNIG00000010377	ENSDARG00000075169	ortholog_one2one	bbs1	Bardet-Biedl syndrome 1 [Source:ZFIN;Acc:ZDB-GENE-060126-1]	0.0228102	1.3196	1.19357	0.0523562	3.48708	4.29817	1.17122	0.9051	0.71905	0.604888	0.727872	0.624528	0.67651	1.04944	0.948814	1.09886	0.808916
ENSTNIG00000005653	ENSDARG00000075227	ortholog_one2one	GRM5 (2 of 2)	glutamate receptor, metabotropic 5 [Source:HGNC Symbol;Acc:4597]	0	2.26565	0.525116	0	3.03074	0.964156	0	0.124449	0.0975595	0	0	0.104227	0.0980463	0.481635	0.422257	0.771308	0.398411
ENSTNIG00000014671	ENSDARG00000075344	ortholog_one2one	TMEM43	transmembrane protein 43 [Source:HGNC Symbol;Acc:28472]	3.85682	26.1487	18.5222	3.65797	23.6564	23.273	1.19738	2.23942	5.14112	3.55167	6.2258	7.30666	5.70237	3.78421	4.76916	6.16198	3.27261
ENSTNIG00000002470	ENSDARG00000075378	ortholog_one2many	NIPBL (3 of 3)	Nipped-B homolog (Drosophila) [Source:HGNC Symbol;Acc:28862]	1.03993	56.1741	17.4093	1.62297	107.054	43.0315	12.2364	29.1704	28.537	28.9098	36.4205	7.01197	8.71271	18.9596	25.2882	40.1894	25.46
ENSTNIG00000008637	ENSDARG00000075393	ortholog_one2one	spock2	sparc/osteonectin, cwcv and kazal-like domains proteoglycan (testican) 2 [Source:ZFIN;Acc:ZDB-GENE-090312-170]	0.0034904	2.04317	1.10113	0.00858929	5.81023	5.57044	0.114686	0	0	0	0.221625	0	0	0	0	0	0.153396
ENSTNIG00000007949	ENSDARG00000075445	ortholog_one2one	psmb5	proteasome (prosome, macropain) subunit, beta type, 5 [Source:ZFIN;Acc:ZDB-GENE-990415-215]	3.76331	128.319	81.6394	5.85846	245	202.201	71.2944	132.605	145.675	122.54	99.8651	23.0949	19.5804	81.8538	96.4668	67.1433	112.683
ENSTNIG00000011858	ENSDARG00000075519	ortholog_one2one	FMNL1 (2 of 2)	formin-like 1 [Source:HGNC Symbol;Acc:1212]	0.0929286	0.412372	6.3672	0.332099	1.72187	34.2171	0.581775	0.84709	0.91249	0.697495	0	0.70261	2.30484	2.30207	1.31377	2.01007	2.21622
ENSTNIG00000008122	ENSDARG00000075542	ortholog_one2one	zfhx4	zinc finger homeobox 4 [Source:ZFIN;Acc:ZDB-GENE-070530-3]	0.0198617	0.268304	1.0633	0.0196551	0.505015	2.225	0.0672748	0.094948	0.113242	0.0692673	0.536385	0.182181	0.46415	0.25622	0.467064	0.358655	0.205754
ENSTNIG00000010330	ENSDARG00000075546	ortholog_one2many	CABZ01109624.1	Uncharacterized protein [Source:UniProtKB/TrEMBL;Acc:E7F0Y8]	0.0280228	0.835365	0.766053	0.0559045	2.58401	3.28527	0.66068	2.92561	3.20592	0	0	0.439519	1.37819	0.529835	0	0.667194	1.68008
ENSTNIG00000010051	ENSDARG00000075580	ortholog_one2one	lrch2	leucine-rich repeats and calponin homology (CH) domain containing 2 [Source:ZFIN;Acc:ZDB-GENE-080114-1]	0.000906086	0.303105	1.30347	0.000631829	1.06579	6.75379	0	0	0	0	0	0	0	0	0	0.0525778	0.0962893
ENSTNIG00000018719	ENSDARG00000075603	ortholog_one2many	btr20	bloodthirsty-related gene family, member 20 [Source:ZFIN;Acc:ZDB-GENE-060421-3419]	0.120751	2.23618	3.75012	0.123319	4.45327	10.388	2.32869	10.21	5.95463	0.878089	0.792925	0.734235	0.0484699	4.96904	4.26624	2.02383	0.214863
ENSTNIG00000003870	ENSDARG00000075606	ortholog_one2one	RNF5	ring finger protein 5, E3 ubiquitin protein ligase [Source:HGNC Symbol;Acc:10068]	0.331426	8.68622	6.99503	0.939751	30.8821	32.4636	6.17538	5.99285	6.76566	5.96991	8.71465	3.61649	3.81264	3.89611	3.17346	5.07576	4.73447
ENSTNIG00000010343	ENSDARG00000075707	ortholog_one2one	NID2 (1 of 2)	nidogen 2 (osteonidogen) [Source:HGNC Symbol;Acc:13389]	0.27149	16.9272	79.969	0.232887	20.4654	122.739	0.161707	0.100804	0.100804	1.88613	13.674	0.170961	0.357384	0.122128	0.0384787	0.100924	2.29717
ENSTNIG00000000647	ENSDARG00000075735	ortholog_one2one			1.80503	56.4138	40.1724	2.30476	88.6263	83.7596	0.698243	0.515786	0.291193	0.88669	14.0332	0	0.273906	0.0702008	0.110591	0.0331501	0.455326
ENSTNIG00000014360	ENSDARG00000075737	ortholog_many2many	zgc:165518	zgc:165518 [Source:ZFIN;Acc:ZDB-GENE-070720-15]	0.00653536	3.78481	19.0938	0.0203103	13.2981	87.4484	12.4152	17.0027	21.1403	16.9383	8.52142	5.12916	5.01175	13.2617	20.955	23.9999	20.7613
ENSTNIG00000015545	ENSDARG00000075743	ortholog_one2one	MRPL47	mitochondrial ribosomal protein L47 [Source:HGNC Symbol;Acc:16652]	0.335075	9.03804	18.5003	0.722781	23.9188	63.4665	0.775937	5.35273	6.56112	6.00213	10.8725	1.44101	1.54921	8.10654	12.1972	12.1092	6.08061
ENSTNIG00000005311	ENSDARG00000075764	ortholog_one2one	grik5	glutamate receptor, ionotropic, kainate 5 [Source:ZFIN;Acc:ZDB-GENE-070821-6]	0.00861002	0.901907	0.26118	0.0113805	1.85024	0.650267	0	0	0	0	0	0.0714398	0	0	0	0.0271116	0.0248256
ENSTNIG00000019365	ENSDARG00000075828	ortholog_many2many	taar14j	trace amine associated receptor 14j [Source:ZFIN;Acc:ZDB-GENE-041014-34]	0	0.212021	1.19908	0	0.348757	2.70439	0	0	0	0	0	0	0	0	0	0	0
ENSTNIG00000013847	ENSDARG00000075831	ortholog_one2one	slc7a8b	solute carrier family 7 (cationic amino acid transporter, y+ system), member 8b [Source:ZFIN;Acc:ZDB-GENE-030616-586]	10.6877	239.051	30.6662	32.8252	261.913	50.2677	0	0	12.9389	148.605	102.267	0.6752	0.348717	0.223436	0.261478	0.964668	248.106
ENSTNIG00000016900	ENSDARG00000075854	ortholog_one2one	cx34.4	connexin 34.4 [Source:ZFIN;Acc:ZDB-GENE-040406-3]	0.06617	12.665	3.77463	0.0904157	21.5834	8.46333	0	0.512555	0.663834	0.295127	1.05568	0.221671	0	0.23753	0.149677	0.280415	0.667606
ENSTNIG00000008517	ENSDARG00000075899	ortholog_one2many	CU467642.1	Uncharacterized protein [Source:UniProtKB/TrEMBL;Acc:E7F0W8]	0.134427	16.7854	3.29867	0.290036	60.5446	16.4396	1.48125	3.81175	3.64388	1.55573	0.840241	1.72179	1.19977	4.1512	4.02063	7.00616	3.75619
ENSTNIG00000006994	ENSDARG00000075960	ortholog_one2one	CDH24 (2 of 2)	cadherin 24, type 2 [Source:HGNC Symbol;Acc:14265]	0.00254912	0.227487	0.894403	0.00177754	0.259026	1.21141	0.120969	0.370756	0.286278	0.0514894	0	0.0624998	0.00979896	0.307649	0.292771	0.492165	0.0760163
ENSTNIG00000004326	ENSDARG00000075969	ortholog_one2many	BX004785.5	Uncharacterized protein [Source:UniProtKB/TrEMBL;Acc:E7F308]	0.144742	21.579	19.9633	0.135197	35.1523	43.6197	0	0	0	0	0.0187325	0	0	0	0	0	0
ENSTNIG00000004326	ENSDARG00000075985	ortholog_one2many	FP243385.1	Uncharacterized protein [Source:UniProtKB/TrEMBL;Acc:F1QF57]	0.144742	21.579	19.9633	0.135197	35.1523	43.6197	0	0	0.0865405	0.176112	0.0546475	0	0	0	0	0	0
ENSTNIG00000015856	ENSDARG00000076119	ortholog_one2one	emid1	EMI domain containing 1 [Source:ZFIN;Acc:ZDB-GENE-070705-40]	0	0.449348	4.58143	0	1.43392	19.8242	0	0	0	0	0	0	0	0	0	0	0
ENSTNIG00000005878	ENSDARG00000076146	ortholog_many2many	zgc:172075	zgc:172075 [Source:ZFIN;Acc:ZDB-GENE-080215-3]	0.022018	0.244995	3.45582	0.0641426	0.996272	15.5173	0	0	0	0	0	0	0	0	0	0	0.0223327
ENSTNIG00000006388	ENSDARG00000076179	ortholog_one2one	NGEF	neuronal guanine nucleotide exchange factor [Source:HGNC Symbol;Acc:7807]	0	23.7701	8.18374	0	26.092	11.6937	13.5032	11.3619	7.1609	0.356508	0	27.5272	28.3019	36.4117	39.0181	32.4374	3.10176
ENSTNIG00000014133	ENSDARG00000076211	ortholog_one2many	CR846080.3	Uncharacterized protein [Source:UniProtKB/TrEMBL;Acc:F1QCL6]	0.0325152	1.75785	2.21137	0.0381294	2.61436	4.31065	0	0	0	0	0	0	0	0	0	0.0829227	0
ENSTNIG00000005810	ENSDARG00000076236	ortholog_many2many	lrrc18b	leucine rich repeat containing 18b [Source:ZFIN;Acc:ZDB-GENE-110315-1]	0	0.89938	3.82301	0	0.758266	4.42336	0	0	0	0	0	0	0	0	0	0	0.138596
ENSTNIG00000004326	ENSDARG00000076249	ortholog_one2many	CABZ01067080.1	Uncharacterized protein [Source:UniProtKB/TrEMBL;Acc:H9GXM3]	0.144742	21.579	19.9633	0.135197	35.1523	43.6197	0	0	0	0	0	NA	NA	NA	NA	NA	NA
ENSTNIG00000005878	ENSDARG00000076257	ortholog_many2many	si:ch211-285c6.1	si:ch211-285c6.1 [Source:ZFIN;Acc:ZDB-GENE-041001-89]	0.022018	0.244995	3.45582	0.0641426	0.996272	15.5173	0	0	0	0	0	0	0	0	0	0	0
ENSTNIG00000011053	ENSDARG00000076265	ortholog_one2one	ano8a	anoctamin 8a [Source:ZFIN;Acc:ZDB-GENE-070912-583]	0.0159337	0.427487	0.84654	0.0277414	0.982087	2.42128	0	0.138415	0.230026	0.457079	0.357994	0	0.0200171	0.0384771	0.0969838	0.0726785	0.0665506
ENSTNIG00000011719	ENSDARG00000076280	ortholog_one2one	PPP1R1B	protein phosphatase 1, regulatory (inhibitor) subunit 1B [Source:HGNC Symbol;Acc:9287]	0.0163403	0.340333	3.29671	0.0267089	1.41794	18.034	0	0	0	0	0	0	0	0	0	0	0.0940738
ENSTNIG00000016452	ENSDARG00000076309	ortholog_one2one	MXRA5 (2 of 2)	matrix-remodelling associated 5 [Source:HGNC Symbol;Acc:7539]	0.00443121	5.13545	3.90345	0.00342253	6.36474	5.92428	3.44468	4.79038	4.47426	1.44239	0.312554	15.4066	12.7727	14.8303	12.6926	18.9542	8.89262
ENSTNIG00000019365	ENSDARG00000076345	ortholog_many2many	taar19p	trace amine associated receptor 19p [Source:ZFIN;Acc:ZDB-GENE-091116-10]	0	0.212021	1.19908	0	0.348757	2.70439	0	0	0	0	0	0	0	0	0	0	0
ENSTNIG00000014360	ENSDARG00000076366	ortholog_many2many	si:dkey-46g23.3	si:dkey-46g23.3 [Source:ZFIN;Acc:ZDB-GENE-070705-477]	0.00653536	3.78481	19.0938	0.0203103	13.2981	87.4484	5.04931	6.88467	9.65467	7.05255	5.03128	1.39691	1.42505	2.87396	3.15037	3.63317	2.99027
ENSTNIG00000015526	ENSDARG00000076396	ortholog_one2one	CR751224.1	Uncharacterized protein [Source:UniProtKB/TrEMBL;Acc:F1Q882]	0.053993	2.94911	1.39659	0.0376502	2.62597	1.5948	0	0	0	0	0	0	0	0	0	0	0
ENSTNIG00000005878	ENSDARG00000076398	ortholog_many2many	si:dkey-201l21.4	si:dkey-201l21.4 [Source:ZFIN;Acc:ZDB-GENE-060531-98]	0.022018	0.244995	3.45582	0.0641426	0.996272	15.5173	0	0	0	0	0	0	0	0	0	0	0
ENSTNIG00000018026	ENSDARG00000076420	ortholog_one2one	dkk2	dickkopf homolog 2 (Xenopus laevis) [Source:ZFIN;Acc:ZDB-GENE-080204-14]	0	1.01247	1.3417	0	1.28602	2.41365	0	0	0	0	0	0	0	0.227464	0.229334	0.214826	0.118027
ENSTNIG00000005292	ENSDARG00000076443	ortholog_one2one	CR388231.1	Uncharacterized protein [Source:UniProtKB/TrEMBL;Acc:F1R9J7]	0.188335	4.48245	5.68636	0.701649	18.1493	30.3437	0	0	0	0	0	0	0.0383535	0.245745	0.123883	0.2553	0.276278
ENSTNIG00000014133	ENSDARG00000076545	ortholog_one2many	CABZ01019905.2	Uncharacterized protein [Source:UniProtKB/TrEMBL;Acc:E7FAX9]	0.0325152	1.75785	2.21137	0.0381294	2.61436	4.31065	0	0	1.31912	1.27808	0	0	0	0	0	0	3.41036
ENSTNIG00000006885	ENSDARG00000076546	ortholog_one2one	trhra	thyrotropin-releasing hormone receptor a [Source:ZFIN;Acc:ZDB-GENE-100922-18]	0	1.21364	1.53578	0	1.05	1.73781	0.855372	3.62618	3.44149	0.76333	0	1.16659	1.05677	7.23988	7.4832	10.0842	3.91881
ENSTNIG00000010761	ENSDARG00000076548	ortholog_one2one	si:dkey-266m15.5	si:dkey-266m15.5 [Source:ZFIN;Acc:ZDB-GENE-070705-442]	0.0688626	7.84965	16.9719	0.048019	8.75812	23.8436	0	0	0	4.95198	7.59599	0	0	0	0	0	2.53814
ENSTNIG00000012425	ENSDARG00000076564	ortholog_one2one	hspg2	heparan sulfate proteoglycan 2 [Source:ZFIN;Acc:ZDB-GENE-080807-4]	0.0469266	3.03535	3.47745	0.0843951	6.53807	9.72406	0.648377	0.691308	0.572916	0.353641	0.18111	0.50902	0.406285	1.54954	1.41386	1.3288	1.77959
ENSTNIG00000002389	ENSDARG00000076571	ortholog_many2many	sp5	Sp5 transcription factor [Source:ZFIN;Acc:ZDB-GENE-030430-2]	0	22.6696	5.69316	0	19.7241	6.66001	0	0	0.93298	14.0001	35.9202	0	0	0.0870139	0.0365539	0.0821791	8.20227
ENSTNIG00000016928	ENSDARG00000076571	ortholog_many2many	sp5	Sp5 transcription factor [Source:ZFIN;Acc:ZDB-GENE-030430-2]	0	8.07518	2.04397	0.0087364	37.5525	12.9611	0	0	0.93298	14.0001	35.9202	0	0	0.0870139	0.0365539	0.0821791	8.20227
ENSTNIG00000004990	ENSDARG00000076657	ortholog_one2one	plagl2	pleiomorphic adenoma gene-like 2 [Source:ZFIN;Acc:ZDB-GENE-020806-1]	0.0037795	0.300506	0.891279	0.00766668	0.804676	3.16186	0.113415	0.294571	0.301152	1.04646	2.72282	0.400781	0.182796	0.556339	0.258315	0.774314	1.84853
ENSTNIG00000017443	ENSDARG00000076672	ortholog_one2one	zgc:194887	zgc:194887 [Source:ZFIN;Acc:ZDB-GENE-081022-162]	0.0100845	20.8015	61.9444	0.00703207	17.7121	71.5643	0	0	0	0.164363	5.90599	0	0	0	0	0	0
ENSTNIG00000011742	ENSDARG00000076697	ortholog_one2one	SIPA1	signal-induced proliferation-associated 1 [Source:HGNC Symbol;Acc:10885]	0	0.17018	2.61175	0	0.195622	3.78926	0.282762	0.986983	1.13014	0.530126	0	0.365042	0.737666	1.46685	1.43783	1.70859	1.3813
ENSTNIG00000011848	ENSDARG00000076702	ortholog_one2one	PSD (1 of 2)	pleckstrin and Sec7 domain containing [Source:HGNC Symbol;Acc:9507]	0.0394893	1.42641	1.47405	0.093851	5.94775	7.50764	3.2721	2.80217	2.92096	1.06939	0	11.6265	10.2619	7.75182	7.15263	6.7328	4.60888
ENSTNIG00000004597	ENSDARG00000076737	ortholog_one2many	CR388013.1	Uncharacterized protein [Source:UniProtKB/TrEMBL;Acc:E7FGF5]	4.42708	8.06875	2.37941	3.93747	12.4951	3.45536	0	0.129143	3.48427	8.60812	5.80471	0	0	0	0	0.0538459	0.147918
ENSTNIG00000014360	ENSDARG00000076771	ortholog_many2many	zgc:171445	zgc:171445 [Source:ZFIN;Acc:ZDB-GENE-080205-2]	0.00653536	3.78481	19.0938	0.0203103	13.2981	87.4484	11.8093	16.0192	20.7209	17.0744	10.7606	1.30583	2.32624	2.87456	4.50447	3.79216	3.5908
ENSTNIG00000010361	ENSDARG00000076799	ortholog_one2one	rnd3a	Rho family GTPase 3a [Source:ZFIN;Acc:ZDB-GENE-010319-40]	0.73215	23.0676	24.0671	0.6247	23.7982	32.7788	0.831842	1.29816	1.49353	4.87111	6.24373	1.11425	1.79687	0.923902	0.806105	1.49008	8.17435
ENSTNIG00000016263	ENSDARG00000076868	ortholog_one2one	stard13b	StAR-related lipid transfer (START) domain containing 13b [Source:ZFIN;Acc:ZDB-GENE-050506-146]	0.139405	13.3019	1.89735	0.415585	53.8068	9.90321	0.051443	0.110111	0.457304	4.50882	0.817425	0.209033	0.786553	0.179991	1.02833	3.02582	7.82436
ENSTNIG00000013339	ENSDARG00000076878	ortholog_one2many	FAM196A (3 of 3)	family with sequence similarity 196, member A [Source:HGNC Symbol;Acc:33859]	5.11867	1.67159	0.570005	9.04366	7.91107	3.01181	0	0	0	0	0.515562	0	0.0720135	0.0461418	0	0.043578	0.0798074
ENSTNIG00000003006	ENSDARG00000076890	ortholog_one2many	C11H19orf25 (1 of 2)	chromosome 19 open reading frame 25 [Source:HGNC Symbol;Acc:26711]	1.02692	32.5194	34.1633	1.71022	61.6632	83.6806	4.62653	22.2188	17.4957	14.8945	18.917	0	0	0	0	0	0
ENSTNIG00000016638	ENSDARG00000076895	ortholog_one2one	flrt3	fibronectin leucine rich transmembrane 3 [Source:ZFIN;Acc:ZDB-GENE-030131-1988]	0.020609	69.0813	42.9001	0.0258725	107.582	86.0449	0	0	1.34973	19.3227	16.0353	0.0784775	0.098432	0.126138	0.0397423	0.565865	33.7346
ENSTNIG00000017735	ENSDARG00000076919	ortholog_one2one	igdcc4	immunoglobulin superfamily, DCC subclass, member 4 [Source:ZFIN;Acc:ZDB-GENE-080327-32]	0.0155885	1.2646	2.34239	0.034933	3.97611	9.87001	0.0315144	0.116645	0.093927	0.0671675	0.181268	0	0.0282082	0.0632592	0.0797242	0.0597443	0.0937833
ENSTNIG00000017466	ENSDARG00000076937	ortholog_one2one	CZv9_NA429H14orf28	chromosome 14 open reading frame 28 [Source:HGNC Symbol;Acc:19834]	5.50105	1.32717	1.75673	4.62398	1.18202	2.08068	1.9624	5.45899	4.16809	0.698792	0	NA	NA	NA	NA	NA	NA
ENSTNIG00000002949	ENSDARG00000076994	ortholog_one2one	gpr124	G protein-coupled receptor 124 [Source:ZFIN;Acc:ZDB-GENE-081104-363]	0.0459445	1.27652	4.48697	0.0917783	3.66481	15.5399	0	0	0	0	0	0.091974	0.0865201	0.295662	0.978119	0.820251	0.159807
ENSTNIG00000017493	ENSDARG00000077004	ortholog_one2one	aldh1l1	aldehyde dehydrogenase 1 family, member L1 [Source:ZFIN;Acc:ZDB-GENE-100519-4]	0.129342	1.88537	14.691	0.218919	3.72997	37.8848	8.74723	7.42875	6.59309	1.70944	0.918631	6.90333	8.623	16.2556	15.6239	13.8646	10.7804
ENSTNIG00000017973	ENSDARG00000077080	ortholog_one2one	GPRC5B (1 of 2)	G protein-coupled receptor, family C, group 5, member B [Source:HGNC Symbol;Acc:13308]	0.0210553	0.68758	5.50664	0.0274691	1.21134	12.6354	0.170313	0.282076	0.626285	0.289424	0	0	0.795373	0.560588	0.706497	0.625702	0.264436
ENSTNIG00000007165	ENSDARG00000077111	ortholog_one2one	fzd4	frizzled homolog 4 [Source:ZFIN;Acc:ZDB-GENE-990415-217]	0.00303455	8.99088	5.10124	0.00211604	8.89242	6.72741	0	0	3.75165	3.91474	1.05777	0	0	0.038998	0	2.94649	6.98122
ENSTNIG00000012363	ENSDARG00000077157	ortholog_one2one	synpo2b	synaptopodin 2b [Source:ZFIN;Acc:ZDB-GENE-101230-1]	0	21.3073	0.944286	0	33.442	1.87833	0	0	0	0	0	0	0	0.0352615	0	0	0.0304944
ENSTNIG00000014360	ENSDARG00000077171	ortholog_many2many	si:dkey-46g23.2	si:dkey-46g23.2 [Source:ZFIN;Acc:ZDB-GENE-070705-476]	0.00653536	3.78481	19.0938	0.0203103	13.2981	87.4484	2.99182	3.60322	5.02261	4.46439	1.88593	3.46453	1.93132	4.17645	2.66423	2.09394	3.16592
ENSTNIG00000001585	ENSDARG00000077217	ortholog_many2many			1.86127	1.8523	0.827151	2.91429	5.52967	4.32442	0.126369	0.301759	0.301759	0.0623945	0.242056	0.155968	0	0.229799	0.236954	0.11838	0.0903326
ENSTNIG00000005648	ENSDARG00000077217	ortholog_many2many			0	0.373569	0.616967	0	1.08779	2.15452	0.126369	0.301759	0.301759	0.0623945	0.242056	0.155968	0	0.229799	0.236954	0.11838	0.0903326
ENSTNIG00000011277	ENSDARG00000077225	ortholog_one2many	enpp7	ectonucleotide pyrophosphatase/phosphodiesterase 7 [Source:ZFIN;Acc:ZDB-GENE-040724-13]	0.00663129	0.474841	1.68927	0.00899778	1.00599	4.57572	0	0	0	0	0	0	0	0	0	0	0
ENSTNIG00000004171	ENSDARG00000077243	ortholog_one2one	ABCC3	ATP-binding cassette, sub-family C (CFTR/MRP), member 3 [Source:HGNC Symbol;Acc:54]	0.625508	8.33726	5.41752	1.54261	28.297	23.0211	0.0935245	0.0837695	0.153688	2.16159	3.89377	0.318372	0.50441	0.296262	0.475201	0.368828	4.09934
ENSTNIG00000013858	ENSDARG00000077256	ortholog_one2one	nat8l	N-acetyltransferase 8-like [Source:ZFIN;Acc:ZDB-GENE-030729-4]	0	0.197551	1.58088	0	0.257364	2.76555	0	0	0.081737	1.80491	8.0404	0	0.0493257	0	0	0	0.956621
ENSTNIG00000004597	ENSDARG00000077279	ortholog_one2many	zgc:174314	zgc:174314 [Source:ZFIN;Acc:ZDB-GENE-080213-5]	4.42708	8.06875	2.37941	3.93747	12.4951	3.45536	0	0.089453	2.17271	4.71854	3.98046	0	0	0	0	0	0.182861
ENSTNIG00000010589	ENSDARG00000077310	ortholog_one2one	gpr144	G protein-coupled receptor 144 [Source:ZFIN;Acc:ZDB-GENE-081104-190]	0.0379706	2.89951	3.38733	0.143935	6.99158	11.5449	0.347563	1.30237	1.7797	0.479562	0.122296	0.207378	0.375711	0.69442	0.711799	0.68207	0.504453
ENSTNIG00000008144	ENSDARG00000077318	ortholog_one2one	C24H17orf96	chromosome 17 open reading frame 96 [Source:HGNC Symbol;Acc:34493]	0.0268533	0.333472	2.64365	0.0678876	0.786411	9.11285	0.716843	0.976739	0.828452	1.895	3.36874	0.497187	0.963755	2.90595	2.01427	2.57296	4.05235
ENSTNIG00000018387	ENSDARG00000077326	ortholog_one2one	slc45a4	solute carrier family 45, member 4 [Source:ZFIN;Acc:ZDB-GENE-091230-5]	0.325298	11.3411	3.25632	0.728766	25.421	9.40335	0.812078	1.18471	1.06512	0.564024	0.952127	0.416678	0.763838	1.4425	1.65563	1.33802	1.62618
ENSTNIG00000004075	ENSDARG00000077330	ortholog_one2many	SH3TC1	Uncharacterized protein [Source:UniProtKB/TrEMBL;Acc:F1QHY2]	0.0184687	0.472633	0.321358	0.0398455	1.3265	1.10211	0.689609	1.75114	1.5134	0	0	0.518191	0.21665	2.18635	2.71168	2.32708	0.630257
ENSTNIG00000001658	ENSDARG00000077339	ortholog_one2many	ptrh2	peptidyl-tRNA hydrolase 2 [Source:ZFIN;Acc:ZDB-GENE-050522-163]	0.222479	28.3552	6.53246	0.361989	70.5545	22.1612	26.1774	64.614	66.2935	55.2414	37.6638	12.3349	12.377	17.3148	18.5732	20.3473	20.9178
ENSTNIG00000003805	ENSDARG00000077339	ortholog_one2many	ptrh2	peptidyl-tRNA hydrolase 2 [Source:ZFIN;Acc:ZDB-GENE-050522-163]	0.38654	114.279	5.68432	0.729345	191.079	28.8492	26.1774	64.614	66.2935	55.2414	37.6638	12.3349	12.377	17.3148	18.5732	20.3473	20.9178
ENSTNIG00000002883	ENSDARG00000077367	ortholog_one2one	ntng2a	netrin g2a [Source:ZFIN;Acc:ZDB-GENE-081105-186]	0.0138517	2.5739	1.26029	0.0144885	3.12206	2.14017	0.0386271	0.127949	0.0762175	0	0	0.0148874	0.0746911	0.155536	0.0452352	0.101696	0.124162
ENSTNIG00000014298	ENSDARG00000077462	ortholog_one2one	FAM131A	family with sequence similarity 131, member A [Source:HGNC Symbol;Acc:28308]	0.0204627	3.1305	0.593362	0.0443469	8.18069	2.19592	1.27291	15.1473	15.3552	1.82982	0	NA	NA	NA	NA	NA	NA
ENSTNIG00000003512	ENSDARG00000077465	ortholog_one2many	SORCS2	Uncharacterized protein [Source:UniProtKB/TrEMBL;Acc:E7FD83]	0.00822499	0.298451	0.44172	0.0139115	0.878568	1.74157	0	0	0	0	0	0.00981851	0	0	0	0.0149046	0.0204718
ENSTNIG00000004326	ENSDARG00000077503	ortholog_one2many	CR792453.1	Uncharacterized protein [Source:UniProtKB/TrEMBL;Acc:F1Q9H0]	0.144742	21.579	19.9633	0.135197	35.1523	43.6197	0	0	0	0	0	0	0	0	0	0	0
ENSTNIG00000019096	ENSDARG00000077559	ortholog_one2one	CABZ01052290.1	Uncharacterized protein [Source:UniProtKB/TrEMBL;Acc:E7FGS2]	0.011882	11.2473	3.69556	0.0228769	22.7078	10.6368	0	0	0	0	0.2494	0	0.0842653	0.179973	0.226816	0.152976	0.0466926
ENSTNIG00000007769	ENSDARG00000077573	ortholog_one2many	tmprss13b	transmembrane protease, serine 13b [Source:ZFIN;Acc:ZDB-GENE-090309-2]	0.00192315	16.9851	13.1898	0.00134105	20.3676	20.8678	0	0.258825	0.181109	0.161471	0	0	0	0.163387	0.205913	0.128591	0.141298
ENSTNIG00000017215	ENSDARG00000077580	ortholog_one2one	TSPEAR (2 of 2)	thrombospondin-type laminin G domain and EAR repeats [Source:HGNC Symbol;Acc:1268]	0.00692583	0.367255	0.562132	0.0151423	1.09222	2.24406	0.190447	0	0	0.201669	0.135323	0.0378783	0.237548	0	0.153458	0.0574996	0.552841
ENSTNIG00000007971	ENSDARG00000077606	ortholog_one2many	ARSI (1 of 2)	arylsulfatase family, member I [Source:HGNC Symbol;Acc:32521]	0.0291749	0.765784	0.707169	0.0329613	1.41757	2.12171	0	0	0	0.154513	0	0	0	0	0.0462434	0	0.0951971
ENSTNIG00000000472	ENSDARG00000077610	ortholog_many2many	AGPHD1 (2 of 2)	aminoglycoside phosphotransferase domain containing 1 [Source:HGNC Symbol;Acc:34403]	0.0170331	1.82813	8.85751	0.0118775	2.64275	11.426	NA	NA	NA	NA	NA	0	0	0	0	0.0542485	0
ENSTNIG00000004326	ENSDARG00000077651	ortholog_one2many	BX927317.3	Uncharacterized protein [Source:UniProtKB/TrEMBL;Acc:E7F2S9]	0.144742	21.579	19.9633	0.135197	35.1523	43.6197	0	0	0.0951305	0.610832	0.337056	0	0.0277392	0.00888676	0	0.0419649	2.03661
ENSTNIG00000001889	ENSDARG00000077652	ortholog_one2many	zgc:194355	zgc:194355 [Source:ZFIN;Acc:ZDB-GENE-081022-106]	0.0132613	2.05641	2.2855	0.0642153	11.0955	15.643	0	0	1.69923	0.797876	4.40275	0	0	0	0.0944606	1.55733	0.324096
ENSTNIG00000010024	ENSDARG00000077693	ortholog_one2many	CABZ01079241.1	Uncharacterized protein [Source:UniProtKB/TrEMBL;Acc:H9GXV4]	0.374849	18.7376	8.53435	1.46807	87.6831	51.111	7.89853	8.87778	8.88109	10.0478	9.78641	NA	NA	NA	NA	NA	NA
ENSTNIG00000006628	ENSDARG00000077764	ortholog_one2one	FAAH	fatty acid amide hydrolase [Source:HGNC Symbol;Acc:3553]	0.222744	32.541	2.49871	0.5513	60.4391	6.6076	0.12198	0.259255	0.333431	0.338801	0.995206	0.0666267	0.0557119	0.339119	0.393643	0.219136	0.40132
ENSTNIG00000011277	ENSDARG00000077773	ortholog_one2many	ENPP7 (1 of 4)	ectonucleotide pyrophosphatase/phosphodiesterase 7 [Source:HGNC Symbol;Acc:23764]	0.00663129	0.474841	1.68927	0.00899778	1.00599	4.57572	0	0	0	0	0	0	0	0.0375219	0	0	0
ENSTNIG00000004047	ENSDARG00000077792	ortholog_one2one	CDC42EP1 (2 of 2)	CDC42 effector protein (Rho GTPase binding) 1 [Source:HGNC Symbol;Acc:17014]	0	10.1604	0.761854	0	32.0462	1.866	3.60557	3.90178	3.61316	0.542007	0.126954	2.03035	1.48552	4.21523	3.68438	2.72893	1.14652
ENSTNIG00000017277	ENSDARG00000077800	ortholog_one2many	fancm	Fanconi anemia, complementation group M [Source:ZFIN;Acc:ZDB-GENE-090929-1]	0.613866	1.28615	0.919446	0.6008	2.76886	2.87299	38.3294	31.7331	18.3942	2.90577	15.2269	NA	NA	NA	NA	NA	NA
ENSTNIG00000018111	ENSDARG00000077836	ortholog_one2one	ttc22	tetratricopeptide repeat domain 22 [Source:ZFIN;Acc:ZDB-GENE-050208-292]	0	5.01073	2.34044	0	14.7448	8.99806	0	0	0	13.6374	14.8069	0	0	0	0	0	4.68339
ENSTNIG00000013840	ENSDARG00000077842	ortholog_one2one	ajuba	ajuba LIM protein [Source:ZFIN;Acc:ZDB-GENE-030131-9341]	0.339223	14.9225	7.4788	0.741546	43.7348	30.1419	25.7161	26.617	18.8972	15.1014	16.1353	36.929	41.4492	42.3526	40.3292	35.0194	25.0802
ENSTNIG00000014360	ENSDARG00000077872	ortholog_many2many	CR626907.1	Uncharacterized protein [Source:UniProtKB/TrEMBL;Acc:E7FB67]	0.00653536	3.78481	19.0938	0.0203103	13.2981	87.4484	0	0	0	0.373526	15.384	0	0	0	0	0	0.0264173
ENSTNIG00000019113	ENSDARG00000077905	ortholog_one2many	CSMD3 (3 of 4)	CUB and Sushi multiple domains 3 [Source:HGNC Symbol;Acc:19291]	0	0.746165	0.0971293	0	1.06752	0.175276	0.0209005	0.0258376	0.0286295	0	0	0.0886374	0.111175	0.284937	0.296257	0.289287	0.234094
ENSTNIG00000014576	ENSDARG00000077946	ortholog_one2one	SMARCC2	Uncharacterized protein [Source:UniProtKB/TrEMBL;Acc:E7FFZ4]	0.0672169	4.73864	3.05329	0.109934	8.34825	7.31704	2.70656	1.10266	0.387427	0.3799	1.10107	1.96513	2.11002	2.73983	3.0006	1.94353	0.58977
ENSTNIG00000004551	ENSDARG00000077960	ortholog_one2many	si:ch211-186e20.7	si:ch211-186e20.7 [Source:ZFIN;Acc:ZDB-GENE-110407-6]	0.0215109	0.195929	39.5304	0.0403557	0.522261	163.189	0	0	0	0	0	0	0	0	0	0	0
ENSTNIG00000003021	ENSDARG00000077982	ortholog_one2one	elf3	E74-like factor 3 (ets domain transcription factor, epithelial-specific ) [Source:ZFIN;Acc:ZDB-GENE-030131-8760]	0	6.47497	0.448531	0	12.2345	1.14677	0	0	0.171162	3.81921	0.680077	0.160834	0.201729	0.161569	0	0.122073	4.35945
ENSTNIG00000008631	ENSDARG00000078026	ortholog_one2one	zcchc24	zinc finger, CCHC domain containing 24 [Source:ZFIN;Acc:ZDB-GENE-030131-3573]	0	0.251159	3.88389	0	0.568915	14.6242	0	0	0	0.0691815	2.41804	0	0	0	0	0	0.0182809
ENSTNIG00000012493	ENSDARG00000078052	ortholog_one2one	emilin3a	elastin microfibril interfacer 3a [Source:ZFIN;Acc:ZDB-GENE-080612-2]	0	0.109685	6.54951	0	0.144757	12.4451	0	0	0.506115	0.760458	0.813068	0	0	0.0669022	0.0562102	0	0.559289
ENSTNIG00000014203	ENSDARG00000078088	ortholog_one2one	CR339051.1	Uncharacterized protein [Source:UniProtKB/TrEMBL;Acc:F1QK15]	0.0152144	3.44253	0.172166	0.0310055	4.53782	0.297981	0.154043	0.156775	0.150936	0	0	0.404583	0.253728	0.211345	0.286842	0.353142	0.140594
ENSTNIG00000005878	ENSDARG00000078093	ortholog_many2many	zgc:172065	zgc:172065 [Source:ZFIN;Acc:ZDB-GENE-080214-2]	0.022018	0.244995	3.45582	0.0641426	0.996272	15.5173	0	0	0	0	0	0	0	0	0	0	0.031321
ENSTNIG00000005878	ENSDARG00000078137	ortholog_many2many	BX004857.3	Uncharacterized protein [Source:UniProtKB/TrEMBL;Acc:F1QQJ5]	0.022018	0.244995	3.45582	0.0641426	0.996272	15.5173	0	0	0	0	0	0	0	0	0.0580642	0	0
ENSTNIG00000014077	ENSDARG00000078138	ortholog_one2many	si:ch211-202h22.8	si:ch211-202h22.8 [Source:ZFIN;Acc:ZDB-GENE-090313-78]	0.0147752	30.8991	12.316	0.0206059	66.6273	38.2796	4.30326	3.31973	5.12957	45.7174	68.8326	0.746111	0.233956	1.04933	0.566764	0.566301	32.2799
ENSTNIG00000015114	ENSDARG00000078155	ortholog_one2one	C8H1orf106 (1 of 2)	chromosome 1 open reading frame 106 [Source:HGNC Symbol;Acc:25599]	0.0134046	3.72507	4.32189	0.0222437	7.99904	12.0246	0.626151	0.158217	1.19755	2.78737	4.78894	4.43405	6.44252	3.45761	2.31217	2.89896	4.85139
ENSTNIG00000019365	ENSDARG00000078171	ortholog_many2many	taar19u	trace amine associated receptor 19u [Source:ZFIN;Acc:ZDB-GENE-060413-1]	0	0.212021	1.19908	0	0.348757	2.70439	0	0	0	0	0	0	0	0	0	0	0
ENSTNIG00000014133	ENSDARG00000078178	ortholog_one2many	art4	ADP-ribosyltransferase 4 (Dombrock blood group) [Source:ZFIN;Acc:ZDB-GENE-070725-5]	0.0325152	1.75785	2.21137	0.0381294	2.61436	4.31065	0	0	0	2.81479	2.32491	0	0	0.072563	0.0914495	0	1.12955
ENSTNIG00000014360	ENSDARG00000078183	ortholog_many2many	zgc:165453	zgc:165453 [Source:ZFIN;Acc:ZDB-GENE-070720-13]	0.00653536	3.78481	19.0938	0.0203103	13.2981	87.4484	8.14882	8.67658	9.24893	9.04453	6.82385	2.04548	2.03478	4.57732	3.05402	3.33259	5.07374
ENSTNIG00000008665	ENSDARG00000078254	ortholog_one2one	ftr14l	finTRIM family, member 14-like [Source:ZFIN;Acc:ZDB-GENE-090312-123]	0.126043	75.4246	5.97735	0.179962	142.244	14.7436	0	0	0.360863	11.1069	12.9086	0	0.0633148	0.0405682	0	0.153256	7.2974
ENSTNIG00000009181	ENSDARG00000078293	ortholog_one2one	rbm24a	RNA binding motif protein 24a [Source:ZFIN;Acc:ZDB-GENE-040628-1]	0	2.12946	1.80584	0	7.91745	8.96218	12.1148	32.1037	21.0829	5.60769	4.97354	36.4148	35.35	31.2538	31.6321	30.6639	14.8629
ENSTNIG00000004326	ENSDARG00000078349	ortholog_one2many	BX324215.3	Uncharacterized protein [Source:UniProtKB/TrEMBL;Acc:F1QLT6]	0.144742	21.579	19.9633	0.135197	35.1523	43.6197	0	0	0	0	0	0	0	0	0	0	0
ENSTNIG00000003084	ENSDARG00000078356	ortholog_one2many	aplnra	apelin receptor a [Source:ZFIN;Acc:ZDB-GENE-060929-512]	0	59.9305	14.8993	0	103.056	33.3623	0	0	12.2843	34.4609	24.1467	0	0	0	0	0	0.341969
ENSTNIG00000008871	ENSDARG00000078415	ortholog_one2one	lrrc3	leucine rich repeat containing 3 [Source:ZFIN;Acc:ZDB-GENE-080327-13]	0	99.9544	0.230054	0	125.705	0.372684	15.4055	27.5535	17.163	0.313103	0	4.49299	7.31405	15.1347	15.2979	24.4518	6.77684
ENSTNIG00000016881	ENSDARG00000078419	ortholog_one2one	FILIP1 (2 of 2)	filamin A interacting protein 1 [Source:HGNC Symbol;Acc:21015]	0.00104778	0.656662	1.77567	0.00192315	1.99678	6.76932	0	0	2.49356	0.756567	0	0.0564818	0.141687	0.22696	0.114413	4.50134	0.66734
ENSTNIG00000009947	ENSDARG00000078430	ortholog_one2one	tiam1a	T-cell lymphoma invasion and metastasis 1a [Source:ZFIN;Acc:ZDB-GENE-080325-1]	0.0324213	3.47818	6.34284	0.080644	10.8504	25.0702	2.37168	3.0103	2.57132	5.68431	3.7498	1.42639	3.54757	3.17445	4.07477	4.55262	7.558
ENSTNIG00000004075	ENSDARG00000078437	ortholog_one2many	CR382383.3	Uncharacterized protein [Source:UniProtKB/TrEMBL;Acc:E7F3Q5]	0.0184687	0.472633	0.321358	0.0398455	1.3265	1.10211	0	0	0	0	0	0	0	0	0	0	0
ENSTNIG00000016499	ENSDARG00000078468	ortholog_one2one	fap	fibroblast activation protein, alpha [Source:ZFIN;Acc:ZDB-GENE-081104-439]	0	0.127876	0.683875	0	0.434719	3.37956	0.816014	0.908751	0.896115	0.151665	0.129571	0	0	0	0	0	0.0713765
ENSTNIG00000019520	ENSDARG00000078472	ortholog_one2many	hsf5	heat shock transcription factor family member 5 [Source:ZFIN;Acc:ZDB-GENE-070410-42]	0	2.98085	0.560257	0	4.84886	1.21662	0.202069	0.25482	0.281345	0.112479	0	0.100826	0.252925	0.121544	0.663777	0.650481	0.385411
ENSTNIG00000019507	ENSDARG00000078472	ortholog_one2many	hsf5	heat shock transcription factor family member 5 [Source:ZFIN;Acc:ZDB-GENE-070410-42]	0.00222336	5.08207	2.09481	0.00465236	12.1169	5.89941	0.202069	0.25482	0.281345	0.112479	0	0.100826	0.252925	0.121544	0.663777	0.650481	0.385411
ENSTNIG00000019152	ENSDARG00000078472	ortholog_one2many	hsf5	heat shock transcription factor family member 5 [Source:ZFIN;Acc:ZDB-GENE-070410-42]	0	1.78885	0.544469	0.0183931	3.72207	1.37118	0.202069	0.25482	0.281345	0.112479	0	0.100826	0.252925	0.121544	0.663777	0.650481	0.385411
ENSTNIG00000003747	ENSDARG00000078472	ortholog_one2many	hsf5	heat shock transcription factor family member 5 [Source:ZFIN;Acc:ZDB-GENE-070410-42]	0	3.47347	1.67279	0	10.6642	5.51553	0.202069	0.25482	0.281345	0.112479	0	0.100826	0.252925	0.121544	0.663777	0.650481	0.385411
ENSTNIG00000017269	ENSDARG00000078552	ortholog_one2one	grhl3	grainyhead-like 3 [Source:ZFIN;Acc:ZDB-GENE-030131-9854]	0.643457	52.7323	9.3843	1.00055	112.571	25.9887	0	0	36.896	51.6947	18.1763	0.921957	0.462553	0.777985	0.233447	45.1351	163.108
ENSTNIG00000019734	ENSDARG00000078557	ortholog_one2one	CU896645.1	Uncharacterized protein [Source:UniProtKB/TrEMBL;Acc:E7FH26]	0.0112824	1.14885	0.480852	0.0098342	2.34488	1.18616	0.876808	1.00917	0.846791	0.177231	0	2.41458	2.14751	8.00896	4.13523	5.59799	3.29528
ENSTNIG00000010033	ENSDARG00000078579	ortholog_one2one	zgc:175280	zgc:175280 [Source:ZFIN;Acc:ZDB-GENE-080219-39]	0	0.834451	0.521565	0.043094	3.76236	1.47164	0	0	0	0.09207	0	0.0549794	0	0.0441846	0	0	0.0382111
ENSTNIG00000001800	ENSDARG00000078649	ortholog_one2one	il21rl	interleukin 21 receptor, like [Source:ZFIN;Acc:ZDB-GENE-080108-7]	0	1.48846	0.211667	0	2.71521	0.5966	0.23064	0	0	1.71345	1.00676	0	0	0.08119	0	0	0
ENSTNIG00000013760	ENSDARG00000078670	ortholog_one2one	tgfbr3	transforming growth factor, beta receptor III [Source:ZFIN;Acc:ZDB-GENE-120215-125]	0.0520724	3.17362	1.64469	0.0405874	3.61203	2.36454	0	0.183478	0.107783	0	0	0.0604079	0.113652	0.145642	0.275324	0.137549	0.167936
ENSTNIG00000001286	ENSDARG00000078671	ortholog_one2one	cdk5r2b	cyclin-dependent kinase 5, regulatory subunit 2b [Source:ZFIN;Acc:ZDB-GENE-040801-251]	0.0113333	69.7732	6.41943	0.0157442	118.702	14.1874	0	0	0	0	0	0	0	0	0	0	0
ENSTNIG00000018098	ENSDARG00000078675	ortholog_one2one	dock7	dedicator of cytokinesis 7 [Source:ZFIN;Acc:ZDB-GENE-050302-15]	0.525896	2.99597	8.77661	1.5171	12.3601	24.4354	18.5326	20.6769	18.6361	4.78362	2.44821	34.6228	47.6959	59.7809	60.6704	62.4156	17.4897
ENSTNIG00000016074	ENSDARG00000078676	ortholog_one2one	myrf	myelin regulatory factor [Source:ZFIN;Acc:ZDB-GENE-080204-57]	0.00937004	0.346077	0.266896	0.0144514	0.677692	0.671453	0.149732	0.0774345	0.118126	0.0301111	0.0655754	0.146161	0.129406	0.34548	0.121912	0.339335	0.268896
ENSTNIG00000014360	ENSDARG00000078757	ortholog_many2many	CR626907.2	Uncharacterized protein [Source:UniProtKB/TrEMBL;Acc:F1QQY9]	0.00653536	3.78481	19.0938	0.0203103	13.2981	87.4484	0	0	0	0.399403	13.7907	0	0	0	0	0.0336986	0
ENSTNIG00000006364	ENSDARG00000078768	ortholog_one2one	ABHD15	abhydrolase domain containing 15 [Source:HGNC Symbol;Acc:26971]	0	1.93432	0.394321	0	3.49847	0.905437	4.44329	17.1604	12.8396	1.09017	0	5.76154	2.72699	13.9783	15.8549	23.5154	4.23098
ENSTNIG00000005810	ENSDARG00000078790	ortholog_many2many	lrrc18a	leucine rich repeat containing 18a [Source:ZFIN;Acc:ZDB-GENE-090313-323]	0	0.89938	3.82301	0	0.758266	4.42336	0	0	0	0	0	0	0	0	0	0	0
ENSTNIG00000018388	ENSDARG00000078797	ortholog_many2many	dennd3a	DENN/MADD domain containing 3a [Source:ZFIN;Acc:ZDB-GENE-091230-6]	0.018778	7.06879	0.378475	0.0233216	11.6104	0.743261	3.36225	4.10539	3.92869	0.708914	0.220198	15.4608	13.7007	11.9375	12.7397	17.3457	3.48913
ENSTNIG00000015853	ENSDARG00000078803	ortholog_one2one	gas2l1	growth arrest-specific 2 like 1 [Source:ZFIN;Acc:ZDB-GENE-070705-38]	0.130266	2.79718	2.76712	0.224178	5.36207	6.8861	0	0	0	0.419595	0.592641	0	0	0.0357746	0.045086	0.135148	3.6507
ENSTNIG00000016686	ENSDARG00000078817	ortholog_one2one	rnf165b	ring finger protein 165b [Source:ZFIN;Acc:ZDB-GENE-081104-369]	13.4413	2.67098	1.82157	10.8558	3.03195	3.9909	0	0	0	0.132673	0.271116	0.0394547	0.115469	0.0211387	0	0.0698746	0.0914045
ENSTNIG00000014806	ENSDARG00000078971	ortholog_one2many	CABZ01061873.1	Uncharacterized protein [Source:UniProtKB/TrEMBL;Acc:E7F7I9]	0.257816	3.37337	1.13866	0.254409	3.55712	1.42228	0	0	0	0	0	0	0	0.0597287	0.112912	0	0.103307
ENSTNIG00000007421	ENSDARG00000078979	ortholog_one2one	ARHGEF40	Rho guanine nucleotide exchange factor (GEF) 40 [Source:HGNC Symbol;Acc:25516]	0.0611455	0.732342	1.92558	0.11356	1.57855	4.7735	0.106995	0.406349	0.479714	0	0	0.233828	0.238293	0.422815	0.532864	0.654444	0.284397
ENSTNIG00000016978	ENSDARG00000078997	ortholog_one2one	dclk3	doublecortin-like kinase 3 [Source:ZFIN;Acc:ZDB-GENE-081104-224]	0.00614846	0.556046	0.582943	0.0106597	1.49599	2.13653	0	0	0	0	0	0	0.11784	0	0	0	0.130594
ENSTNIG00000017916	ENSDARG00000079079	ortholog_many2many	si:ch211-196g2.6	si:ch211-196g2.6 [Source:ZFIN;Acc:ZDB-GENE-081105-102]	0.00484497	0.79405	8.29485	0.00987359	3.44414	37.5967	0	0	0	0	0	0.085163	0	0	0.0862558	0	0.059189
ENSTNIG00000017915	ENSDARG00000079079	ortholog_many2many	si:ch211-196g2.6	si:ch211-196g2.6 [Source:ZFIN;Acc:ZDB-GENE-081105-102]	0	2.0075	8.27515	0	5.86709	36.224	0	0	0	0	0	0.085163	0	0	0.0862558	0	0.059189
ENSTNIG00000017518	ENSDARG00000079139	ortholog_one2many	SPHK1	sphingosine kinase 1 [Source:HGNC Symbol;Acc:11240]	0.0574973	8.46456	1.25159	0.0863366	16.1798	3.08274	0	0	0	0	0	0	0	0	0	0	0.0509604
ENSTNIG00000014133	ENSDARG00000079154	ortholog_one2many	CR846080.4	Uncharacterized protein [Source:UniProtKB/TrEMBL;Acc:F1QMP6]	0.0325152	1.75785	2.21137	0.0381294	2.61436	4.31065	0	0	0	0	0	0	0	0	0	0	0
ENSTNIG00000004597	ENSDARG00000079159	ortholog_one2many	si:dkey-107f9.5	si:dkey-107f9.5 [Source:ZFIN;Acc:ZDB-GENE-120703-38]	4.42708	8.06875	2.37941	3.93747	12.4951	3.45536	0	0.159645	0.838255	2.83975	1.39408	0	0	0	0	0.0538459	0.493059
ENSTNIG00000014133	ENSDARG00000079185	ortholog_one2many	si:ch211-163m16.7	si:ch211-163m16.7 [Source:ZFIN;Acc:ZDB-GENE-110411-152]	0.0325152	1.75785	2.21137	0.0381294	2.61436	4.31065	0	0	0	0.27465	0	0	0	0	0	0	0
ENSTNIG00000014133	ENSDARG00000079210	ortholog_one2many	CABZ01019904.1	Uncharacterized protein [Source:UniProtKB/TrEMBL;Acc:E7F7W4]	0.0325152	1.75785	2.21137	0.0381294	2.61436	4.31065	0	0	0	0	0	0	0	0	0	0.0622142	0
ENSTNIG00000013082	ENSDARG00000079230	ortholog_one2one	sorbs1	sorbin and SH3 domain containing 1 [Source:ZFIN;Acc:ZDB-GENE-090313-168]	0.0568758	1.23338	6.04857	0.0990448	3.05753	19.3191	0	0	0	0	0	0	0	0.107324	0.22543	0.0675738	0.0309381
ENSTNIG00000008563	ENSDARG00000079244	ortholog_one2one	PIGW	phosphatidylinositol glycan anchor biosynthesis, class W [Source:HGNC Symbol;Acc:23213]	0.11133	4.77225	2.63411	0.155026	8.15558	5.79058	10.1601	18.0892	12.6619	3.37786	4.22113	2.2179	3.50306	7.52582	9.94221	5.61131	4.1391
ENSTNIG00000003538	ENSDARG00000079253	ortholog_one2one	plch1	phospholipase C, eta 1 [Source:ZFIN;Acc:ZDB-GENE-060503-398]	0.0127316	23.7604	10.2924	0.0185947	43.7235	24.3095	0.121412	0.421656	0.353471	0.15598	0.281305	0.0627198	0.0786676	0.428445	0.49761	0.634728	0.55215
ENSTNIG00000004326	ENSDARG00000079269	ortholog_one2many	CR589947.1	Uncharacterized protein [Source:UniProtKB/TrEMBL;Acc:F1Q6T4]	0.144742	21.579	19.9633	0.135197	35.1523	43.6197	0	0	0	0.0581183	0.0708952	0.0277995	0	0	0	0	0
ENSTNIG00000009260	ENSDARG00000079276	ortholog_one2one	UBE2QL1	ubiquitin-conjugating enzyme E2Q family-like 1 [Source:HGNC Symbol;Acc:37269]	0.122422	5.99626	6.19473	0.0853671	5.18534	6.92927	0.1936	0.885132	0.786667	1.01568	3.04415	0.0689494	0.0720676	0.415588	1.11735	1.10771	0.614978
ENSTNIG00000006400	ENSDARG00000079324	ortholog_one2one	ANO9 (1 of 2)	anoctamin 9 [Source:HGNC Symbol;Acc:20679]	0.281841	14.5259	6.13869	0.634638	45.847	25.4904	17.4434	16.7959	24.3301	37.956	11.0105	5.47542	4.47523	15.0226	16.0234	15.874	42.4527
ENSTNIG00000005050	ENSDARG00000079349	ortholog_one2one	E2F1	E2F transcription factor 1 [Source:HGNC Symbol;Acc:3113]	0.0570995	7.75114	3.02223	0.0647653	15.2584	7.72509	0.445969	1.40256	2.26013	3.01842	1.34544	NA	NA	NA	NA	NA	NA
ENSTNIG00000009711	ENSDARG00000079355	ortholog_one2one	flrt2	fibronectin leucine rich transmembrane protein 2 [Source:ZFIN;Acc:ZDB-GENE-070705-267]	0.0280547	2.79888	5.41035	0.0507272	4.60595	12.1552	0	0	0	0	0	0	0	0	0.116888	0.145991	0.21389
ENSTNIG00000010885	ENSDARG00000079388	ortholog_one2many	agrn	agrin [Source:ZFIN;Acc:ZDB-GENE-030131-1033]	0.00216159	0.0978835	0.704154	0.0032278	0.41044	3.89532	0.0400265	0.135073	0.133336	0.0566965	0	0.0430287	0.233868	0.184429	0.464862	0.272158	0.259179
ENSTNIG00000005446	ENSDARG00000079434	ortholog_one2one	si:ch211-208h7.4	si:ch211-208h7.4 [Source:ZFIN;Acc:ZDB-GENE-030131-6110]	0.538438	10.8981	8.29725	1.0078	26.247	26.5906	1.19749	13.0117	10.0564	1.68665	3.05389	4.34507	5.31015	26.0041	42.2189	41.4717	5.37601
ENSTNIG00000018691	ENSDARG00000079515	ortholog_one2many	ptx3b	pentraxin 3, long b [Source:ZFIN;Acc:ZDB-GENE-081104-385]	0.00403207	1.83437	4.91863	0.00461882	2.66244	11.0565	0	0	0	0.371203	0.351273	0	0	0	0.11736	0.131922	2.89918
ENSTNIG00000016722	ENSDARG00000079585	ortholog_one2many	pkn3	protein kinase N3 [Source:ZFIN;Acc:ZDB-GENE-030131-1902]	0.00232868	0.222095	0.218975	0.0025922	0.793756	0.693242	10.9657	27.7763	21.164	4.34779	7.42624	7.37285	9.05337	42.5032	55.7217	56.4743	14.3639
ENSTNIG00000008935	ENSDARG00000079586	ortholog_one2one	gabrb2	gamma-aminobutyric acid (GABA) A receptor, beta 2 [Source:ZFIN;Acc:ZDB-GENE-030131-8196]	0	2.13446	0.0726337	0	3.64147	0.142609	0.162353	0.725	0.816504	0.277287	0	0.373663	0.562409	0.660654	1.00922	0.831928	0.294325
ENSTNIG00000001257	ENSDARG00000079613	ortholog_one2one	sall3a	sal-like 3a (Drosophila) [Source:ZFIN;Acc:ZDB-GENE-020228-4]	0	1.18168	1.71321	0	2.08232	3.89218	0.0362838	0	1.02598	3.63645	2.80072	0.0152252	0.0190966	0.0122359	0.0925236	0.17334	6.5818
ENSTNIG00000012318	ENSDARG00000079638	ortholog_one2one	SLC22A23 (2 of 2)	solute carrier family 22, member 23 [Source:HGNC Symbol;Acc:21106]	0.0518828	2.15188	3.95118	0.0394677	2.34241	5.44994	2.85075	3.17624	3.65488	1.02579	0	2.3813	4.25044	2.20817	1.66975	14.7374	2.60984
ENSTNIG00000014245	ENSDARG00000079653	ortholog_many2many	cyp2x6	cytochrome P450, family 2, subfamily X, polypeptide 6 [Source:ZFIN;Acc:ZDB-GENE-050320-144]	0	1.05109	8.17273	0	2.27856	23.982	0.408332	0.268612	0.989747	21.398	15.8931	0.363524	0	0.0730372	0.782401	0.068979	27.5075
ENSTNIG00000019312	ENSDARG00000079664	ortholog_one2many	DDO (2 of 2)	D-aspartate oxidase [Source:HGNC Symbol;Acc:2727]	0.0776498	2.76797	4.161	0.18694	6.72823	17.0587	0	0	0	0	0	0	0	0	0	0.0654038	0
ENSTNIG00000015528	ENSDARG00000079729	ortholog_one2one	fbn2a	fibrillin 2a [Source:ZFIN;Acc:ZDB-GENE-090112-4]	0.00487968	0.577311	6.70291	0.0122451	1.90272	29.2519	0.211731	0.571566	0.636498	0	0	0	0	0	0.037729	0.0565474	0.0517795
ENSTNIG00000016510	ENSDARG00000079741	ortholog_one2one	CSRNP3	cysteine-serine-rich nuclear protein 3 [Source:HGNC Symbol;Acc:30729]	0.00183264	1.35393	0.594023	0.00381613	3.82986	2.20205	0	0	0	0	0	0	0.170781	0.109426	0.505659	0.0344486	0.0630881
ENSTNIG00000015912	ENSDARG00000079745	ortholog_one2one	si:ch211-166a6.5	si:ch211-166a6.5 [Source:ZFIN;Acc:ZDB-GENE-030131-9913]	0.14884	5.46476	18.9797	0.32304	14.9462	68.0341	9.37536	10.4114	13.6896	47.6273	62.1394	1.70284	4.72253	1.06439	5.9406	8.55897	51.0346
ENSTNIG00000015286	ENSDARG00000079777	ortholog_one2one	MAP6D1	MAP6 domain containing 1 [Source:HGNC Symbol;Acc:25753]	0.00386695	6.26623	7.66889	0.00518097	17.1126	28.2135	0	0	0	0	0	0	0	0	0	0.565382	0.517711
ENSTNIG00000016688	ENSDARG00000079790	ortholog_one2one	PPAP2A (1 of 2)	phosphatidic acid phosphatase type 2A [Source:HGNC Symbol;Acc:9228]	0.039039	12.9732	3.47705	0.0981304	39.2665	16.0737	0	0	1.54818	11.2274	6.36452	0.275425	0.230305	0.0737825	0.0929864	0.0696829	21.2479
ENSTNIG00000003424	ENSDARG00000079839	ortholog_one2one	arrdc1b	arrestin domain containing 1b [Source:ZFIN;Acc:ZDB-GENE-080515-2]	0.0110141	1.90407	1.9613	0.0153604	4.13706	5.47428	1.33989	4.20905	3.25736	4.97684	3.74678	0.911058	0.351604	3.61866	2.9457	2.72609	4.15229
ENSTNIG00000011383	ENSDARG00000079917	ortholog_one2many	rassf7a	Ras association (RalGDS/AF-6) domain family (N-terminal) member 7a [Source:ZFIN;Acc:ZDB-GENE-091013-3]	0.0020185	9.35676	4.17903	0.00391157	31.6208	18.8455	0.44846	0.34732	0.34732	0	0	0	0.0736728	0	0	0	0
ENSTNIG00000016889	ENSDARG00000079967	ortholog_one2one	PRKD3	Serine/threonine-protein kinase D [Source:UniProtKB/TrEMBL;Acc:E7F9Z2]	0.133299	5.8165	2.98497	0.128122	6.47564	4.36243	2.88346	4.73502	3.82864	0.873613	1.37251	0.700226	0.907548	4.18305	4.9763	6.08538	1.09499
ENSTNIG00000014890	ENSDARG00000079988	ortholog_one2one	CU694222.2	Uncharacterized protein [Source:UniProtKB/TrEMBL;Acc:F1QS37]	0	17.8268	2.91236	0	16.5178	3.52742	0	0	0	0	0	0.0644283	0	0	0	0	0.0895564
ENSTNIG00000015393	ENSDARG00000080000	ortholog_one2one			0.0223166	31.1502	1.50069	0.0291782	45.0507	2.82945	0	0	0.29139	0.803043	0	0	0.146894	0.188241	0	0	0.813962
ENSTNIG00000012868	ENSDARG00000080009	ortholog_one2one			0.00582325	0.895615	2.90794	0.0268886	2.39397	10.4215	0.210634	0.414538	0.398158	0.15076	0.163865	2.71698	1.89882	2.61055	2.69091	4.77882	1.01036
ENSTNIG00000017822	ENSDARG00000080015	ortholog_one2one	lrrtm4l1	leucine rich repeat transmembrane neuronal 4 like 1 [Source:ZFIN;Acc:ZDB-GENE-080327-15]	0	0.73073	0.199032	0	1.2445	0.451588	0.108163	0.336755	0.336755	0	0	0.0446447	0	0.322912	0.226088	0.30497	0.124114
ENSTNIG00000008039	ENSDARG00000086056	ortholog_one2one	plekhg6	pleckstrin homology domain containing, family G (with RhoGef domain) member 6 [Source:ZFIN;Acc:ZDB-GENE-030131-2517]	0.101198	14.0256	2.18562	0.112907	17.7184	3.52811	0	0.077579	0.077579	1.98119	4.62043	0.0218317	0.0273828	0.105271	0.0663355	0.049711	0.485542
ENSTNIG00000005654	ENSDARG00000086102	ortholog_many2many	NOX4 (2 of 3)	NADPH oxidase 4 [Source:HGNC Symbol;Acc:7891]	0.0849406	3.28177	5.59281	0.0888457	3.98565	9.15721	0	1.11088	1.01486	0	0	0.147923	0.742143	0.356639	0.898929	1.34729	0.205616
ENSTNIG00000013099	ENSDARG00000086114	ortholog_one2one	ADTRP	androgen-dependent TFPI-regulating protein [Source:HGNC Symbol;Acc:21214]	0	5.3532	5.84077	0	4.66016	6.60218	0	0	0	0	0	0	0	0	0	0	0
ENSTNIG00000015203	ENSDARG00000086183	ortholog_one2many	vkorc1	vitamin K epoxide reductase complex, subunit 1 [Source:ZFIN;Acc:ZDB-GENE-030131-2286]	0.0790771	8.17164	23.0348	0.179681	20.3806	70.9611	2.37663	7.46481	8.99141	5.02165	0.813751	0.874773	0.166243	4.58027	5.58447	5.65369	4.36636
ENSTNIG00000004326	ENSDARG00000086240	ortholog_one2many	BX284666.1	Uncharacterized protein [Source:UniProtKB/TrEMBL;Acc:F1QID3]	0.144742	21.579	19.9633	0.135197	35.1523	43.6197	0	0	0	0	0	0	0	0	0	0.026973	0.098795
ENSTNIG00000010319	ENSDARG00000086248	ortholog_one2many	kcnj1a.3	potassium inwardly-rectifying channel, subfamily J, member 1a, tandem duplicate 3 [Source:ZFIN;Acc:ZDB-GENE-050420-256]	0	16.4342	4.25129	0	29.2449	9.77124	0	0	0	0	0	0	0	0	0	0	0
ENSTNIG00000003558	ENSDARG00000086281	ortholog_one2one	zgc:112992	zgc:112992 [Source:ZFIN;Acc:ZDB-GENE-050417-469]	0	1.50651	0.207827	0	2.72076	0.465586	0	0	0	0	0.269745	0	0	0	0	0	0.102412
ENSTNIG00000004597	ENSDARG00000086289	ortholog_one2many	si:ch211-283l16.1	si:ch211-283l16.1 [Source:ZFIN;Acc:ZDB-GENE-110913-44]	4.42708	8.06875	2.37941	3.93747	12.4951	3.45536	0	0	1.15602	1.71613	0.749906	0	0	0	0	0.484613	1.13403
ENSTNIG00000004326	ENSDARG00000086323	ortholog_one2many	FP243385.2	Uncharacterized protein [Source:UniProtKB/TrEMBL;Acc:F1QR99]	0.144742	21.579	19.9633	0.135197	35.1523	43.6197	0	0	0	0.078062	0	0	0	0	0	0	0
ENSTNIG00000019365	ENSDARG00000086390	ortholog_many2many	TAAR1 (87 of 92)	trace amine associated receptor 1 [Source:HGNC Symbol;Acc:17734]	0	0.212021	1.19908	0	0.348757	2.70439	0	0	0	0	0	0	0	0	0	0	0
ENSTNIG00000005878	ENSDARG00000086419	ortholog_many2many	BX284672.2	Uncharacterized protein [Source:UniProtKB/TrEMBL;Acc:E7F536]	0.022018	0.244995	3.45582	0.0641426	0.996272	15.5173	0	0	0	0	0.645849	0	0	0	0	0	0
ENSTNIG00000005726	ENSDARG00000086453	ortholog_one2one	cx52.9	connexin 52.9 [Source:ZFIN;Acc:ZDB-GENE-040426-2421]	0.147685	3.54112	1.01726	0.307921	8.732	3.52228	0.354557	0.445939	1.92074	3.82186	2.81624	0.140452	0	0.112876	0.106691	0.479718	3.78261
ENSTNIG00000012195	ENSDARG00000086548	ortholog_one2many	CR381540.3	Uncharacterized protein [Source:UniProtKB/TrEMBL;Acc:E7EXL4]	1.13238	30.5771	41.1875	1.77208	61.5906	108.672	0	0	0	0.0290276	0.169797	0	0	0	0	0	0
ENSTNIG00000005878	ENSDARG00000086586	ortholog_many2many	BX323854.3	Uncharacterized protein [Source:UniProtKB/TrEMBL;Acc:E7F655]	0.022018	0.244995	3.45582	0.0641426	0.996272	15.5173	0.459392	0.872815	0.237113	0	0.152954	0.0849265	0	0.238882	0.129024	0.805745	0.088537
ENSTNIG00000003788	ENSDARG00000086591	ortholog_many2many			1.83562	359.526	75.9483	3.53631	696.726	188.862	0.164616	0.252384	1.28599	6.10449	3.40803	1.95093	1.22349	0.470364	0.790385	0.740381	2.44064
ENSTNIG00000007536	ENSDARG00000086592	ortholog_one2one	CABZ01072040.1	Uncharacterized protein [Source:UniProtKB/TrEMBL;Acc:F1QQV5]	0.73399	0.25331	0.159265	0.519335	0.652368	0.451621	0.0238048	0	0.0865045	0.088008	0.196414	0.231513	0.0483966	0.124038	0.0390806	0.322152	0.160903
ENSTNIG00000007153	ENSDARG00000086596	ortholog_one2many	MED8 (2 of 2)	mediator complex subunit 8 [Source:HGNC Symbol;Acc:19971]	0	0	0	1.2099	54.476	88.3404	37.6545	103.919	116.323	101.629	78.1273	23.6289	25.8129	17.1519	14.4107	23.1412	20.4837
ENSTNIG00000004138	ENSDARG00000086603	ortholog_many2many			0.157612	3.65447	1.14523	0.652704	23.6421	14.8961	NA	NA	NA	NA	NA	0.170073	0.071106	0	0	0	0.118202
ENSTNIG00000004139	ENSDARG00000086603	ortholog_many2many			0	12.1318	6.68443	0.159917	40.7053	28.0385	NA	NA	NA	NA	NA	0.170073	0.071106	0	0	0	0.118202
ENSTNIG00000014660	ENSDARG00000086607	ortholog_one2many	CABZ01072699.1	Uncharacterized protein [Source:UniProtKB/TrEMBL;Acc:F1Q9S1]	0.0382309	1.21296	1.3995	0.151706	5.91353	8.6547	1.12982	0.924905	0.89877	0.85146	0	2.38368	3.23892	0.798193	1.40832	2.71383	2.48501
ENSTNIG00000013066	ENSDARG00000086654	ortholog_many2many	CT027762.3	Uncharacterized protein [Source:UniProtKB/TrEMBL;Acc:E7F5I8]	0.0078636	3.14128	4.37176	0.0100319	5.78413	10.3418	0	0	0	0	0	0	0	0	0	0	0
ENSTNIG00000019365	ENSDARG00000086692	ortholog_many2many	taar14a	trace amine associated receptor 14a [Source:ZFIN;Acc:ZDB-GENE-041014-30]	0	0.212021	1.19908	0	0.348757	2.70439	0	0	0	0	0	0	0	0	0	0	0
ENSTNIG00000019365	ENSDARG00000086732	ortholog_many2many	TAAR1 (10 of 92)	trace amine associated receptor 1 [Source:HGNC Symbol;Acc:17734]	0	0.212021	1.19908	0	0.348757	2.70439	0	0	0	0	0	0	0	0	0	0	0
ENSTNIG00000003868	ENSDARG00000086775	ortholog_one2one	top1	topoisomerase (DNA) I [Source:ZFIN;Acc:ZDB-GENE-030131-5390]	0.0228032	0.620744	2.17556	0.0346604	1.48394	6.68664	0	0	0	0	0	0.0988067	0.495721	0.11911	0.100075	0.187487	0.515036
ENSTNIG00000012623	ENSDARG00000086881	ortholog_one2many	IER2	immediate early response 2 [Source:HGNC Symbol;Acc:28871]	0	5.27959	9.30778	0	4.39945	10.1061	0	0	8.5988	16.5056	6.99421	0	0	0	0	1.24708	14.5337
ENSTNIG00000009019	ENSDARG00000086896	ortholog_one2one	CABZ01073334.1	Uncharacterized protein [Source:UniProtKB/TrEMBL;Acc:E7EYA8]	7.71774	23.0915	15.3297	40.4009	119.704	100.601	45.4496	67.546	55.6176	34.9048	12.04	55.4705	52.8518	112.712	121.537	116.855	113.734
ENSTNIG00000005683	ENSDARG00000086946	ortholog_one2many	CABZ01112850.1	Uncharacterized protein [Source:UniProtKB/TrEMBL;Acc:E7FBI3]	0.019595	1.26258	2.77243	0.0136639	1.26015	3.47683	0	0.84749	0.84749	0	0	0	0	0	0	0	0.148468
ENSTNIG00000008948	ENSDARG00000086954	ortholog_one2one	SH3RF2	SH3 domain containing ring finger 2 [Source:HGNC Symbol;Acc:26299]	0.0111502	1.29838	1.31791	0.0106571	2.10471	2.82395	0.108883	0.773546	0.750351	0.129654	0	0	0	0	0.166695	0.249839	0.0762578
ENSTNIG00000014214	ENSDARG00000087008	ortholog_one2many	CU638740.4	Uncharacterized protein [Source:UniProtKB/TrEMBL;Acc:E7F3G5]	0.013243	0.931778	2.09964	0.0105078	1.11225	4.95698	0	0	0	0	0	0	0	0	0	0	0
ENSTNIG00000019503	ENSDARG00000087032	ortholog_one2one	RBBP8NL	RBBP8 N-terminal like [Source:HGNC Symbol;Acc:16144]	0	22.9249	24.9024	0	56.0787	81.408	0	0.0468096	0.061298	2.82952	5.91254	0	0	0.030187	0.0380441	0.0142549	0.913708
ENSTNIG00000019365	ENSDARG00000087049	ortholog_many2many	taar20b1	trace amine associated receptor 20b1 [Source:ZFIN;Acc:ZDB-GENE-060413-5]	0	0.212021	1.19908	0	0.348757	2.70439	0	0	0	0	0	0	0	0	0	0.115745	0.158978
ENSTNIG00000011479	ENSDARG00000087054	ortholog_one2many	ggt1l2.2	gamma-glutamyltransferase 1 like 2.2 [Source:ZFIN;Acc:ZDB-GENE-090312-37]	0.0187858	3.09333	0.935834	0.0771912	13.7256	5.39123	0	0	0	0	0	0	0	0	0	0	0
ENSTNIG00000011479	ENSDARG00000087063	ortholog_one2many	si:ch73-236c18.3	si:ch73-236c18.3 [Source:ZFIN;Acc:ZDB-GENE-121214-50]	0.0187858	3.09333	0.935834	0.0771912	13.7256	5.39123	0	0	0	0	0	0	0	0.0732985	0	0	0
ENSTNIG00000017247	ENSDARG00000087067	ortholog_one2many	CABZ01073069.1	Uncharacterized protein [Source:UniProtKB/TrEMBL;Acc:E7F160]	0.00219809	0.300002	0.639756	0.00714355	1.10083	2.88996	0	0	2.2877	2.91228	2.71876	0	0	0.415276	0.523363	0.196101	0.5387
ENSTNIG00000013040	ENSDARG00000087128	ortholog_one2one	ppid	peptidylprolyl isomerase D [Source:ZFIN;Acc:ZDB-GENE-040625-34]	5.28858	129.445	134.577	5.34281	166.124	226.272	7.04782	12.9004	11.4738	9.99712	16.5517	10.9422	10.4425	20.4551	24.454	19.5894	17.7723
ENSTNIG00000004551	ENSDARG00000087143	ortholog_one2many	serpina7	serpin peptidase inhibitor, clade A (alpha-1 antiproteinase, antitrypsin), member 7 [Source:ZFIN;Acc:ZDB-GENE-041010-47]	0.0215109	0.195929	39.5304	0.0403557	0.522261	163.189	0	0	0	0	0	0	0	0	0	0	0
ENSTNIG00000014023	ENSDARG00000087145	ortholog_one2one	PARP10	poly (ADP-ribose) polymerase family, member 10 [Source:HGNC Symbol;Acc:25895]	0.26993	0.935256	0.856816	0.592365	1.87551	2.29689	19.4489	15.0351	12.8875	3.46447	4.88725	15.03	11.5975	14.6251	14.6632	12.023	5.60704
ENSTNIG00000000556	ENSDARG00000087219	ortholog_one2many	BX572619.4	Uncharacterized protein [Source:UniProtKB/TrEMBL;Acc:F1QSD5]	0	2.85855	4.54744	0	4.69384	10.077	0	0	0	15.6411	9.06596	0	0	0	0	0	3.24854
ENSTNIG00000000500	ENSDARG00000087245	ortholog_many2many	CR847844.3	Uncharacterized protein [Source:UniProtKB/TrEMBL;Acc:E7F927]	0.0375614	10.2512	1.70861	0.157153	33.0113	7.93509	0	0	0	0	0	0	0	0	0	0	0
ENSTNIG00000000164	ENSDARG00000087245	ortholog_many2many	CR847844.3	Uncharacterized protein [Source:UniProtKB/TrEMBL;Acc:E7F927]	0.0833976	19.4289	3.75857	0.186094	40.1722	10.3737	0	0	0	0	0	0	0	0	0	0	0
ENSTNIG00000001459	ENSDARG00000087245	ortholog_many2many	CR847844.3	Uncharacterized protein [Source:UniProtKB/TrEMBL;Acc:E7F927]	0.0578775	29.7925	5.12648	0.337604	116.111	29.3247	0	0	0	0	0	0	0	0	0	0	0
ENSTNIG00000005878	ENSDARG00000087289	ortholog_many2many	zgc:66473	zgc:66473 [Source:ZFIN;Acc:ZDB-GENE-030131-5708]	0.022018	0.244995	3.45582	0.0641426	0.996272	15.5173	0	0	0	0	0	0.0448016	0	0	0	0	0
ENSTNIG00000000222	ENSDARG00000087303	ortholog_one2one	cebpd	CCAAT/enhancer binding protein (C/EBP), delta [Source:ZFIN;Acc:ZDB-GENE-020111-4]	0.457202	33.5346	10.6696	0.921706	86.339	35.1974	0.077557	0	0.0834725	1.88425	8.42602	0.160732	0	0	0.0325589	0.0243993	0.245762
ENSTNIG00000014043	ENSDARG00000087359	ortholog_many2many	c3b	complement component c3b [Source:ZFIN;Acc:ZDB-GENE-990415-36]	0.0157268	0.873196	0.177671	0.0213064	1.34855	0.352689	0	0	0	0	0.0454002	0.0155313	0	0	0	0	0.0431777
ENSTNIG00000005878	ENSDARG00000087375	ortholog_many2many	zgc:66473	zgc:66473 [Source:ZFIN;Acc:ZDB-GENE-030131-5708]	0.022018	0.244995	3.45582	0.0641426	0.996272	15.5173	0.079915	0	0	0.144053	0	0	0	0	0	0	0
ENSTNIG00000008370	ENSDARG00000087394	ortholog_one2one	TSHZ3 (2 of 2)	teashirt zinc finger homeobox 3 [Source:HGNC Symbol;Acc:30700]	0.00314318	10.1515	0.771845	0.00755902	30.2884	2.96775	2.44036	4.92622	2.56907	0	0.088102	0.674633	0.744631	8.76153	8.74611	5.85784	0.468875
ENSTNIG00000014664	ENSDARG00000087401	ortholog_one2one	CABZ01052268.1	Uncharacterized protein [Source:UniProtKB/TrEMBL;Acc:E7EXC8]	0	0.31518	2.83591	0	0.522724	7.12928	1.50683	3.93905	4.55236	2.44737	4.61454	0.833736	1.80626	1.03551	1.91917	1.03551	0.895519
ENSTNIG00000001046	ENSDARG00000087440	ortholog_one2many	ponzr4	plac8 onzin related protein 4 [Source:ZFIN;Acc:ZDB-GENE-050411-6]	0.0815861	82.7164	143.639	0.085337	94.0856	218.772	6.68485	3.40928	2.80257	0.51002	0	1.41623	2.53762	0.487784	1.02457	0.15356	0.140613
ENSTNIG00000005571	ENSDARG00000087466	ortholog_one2one	DNAH9	dynein, axonemal, heavy chain 9 [Source:HGNC Symbol;Acc:2953]	0.12635	0.710562	1.50266	0.53051	3.1585	8.05516	0	0	0.0745525	0.276427	0.892473	0	0.0572498	0	0.0462296	0	0.126892
ENSTNIG00000012804	ENSDARG00000087471	ortholog_one2one	CABZ01072828.1	Uncharacterized protein [Source:UniProtKB/TrEMBL;Acc:E7F4B1]	0.0747833	2.57369	1.8276	0.320409	14.405	13.986	0	1.82108	2.30192	1.93656	2.10128	0.650863	0.408179	1.48203	2.52699	3.21105	3.69423
ENSTNIG00000009287	ENSDARG00000087485	ortholog_one2many	CABZ01036951.1	Uncharacterized protein [Source:UniProtKB/TrEMBL;Acc:E7EZB1]	0.0894973	6.29784	5.86644	0.185927	11.5582	13.2039	0	1.39131	0.762335	0	0	0.354879	0.66767	3.27981	4.67262	6.73386	1.60318
ENSTNIG00000005654	ENSDARG00000087563	ortholog_many2many	NOX4 (3 of 3)	NADPH oxidase 4 [Source:HGNC Symbol;Acc:7891]	0.0849406	3.28177	5.59281	0.0888457	3.98565	9.15721	0	0	0.87417	0	0	0	0	0	0.307372	0.691022	0.421839
ENSTNIG00000004326	ENSDARG00000087575	ortholog_one2many	BX569789.4	Uncharacterized protein [Source:UniProtKB/TrEMBL;Acc:F1R1W9]	0.144742	21.579	19.9633	0.135197	35.1523	43.6197	0	0	0.102983	0	0	0	0	0	0	0.0221296	0.0202637
ENSTNIG00000019365	ENSDARG00000087604	ortholog_many2many	TAAR1 (91 of 92)	trace amine associated receptor 1 [Source:HGNC Symbol;Acc:17734]	0	0.212021	1.19908	0	0.348757	2.70439	0	0	0	0	0	0	0	0	0	0	0
ENSTNIG00000004597	ENSDARG00000087626	ortholog_one2many	gb:am422109	expressed sequence AM422109 [Source:ZFIN;Acc:ZDB-GENE-070927-11]	4.42708	8.06875	2.37941	3.93747	12.4951	3.45536	0	0	13.2716	4.53594	0.622906	0	0	0	0	0	0
ENSTNIG00000000154	ENSDARG00000087635	ortholog_many2many	or128-5	odorant receptor, family E, subfamily 128, member 5 [Source:ZFIN;Acc:ZDB-GENE-980526-343]	0	1.94706	0.169762	0	6.94621	0.691207	0	0	0	0	0	0	0	0	0	0	0
[truncated: 552 more rows]
