# Supplementary material for: The Tetraodon nigroviridis reference transcriptome: developmental transition, length retention and microsynteny of long non-coding RNAs in a compact vertebrate genome
Source: Sci Rep. 2016 Sep 15;6:33210. doi: 10.1038/srep33210 (PMC5024134; doi:10.1038/srep33210)
Supplement: Supplementary Table S5 [file srep33210-s3.xls]

## Sheet: Headers
Each sheet contains information of lincRNA pairs predicted to be microsyntenic in vertebrates defined between a pair of organisms.
Columns
Intergenic human	Intergenic region containing microsyntenic lincRNA in human
Intergenic zebrafish	Intergenic region containing microsyntenic lincRNA in zebrafish
Ortholog ID	Flanking coding genes in two organisms which define the microsynteny
Ortholog Symbol	Flanking coding genes symbols in two organisms which define the microsynteny
LincRNA human	LincRNA ID in human
LincRNA zebrafish	LincRNA ID in zebrafish
LincRNA orientation	Orientation with respect to flanking orthologous coding gene. C: convergent;D:Divergent;S:Same strand;N: No strand information. CC: Mircrosynteny defined by a single flanking coding gene with convergent orientation to the lincRNA in both organisms.
Distance human lincRNA from FlankA	Distance of lincRNAs from flanking coding genes which define the microsynteny
Distance zebrafish lincRNA from FlankA	-
Distance human lincRNA from FlankB	-
Distance zebrafish lincRNA from FlankB	-
Location lincRNA human	Genomic location of the human lincRNA
Location lincRNA zebrafish	Genomic location of the zebrasish licnRNA

## Sheet: human_zebrafish_vertebrate_conserved
Intergenic human	Intergenic zebrafish	Ortholog ID	Ortholog Symbol	LincRNA human	LincRNA zebrafish	LincRNA position	LincRNA orientation	Distance human lincRNA from FlankA	Distance zebrafish lincRNA from FlankA	Distance human lincRNA from FlankB	Distance zebrafish lincRNA from FlankB	Location lincRNA human	Location lincRNA zebrafish
chr2:65659771-66660584	chr13:5246198-5547709	ENSG00000198369:ENSDARG00000008372-ENSG00000143995:ENSDARG00000012078	SPRED2:spred2b-MEIS1:meis1	ENSG00000204929	ENSDARG00000095303	ud:uu	ds:ss	4093	277068	533935	9535	chr2:65663864-66126649	chr13:5255733-5270641
chr2:65659771-66660584	chr13:5246198-5547709	ENSG00000198369:ENSDARG00000008372-ENSG00000143995:ENSDARG00000012078	SPRED2:spred2b-MEIS1:meis1	ENSG00000204929	ENSDARG00000093874	ud:uu	dc:sd	4093	298474	533935	1390	chr2:65663864-66126649	chr13:5247588-5249235
chr2:65659771-66660584	chr13:5246198-5547709	ENSG00000198369:ENSDARG00000008372-ENSG00000143995:ENSDARG00000012078	SPRED2:spred2b-MEIS1:meis1	ENSG00000204929	Zv9_00030333	ud:uu	dc:sd	4093	296960	533935	1154	chr2:65663864-66126649	chr13:5247352-5250749
chr2:65659771-66660584	chr13:5246198-5547709	ENSG00000198369:ENSDARG00000008372-ENSG00000143995:ENSDARG00000012078	SPRED2:spred2b-MEIS1:meis1	ENSG00000234255	ENSDARG00000095303	ud:uu	ss:ds	9418	277068	976879	9535	chr2:65669189-65683705	chr13:5255733-5270641
chr2:65659771-66660584	chr13:5246198-5547709	ENSG00000198369:ENSDARG00000008372-ENSG00000143995:ENSDARG00000012078	SPRED2:spred2b-MEIS1:meis1	ENSG00000234255	ENSDARG00000093874	ud:uu	sc:dd	9418	298474	976879	1390	chr2:65669189-65683705	chr13:5247588-5249235
chr2:65659771-66660584	chr13:5246198-5547709	ENSG00000198369:ENSDARG00000008372-ENSG00000143995:ENSDARG00000012078	SPRED2:spred2b-MEIS1:meis1	ENSG00000234255	Zv9_00030333	ud:uu	sc:dd	9418	296960	976879	1154	chr2:65669189-65683705	chr13:5247352-5250749
chr2:65659771-66660584	chr13:5246198-5547709	ENSG00000198369:ENSDARG00000008372-ENSG00000143995:ENSDARG00000012078	SPRED2:spred2b-MEIS1:meis1	ENSG00000235725	ENSDARG00000095303	ud:uu	ss:ds	156929	277068	793273	9535	chr2:65816700-65867311	chr13:5255733-5270641
chr2:65659771-66660584	chr13:5246198-5547709	ENSG00000198369:ENSDARG00000008372-ENSG00000143995:ENSDARG00000012078	SPRED2:spred2b-MEIS1:meis1	ENSG00000235725	ENSDARG00000093874	ud:uu	sc:dd	156929	298474	793273	1390	chr2:65816700-65867311	chr13:5247588-5249235
chr2:65659771-66660584	chr13:5246198-5547709	ENSG00000198369:ENSDARG00000008372-ENSG00000143995:ENSDARG00000012078	SPRED2:spred2b-MEIS1:meis1	ENSG00000235725	Zv9_00030333	ud:uu	sc:dd	156929	296960	793273	1154	chr2:65816700-65867311	chr13:5247352-5250749
chr2:65659771-66660584	chr13:5246198-5547709	ENSG00000198369:ENSDARG00000008372-ENSG00000143995:ENSDARG00000012078	SPRED2:spred2b-MEIS1:meis1	ENSG00000227293	ENSDARG00000095303	ud:uu	ss:ds	802738	277068	197239	9535	chr2:66462509-66463345	chr13:5255733-5270641
chr2:65659771-66660584	chr13:5246198-5547709	ENSG00000198369:ENSDARG00000008372-ENSG00000143995:ENSDARG00000012078	SPRED2:spred2b-MEIS1:meis1	ENSG00000227293	ENSDARG00000093874	ud:uu	sc:dd	802738	298474	197239	1390	chr2:66462509-66463345	chr13:5247588-5249235
chr2:65659771-66660584	chr13:5246198-5547709	ENSG00000198369:ENSDARG00000008372-ENSG00000143995:ENSDARG00000012078	SPRED2:spred2b-MEIS1:meis1	ENSG00000227293	Zv9_00030333	ud:uu	sc:dd	802738	296960	197239	1154	chr2:66462509-66463345	chr13:5247352-5250749
chr2:65659771-66660584	chr13:5246198-5547709	ENSG00000198369:ENSDARG00000008372-ENSG00000143995:ENSDARG00000012078	SPRED2:spred2b-MEIS1:meis1	ENSG00000225815	ENSDARG00000095303	ud:uu	ds:ss	894710	277068	104468	9535	chr2:66554481-66556116	chr13:5255733-5270641
chr2:65659771-66660584	chr13:5246198-5547709	ENSG00000198369:ENSDARG00000008372-ENSG00000143995:ENSDARG00000012078	SPRED2:spred2b-MEIS1:meis1	ENSG00000225815	ENSDARG00000093874	ud:uu	dc:sd	894710	298474	104468	1390	chr2:66554481-66556116	chr13:5247588-5249235
chr2:65659771-66660584	chr13:5246198-5547709	ENSG00000198369:ENSDARG00000008372-ENSG00000143995:ENSDARG00000012078	SPRED2:spred2b-MEIS1:meis1	ENSG00000225815	Zv9_00030333	ud:uu	dc:sd	894710	296960	104468	1154	chr2:66554481-66556116	chr13:5247352-5250749
chr2:65659771-66660584	chr13:5246198-5547709	ENSG00000198369:ENSDARG00000008372-ENSG00000143995:ENSDARG00000012078	SPRED2:spred2b-MEIS1:meis1	ENSG00000241254	ENSDARG00000095303	ud:uu	ds:ss	894710	277068	104611	9535	chr2:66554481-66555973	chr13:5255733-5270641
chr2:65659771-66660584	chr13:5246198-5547709	ENSG00000198369:ENSDARG00000008372-ENSG00000143995:ENSDARG00000012078	SPRED2:spred2b-MEIS1:meis1	ENSG00000241254	ENSDARG00000093874	ud:uu	dc:sd	894710	298474	104611	1390	chr2:66554481-66555973	chr13:5247588-5249235
chr2:65659771-66660584	chr13:5246198-5547709	ENSG00000198369:ENSDARG00000008372-ENSG00000143995:ENSDARG00000012078	SPRED2:spred2b-MEIS1:meis1	ENSG00000241254	Zv9_00030333	ud:uu	dc:sd	894710	296960	104611	1154	chr2:66554481-66555973	chr13:5247352-5250749
chr2:65659771-66660584	chr13:5246198-5547709	ENSG00000198369:ENSDARG00000008372-ENSG00000143995:ENSDARG00000012078	SPRED2:spred2b-MEIS1:meis1	ENSG00000232164	ENSDARG00000095303	ud:uu	ds:ss	950667	277068	41002	9535	chr2:66610438-66619582	chr13:5255733-5270641
chr2:65659771-66660584	chr13:5246198-5547709	ENSG00000198369:ENSDARG00000008372-ENSG00000143995:ENSDARG00000012078	SPRED2:spred2b-MEIS1:meis1	ENSG00000232164	ENSDARG00000093874	ud:uu	dc:sd	950667	298474	41002	1390	chr2:66610438-66619582	chr13:5247588-5249235
chr2:65659771-66660584	chr13:5246198-5547709	ENSG00000198369:ENSDARG00000008372-ENSG00000143995:ENSDARG00000012078	SPRED2:spred2b-MEIS1:meis1	ENSG00000232164	Zv9_00030333	ud:uu	dc:sd	950667	296960	41002	1154	chr2:66610438-66619582	chr13:5247352-5250749
chr2:65659771-66660584	chr13:4756147-5167187	ENSG00000143995:ENSDARG00000012078	MEIS1:meis1	ENSG00000204929	ENSDARG00000078166	ud	ss	533935	233192	NULL	NULL	chr2:65663864-66126649	chr13:4921729-4933995
chr2:65659771-66660584	chr13:4756147-5167187	ENSG00000143995:ENSDARG00000012078	MEIS1:meis1	ENSG00000204929	ENSDARG00000095700	ud	ss	533935	233248	NULL	NULL	chr2:65663864-66126649	chr13:4931944-4933939
chr2:65659771-66660584	chr13:4756147-5167187	ENSG00000143995:ENSDARG00000012078	MEIS1:meis1	ENSG00000204929	Zv9_00030331	ud	sc	533935	89331	NULL	NULL	chr2:65663864-66126649	chr13:5074176-5077856
chr2:65659771-66660584	chr13:4756147-5167187	ENSG00000143995:ENSDARG00000012078	MEIS1:meis1	ENSG00000234255	ENSDARG00000078166	ud	ds	976879	233192	NULL	NULL	chr2:65669189-65683705	chr13:4921729-4933995
chr2:65659771-66660584	chr13:4756147-5167187	ENSG00000143995:ENSDARG00000012078	MEIS1:meis1	ENSG00000234255	ENSDARG00000095700	ud	ds	976879	233248	NULL	NULL	chr2:65669189-65683705	chr13:4931944-4933939
chr2:65659771-66660584	chr13:4756147-5167187	ENSG00000143995:ENSDARG00000012078	MEIS1:meis1	ENSG00000234255	Zv9_00030331	ud	dc	976879	89331	NULL	NULL	chr2:65669189-65683705	chr13:5074176-5077856
chr2:65659771-66660584	chr13:4756147-5167187	ENSG00000143995:ENSDARG00000012078	MEIS1:meis1	ENSG00000235725	ENSDARG00000078166	ud	ds	793273	233192	NULL	NULL	chr2:65816700-65867311	chr13:4921729-4933995
chr2:65659771-66660584	chr13:4756147-5167187	ENSG00000143995:ENSDARG00000012078	MEIS1:meis1	ENSG00000235725	ENSDARG00000095700	ud	ds	793273	233248	NULL	NULL	chr2:65816700-65867311	chr13:4931944-4933939
chr2:65659771-66660584	chr13:4756147-5167187	ENSG00000143995:ENSDARG00000012078	MEIS1:meis1	ENSG00000235725	Zv9_00030331	ud	dc	793273	89331	NULL	NULL	chr2:65816700-65867311	chr13:5074176-5077856
chr2:65659771-66660584	chr13:4756147-5167187	ENSG00000143995:ENSDARG00000012078	MEIS1:meis1	ENSG00000227293	ENSDARG00000078166	ud	ds	197239	233192	NULL	NULL	chr2:66462509-66463345	chr13:4921729-4933995
chr2:65659771-66660584	chr13:4756147-5167187	ENSG00000143995:ENSDARG00000012078	MEIS1:meis1	ENSG00000227293	ENSDARG00000095700	ud	ds	197239	233248	NULL	NULL	chr2:66462509-66463345	chr13:4931944-4933939
chr2:65659771-66660584	chr13:4756147-5167187	ENSG00000143995:ENSDARG00000012078	MEIS1:meis1	ENSG00000227293	Zv9_00030331	ud	dc	197239	89331	NULL	NULL	chr2:66462509-66463345	chr13:5074176-5077856
chr2:65659771-66660584	chr13:4756147-5167187	ENSG00000143995:ENSDARG00000012078	MEIS1:meis1	ENSG00000225815	ENSDARG00000078166	ud	ss	104468	233192	NULL	NULL	chr2:66554481-66556116	chr13:4921729-4933995
chr2:65659771-66660584	chr13:4756147-5167187	ENSG00000143995:ENSDARG00000012078	MEIS1:meis1	ENSG00000225815	ENSDARG00000095700	ud	ss	104468	233248	NULL	NULL	chr2:66554481-66556116	chr13:4931944-4933939
chr2:65659771-66660584	chr13:4756147-5167187	ENSG00000143995:ENSDARG00000012078	MEIS1:meis1	ENSG00000225815	Zv9_00030331	ud	sc	104468	89331	NULL	NULL	chr2:66554481-66556116	chr13:5074176-5077856
chr2:65659771-66660584	chr13:4756147-5167187	ENSG00000143995:ENSDARG00000012078	MEIS1:meis1	ENSG00000241254	ENSDARG00000078166	ud	ss	104611	233192	NULL	NULL	chr2:66554481-66555973	chr13:4921729-4933995
chr2:65659771-66660584	chr13:4756147-5167187	ENSG00000143995:ENSDARG00000012078	MEIS1:meis1	ENSG00000241254	ENSDARG00000095700	ud	ss	104611	233248	NULL	NULL	chr2:66554481-66555973	chr13:4931944-4933939
chr2:65659771-66660584	chr13:4756147-5167187	ENSG00000143995:ENSDARG00000012078	MEIS1:meis1	ENSG00000241254	Zv9_00030331	ud	sc	104611	89331	NULL	NULL	chr2:66554481-66555973	chr13:5074176-5077856
chr2:65659771-66660584	chr13:4756147-5167187	ENSG00000143995:ENSDARG00000012078	MEIS1:meis1	ENSG00000232164	ENSDARG00000078166	ud	ss	41002	233192	NULL	NULL	chr2:66610438-66619582	chr13:4921729-4933995
chr2:65659771-66660584	chr13:4756147-5167187	ENSG00000143995:ENSDARG00000012078	MEIS1:meis1	ENSG00000232164	ENSDARG00000095700	ud	ss	41002	233248	NULL	NULL	chr2:66610438-66619582	chr13:4931944-4933939
chr2:65659771-66660584	chr13:4756147-5167187	ENSG00000143995:ENSDARG00000012078	MEIS1:meis1	ENSG00000232164	Zv9_00030331	ud	sc	41002	89331	NULL	NULL	chr2:66610438-66619582	chr13:5074176-5077856
chr2:66801001-67624451	chr13:5246198-5547709	ENSG00000143995:ENSDARG00000012078	MEIS1:meis1	ENSG00000232046	ENSDARG00000095303	du	ss	161	9535	NULL	NULL	chr2:66801162-66957289	chr13:5255733-5270641
chr2:66801001-67624451	chr13:5246198-5547709	ENSG00000143995:ENSDARG00000012078	MEIS1:meis1	ENSG00000232046	ENSDARG00000093874	du	sd	161	1390	NULL	NULL	chr2:66801162-66957289	chr13:5247588-5249235
chr2:66801001-67624451	chr13:5246198-5547709	ENSG00000143995:ENSDARG00000012078	MEIS1:meis1	ENSG00000232046	Zv9_00030333	du	sd	161	1154	NULL	NULL	chr2:66801162-66957289	chr13:5247352-5250749
chr2:66801001-67624451	chr13:5246198-5547709	ENSG00000143995:ENSDARG00000012078	MEIS1:meis1	ENSG00000237179	ENSDARG00000095303	du	cs	123256	9535	NULL	NULL	chr2:66924257-66930359	chr13:5255733-5270641
chr2:66801001-67624451	chr13:5246198-5547709	ENSG00000143995:ENSDARG00000012078	MEIS1:meis1	ENSG00000237179	ENSDARG00000093874	du	cd	123256	1390	NULL	NULL	chr2:66924257-66930359	chr13:5247588-5249235
chr2:66801001-67624451	chr13:5246198-5547709	ENSG00000143995:ENSDARG00000012078	MEIS1:meis1	ENSG00000237179	Zv9_00030333	du	cd	123256	1154	NULL	NULL	chr2:66924257-66930359	chr13:5247352-5250749
chr2:66801001-67624451	chr13:5246198-5547709	ENSG00000143995:ENSDARG00000012078	MEIS1:meis1	ENSG00000230525	ENSDARG00000095303	du	ss	330567	9535	NULL	NULL	chr2:67131568-67198594	chr13:5255733-5270641
chr2:66801001-67624451	chr13:5246198-5547709	ENSG00000143995:ENSDARG00000012078	MEIS1:meis1	ENSG00000230525	ENSDARG00000093874	du	sd	330567	1390	NULL	NULL	chr2:67131568-67198594	chr13:5247588-5249235
chr2:66801001-67624451	chr13:5246198-5547709	ENSG00000143995:ENSDARG00000012078	MEIS1:meis1	ENSG00000230525	Zv9_00030333	du	sd	330567	1154	NULL	NULL	chr2:67131568-67198594	chr13:5247352-5250749
chr2:66801001-67624451	chr13:5246198-5547709	ENSG00000143995:ENSDARG00000012078	MEIS1:meis1	ENSG00000232688	ENSDARG00000095303	du	cs	347641	9535	NULL	NULL	chr2:67148642-67149589	chr13:5255733-5270641
chr2:66801001-67624451	chr13:5246198-5547709	ENSG00000143995:ENSDARG00000012078	MEIS1:meis1	ENSG00000232688	ENSDARG00000093874	du	cd	347641	1390	NULL	NULL	chr2:67148642-67149589	chr13:5247588-5249235
chr2:66801001-67624451	chr13:5246198-5547709	ENSG00000143995:ENSDARG00000012078	MEIS1:meis1	ENSG00000232688	Zv9_00030333	du	cd	347641	1154	NULL	NULL	chr2:67148642-67149589	chr13:5247352-5250749
chr2:66801001-67624451	chr13:5246198-5547709	ENSG00000143995:ENSDARG00000012078	MEIS1:meis1	ENSG00000223859	ENSDARG00000095303	du	ss	466677	9535	NULL	NULL	chr2:67267678-67269098	chr13:5255733-5270641
chr2:66801001-67624451	chr13:5246198-5547709	ENSG00000143995:ENSDARG00000012078	MEIS1:meis1	ENSG00000223859	ENSDARG00000093874	du	sd	466677	1390	NULL	NULL	chr2:67267678-67269098	chr13:5247588-5249235
chr2:66801001-67624451	chr13:5246198-5547709	ENSG00000143995:ENSDARG00000012078	MEIS1:meis1	ENSG00000223859	Zv9_00030333	du	sd	466677	1154	NULL	NULL	chr2:67267678-67269098	chr13:5247352-5250749
chr2:66801001-67624451	chr13:5246198-5547709	ENSG00000143995:ENSDARG00000012078	MEIS1:meis1	ENSG00000235885	ENSDARG00000095303	du	ss	512577	9535	NULL	NULL	chr2:67313578-67523207	chr13:5255733-5270641
chr2:66801001-67624451	chr13:5246198-5547709	ENSG00000143995:ENSDARG00000012078	MEIS1:meis1	ENSG00000235885	ENSDARG00000093874	du	sd	512577	1390	NULL	NULL	chr2:67313578-67523207	chr13:5247588-5249235
chr2:66801001-67624451	chr13:5246198-5547709	ENSG00000143995:ENSDARG00000012078	MEIS1:meis1	ENSG00000235885	Zv9_00030333	du	sd	512577	1154	NULL	NULL	chr2:67313578-67523207	chr13:5247352-5250749
chr2:66801001-67624451	chr13:5246198-5547709	ENSG00000143995:ENSDARG00000012078	MEIS1:meis1	ENSG00000230906	ENSDARG00000095303	du	ss	513144	9535	NULL	NULL	chr2:67314145-67485098	chr13:5255733-5270641
chr2:66801001-67624451	chr13:5246198-5547709	ENSG00000143995:ENSDARG00000012078	MEIS1:meis1	ENSG00000230906	ENSDARG00000093874	du	sd	513144	1390	NULL	NULL	chr2:67314145-67485098	chr13:5247588-5249235
chr2:66801001-67624451	chr13:5246198-5547709	ENSG00000143995:ENSDARG00000012078	MEIS1:meis1	ENSG00000230906	Zv9_00030333	du	sd	513144	1154	NULL	NULL	chr2:67314145-67485098	chr13:5247352-5250749
chr2:66801001-67624451	chr13:5246198-5547709	ENSG00000143995:ENSDARG00000012078	MEIS1:meis1	ENSG00000236780	ENSDARG00000095303	du	cs	549488	9535	NULL	NULL	chr2:67350489-67442451	chr13:5255733-5270641
chr2:66801001-67624451	chr13:5246198-5547709	ENSG00000143995:ENSDARG00000012078	MEIS1:meis1	ENSG00000236780	ENSDARG00000093874	du	cd	549488	1390	NULL	NULL	chr2:67350489-67442451	chr13:5247588-5249235
chr2:66801001-67624451	chr13:5246198-5547709	ENSG00000143995:ENSDARG00000012078	MEIS1:meis1	ENSG00000236780	Zv9_00030333	du	cd	549488	1154	NULL	NULL	chr2:67350489-67442451	chr13:5247352-5250749
chr2:66801001-67624451	chr13:5246198-5547709	ENSG00000143995:ENSDARG00000012078	MEIS1:meis1	ENSG00000236605	ENSDARG00000095303	du	ss	750758	9535	NULL	NULL	chr2:67551759-67552436	chr13:5255733-5270641
chr2:66801001-67624451	chr13:5246198-5547709	ENSG00000143995:ENSDARG00000012078	MEIS1:meis1	ENSG00000236605	ENSDARG00000093874	du	sd	750758	1390	NULL	NULL	chr2:67551759-67552436	chr13:5247588-5249235
chr2:66801001-67624451	chr13:5246198-5547709	ENSG00000143995:ENSDARG00000012078	MEIS1:meis1	ENSG00000236605	Zv9_00030333	du	sd	750758	1154	NULL	NULL	chr2:67551759-67552436	chr13:5247352-5250749
chr2:66801001-67624451	chr13:4756147-5167187	ENSG00000143995:ENSDARG00000012078	MEIS1:meis1	ENSG00000232046	ENSDARG00000078166	dd	ss	161	233192	NULL	NULL	chr2:66801162-66957289	chr13:4921729-4933995
chr2:66801001-67624451	chr13:4756147-5167187	ENSG00000143995:ENSDARG00000012078	MEIS1:meis1	ENSG00000232046	ENSDARG00000095700	dd	ss	161	233248	NULL	NULL	chr2:66801162-66957289	chr13:4931944-4933939
chr2:66801001-67624451	chr13:4756147-5167187	ENSG00000143995:ENSDARG00000012078	MEIS1:meis1	ENSG00000232046	Zv9_00030331	dd	sc	161	89331	NULL	NULL	chr2:66801162-66957289	chr13:5074176-5077856
chr2:66801001-67624451	chr13:4756147-5167187	ENSG00000143995:ENSDARG00000012078	MEIS1:meis1	ENSG00000237179	ENSDARG00000078166	dd	cs	123256	233192	NULL	NULL	chr2:66924257-66930359	chr13:4921729-4933995
chr2:66801001-67624451	chr13:4756147-5167187	ENSG00000143995:ENSDARG00000012078	MEIS1:meis1	ENSG00000237179	ENSDARG00000095700	dd	cs	123256	233248	NULL	NULL	chr2:66924257-66930359	chr13:4931944-4933939
chr2:66801001-67624451	chr13:4756147-5167187	ENSG00000143995:ENSDARG00000012078	MEIS1:meis1	ENSG00000237179	Zv9_00030331	dd	cc	123256	89331	NULL	NULL	chr2:66924257-66930359	chr13:5074176-5077856
chr2:66801001-67624451	chr13:4756147-5167187	ENSG00000143995:ENSDARG00000012078	MEIS1:meis1	ENSG00000230525	ENSDARG00000078166	dd	ss	330567	233192	NULL	NULL	chr2:67131568-67198594	chr13:4921729-4933995
chr2:66801001-67624451	chr13:4756147-5167187	ENSG00000143995:ENSDARG00000012078	MEIS1:meis1	ENSG00000230525	ENSDARG00000095700	dd	ss	330567	233248	NULL	NULL	chr2:67131568-67198594	chr13:4931944-4933939
chr2:66801001-67624451	chr13:4756147-5167187	ENSG00000143995:ENSDARG00000012078	MEIS1:meis1	ENSG00000230525	Zv9_00030331	dd	sc	330567	89331	NULL	NULL	chr2:67131568-67198594	chr13:5074176-5077856
chr2:66801001-67624451	chr13:4756147-5167187	ENSG00000143995:ENSDARG00000012078	MEIS1:meis1	ENSG00000232688	ENSDARG00000078166	dd	cs	347641	233192	NULL	NULL	chr2:67148642-67149589	chr13:4921729-4933995
chr2:66801001-67624451	chr13:4756147-5167187	ENSG00000143995:ENSDARG00000012078	MEIS1:meis1	ENSG00000232688	ENSDARG00000095700	dd	cs	347641	233248	NULL	NULL	chr2:67148642-67149589	chr13:4931944-4933939
chr2:66801001-67624451	chr13:4756147-5167187	ENSG00000143995:ENSDARG00000012078	MEIS1:meis1	ENSG00000232688	Zv9_00030331	dd	cc	347641	89331	NULL	NULL	chr2:67148642-67149589	chr13:5074176-5077856
chr2:66801001-67624451	chr13:4756147-5167187	ENSG00000143995:ENSDARG00000012078	MEIS1:meis1	ENSG00000223859	ENSDARG00000078166	dd	ss	466677	233192	NULL	NULL	chr2:67267678-67269098	chr13:4921729-4933995
chr2:66801001-67624451	chr13:4756147-5167187	ENSG00000143995:ENSDARG00000012078	MEIS1:meis1	ENSG00000223859	ENSDARG00000095700	dd	ss	466677	233248	NULL	NULL	chr2:67267678-67269098	chr13:4931944-4933939
chr2:66801001-67624451	chr13:4756147-5167187	ENSG00000143995:ENSDARG00000012078	MEIS1:meis1	ENSG00000223859	Zv9_00030331	dd	sc	466677	89331	NULL	NULL	chr2:67267678-67269098	chr13:5074176-5077856
chr2:66801001-67624451	chr13:4756147-5167187	ENSG00000143995:ENSDARG00000012078	MEIS1:meis1	ENSG00000235885	ENSDARG00000078166	dd	ss	512577	233192	NULL	NULL	chr2:67313578-67523207	chr13:4921729-4933995
chr2:66801001-67624451	chr13:4756147-5167187	ENSG00000143995:ENSDARG00000012078	MEIS1:meis1	ENSG00000235885	ENSDARG00000095700	dd	ss	512577	233248	NULL	NULL	chr2:67313578-67523207	chr13:4931944-4933939
chr2:66801001-67624451	chr13:4756147-5167187	ENSG00000143995:ENSDARG00000012078	MEIS1:meis1	ENSG00000235885	Zv9_00030331	dd	sc	512577	89331	NULL	NULL	chr2:67313578-67523207	chr13:5074176-5077856
chr2:66801001-67624451	chr13:4756147-5167187	ENSG00000143995:ENSDARG00000012078	MEIS1:meis1	ENSG00000230906	ENSDARG00000078166	dd	ss	513144	233192	NULL	NULL	chr2:67314145-67485098	chr13:4921729-4933995
chr2:66801001-67624451	chr13:4756147-5167187	ENSG00000143995:ENSDARG00000012078	MEIS1:meis1	ENSG00000230906	ENSDARG00000095700	dd	ss	513144	233248	NULL	NULL	chr2:67314145-67485098	chr13:4931944-4933939
chr2:66801001-67624451	chr13:4756147-5167187	ENSG00000143995:ENSDARG00000012078	MEIS1:meis1	ENSG00000230906	Zv9_00030331	dd	sc	513144	89331	NULL	NULL	chr2:67314145-67485098	chr13:5074176-5077856
chr2:66801001-67624451	chr13:4756147-5167187	ENSG00000143995:ENSDARG00000012078	MEIS1:meis1	ENSG00000236780	ENSDARG00000078166	dd	cs	549488	233192	NULL	NULL	chr2:67350489-67442451	chr13:4921729-4933995
chr2:66801001-67624451	chr13:4756147-5167187	ENSG00000143995:ENSDARG00000012078	MEIS1:meis1	ENSG00000236780	ENSDARG00000095700	dd	cs	549488	233248	NULL	NULL	chr2:67350489-67442451	chr13:4931944-4933939
chr2:66801001-67624451	chr13:4756147-5167187	ENSG00000143995:ENSDARG00000012078	MEIS1:meis1	ENSG00000236780	Zv9_00030331	dd	cc	549488	89331	NULL	NULL	chr2:67350489-67442451	chr13:5074176-5077856
chr2:66801001-67624451	chr13:4756147-5167187	ENSG00000143995:ENSDARG00000012078	MEIS1:meis1	ENSG00000236605	ENSDARG00000078166	dd	ss	750758	233192	NULL	NULL	chr2:67551759-67552436	chr13:4921729-4933995
chr2:66801001-67624451	chr13:4756147-5167187	ENSG00000143995:ENSDARG00000012078	MEIS1:meis1	ENSG00000236605	ENSDARG00000095700	dd	ss	750758	233248	NULL	NULL	chr2:67551759-67552436	chr13:4931944-4933939
chr2:66801001-67624451	chr13:4756147-5167187	ENSG00000143995:ENSDARG00000012078	MEIS1:meis1	ENSG00000236605	Zv9_00030331	dd	sc	750758	89331	NULL	NULL	chr2:67551759-67552436	chr13:5074176-5077856
chr2:155310361-155554811	chr9:4402553-4482736	ENSG00000162989:ENSDARG00000077165	KCNJ3:KCNJ3 (2 of 2)	ENSG00000238004	ENSDARG00000093749	ud	ss	237479	31095	NULL	NULL	chr2:155316369-155317332	chr9:4448455-4451641
chr2:155310361-155554811	chr9:4402553-4482736	ENSG00000162989:ENSDARG00000077165	KCNJ3:KCNJ3 (2 of 2)	ENSG00000235949	ENSDARG00000093749	ud	ds	482	31095	NULL	NULL	chr2:155552974-155554329	chr9:4448455-4451641
chr2:155714863-157180944	chr9:4402553-4482736	ENSG00000162989:ENSDARG00000077165	KCNJ3:KCNJ3 (2 of 2)	ENSG00000230991	ENSDARG00000093749	dd	cs	107162	31095	NULL	NULL	chr2:155822025-155824515	chr9:4448455-4451641
chr2:155714863-157180944	chr9:4402553-4482736	ENSG00000162989:ENSDARG00000077165	KCNJ3:KCNJ3 (2 of 2)	ENSG00000226383	ENSDARG00000093749	dd	cs	1153266	31095	NULL	NULL	chr2:156868129-156881125	chr9:4448455-4451641
chr5:1887350-2745959	chr16:416359-565648	ENSG00000170561:ENSDARG00000001785	IRX2:irx2a	ENSG00000249326	Zv9_00036392	dd	cc	845352	103796	NULL	NULL	chr5:1887446-1900607	chr16:459487-461852
chr5:1887350-2745959	chr16:416359-565648	ENSG00000170561:ENSDARG00000001785	IRX2:irx2a	ENSG00000248994	Zv9_00036392	dd	cc	786669	103796	NULL	NULL	chr5:1933977-1959290	chr16:459487-461852
chr5:1887350-2745959	chr16:416359-565648	ENSG00000170561:ENSDARG00000001785	IRX2:irx2a	ENSG00000248597	Zv9_00036392	dd	sc	778691	103796	NULL	NULL	chr5:1963723-1967268	chr16:459487-461852
chr5:1887350-2745959	chr16:416359-565648	ENSG00000170561:ENSDARG00000001785	IRX2:irx2a	ENSG00000249731	Zv9_00036392	dd	cc	776832	103796	NULL	NULL	chr5:1968208-1969127	chr16:459487-461852
chr5:1887350-2745959	chr16:416359-565648	ENSG00000170561:ENSDARG00000001785	IRX2:irx2a	ENSG00000259757	Zv9_00036392	dd	sc	8086	103796	NULL	NULL	chr5:2736776-2737873	chr16:459487-461852
chr5:158757895-159343790	chr14:45365436-45797805	ENSG00000170214:ENSDARG00000041173	ADRA1B:adra1bb	ENSG00000253298	Zv9_00034192	uu	dd	450506	24403	NULL	NULL	chr5:158875564-158893284	chr14:45579848-45773402
chr5:158757895-159343790	chr14:45365436-45797805	ENSG00000170214:ENSDARG00000041173	ADRA1B:adra1bb	ENSG00000254199	Zv9_00034192	uu	dd	155722	24403	NULL	NULL	chr5:159175240-159188068	chr14:45579848-45773402
chr5:158757895-159343790	chr14:45365436-45797805	ENSG00000170214:ENSDARG00000041173	ADRA1B:adra1bb	ENSG00000253311	Zv9_00034192	uu	dd	45399	24403	NULL	NULL	chr5:159203779-159298391	chr14:45579848-45773402
chr6:21232635-21593972	chr16:0-20986	ENSG00000124766:ENSDARG00000043235	SOX4:sox4b	ENSG00000227089	linc-sox4b	uu	dd	238445	417	NULL	NULL	chr6:21354642-21355527	chr16:19398-20569
chr6:21232635-21593972	chr16:0-20986	ENSG00000124766:ENSDARG00000043235	SOX4:sox4b	ENSG00000231754	linc-sox4b	uu	dd	69969	417	NULL	NULL	chr6:21522707-21524003	chr16:19398-20569
chr6:21598847-22287480	chr16:0-20986	ENSG00000124766:ENSDARG00000043235	SOX4:sox4b	ENSG00000238274	linc-sox4b	du	sd	457928	417	NULL	NULL	chr6:22056775-22111157	chr16:19398-20569
chr6:21598847-22287480	chr16:0-20986	ENSG00000124766:ENSDARG00000043235	SOX4:sox4b	ENSG00000260455	linc-sox4b	du	cd	536339	417	NULL	NULL	chr6:22135186-22147422	chr16:19398-20569
chr6:21598847-22287480	chr16:0-20986	ENSG00000124766:ENSDARG00000043235	SOX4:sox4b	ENSG00000261568	linc-sox4b	du	sd	622163	417	NULL	NULL	chr6:22221010-22222624	chr16:19398-20569
chr6:134639250-135238528	chr23:31931888-31991183	ENSG00000118514:ENSDARG00000036776-ENSG00000118515:ENSDARG00000025522	ALDH8A1:aldh8a1-SGK1:sgk1	ENSG00000231971	ENSDARG00000092056	dd:uu	ss:ss	396805	34894	110128	59	chr6:134749378-134841723	chr23:31931947-31956289
chr6:134639250-135238528	chr23:31931888-31991183	ENSG00000118514:ENSDARG00000036776-ENSG00000118515:ENSDARG00000025522	ALDH8A1:aldh8a1-SGK1:sgk1	ENSG00000236700	ENSDARG00000092056	dd:uu	cs:ds	412809	34894	119604	59	chr6:134758854-134825719	chr23:31931947-31956289
chr6:134639250-135238528	chr23:31931888-31991183	ENSG00000118514:ENSDARG00000036776-ENSG00000118515:ENSDARG00000025522	ALDH8A1:aldh8a1-SGK1:sgk1	ENSG00000232310	ENSDARG00000092056	dd:uu	ss:ss	257554	34894	207213	59	chr6:134846463-134980974	chr23:31931947-31956289
chr6:134639250-135238528	chr23:31931888-31991183	ENSG00000118514:ENSDARG00000036776-ENSG00000118515:ENSDARG00000025522	ALDH8A1:aldh8a1-SGK1:sgk1	ENSG00000229722	ENSDARG00000092056	dd:uu	ss:ss	307953	34894	288187	59	chr6:134927437-134930575	chr23:31931947-31956289
chr6:134639250-135238528	chr23:31931888-31991183	ENSG00000118514:ENSDARG00000036776-ENSG00000118515:ENSDARG00000025522	ALDH8A1:aldh8a1-SGK1:sgk1	ENSG00000227723	ENSDARG00000092056	dd:uu	cs:ds	274895	34894	318377	59	chr6:134957627-134963633	chr23:31931947-31956289
chr6:134639250-135238528	chr23:31931888-31991183	ENSG00000118514:ENSDARG00000036776-ENSG00000118515:ENSDARG00000025522	ALDH8A1:aldh8a1-SGK1:sgk1	ENSG00000236389	ENSDARG00000092056	dd:uu	ss:ss	210041	34894	387948	59	chr6:135027198-135028487	chr23:31931947-31956289
chr7:53104617-54610018	chr24:597000-705013	ENSG00000170419:ENSDARG00000021909	VSTM2A:VSTM2A (1 of 2)	ENSG00000234105	Zv9_00053593	uu	ds	1025209	69638	NULL	NULL	chr7:53582685-53584809	chr24:608930-635375
chr7:53104617-54610018	chr24:597000-705013	ENSG00000170419:ENSDARG00000021909	VSTM2A:VSTM2A (1 of 2)	ENSG00000228627	Zv9_00053593	uu	ds	974076	69638	NULL	NULL	chr7:53626907-53635942	chr24:608930-635375
chr7:53104617-54610018	chr24:597000-705013	ENSG00000170419:ENSDARG00000021909	VSTM2A:VSTM2A (1 of 2)	ENSG00000205628	Zv9_00053593	uu	ds	730394	69638	NULL	NULL	chr7:53723202-53879624	chr24:608930-635375
chr7:53104617-54610018	chr24:597000-705013	ENSG00000170419:ENSDARG00000021909	VSTM2A:VSTM2A (1 of 2)	ENSG00000238131	Zv9_00053593	uu	ds	594581	69638	NULL	NULL	chr7:53994369-54015437	chr24:608930-635375
chr7:53104617-54610018	chr24:597000-705013	ENSG00000170419:ENSDARG00000021909	VSTM2A:VSTM2A (1 of 2)	ENSG00000231427	Zv9_00053593	uu	ss	192476	69638	NULL	NULL	chr7:54398390-54417542	chr24:608930-635375
chr7:54638773-54819943	chr24:597000-705013	ENSG00000170419:ENSDARG00000021909	VSTM2A:VSTM2A (1 of 2)	ENSG00000228735	Zv9_00053593	du	cs	4972	69638	NULL	NULL	chr7:54643745-54646487	chr24:608930-635375
chr7:150109558-150147718	chr3:26953764-26964306	ENSG00000171115:ENSDARG00000055731	GIMAP8:si:dkeyp-69e1.8	ENSG00000242258	ENSDARG00000095672	ud	ss	2490	5693	NULL	NULL	chr7:150130742-150145228	chr3:26954707-26958613
chr8:96281429-97154562	chr16:41610172-41792075	ENSG00000156466:ENSDARG00000053479	GDF6:gdf6a	ENSG00000253872	ENSDARG00000094302	dd	cs	614810	120209	NULL	NULL	chr8:96517634-96539752	chr16:41667092-41671866
chr8:96281429-97154562	chr16:41610172-41792075	ENSG00000156466:ENSDARG00000053479	GDF6:gdf6a	ENSG00000248762	ENSDARG00000094302	dd	ss	149231	120209	NULL	NULL	chr8:96998336-97005331	chr16:41667092-41671866
chr8:96281429-97154562	chr16:41610172-41792075	ENSG00000156466:ENSDARG00000053479	GDF6:gdf6a	ENSG00000270131	ENSDARG00000094302	dd	ss	1390	120209	NULL	NULL	chr8:97152800-97153172	chr16:41667092-41671866
chr8:128432311-128747680	chr2:31736246-31833726	ENSG00000136997:ENSDARG00000007241	MYC:mycb	ENSG00000249375	ENSDARG00000091946	ud	ds	1467	1336	NULL	NULL	chr8:128698588-128746213	chr2:31737582-31807885
chr8:128432311-128747680	chr2:31736246-31833726	ENSG00000136997:ENSDARG00000007241	MYC:mycb	ENSG00000249375	ENSDARG00000093499	ud	ds	1467	70860	NULL	NULL	chr8:128698588-128746213	chr2:31807106-31809856
chr8:128432311-128747680	chr2:31736246-31833726	ENSG00000136997:ENSDARG00000007241	MYC:mycb	ENSG00000249375	linc-mycb	ud	ds	1467	1289	NULL	NULL	chr8:128698588-128746213	chr2:31737535-31807868
chr8:128432311-128747680	chr24:10194699-10214214	ENSG00000136997:ENSDARG00000045695	MYC:myca	ENSG00000249375	linc-ankha	uu	ds	1467	6691	NULL	NULL	chr8:128698588-128746213	chr24:10198835-10207523
chr8:128432311-128747680	chr24:10216778-10594127	ENSG00000136997:ENSDARG00000045695	MYC:myca	ENSG00000249375	ENSDARG00000093108	ud	ds	1467	1317	NULL	NULL	chr8:128698588-128746213	chr24:10218095-10265609
chr8:128432311-128747680	chr24:10216778-10594127	ENSG00000136997:ENSDARG00000045695	MYC:myca	ENSG00000249375	ENSDARG00000095733	ud	ds	1467	14478	NULL	NULL	chr8:128698588-128746213	chr24:10231256-10233169
chr8:128432311-128747680	chr24:10216778-10594127	ENSG00000136997:ENSDARG00000045695	MYC:myca	ENSG00000249375	Zv9_00053751	ud	ds	1467	1281	NULL	NULL	chr8:128698588-128746213	chr24:10218059-10310485
chr9:27573864-27948076	chr14:45859860-46766598	ENSG00000174482:ENSDARG00000074535	LINGO2:LINGO2 (1 of 2)	ENSG00000260390	Zv9_00033229	du	cs	103597	290203	NULL	NULL	chr9:27829274-27844479	chr14:46369740-46476395
chr9:27573864-27948076	chr14:45859860-46766598	ENSG00000174482:ENSDARG00000074535	LINGO2:LINGO2 (1 of 2)	ENSG00000260412	Zv9_00033229	du	ss	3581	290203	NULL	NULL	chr9:27937615-27944495	chr14:46369740-46476395
chr9:28670283-32384618	chr14:45859860-46766598	ENSG00000174482:ENSDARG00000074535	LINGO2:LINGO2 (1 of 2)	ENSG00000260720	Zv9_00033229	uu	ss	2701326	290203	NULL	NULL	chr9:31371609-31381488	chr14:46369740-46476395
chr9:136451319-136501482	chr10:10666665-10694766	ENSG00000196990:ENSDARG00000073914	FAM163B:fam163b	ENSG00000261018	ENSDARG00000093881	ud	sc	25601	11739	NULL	NULL	chr9:136476920-136498221	chr10:10678404-10680117
chr11:2005752-2150342	chr25:24770209-24778671	ENSG00000167244:ENSDARG00000033307	IGF2:igf2b	ENSG00000232987	ENSDARG00000092905	du	cd	135643	4178	NULL	NULL	chr11:2012326-2014699	chr25:24774387-24775566
chr11:2005752-2150342	chr25:24770209-24778671	ENSG00000167244:ENSDARG00000033307	IGF2:igf2b	ENSG00000130600	ENSDARG00000092905	du	sd	127642	4178	NULL	NULL	chr11:2016406-2022700	chr25:24774387-24775566
chr13:44735393-44947801	chr9:19202601-19334531	ENSG00000151778:ENSDARG00000094003	SERP2:serp2	ENSG00000230731	ENSDARG00000092802	uu	ds	130473	108216	NULL	NULL	chr13:44808254-44817328	chr9:19223506-19226315
chr13:44971850-45007655	chr9:19202601-19334531	ENSG00000151778:ENSDARG00000094003	SERP2:serp2	ENSG00000237361	ENSDARG00000092802	du	cs	2637	108216	NULL	NULL	chr13:44974487-44980002	chr9:19223506-19226315
chr15:35838394-36871812	chr17:53545438-53687332	ENSG00000134146:ENSDARG00000042839-ENSG00000186073:ENSDARG00000070461	ATPBD4:atpbd4-C15orf41:C17H15orf41	ENSG00000248079	Zv9_00039992	uu:uu	ds:sd	2	133133	720610	6993	chr15:35838396-36151202	chr17:53552431-53554199
chr15:35838394-36871812	chr17:53545438-53687332	ENSG00000134146:ENSDARG00000042839-ENSG00000186073:ENSDARG00000070461	ATPBD4:atpbd4-C15orf41:C17H15orf41	ENSG00000259639	Zv9_00039992	uu:uu	ss:dd	392974	133133	327354	6993	chr15:36231368-36544458	chr17:53552431-53554199
chr15:35838394-36871812	chr17:53545438-53687332	ENSG00000134146:ENSDARG00000042839-ENSG00000186073:ENSDARG00000070461	ATPBD4:atpbd4-C15orf41:C17H15orf41	ENSG00000259245	Zv9_00039992	uu:uu	ds:sd	499889	133133	530082	6993	chr15:36338283-36341730	chr17:53552431-53554199
chr15:35838394-36871812	chr17:53545438-53687332	ENSG00000134146:ENSDARG00000042839-ENSG00000186073:ENSDARG00000070461	ATPBD4:atpbd4-C15orf41:C17H15orf41	ENSG00000259395	Zv9_00039992	uu:uu	ds:sd	795546	133133	235445	6993	chr15:36633940-36636367	chr17:53552431-53554199
chr15:35838394-36871812	chr17:53545438-53687332	ENSG00000134146:ENSDARG00000042839-ENSG00000186073:ENSDARG00000070461	ATPBD4:atpbd4-C15orf41:C17H15orf41	ENSG00000259737	Zv9_00039992	uu:uu	ss:dd	892779	133133	108595	6993	chr15:36731173-36763217	chr17:53552431-53554199
chr15:37102449-37181409	chr17:53187252-53347159	ENSG00000134138:ENSDARG00000091279	MEIS2:MEIS2 (1 of 2)	ENSG00000260200	Zv9_00039987	du	ss	71095	26735	NULL	NULL	chr15:37109377-37110314	chr17:53296268-53320424
chr15:37102449-37181409	chr17:53187252-53347159	ENSG00000134138:ENSDARG00000091279	MEIS2:MEIS2 (1 of 2)	ENSG00000259280	Zv9_00039987	du	ss	2173	26735	NULL	NULL	chr15:37168580-37179236	chr17:53296268-53320424
chr15:37102449-37181409	chr17:53545438-53687332	ENSG00000186073:ENSDARG00000070461	C15orf41:C17H15orf41	ENSG00000260200	Zv9_00039992	du	cd	6928	6993	NULL	NULL	chr15:37109377-37110314	chr17:53552431-53554199
chr15:37102449-37181409	chr17:53545438-53687332	ENSG00000186073:ENSDARG00000070461	C15orf41:C17H15orf41	ENSG00000259280	Zv9_00039992	du	cd	66131	6993	NULL	NULL	chr15:37168580-37179236	chr17:53552431-53554199
chr15:37393504-38214140	chr17:53187252-53347159	ENSG00000134138:ENSDARG00000091279	MEIS2:MEIS2 (1 of 2)	ENSG00000259434	Zv9_00039987	uu	ss	263724	26735	NULL	NULL	chr15:37657228-37783009	chr17:53296268-53320424
chr15:38259925-38544527	chr17:53187252-53347159	ENSG00000166068:ENSDARG00000041449	SPRED1:spred1	ENSG00000259225	Zv9_00039987	uu	sd	189986	109016	NULL	NULL	chr15:38276967-38354541	chr17:53296268-53320424
chr15:38259925-38544527	chr17:53187252-53347159	ENSG00000166068:ENSDARG00000041449	SPRED1:spred1	ENSG00000236914	Zv9_00039987	uu	dd	179367	109016	NULL	NULL	chr15:38361682-38365160	chr17:53296268-53320424
chr15:38259925-38544527	chr17:53187252-53347159	ENSG00000166068:ENSDARG00000041449	SPRED1:spred1	ENSG00000259380	Zv9_00039987	uu	dd	25439	109016	NULL	NULL	chr15:38431796-38519088	chr17:53296268-53320424
chr15:40600136-40623653	chr17:2199504-2222357	ENSG00000188549:ENSDARG00000090013	C15orf52:C17H15orf52	ENSG00000259198	linc-plcb2	dd	cc	14818	11835	NULL	NULL	chr15:40604816-40608835	chr17:2208927-2210522
chr15:40600136-40623653	chr17:2199504-2222357	ENSG00000188549:ENSDARG00000090013	C15orf52:C17H15orf52	ENSG00000259330	linc-plcb2	dd	cc	4737	11835	NULL	NULL	chr15:40617417-40618916	chr17:2208927-2210522
chr15:40600136-40623653	chr17:2311535-2347491	ENSG00000188549:ENSDARG00000090013	C15orf52:C17H15orf52	ENSG00000259198	Zv9_00038978	du	cd	14818	18889	NULL	NULL	chr15:40604816-40608835	chr17:2330424-2333257
chr15:40600136-40623653	chr17:2311535-2347491	ENSG00000188549:ENSDARG00000090013	C15orf52:C17H15orf52	ENSG00000259330	Zv9_00038978	du	cd	4737	18889	NULL	NULL	chr15:40617417-40618916	chr17:2330424-2333257
chr17:12921504-13399006	chr12:38540032-38813180	ENSG00000153976:ENSDARG00000086645	HS3ST3A1:hs3st3b1b	ENSG00000234634	Zv9_00028930	dd	ss	188929	212329	NULL	NULL	chr17:13202501-13210077	chr12:38752361-38809256
chr17:12921504-13399006	chr12:38540032-38813180	ENSG00000153976:ENSDARG00000086645	HS3ST3A1:hs3st3b1b	ENSG00000234634	Zv9_00028931	dd	ss	188929	212329	NULL	NULL	chr17:13202501-13210077	chr12:38752361-38809256
chr17:12921504-13399006	chr12:38540032-38813180	ENSG00000153976:ENSDARG00000086645	HS3ST3A1:hs3st3b1b	ENSG00000234634	Zv9_00028932	dd	ss	188929	212419	NULL	NULL	chr17:13202501-13210077	chr12:38752451-38809266
chr17:12921504-13399006	chr12:38540032-38813180	ENSG00000153976:ENSDARG00000086645	HS3ST3A1:hs3st3b1b	ENSG00000234634	linc-pmp22b	dd	ss	188929	239402	NULL	NULL	chr17:13202501-13210077	chr12:38779434-38809063
chr17:13505244-13972813	chr12:38540032-38813180	ENSG00000153976:ENSDARG00000086645	HS3ST3A1:hs3st3b1b	ENSG00000236088	Zv9_00028930	ud	ss	154551	212329	NULL	NULL	chr17:13659795-13972812	chr12:38752361-38809256
chr17:13505244-13972813	chr12:38540032-38813180	ENSG00000153976:ENSDARG00000086645	HS3ST3A1:hs3st3b1b	ENSG00000236088	Zv9_00028931	ud	ss	154551	212329	NULL	NULL	chr17:13659795-13972812	chr12:38752361-38809256
chr17:13505244-13972813	chr12:38540032-38813180	ENSG00000153976:ENSDARG00000086645	HS3ST3A1:hs3st3b1b	ENSG00000236088	Zv9_00028932	ud	ss	154551	212419	NULL	NULL	chr17:13659795-13972812	chr12:38752451-38809266
chr17:13505244-13972813	chr12:38540032-38813180	ENSG00000153976:ENSDARG00000086645	HS3ST3A1:hs3st3b1b	ENSG00000236088	linc-pmp22b	ud	ss	154551	239402	NULL	NULL	chr17:13659795-13972812	chr12:38779434-38809063
chr17:13505244-13972813	chr12:38540032-38813180	ENSG00000153976:ENSDARG00000086645	HS3ST3A1:hs3st3b1b	ENSG00000265494	Zv9_00028930	ud	ds	307304	212329	NULL	NULL	chr17:13812548-13814529	chr12:38752361-38809256
chr17:13505244-13972813	chr12:38540032-38813180	ENSG00000153976:ENSDARG00000086645	HS3ST3A1:hs3st3b1b	ENSG00000265494	Zv9_00028931	ud	ds	307304	212329	NULL	NULL	chr17:13812548-13814529	chr12:38752361-38809256
chr17:13505244-13972813	chr12:38540032-38813180	ENSG00000153976:ENSDARG00000086645	HS3ST3A1:hs3st3b1b	ENSG00000265494	Zv9_00028932	ud	ds	307304	212419	NULL	NULL	chr17:13812548-13814529	chr12:38752451-38809266
chr17:13505244-13972813	chr12:38540032-38813180	ENSG00000153976:ENSDARG00000086645	HS3ST3A1:hs3st3b1b	ENSG00000265494	linc-pmp22b	ud	ds	307304	239402	NULL	NULL	chr17:13812548-13814529	chr12:38779434-38809063
chr17:13505244-13972813	chr12:38540032-38813180	ENSG00000153976:ENSDARG00000086645	HS3ST3A1:hs3st3b1b	ENSG00000233852	Zv9_00028930	ud	ss	330793	212329	NULL	NULL	chr17:13836037-13843911	chr12:38752361-38809256
chr17:13505244-13972813	chr12:38540032-38813180	ENSG00000153976:ENSDARG00000086645	HS3ST3A1:hs3st3b1b	ENSG00000233852	Zv9_00028931	ud	ss	330793	212329	NULL	NULL	chr17:13836037-13843911	chr12:38752361-38809256
chr17:13505244-13972813	chr12:38540032-38813180	ENSG00000153976:ENSDARG00000086645	HS3ST3A1:hs3st3b1b	ENSG00000233852	Zv9_00028932	ud	ss	330793	212419	NULL	NULL	chr17:13836037-13843911	chr12:38752451-38809266
chr17:13505244-13972813	chr12:38540032-38813180	ENSG00000153976:ENSDARG00000086645	HS3ST3A1:hs3st3b1b	ENSG00000233852	linc-pmp22b	ud	ss	330793	239402	NULL	NULL	chr17:13836037-13843911	chr12:38779434-38809063
chr17:13505244-13972813	chr12:38540032-38813180	ENSG00000153976:ENSDARG00000086645	HS3ST3A1:hs3st3b1b	ENSG00000266744	Zv9_00028930	ud	ss	355821	212329	NULL	NULL	chr17:13861065-13870269	chr12:38752361-38809256
chr17:13505244-13972813	chr12:38540032-38813180	ENSG00000153976:ENSDARG00000086645	HS3ST3A1:hs3st3b1b	ENSG00000266744	Zv9_00028931	ud	ss	355821	212329	NULL	NULL	chr17:13861065-13870269	chr12:38752361-38809256
chr17:13505244-13972813	chr12:38540032-38813180	ENSG00000153976:ENSDARG00000086645	HS3ST3A1:hs3st3b1b	ENSG00000266744	Zv9_00028932	ud	ss	355821	212419	NULL	NULL	chr17:13861065-13870269	chr12:38752451-38809266
chr17:13505244-13972813	chr12:38540032-38813180	ENSG00000153976:ENSDARG00000086645	HS3ST3A1:hs3st3b1b	ENSG00000266744	linc-pmp22b	ud	ss	355821	239402	NULL	NULL	chr17:13861065-13870269	chr12:38779434-38809063
chr17:14140179-14204400	chr12:38540032-38813180	ENSG00000125430:ENSDARG00000086645	HS3ST3B1:hs3st3b1b	ENSG00000262786	Zv9_00028930	ud	ds	3483	212329	NULL	NULL	chr17:14198829-14200917	chr12:38752361-38809256
chr17:14140179-14204400	chr12:38540032-38813180	ENSG00000125430:ENSDARG00000086645	HS3ST3B1:hs3st3b1b	ENSG00000262786	Zv9_00028931	ud	ds	3483	212329	NULL	NULL	chr17:14198829-14200917	chr12:38752361-38809256
chr17:14140179-14204400	chr12:38540032-38813180	ENSG00000125430:ENSDARG00000086645	HS3ST3B1:hs3st3b1b	ENSG00000262786	Zv9_00028932	ud	ds	3483	212419	NULL	NULL	chr17:14198829-14200917	chr12:38752451-38809266
chr17:14140179-14204400	chr12:38540032-38813180	ENSG00000125430:ENSDARG00000086645	HS3ST3B1:hs3st3b1b	ENSG00000262786	linc-pmp22b	ud	ds	3483	239402	NULL	NULL	chr17:14198829-14200917	chr12:38779434-38809063
chr17:14252721-15133095	chr12:38540032-38813180	ENSG00000109099:ENSDARG00000060457-ENSG00000125430:ENSDARG00000086645	PMP22:pmp22b-HS3ST3B1:hs3st3b1b	ENSG00000230647	Zv9_00028930	dd:dd	cc:ss	808752	3924	24735	212329	chr17:14277456-14324343	chr12:38752361-38809256
chr17:14252721-15133095	chr12:38540032-38813180	ENSG00000109099:ENSDARG00000060457-ENSG00000125430:ENSDARG00000086645	PMP22:pmp22b-HS3ST3B1:hs3st3b1b	ENSG00000230647	Zv9_00028931	dd:dd	cc:ss	808752	3924	24735	212329	chr17:14277456-14324343	chr12:38752361-38809256
chr17:14252721-15133095	chr12:38540032-38813180	ENSG00000109099:ENSDARG00000060457-ENSG00000125430:ENSDARG00000086645	PMP22:pmp22b-HS3ST3B1:hs3st3b1b	ENSG00000230647	Zv9_00028932	dd:dd	cc:ss	808752	3914	24735	212419	chr17:14277456-14324343	chr12:38752451-38809266
chr17:14252721-15133095	chr12:38540032-38813180	ENSG00000109099:ENSDARG00000060457-ENSG00000125430:ENSDARG00000086645	PMP22:pmp22b-HS3ST3B1:hs3st3b1b	ENSG00000230647	linc-pmp22b	dd:dd	cc:ss	808752	4117	24735	239402	chr17:14277456-14324343	chr12:38779434-38809063
chr17:14252721-15133095	chr12:38540032-38813180	ENSG00000109099:ENSDARG00000060457-ENSG00000125430:ENSDARG00000086645	PMP22:pmp22b-HS3ST3B1:hs3st3b1b	ENSG00000226130	Zv9_00028930	dd:dd	cc:ss	500092	3924	376325	212329	chr17:14629046-14633003	chr12:38752361-38809256
chr17:14252721-15133095	chr12:38540032-38813180	ENSG00000109099:ENSDARG00000060457-ENSG00000125430:ENSDARG00000086645	PMP22:pmp22b-HS3ST3B1:hs3st3b1b	ENSG00000226130	Zv9_00028931	dd:dd	cc:ss	500092	3924	376325	212329	chr17:14629046-14633003	chr12:38752361-38809256
chr17:14252721-15133095	chr12:38540032-38813180	ENSG00000109099:ENSDARG00000060457-ENSG00000125430:ENSDARG00000086645	PMP22:pmp22b-HS3ST3B1:hs3st3b1b	ENSG00000226130	Zv9_00028932	dd:dd	cc:ss	500092	3914	376325	212419	chr17:14629046-14633003	chr12:38752451-38809266
chr17:14252721-15133095	chr12:38540032-38813180	ENSG00000109099:ENSDARG00000060457-ENSG00000125430:ENSDARG00000086645	PMP22:pmp22b-HS3ST3B1:hs3st3b1b	ENSG00000226130	linc-pmp22b	dd:dd	cc:ss	500092	4117	376325	239402	chr17:14629046-14633003	chr12:38779434-38809063
chr17:14252721-15133095	chr12:38540032-38813180	ENSG00000109099:ENSDARG00000060457-ENSG00000125430:ENSDARG00000086645	PMP22:pmp22b-HS3ST3B1:hs3st3b1b	ENSG00000205325	Zv9_00028930	dd:dd	sc:cs	449575	3924	418179	212329	chr17:14670900-14683520	chr12:38752361-38809256
chr17:14252721-15133095	chr12:38540032-38813180	ENSG00000109099:ENSDARG00000060457-ENSG00000125430:ENSDARG00000086645	PMP22:pmp22b-HS3ST3B1:hs3st3b1b	ENSG00000205325	Zv9_00028931	dd:dd	sc:cs	449575	3924	418179	212329	chr17:14670900-14683520	chr12:38752361-38809256
chr17:14252721-15133095	chr12:38540032-38813180	ENSG00000109099:ENSDARG00000060457-ENSG00000125430:ENSDARG00000086645	PMP22:pmp22b-HS3ST3B1:hs3st3b1b	ENSG00000205325	Zv9_00028932	dd:dd	sc:cs	449575	3914	418179	212419	chr17:14670900-14683520	chr12:38752451-38809266
chr17:14252721-15133095	chr12:38540032-38813180	ENSG00000109099:ENSDARG00000060457-ENSG00000125430:ENSDARG00000086645	PMP22:pmp22b-HS3ST3B1:hs3st3b1b	ENSG00000205325	linc-pmp22b	dd:dd	sc:cs	449575	4117	418179	239402	chr17:14670900-14683520	chr12:38779434-38809063
chr17:14252721-15133095	chr12:38540032-38813180	ENSG00000109099:ENSDARG00000060457-ENSG00000125430:ENSDARG00000086645	PMP22:pmp22b-HS3ST3B1:hs3st3b1b	ENSG00000238212	Zv9_00028930	dd:dd	cc:ss	329224	3924	485234	212329	chr17:14737955-14803871	chr12:38752361-38809256
chr17:14252721-15133095	chr12:38540032-38813180	ENSG00000109099:ENSDARG00000060457-ENSG00000125430:ENSDARG00000086645	PMP22:pmp22b-HS3ST3B1:hs3st3b1b	ENSG00000238212	Zv9_00028931	dd:dd	cc:ss	329224	3924	485234	212329	chr17:14737955-14803871	chr12:38752361-38809256
chr17:14252721-15133095	chr12:38540032-38813180	ENSG00000109099:ENSDARG00000060457-ENSG00000125430:ENSDARG00000086645	PMP22:pmp22b-HS3ST3B1:hs3st3b1b	ENSG00000238212	Zv9_00028932	dd:dd	cc:ss	329224	3914	485234	212419	chr17:14737955-14803871	chr12:38752451-38809266
chr17:14252721-15133095	chr12:38540032-38813180	ENSG00000109099:ENSDARG00000060457-ENSG00000125430:ENSDARG00000086645	PMP22:pmp22b-HS3ST3B1:hs3st3b1b	ENSG00000238212	linc-pmp22b	dd:dd	cc:ss	329224	4117	485234	239402	chr17:14737955-14803871	chr12:38779434-38809063
chr17:14252721-15133095	chr12:38540032-38813180	ENSG00000109099:ENSDARG00000060457-ENSG00000125430:ENSDARG00000086645	PMP22:pmp22b-HS3ST3B1:hs3st3b1b	ENSG00000232058	Zv9_00028930	dd:dd	cc:ss	177502	3924	665401	212329	chr17:14918122-14955593	chr12:38752361-38809256
chr17:14252721-15133095	chr12:38540032-38813180	ENSG00000109099:ENSDARG00000060457-ENSG00000125430:ENSDARG00000086645	PMP22:pmp22b-HS3ST3B1:hs3st3b1b	ENSG00000232058	Zv9_00028931	dd:dd	cc:ss	177502	3924	665401	212329	chr17:14918122-14955593	chr12:38752361-38809256
chr17:14252721-15133095	chr12:38540032-38813180	ENSG00000109099:ENSDARG00000060457-ENSG00000125430:ENSDARG00000086645	PMP22:pmp22b-HS3ST3B1:hs3st3b1b	ENSG00000232058	Zv9_00028932	dd:dd	cc:ss	177502	3914	665401	212419	chr17:14918122-14955593	chr12:38752451-38809266
chr17:14252721-15133095	chr12:38540032-38813180	ENSG00000109099:ENSDARG00000060457-ENSG00000125430:ENSDARG00000086645	PMP22:pmp22b-HS3ST3B1:hs3st3b1b	ENSG00000232058	linc-pmp22b	dd:dd	cc:ss	177502	4117	665401	239402	chr17:14918122-14955593	chr12:38779434-38809063
chr17:14252721-15133095	chr12:38540032-38813180	ENSG00000109099:ENSDARG00000060457-ENSG00000125430:ENSDARG00000086645	PMP22:pmp22b-HS3ST3B1:hs3st3b1b	ENSG00000259944	Zv9_00028930	dd:dd	cc:ss	197821	3924	681571	212329	chr17:14934292-14935274	chr12:38752361-38809256
chr17:14252721-15133095	chr12:38540032-38813180	ENSG00000109099:ENSDARG00000060457-ENSG00000125430:ENSDARG00000086645	PMP22:pmp22b-HS3ST3B1:hs3st3b1b	ENSG00000259944	Zv9_00028931	dd:dd	cc:ss	197821	3924	681571	212329	chr17:14934292-14935274	chr12:38752361-38809256
chr17:14252721-15133095	chr12:38540032-38813180	ENSG00000109099:ENSDARG00000060457-ENSG00000125430:ENSDARG00000086645	PMP22:pmp22b-HS3ST3B1:hs3st3b1b	ENSG00000259944	Zv9_00028932	dd:dd	cc:ss	197821	3914	681571	212419	chr17:14934292-14935274	chr12:38752451-38809266
chr17:14252721-15133095	chr12:38540032-38813180	ENSG00000109099:ENSDARG00000060457-ENSG00000125430:ENSDARG00000086645	PMP22:pmp22b-HS3ST3B1:hs3st3b1b	ENSG00000259944	linc-pmp22b	dd:dd	cc:ss	197821	4117	681571	239402	chr17:14934292-14935274	chr12:38779434-38809063
chr17:14252721-15133095	chr12:38540032-38813180	ENSG00000109099:ENSDARG00000060457-ENSG00000125430:ENSDARG00000086645	PMP22:pmp22b-HS3ST3B1:hs3st3b1b	ENSG00000265163	Zv9_00028930	dd:dd	sc:cs	123591	3924	755833	212329	chr17:15008554-15009504	chr12:38752361-38809256
chr17:14252721-15133095	chr12:38540032-38813180	ENSG00000109099:ENSDARG00000060457-ENSG00000125430:ENSDARG00000086645	PMP22:pmp22b-HS3ST3B1:hs3st3b1b	ENSG00000265163	Zv9_00028931	dd:dd	sc:cs	123591	3924	755833	212329	chr17:15008554-15009504	chr12:38752361-38809256
chr17:14252721-15133095	chr12:38540032-38813180	ENSG00000109099:ENSDARG00000060457-ENSG00000125430:ENSDARG00000086645	PMP22:pmp22b-HS3ST3B1:hs3st3b1b	ENSG00000265163	Zv9_00028932	dd:dd	sc:cs	123591	3914	755833	212419	chr17:15008554-15009504	chr12:38752451-38809266
chr17:14252721-15133095	chr12:38540032-38813180	ENSG00000109099:ENSDARG00000060457-ENSG00000125430:ENSDARG00000086645	PMP22:pmp22b-HS3ST3B1:hs3st3b1b	ENSG00000265163	linc-pmp22b	dd:dd	sc:cs	123591	4117	755833	239402	chr17:15008554-15009504	chr12:38779434-38809063
chr17:15168643-15207128	chr12:38540032-38813180	ENSG00000109099:ENSDARG00000060457	PMP22:pmp22b	ENSG00000230971	Zv9_00028930	ud	sc	2135	3924	NULL	NULL	chr17:15170778-15175607	chr12:38752361-38809256
chr17:15168643-15207128	chr12:38540032-38813180	ENSG00000109099:ENSDARG00000060457	PMP22:pmp22b	ENSG00000230971	Zv9_00028931	ud	sc	2135	3924	NULL	NULL	chr17:15170778-15175607	chr12:38752361-38809256
chr17:15168643-15207128	chr12:38540032-38813180	ENSG00000109099:ENSDARG00000060457	PMP22:pmp22b	ENSG00000230971	Zv9_00028932	ud	sc	2135	3914	NULL	NULL	chr17:15170778-15175607	chr12:38752451-38809266
chr17:15168643-15207128	chr12:38540032-38813180	ENSG00000109099:ENSDARG00000060457	PMP22:pmp22b	ENSG00000230971	linc-pmp22b	ud	sc	2135	4117	NULL	NULL	chr17:15170778-15175607	chr12:38779434-38809063
chr17:15168643-15207128	chr12:38540032-38813180	ENSG00000109099:ENSDARG00000060457	PMP22:pmp22b	ENSG00000237377	Zv9_00028930	ud	sc	11236	3924	NULL	NULL	chr17:15179879-15182794	chr12:38752361-38809256
chr17:15168643-15207128	chr12:38540032-38813180	ENSG00000109099:ENSDARG00000060457	PMP22:pmp22b	ENSG00000237377	Zv9_00028931	ud	sc	11236	3924	NULL	NULL	chr17:15179879-15182794	chr12:38752361-38809256
chr17:15168643-15207128	chr12:38540032-38813180	ENSG00000109099:ENSDARG00000060457	PMP22:pmp22b	ENSG00000237377	Zv9_00028932	ud	sc	11236	3914	NULL	NULL	chr17:15179879-15182794	chr12:38752451-38809266
chr17:15168643-15207128	chr12:38540032-38813180	ENSG00000109099:ENSDARG00000060457	PMP22:pmp22b	ENSG00000237377	linc-pmp22b	ud	sc	11236	4117	NULL	NULL	chr17:15179879-15182794	chr12:38779434-38809063
chr17:32966337-33254878	chr5:61293754-62321284	ENSG00000181291:ENSDARG00000090830	TMEM132E:TMEM132E	ENSG00000264174	ENSDARG00000094290	du	cs	86191	834447	NULL	NULL	chr17:33052528-33053189	chr5:61475478-61486837
chr17:32966337-33254878	chr5:61293754-62321284	ENSG00000181291:ENSDARG00000090830	TMEM132E:TMEM132E	ENSG00000264174	linc-zgc:194800	du	cs	86191	542843	NULL	NULL	chr17:33052528-33053189	chr5:61774081-61778441
chr17:32966337-33254878	chr5:61293754-62321284	ENSG00000181291:ENSDARG00000090830	TMEM132E:TMEM132E	ENSG00000264622	ENSDARG00000094290	du	cs	198553	834447	NULL	NULL	chr17:33164890-33186065	chr5:61475478-61486837
chr17:32966337-33254878	chr5:61293754-62321284	ENSG00000181291:ENSDARG00000090830	TMEM132E:TMEM132E	ENSG00000264622	linc-zgc:194800	du	cs	198553	542843	NULL	NULL	chr17:33164890-33186065	chr5:61774081-61778441
chrX:120183794-122318006	chr5:24986412-25022505	ENSG00000125675:ENSDARG00000032737	GRIA3:gria3a	ENSG00000260585	ENSDARG00000094576	ud	ss	1307288	11947	NULL	NULL	chrX:121005722-121010718	chr5:25000088-25010558

## Sheet: mouse_zebrafish_vertebrate_conserved
Intergenic mouse	Intergenic zebrafish	Ortholog ID	Ortholog Symbol	LincRNA mouse	LincRNA zebrafish	LincRNA position	LincRNA orientation	Distance mouse lincRNA from FlankA	Distance zebrafish lincRNA from FlankA	Distance mouse lincRNA from FlankB	Distance zebrafish lincRNA from FlankB	Location lincRNA mouse	Location lincRNA zebrafish
chr2:27142491-27165233	chr10:10666665-10694766	ENSMUSG00000009216:ENSDARG00000073914	Fam163b:fam163b	ENSMUSG00000085008	ENSDARG00000093881	ud	sc	2407	11739	NULL	NULL	chr2:27144898-27162703	chr10:10678404-10680117
chr2:55118309-55435970	chr9:4402553-4482736	ENSMUSG00000026824:ENSDARG00000077165	Kcnj3:KCNJ3 (2 of 2)	ENSMUSG00000087040	ENSDARG00000093749	ud	ss	2535	31095	NULL	NULL	chr2:55411790-55433435	chr9:4448455-4451641
chr2:114654964-115581716	chr17:53545438-53687332	ENSMUSG00000057147:ENSDARG00000042839-ENSMUSG00000040282:ENSDARG00000070461	Atpbd4:atpbd4-BC052040:C17H15orf41	ENSMUSG00000087309	Zv9_00039992	uu:uu	ss:dd	674300	133133	237436	6993	chr2:115329264-115344280	chr17:53552431-53554199
chr2:114654964-115581716	chr17:53545438-53687332	ENSMUSG00000057147:ENSDARG00000042839-ENSMUSG00000040282:ENSDARG00000070461	Atpbd4:atpbd4-BC052040:C17H15orf41	ENSMUSG00000085582	Zv9_00039992	uu:uu	ss:dd	838549	133133	53972	6993	chr2:115493513-115527744	chr17:53552431-53554199
chr2:114654964-115581716	chr17:53545438-53687332	ENSMUSG00000057147:ENSDARG00000042839-ENSMUSG00000040282:ENSDARG00000070461	Atpbd4:atpbd4-BC052040:C17H15orf41	ENSMUSG00000085222	Zv9_00039992	uu:uu	ds:sd	199129	133133	537744	6993	chr2:114854093-115043972	chr17:53552431-53554199
chr2:114654964-115581716	chr17:53545438-53687332	ENSMUSG00000057147:ENSDARG00000042839-ENSMUSG00000040282:ENSDARG00000070461	Atpbd4:atpbd4-BC052040:C17H15orf41	ENSMUSG00000086197	Zv9_00039992	uu:uu	ds:sd	689421	133133	234748	6993	chr2:115344385-115346968	chr17:53552431-53554199
chr2:114654964-115581716	chr17:53545438-53687332	ENSMUSG00000057147:ENSDARG00000042839-ENSMUSG00000040282:ENSDARG00000070461	Atpbd4:atpbd4-BC052040:C17H15orf41	ENSMUSG00000086735	Zv9_00039992	uu:uu	ss:dd	901822	133133	161	6993	chr2:115556786-115581555	chr17:53552431-53554199
chr2:116065839-116878691	chr17:53187252-53347159	ENSMUSG00000027210:ENSDARG00000091279	Meis2:MEIS2 (1 of 2)	ENSMUSG00000086328	Zv9_00039987	uu	ss	379	26735	NULL	NULL	chr2:116066218-116067444	chr17:53296268-53320424
chr2:116065839-116878691	chr17:53187252-53347159	ENSMUSG00000027210:ENSDARG00000091279	Meis2:MEIS2 (1 of 2)	ENSMUSG00000086462	Zv9_00039987	uu	ss	782260	26735	NULL	NULL	chr2:116848099-116877168	chr17:53296268-53320424
chr2:116065839-116878691	chr17:53187252-53347159	ENSMUSG00000027210:ENSDARG00000091279	Meis2:MEIS2 (1 of 2)	ENSMUSG00000086308	Zv9_00039987	uu	ds	1386	26735	NULL	NULL	chr2:116067225-116085911	chr17:53296268-53320424
chr2:116892494-117121374	chr17:53187252-53347159	ENSMUSG00000027351:ENSDARG00000041449	Spred1:spred1	ENSMUSG00000085316	Zv9_00039987	uu	sd	208583	109016	NULL	NULL	chr2:116900152-116912791	chr17:53296268-53320424
chr2:118728438-118754158	chr17:2199504-2222357	ENSMUSG00000045838:ENSDARG00000090013	A430105I19Rik:C17H15orf52	ENSMUSG00000074918	linc-plcb2	dd	cc	5348	11835	NULL	NULL	chr2:118745758-118748810	chr17:2208927-2210522
chr2:118728438-118754158	chr17:2311535-2347491	ENSMUSG00000045838:ENSDARG00000090013	A430105I19Rik:C17H15orf52	ENSMUSG00000074918	Zv9_00038978	du	cd	5348	18889	NULL	NULL	chr2:118745758-118748810	chr17:2330424-2333257
chrX:39863604-41400854	chr5:24986412-25022505	ENSMUSG00000001986:ENSDARG00000032737	Gria3:gria3a	ENSMUSG00000086157	ENSDARG00000094576	ud	ss	925293	11947	NULL	NULL	chrX:39870500-40475561	chr5:25000088-25010558
chr4:9669344-9844372	chr16:41610172-41792075	ENSMUSG00000051279:ENSDARG00000053479	Gdf6:gdf6a	ENSMUSG00000085558	ENSDARG00000094302	ud	ss	20961	120209	NULL	NULL	chr4:9770585-9823411	chr16:41667092-41671866
chr4:9862345-10874498	chr16:41610172-41792075	ENSMUSG00000051279:ENSDARG00000053479	Gdf6:gdf6a	ENSMUSG00000086080	ENSDARG00000094302	dd	cs	617617	120209	NULL	NULL	chr4:10479962-10797811	chr16:41667092-41671866
chr4:9862345-10874498	chr16:41610172-41792075	ENSMUSG00000051279:ENSDARG00000053479	Gdf6:gdf6a	ENSMUSG00000086455	ENSDARG00000094302	dd	cs	625611	120209	NULL	NULL	chr4:10487956-10489362	chr16:41667092-41671866
chr4:36951747-39450295	chr14:45859860-46766598	ENSMUSG00000045083:ENSDARG00000074535	Lingo2:LINGO2 (1 of 2)	ENSMUSG00000085632	Zv9_00033229	uu	ss	1619920	290203	NULL	NULL	chr4:38571667-38855483	chr14:46369740-46476395
chr4:36951747-39450295	chr14:45859860-46766598	ENSMUSG00000045083:ENSDARG00000074535	Lingo2:LINGO2 (1 of 2)	ENSMUSG00000086026	Zv9_00033229	uu	ds	297656	290203	NULL	NULL	chr4:37249403-37332515	chr14:46369740-46476395
chr4:36951747-39450295	chr14:45859860-46766598	ENSMUSG00000045083:ENSDARG00000074535	Lingo2:LINGO2 (1 of 2)	ENSMUSG00000084898	Zv9_00033229	uu	ds	1219	290203	NULL	NULL	chr4:36952966-36988032	chr14:46369740-46476395
chr4:36951747-39450295	chr14:45859860-46766598	ENSMUSG00000045083:ENSDARG00000074535	Lingo2:LINGO2 (1 of 2)	ENSMUSG00000090839	Zv9_00033229	uu	ss	2446298	290203	NULL	NULL	chr4:39398045-39450249	chr14:46369740-46476395
chr6:48623227-48647234	chr3:26953764-26964306	ENSMUSG00000064262:ENSDARG00000055731	Gimap8:si:dkeyp-69e1.8	ENSMUSG00000053297	ENSDARG00000095672	ud	ss	13545	5693	NULL	NULL	chr6:48626764-48633689	chr3:26954707-26958613
chr7:142540747-142650766	chr25:24770209-24778671	ENSMUSG00000048583:ENSDARG00000033307	Igf2:igf2b	ENSMUSG00000000031	ENSDARG00000092905	du	sd	72623	4178	NULL	NULL	chr7:142575529-142578143	chr25:24774387-24775566
chr7:142540747-142650766	chr25:24770209-24778671	ENSMUSG00000048583:ENSDARG00000033307	Igf2:igf2b	ENSMUSG00000087090	ENSDARG00000092905	du	sd	92170	4178	NULL	NULL	chr7:142544609-142558596	chr25:24774387-24775566
chr10:21693978-21882184	chr23:31931888-31991183	ENSMUSG00000019970:ENSDARG00000025522	Sgk1:sgk1	ENSMUSG00000097107	ENSDARG00000092056	uu	ds	37333	59	NULL	NULL	chr10:21830499-21844851	chr23:31931947-31956289
chr14:76507765-76532814	chr9:19202601-19334531	ENSMUSG00000052584:ENSDARG00000094003	Serp2:serp2	ENSMUSG00000097172	ENSDARG00000092802	du	ss	11959	108216	NULL	NULL	chr14:76514558-76520855	chr9:19223506-19226315
chr11:12464960-16257724	chr24:597000-705013	ENSMUSG00000048834:ENSDARG00000021909	Vstm2a:VSTM2A (1 of 2)	ENSMUSG00000085561	Zv9_00053593	uu	ds	1658499	69638	NULL	NULL	chr11:14560355-14599225	chr24:608930-635375
chr11:12464960-16257724	chr24:597000-705013	ENSMUSG00000048834:ENSDARG00000021909	Vstm2a:VSTM2A (1 of 2)	ENSMUSG00000085452	Zv9_00053593	uu	ds	2078683	69638	NULL	NULL	chr11:14072103-14179041	chr24:608930-635375
chr11:17953875-18880430	chr13:5246198-5547709	ENSMUSG00000020160:ENSDARG00000012078	Meis1:meis1	ENSMUSG00000085806	ENSDARG00000095303	du	ss	170208	9535	NULL	NULL	chr11:18595248-18710222	chr13:5255733-5270641
chr11:17953875-18880430	chr13:5246198-5547709	ENSMUSG00000020160:ENSDARG00000012078	Meis1:meis1	ENSMUSG00000085806	ENSDARG00000093874	du	sd	170208	1390	NULL	NULL	chr11:18595248-18710222	chr13:5247588-5249235
chr11:17953875-18880430	chr13:5246198-5547709	ENSMUSG00000020160:ENSDARG00000012078	Meis1:meis1	ENSMUSG00000085806	Zv9_00030333	du	sd	170208	1154	NULL	NULL	chr11:18595248-18710222	chr13:5247352-5250749
chr11:17953875-18880430	chr13:5246198-5547709	ENSMUSG00000020160:ENSDARG00000012078	Meis1:meis1	ENSMUSG00000085675	ENSDARG00000095303	du	ss	387175	9535	NULL	NULL	chr11:18467479-18493255	chr13:5255733-5270641
chr11:17953875-18880430	chr13:5246198-5547709	ENSMUSG00000020160:ENSDARG00000012078	Meis1:meis1	ENSMUSG00000085675	ENSDARG00000093874	du	sd	387175	1390	NULL	NULL	chr11:18467479-18493255	chr13:5247588-5249235
chr11:17953875-18880430	chr13:5246198-5547709	ENSMUSG00000020160:ENSDARG00000012078	Meis1:meis1	ENSMUSG00000085675	Zv9_00030333	du	sd	387175	1154	NULL	NULL	chr11:18467479-18493255	chr13:5247352-5250749
chr11:17953875-18880430	chr13:5246198-5547709	ENSMUSG00000020160:ENSDARG00000012078	Meis1:meis1	ENSMUSG00000085453	ENSDARG00000095303	du	cs	777046	9535	NULL	NULL	chr11:18095986-18103384	chr13:5255733-5270641
chr11:17953875-18880430	chr13:5246198-5547709	ENSMUSG00000020160:ENSDARG00000012078	Meis1:meis1	ENSMUSG00000085453	ENSDARG00000093874	du	cd	777046	1390	NULL	NULL	chr11:18095986-18103384	chr13:5247588-5249235
chr11:17953875-18880430	chr13:5246198-5547709	ENSMUSG00000020160:ENSDARG00000012078	Meis1:meis1	ENSMUSG00000085453	Zv9_00030333	du	cd	777046	1154	NULL	NULL	chr11:18095986-18103384	chr13:5247352-5250749
chr11:17953875-18880430	chr13:5246198-5547709	ENSMUSG00000020160:ENSDARG00000012078	Meis1:meis1	ENSMUSG00000085743	ENSDARG00000095303	du	ss	6121	9535	NULL	NULL	chr11:18845851-18874309	chr13:5255733-5270641
chr11:17953875-18880430	chr13:5246198-5547709	ENSMUSG00000020160:ENSDARG00000012078	Meis1:meis1	ENSMUSG00000085743	ENSDARG00000093874	du	sd	6121	1390	NULL	NULL	chr11:18845851-18874309	chr13:5247588-5249235
chr11:17953875-18880430	chr13:5246198-5547709	ENSMUSG00000020160:ENSDARG00000012078	Meis1:meis1	ENSMUSG00000085743	Zv9_00030333	du	sd	6121	1154	NULL	NULL	chr11:18845851-18874309	chr13:5247352-5250749
chr11:17953875-18880430	chr13:5246198-5547709	ENSMUSG00000020160:ENSDARG00000012078	Meis1:meis1	ENSMUSG00000086468	ENSDARG00000095303	du	cs	920852	9535	NULL	NULL	chr11:17953970-17959578	chr13:5255733-5270641
chr11:17953875-18880430	chr13:5246198-5547709	ENSMUSG00000020160:ENSDARG00000012078	Meis1:meis1	ENSMUSG00000086468	ENSDARG00000093874	du	cd	920852	1390	NULL	NULL	chr11:17953970-17959578	chr13:5247588-5249235
chr11:17953875-18880430	chr13:5246198-5547709	ENSMUSG00000020160:ENSDARG00000012078	Meis1:meis1	ENSMUSG00000086468	Zv9_00030333	du	cd	920852	1154	NULL	NULL	chr11:17953970-17959578	chr13:5247352-5250749
chr11:17953875-18880430	chr13:4756147-5167187	ENSMUSG00000020160:ENSDARG00000012078	Meis1:meis1	ENSMUSG00000085806	ENSDARG00000078166	dd	ss	170208	233192	NULL	NULL	chr11:18595248-18710222	chr13:4921729-4933995
chr11:17953875-18880430	chr13:4756147-5167187	ENSMUSG00000020160:ENSDARG00000012078	Meis1:meis1	ENSMUSG00000085806	ENSDARG00000095700	dd	ss	170208	233248	NULL	NULL	chr11:18595248-18710222	chr13:4931944-4933939
chr11:17953875-18880430	chr13:4756147-5167187	ENSMUSG00000020160:ENSDARG00000012078	Meis1:meis1	ENSMUSG00000085806	Zv9_00030331	dd	sc	170208	89331	NULL	NULL	chr11:18595248-18710222	chr13:5074176-5077856
chr11:17953875-18880430	chr13:4756147-5167187	ENSMUSG00000020160:ENSDARG00000012078	Meis1:meis1	ENSMUSG00000085675	ENSDARG00000078166	dd	ss	387175	233192	NULL	NULL	chr11:18467479-18493255	chr13:4921729-4933995
chr11:17953875-18880430	chr13:4756147-5167187	ENSMUSG00000020160:ENSDARG00000012078	Meis1:meis1	ENSMUSG00000085675	ENSDARG00000095700	dd	ss	387175	233248	NULL	NULL	chr11:18467479-18493255	chr13:4931944-4933939
chr11:17953875-18880430	chr13:4756147-5167187	ENSMUSG00000020160:ENSDARG00000012078	Meis1:meis1	ENSMUSG00000085675	Zv9_00030331	dd	sc	387175	89331	NULL	NULL	chr11:18467479-18493255	chr13:5074176-5077856
chr11:17953875-18880430	chr13:4756147-5167187	ENSMUSG00000020160:ENSDARG00000012078	Meis1:meis1	ENSMUSG00000085453	ENSDARG00000078166	dd	cs	777046	233192	NULL	NULL	chr11:18095986-18103384	chr13:4921729-4933995
chr11:17953875-18880430	chr13:4756147-5167187	ENSMUSG00000020160:ENSDARG00000012078	Meis1:meis1	ENSMUSG00000085453	ENSDARG00000095700	dd	cs	777046	233248	NULL	NULL	chr11:18095986-18103384	chr13:4931944-4933939
chr11:17953875-18880430	chr13:4756147-5167187	ENSMUSG00000020160:ENSDARG00000012078	Meis1:meis1	ENSMUSG00000085453	Zv9_00030331	dd	cc	777046	89331	NULL	NULL	chr11:18095986-18103384	chr13:5074176-5077856
chr11:17953875-18880430	chr13:4756147-5167187	ENSMUSG00000020160:ENSDARG00000012078	Meis1:meis1	ENSMUSG00000085743	ENSDARG00000078166	dd	ss	6121	233192	NULL	NULL	chr11:18845851-18874309	chr13:4921729-4933995
chr11:17953875-18880430	chr13:4756147-5167187	ENSMUSG00000020160:ENSDARG00000012078	Meis1:meis1	ENSMUSG00000085743	ENSDARG00000095700	dd	ss	6121	233248	NULL	NULL	chr11:18845851-18874309	chr13:4931944-4933939
chr11:17953875-18880430	chr13:4756147-5167187	ENSMUSG00000020160:ENSDARG00000012078	Meis1:meis1	ENSMUSG00000085743	Zv9_00030331	dd	sc	6121	89331	NULL	NULL	chr11:18845851-18874309	chr13:5074176-5077856
chr11:17953875-18880430	chr13:4756147-5167187	ENSMUSG00000020160:ENSDARG00000012078	Meis1:meis1	ENSMUSG00000086468	ENSDARG00000078166	dd	cs	920852	233192	NULL	NULL	chr11:17953970-17959578	chr13:4921729-4933995
chr11:17953875-18880430	chr13:4756147-5167187	ENSMUSG00000020160:ENSDARG00000012078	Meis1:meis1	ENSMUSG00000086468	ENSDARG00000095700	dd	cs	920852	233248	NULL	NULL	chr11:17953970-17959578	chr13:4931944-4933939
chr11:17953875-18880430	chr13:4756147-5167187	ENSMUSG00000020160:ENSDARG00000012078	Meis1:meis1	ENSMUSG00000086468	Zv9_00030331	dd	cc	920852	89331	NULL	NULL	chr11:17953970-17959578	chr13:5074176-5077856
chr11:19018958-19924375	chr13:5246198-5547709	ENSMUSG00000045671:ENSDARG00000008372-ENSMUSG00000020160:ENSDARG00000012078	Spred2:spred2b-Meis1:meis1	ENSMUSG00000086911	ENSDARG00000095303	ud:uu	ds:ss	296314	277068	607803	9535	chr11:19626761-19628061	chr13:5255733-5270641
chr11:19018958-19924375	chr13:5246198-5547709	ENSMUSG00000045671:ENSDARG00000008372-ENSMUSG00000020160:ENSDARG00000012078	Spred2:spred2b-Meis1:meis1	ENSMUSG00000086911	ENSDARG00000093874	ud:uu	dc:sd	296314	298474	607803	1390	chr11:19626761-19628061	chr13:5247588-5249235
chr11:19018958-19924375	chr13:5246198-5547709	ENSMUSG00000045671:ENSDARG00000008372-ENSMUSG00000020160:ENSDARG00000012078	Spred2:spred2b-Meis1:meis1	ENSMUSG00000086911	Zv9_00030333	ud:uu	dc:sd	296314	296960	607803	1154	chr11:19626761-19628061	chr13:5247352-5250749
chr11:19018958-19924375	chr13:5246198-5547709	ENSMUSG00000045671:ENSDARG00000008372-ENSMUSG00000020160:ENSDARG00000012078	Spred2:spred2b-Meis1:meis1	ENSMUSG00000086025	ENSDARG00000095303	ud:uu	ss:ds	848635	277068	46318	9535	chr11:19065276-19075740	chr13:5255733-5270641
chr11:19018958-19924375	chr13:5246198-5547709	ENSMUSG00000045671:ENSDARG00000008372-ENSMUSG00000020160:ENSDARG00000012078	Spred2:spred2b-Meis1:meis1	ENSMUSG00000086025	ENSDARG00000093874	ud:uu	sc:dd	848635	298474	46318	1390	chr11:19065276-19075740	chr13:5247588-5249235
chr11:19018958-19924375	chr13:5246198-5547709	ENSMUSG00000045671:ENSDARG00000008372-ENSMUSG00000020160:ENSDARG00000012078	Spred2:spred2b-Meis1:meis1	ENSMUSG00000086025	Zv9_00030333	ud:uu	sc:dd	848635	296960	46318	1154	chr11:19065276-19075740	chr13:5247352-5250749
chr11:19018958-19924375	chr13:4756147-5167187	ENSMUSG00000020160:ENSDARG00000012078	Meis1:meis1	ENSMUSG00000086911	ENSDARG00000078166	ud	ss	607803	233192	NULL	NULL	chr11:19626761-19628061	chr13:4921729-4933995
chr11:19018958-19924375	chr13:4756147-5167187	ENSMUSG00000020160:ENSDARG00000012078	Meis1:meis1	ENSMUSG00000086911	ENSDARG00000095700	ud	ss	607803	233248	NULL	NULL	chr11:19626761-19628061	chr13:4931944-4933939
chr11:19018958-19924375	chr13:4756147-5167187	ENSMUSG00000020160:ENSDARG00000012078	Meis1:meis1	ENSMUSG00000086911	Zv9_00030331	ud	sc	607803	89331	NULL	NULL	chr11:19626761-19628061	chr13:5074176-5077856
chr11:19018958-19924375	chr13:4756147-5167187	ENSMUSG00000020160:ENSDARG00000012078	Meis1:meis1	ENSMUSG00000086025	ENSDARG00000078166	ud	ds	46318	233192	NULL	NULL	chr11:19065276-19075740	chr13:4921729-4933995
chr11:19018958-19924375	chr13:4756147-5167187	ENSMUSG00000020160:ENSDARG00000012078	Meis1:meis1	ENSMUSG00000086025	ENSDARG00000095700	ud	ds	46318	233248	NULL	NULL	chr11:19065276-19075740	chr13:4931944-4933939
chr11:19018958-19924375	chr13:4756147-5167187	ENSMUSG00000020160:ENSDARG00000012078	Meis1:meis1	ENSMUSG00000086025	Zv9_00030331	ud	dc	46318	89331	NULL	NULL	chr11:19065276-19075740	chr13:5074176-5077856
chr11:43901210-44400063	chr14:45365436-45797805	ENSMUSG00000050541:ENSDARG00000041173	Adra1b:adra1bb	ENSMUSG00000086738	Zv9_00034192	uu	sd	364353	24403	NULL	NULL	chr11:44265563-44267209	chr14:45579848-45773402
chr11:43901210-44400063	chr14:45365436-45797805	ENSMUSG00000050541:ENSDARG00000041173	Adra1b:adra1bb	ENSMUSG00000087172	Zv9_00034192	uu	dd	57879	24403	NULL	NULL	chr11:43959089-44134987	chr14:45579848-45773402
chr11:63159547-63885792	chr12:38540032-38813180	ENSMUSG00000018217:ENSDARG00000060457-ENSMUSG00000070407:ENSDARG00000086645	Pmp22:pmp22b-Hs3st3b1:hs3st3b1b	ENSMUSG00000085532	Zv9_00028930	dd:dd	sc:cs	14367	3924	697338	212329	chr11:63173914-63188454	chr12:38752361-38809256
chr11:63159547-63885792	chr12:38540032-38813180	ENSMUSG00000018217:ENSDARG00000060457-ENSMUSG00000070407:ENSDARG00000086645	Pmp22:pmp22b-Hs3st3b1:hs3st3b1b	ENSMUSG00000085532	Zv9_00028931	dd:dd	sc:cs	14367	3924	697338	212329	chr11:63173914-63188454	chr12:38752361-38809256
chr11:63159547-63885792	chr12:38540032-38813180	ENSMUSG00000018217:ENSDARG00000060457-ENSMUSG00000070407:ENSDARG00000086645	Pmp22:pmp22b-Hs3st3b1:hs3st3b1b	ENSMUSG00000085532	Zv9_00028932	dd:dd	sc:cs	14367	3914	697338	212419	chr11:63173914-63188454	chr12:38752451-38809266
chr11:63159547-63885792	chr12:38540032-38813180	ENSMUSG00000018217:ENSDARG00000060457-ENSMUSG00000070407:ENSDARG00000086645	Pmp22:pmp22b-Hs3st3b1:hs3st3b1b	ENSMUSG00000085532	linc-pmp22b	dd:dd	sc:cs	14367	4117	697338	239402	chr11:63173914-63188454	chr12:38779434-38809063
chr11:63159547-63885792	chr12:38540032-38813180	ENSMUSG00000018217:ENSDARG00000060457-ENSMUSG00000070407:ENSDARG00000086645	Pmp22:pmp22b-Hs3st3b1:hs3st3b1b	ENSMUSG00000085113	Zv9_00028930	dd:dd	sc:cs	253622	3924	467904	212329	chr11:63413169-63417888	chr12:38752361-38809256
chr11:63159547-63885792	chr12:38540032-38813180	ENSMUSG00000018217:ENSDARG00000060457-ENSMUSG00000070407:ENSDARG00000086645	Pmp22:pmp22b-Hs3st3b1:hs3st3b1b	ENSMUSG00000085113	Zv9_00028931	dd:dd	sc:cs	253622	3924	467904	212329	chr11:63413169-63417888	chr12:38752361-38809256
chr11:63159547-63885792	chr12:38540032-38813180	ENSMUSG00000018217:ENSDARG00000060457-ENSMUSG00000070407:ENSDARG00000086645	Pmp22:pmp22b-Hs3st3b1:hs3st3b1b	ENSMUSG00000085113	Zv9_00028932	dd:dd	sc:cs	253622	3914	467904	212419	chr11:63413169-63417888	chr12:38752451-38809266
chr11:63159547-63885792	chr12:38540032-38813180	ENSMUSG00000018217:ENSDARG00000060457-ENSMUSG00000070407:ENSDARG00000086645	Pmp22:pmp22b-Hs3st3b1:hs3st3b1b	ENSMUSG00000085113	linc-pmp22b	dd:dd	sc:cs	253622	4117	467904	239402	chr11:63413169-63417888	chr12:38779434-38809063
chr11:64522841-64979038	chr12:38540032-38813180	ENSMUSG00000047759:ENSDARG00000086645	Hs3st3a1:hs3st3b1b	ENSMUSG00000086490	Zv9_00028930	dd	cs	317759	212329	NULL	NULL	chr11:64840600-64843753	chr12:38752361-38809256
chr11:64522841-64979038	chr12:38540032-38813180	ENSMUSG00000047759:ENSDARG00000086645	Hs3st3a1:hs3st3b1b	ENSMUSG00000086490	Zv9_00028931	dd	cs	317759	212329	NULL	NULL	chr11:64840600-64843753	chr12:38752361-38809256
chr11:64522841-64979038	chr12:38540032-38813180	ENSMUSG00000047759:ENSDARG00000086645	Hs3st3a1:hs3st3b1b	ENSMUSG00000086490	Zv9_00028932	dd	cs	317759	212419	NULL	NULL	chr11:64840600-64843753	chr12:38752451-38809266
chr11:64522841-64979038	chr12:38540032-38813180	ENSMUSG00000047759:ENSDARG00000086645	Hs3st3a1:hs3st3b1b	ENSMUSG00000086490	linc-pmp22b	dd	cs	317759	239402	NULL	NULL	chr11:64840600-64843753	chr12:38779434-38809063
chr11:82446332-82719250	chr5:61293754-62321284	ENSMUSG00000020701:ENSDARG00000090830	Tmem132e:TMEM132E	ENSMUSG00000069796	ENSDARG00000094290	du	ss	187021	834447	NULL	NULL	chr11:82633353-82636309	chr5:61475478-61486837
chr11:82446332-82719250	chr5:61293754-62321284	ENSMUSG00000020701:ENSDARG00000090830	Tmem132e:TMEM132E	ENSMUSG00000069796	linc-zgc:194800	du	ss	187021	542843	NULL	NULL	chr11:82633353-82636309	chr5:61774081-61778441
chr13:28151611-28948919	chr16:0-20986	ENSMUSG00000076431:ENSDARG00000043235	Sox4:sox4b	ENSMUSG00000085936	linc-sox4b	du	sd	63299	417	NULL	NULL	chr13:28460034-28885620	chr16:19398-20569
chr13:28953713-29191746	chr16:0-20986	ENSMUSG00000076431:ENSDARG00000043235	Sox4:sox4b	ENSMUSG00000086363	linc-sox4b	uu	dd	60686	417	NULL	NULL	chr13:29014399-29040336	chr16:19398-20569
chr13:71963723-72628820	chr16:416359-565648	ENSMUSG00000001504:ENSDARG00000001785	Irx2:irx2a	ENSMUSG00000093587	Zv9_00036392	ud	dc	256	103796	NULL	NULL	chr13:72617920-72628564	chr16:459487-461852
chr15:61990374-63775971	chr2:31736246-31833726	ENSMUSG00000022346:ENSDARG00000007241	Myc:mycb	ENSMUSG00000097039	ENSDARG00000091946	dd	ss	47612	1336	NULL	NULL	chr15:62037986-62378096	chr2:31737582-31807885
chr15:61990374-63775971	chr2:31736246-31833726	ENSMUSG00000022346:ENSDARG00000007241	Myc:mycb	ENSMUSG00000097039	ENSDARG00000093499	dd	ss	47612	70860	NULL	NULL	chr15:62037986-62378096	chr2:31807106-31809856
chr15:61990374-63775971	chr2:31736246-31833726	ENSMUSG00000022346:ENSDARG00000007241	Myc:mycb	ENSMUSG00000097039	linc-mycb	dd	ss	47612	1289	NULL	NULL	chr15:62037986-62378096	chr2:31737535-31807868
chr15:61990374-63775971	chr24:10194699-10214214	ENSMUSG00000022346:ENSDARG00000045695	Myc:myca	ENSMUSG00000097039	linc-ankha	du	ss	47612	6691	NULL	NULL	chr15:62037986-62378096	chr24:10198835-10207523
chr15:61990374-63775971	chr24:10216778-10594127	ENSMUSG00000022346:ENSDARG00000045695	Myc:myca	ENSMUSG00000097039	ENSDARG00000093108	dd	ss	47612	1317	NULL	NULL	chr15:62037986-62378096	chr24:10218095-10265609
chr15:61990374-63775971	chr24:10216778-10594127	ENSMUSG00000022346:ENSDARG00000045695	Myc:myca	ENSMUSG00000097039	ENSDARG00000095733	dd	ss	47612	14478	NULL	NULL	chr15:62037986-62378096	chr24:10231256-10233169
chr15:61990374-63775971	chr24:10216778-10594127	ENSMUSG00000022346:ENSDARG00000045695	Myc:myca	ENSMUSG00000097039	Zv9_00053751	dd	ss	47612	1281	NULL	NULL	chr15:62037986-62378096	chr24:10218059-10310485

## Sheet: zebrafish_Tetraodon_vertebrate_conserved
Intergenic Zebrafish	Intergenic Tetraodon	Ortholog ID	Ortholog Symbol	LincRNA zebrafish	LincRNA Tetraodon	LincRNA position	LincRNA orientation	Distance Zebrafish lincRNA from FlankA	Distance Tetraodon lincRNA from FlankA	Distance Zebrafish lincRNA from FlankB	Distance Tetraodon lincRNA from FlankB	Location lincRNA zebrafish	Location lincRNA Tetraodon
chr5:24986412-25022505	chr7:5987352-6006850	ENSDARG00000032737:ENSTNIG00000011793-ENSDARG00000062376:ENSTNIG00000011792	gria3a:gria3a-nlgn3b:nlgn3b	ENSDARG00000094576	TCONS_00059832	du:uu	ss:sd	11947	12798	13676	6202	chr5:25000088-25010558	chr7:5993554-5994052
chr5:61293754-62321284	chrUn_random:27199418-27283519	ENSDARG00000090830:ENSTNIG00000010268-ENSDARG00000032933:ENSTNIG00000004696	TMEM132E:TMEM132E-DTX2:DTX2	ENSDARG00000094290	TCONS_00070159	uu:du	ss:sd	834447	57730	181724	26053	chr5:61475478-61486837	chrUn_random:27225471-27225789
chr5:61293754-62321284	chrUn_random:27199418-27283519	ENSDARG00000090830:ENSTNIG00000010268-ENSDARG00000032933:ENSTNIG00000004696	TMEM132E:TMEM132E-DTX2:DTX2	linc-zgc:194800	TCONS_00070159	uu:du	ss:sd	542843	57730	480327	26053	chr5:61774081-61778441	chrUn_random:27225471-27225789
chr3:26953764-26964306	chr18:4642228-4644908	ENSDARG00000055731:ENSTNIG00000006134	si:dkeyp-69e1.8:si:dkeyp-69e1.8	ENSDARG00000095672	TCONS_00035035	dd	ss	5693	855	NULL	NULL	chr3:26954707-26958613	chr18:4643780-4644053
chr2:31736246-31833726	chr6:5606824-5669261	ENSDARG00000007241:ENSTNIG00000017136	mycb:myca	ENSDARG00000091946	TCONS_00059303	dd	ss	1336	15238	NULL	NULL	chr2:31737582-31807885	chr6:5622062-5625403
chr2:31736246-31833726	chr6:5606824-5669261	ENSDARG00000007241:ENSTNIG00000017136	mycb:myca	ENSDARG00000091946	TCONS_00058721	dd	ss	1336	15244	NULL	NULL	chr2:31737582-31807885	chr6:5622068-5625397
chr2:31736246-31833726	chr6:5606824-5669261	ENSDARG00000007241:ENSTNIG00000017136	mycb:myca	ENSDARG00000093499	TCONS_00059303	dd	ss	70860	15238	NULL	NULL	chr2:31807106-31809856	chr6:5622062-5625403
chr2:31736246-31833726	chr6:5606824-5669261	ENSDARG00000007241:ENSTNIG00000017136	mycb:myca	ENSDARG00000093499	TCONS_00058721	dd	ss	70860	15244	NULL	NULL	chr2:31807106-31809856	chr6:5622068-5625397
chr2:31736246-31833726	chr6:5606824-5669261	ENSDARG00000007241:ENSTNIG00000017136	mycb:myca	linc-mycb	TCONS_00059303	dd	ss	1289	15238	NULL	NULL	chr2:31737535-31807868	chr6:5622062-5625403
chr2:31736246-31833726	chr6:5606824-5669261	ENSDARG00000007241:ENSTNIG00000017136	mycb:myca	linc-mycb	TCONS_00058721	dd	ss	1289	15244	NULL	NULL	chr2:31737535-31807868	chr6:5622068-5625397
chr16:0-20986	chr8:4813305-4976638	ENSDARG00000043235:ENSTNIG00000009619	sox4b:sox4b	linc-sox4b	TCONS_00065508	ud	ds	417	15746	NULL	NULL	chr16:19398-20569	chr8:4917343-4960892
chr16:0-20986	chr8:4813305-4976638	ENSDARG00000043235:ENSTNIG00000009619	sox4b:sox4b	linc-sox4b	TCONS_00065511	ud	ds	417	2451	NULL	NULL	chr16:19398-20569	chr8:4973856-4974187
chr16:0-20986	chr8:4813305-4976638	ENSDARG00000043235:ENSTNIG00000009619	sox4b:sox4b	linc-sox4b	TCONS_00065510	ud	ds	417	2455	NULL	NULL	chr16:19398-20569	chr8:4973856-4974183
chr16:416359-565648	chr8:4583474-4700202	ENSDARG00000001785:ENSTNIG00000007221	irx2a:irx2a	Zv9_00036392	TCONS_00064928	dd	cn	103796	38451	NULL	NULL	chr16:459487-461852	chr8:4621925-4622566
chr16:41610172-41792075	chr8:2060694-2127558	ENSDARG00000070046:ENSTNIG00000006884-ENSDARG00000053479:ENSTNIG00000006883	eny2:eny2 (1 of 2)-gdf6a:gdf6a	ENSDARG00000094302	TCONS_00065047	dd:dd	cc:ss	56920	65492	120209	1062	chr16:41667092-41671866	chr8:2061756-2062066
chr9:4402553-4482736	chr2:14599308-14676574	ENSDARG00000077165:ENSTNIG00000016483	KCNJ3 (2 of 2):KCNJ3	ENSDARG00000093749	TCONS_00041282	dd	ss	31095	16669	NULL	NULL	chr9:4448455-4451641	chr2:14601984-14659905
chr9:19202601-19334531	chr2:16678104-16679786	ENSDARG00000094003:ENSTNIG00000019747	serp2:serp2 (2 of 2)	ENSDARG00000092802	TCONS_00038461	ud	sc	108216	338	NULL	NULL	chr9:19223506-19226315	chr2:16679114-16679448
chr13:4756147-5167187	chr17:10111028-10182464	ENSDARG00000012078:ENSTNIG00000009828	meis1:meis1	ENSDARG00000078166	TCONS_00030420	du	ss	233192	50871	NULL	NULL	chr13:4921729-4933995	chr17:10117705-10131593
chr13:4756147-5167187	chr17:10111028-10182464	ENSDARG00000012078:ENSTNIG00000009828	meis1:meis1	ENSDARG00000078166	TCONS_00029391	du	ss	233192	41326	NULL	NULL	chr13:4921729-4933995	chr17:10117705-10141138
chr13:4756147-5167187	chr17:10111028-10182464	ENSDARG00000012078:ENSTNIG00000009828	meis1:meis1	ENSDARG00000078166	TCONS_00030419	du	ss	233192	51596	NULL	NULL	chr13:4921729-4933995	chr17:10117705-10130868
chr13:4756147-5167187	chr17:10111028-10182464	ENSDARG00000012078:ENSTNIG00000009828	meis1:meis1	ENSDARG00000095700	TCONS_00030420	du	ss	233248	50871	NULL	NULL	chr13:4931944-4933939	chr17:10117705-10131593
chr13:4756147-5167187	chr17:10111028-10182464	ENSDARG00000012078:ENSTNIG00000009828	meis1:meis1	ENSDARG00000095700	TCONS_00029391	du	ss	233248	41326	NULL	NULL	chr13:4931944-4933939	chr17:10117705-10141138
chr13:4756147-5167187	chr17:10111028-10182464	ENSDARG00000012078:ENSTNIG00000009828	meis1:meis1	ENSDARG00000095700	TCONS_00030419	du	ss	233248	51596	NULL	NULL	chr13:4931944-4933939	chr17:10117705-10130868
chr13:4756147-5167187	chr17:10111028-10182464	ENSDARG00000012078:ENSTNIG00000009828	meis1:meis1	Zv9_00030331	TCONS_00030420	du	cs	89331	50871	NULL	NULL	chr13:5074176-5077856	chr17:10117705-10131593
chr13:4756147-5167187	chr17:10111028-10182464	ENSDARG00000012078:ENSTNIG00000009828	meis1:meis1	Zv9_00030331	TCONS_00029391	du	cs	89331	41326	NULL	NULL	chr13:5074176-5077856	chr17:10117705-10141138
chr13:4756147-5167187	chr17:10111028-10182464	ENSDARG00000012078:ENSTNIG00000009828	meis1:meis1	Zv9_00030331	TCONS_00030419	du	cs	89331	51596	NULL	NULL	chr13:5074176-5077856	chr17:10117705-10130868
chr13:5246198-5547709	chr17:10111028-10182464	ENSDARG00000012078:ENSTNIG00000009828	meis1:meis1	ENSDARG00000095303	TCONS_00030420	uu	ss	9535	50871	NULL	NULL	chr13:5255733-5270641	chr17:10117705-10131593
chr13:5246198-5547709	chr17:10111028-10182464	ENSDARG00000012078:ENSTNIG00000009828	meis1:meis1	ENSDARG00000095303	TCONS_00029391	uu	ss	9535	41326	NULL	NULL	chr13:5255733-5270641	chr17:10117705-10141138
chr13:5246198-5547709	chr17:10111028-10182464	ENSDARG00000012078:ENSTNIG00000009828	meis1:meis1	ENSDARG00000095303	TCONS_00030419	uu	ss	9535	51596	NULL	NULL	chr13:5255733-5270641	chr17:10117705-10130868
chr13:5246198-5547709	chr17:10111028-10182464	ENSDARG00000012078:ENSTNIG00000009828	meis1:meis1	ENSDARG00000093874	TCONS_00030420	uu	ds	1390	50871	NULL	NULL	chr13:5247588-5249235	chr17:10117705-10131593
chr13:5246198-5547709	chr17:10111028-10182464	ENSDARG00000012078:ENSTNIG00000009828	meis1:meis1	ENSDARG00000093874	TCONS_00029391	uu	ds	1390	41326	NULL	NULL	chr13:5247588-5249235	chr17:10117705-10141138
chr13:5246198-5547709	chr17:10111028-10182464	ENSDARG00000012078:ENSTNIG00000009828	meis1:meis1	ENSDARG00000093874	TCONS_00030419	uu	ds	1390	51596	NULL	NULL	chr13:5247588-5249235	chr17:10117705-10130868
chr13:5246198-5547709	chr17:10111028-10182464	ENSDARG00000012078:ENSTNIG00000009828	meis1:meis1	Zv9_00030333	TCONS_00030420	uu	ds	1154	50871	NULL	NULL	chr13:5247352-5250749	chr17:10117705-10131593
chr13:5246198-5547709	chr17:10111028-10182464	ENSDARG00000012078:ENSTNIG00000009828	meis1:meis1	Zv9_00030333	TCONS_00029391	uu	ds	1154	41326	NULL	NULL	chr13:5247352-5250749	chr17:10117705-10141138
chr13:5246198-5547709	chr17:10111028-10182464	ENSDARG00000012078:ENSTNIG00000009828	meis1:meis1	Zv9_00030333	TCONS_00030419	uu	ds	1154	51596	NULL	NULL	chr13:5247352-5250749	chr17:10117705-10130868
chr17:2199504-2222357	chr10:4197967-4204689	ENSDARG00000090013:ENSTNIG00000017464	C17H15orf52:C15orf52	linc-plcb2	TCONS_00005719	du	cs	11835	5740	NULL	NULL	chr17:2208927-2210522	chr10:4198517-4198949
chr17:2311535-2347491	chr10:4197967-4204689	ENSDARG00000090013:ENSTNIG00000017464	C17H15orf52:C15orf52	Zv9_00038978	TCONS_00005719	uu	ds	18889	5740	NULL	NULL	chr17:2330424-2333257	chr10:4198517-4198949
chr17:53187252-53347159	chr10:7968907-7972890	ENSDARG00000041449:ENSTNIG00000017242	spred1:spred1	Zv9_00039987	TCONS_00007923	ud	ds	109016	2162	NULL	NULL	chr17:53296268-53320424	chr10:7970191-7970728
chr17:53187252-53347159	chr10:7981371-8074245	ENSDARG00000091279:ENSTNIG00000017241-ENSDARG00000041449:ENSTNIG00000017242	MEIS2 (1 of 2):meis2a-spred1:spred1	Zv9_00039987	TCONS_00008529	uu:uu	ss:dd	26735	58924	109016	33331	chr17:53296268-53320424	chr10:8014702-8015321
chr17:53187252-53347159	chr10:7981371-8074245	ENSDARG00000091279:ENSTNIG00000017241-ENSDARG00000041449:ENSTNIG00000017242	MEIS2 (1 of 2):meis2a-spred1:spred1	Zv9_00039987	TCONS_00007928	uu:uu	sd:ds	26735	32083	109016	56393	chr17:53296268-53320424	chr10:8037764-8042162
chr17:53187252-53347159	chr10:7981371-8074245	ENSDARG00000091279:ENSTNIG00000017241-ENSDARG00000041449:ENSTNIG00000017242	MEIS2 (1 of 2):meis2a-spred1:spred1	Zv9_00039987	TCONS_00007927	uu:uu	sd:ds	26735	32083	109016	53399	chr17:53296268-53320424	chr10:8034770-8042162
chr17:53187252-53347159	chr10:8138415-8154350	ENSDARG00000091279:ENSTNIG00000017241	MEIS2 (1 of 2):meis2a	Zv9_00039987	TCONS_00008535	ud	ss	26735	4547	NULL	NULL	chr17:53296268-53320424	chr10:8142962-8143609
chr17:53545438-53687332	chr10:8138415-8154350	ENSDARG00000070461:ENSTNIG00000017240	C17H15orf41:C15orf41	Zv9_00039992	TCONS_00008535	ud	dc	6993	10741	NULL	NULL	chr17:53552431-53554199	chr10:8142962-8143609
chr14:45365436-45797805	chr1:1081154-1110252	ENSDARG00000041173:ENSTNIG00000004653	adra1bb:adra1bb	Zv9_00034192	TCONS_00000906	uu	dd	24403	27462	NULL	NULL	chr14:45579848-45773402	chr1:1082525-1082790
chr14:45365436-45797805	chr1:1081154-1110252	ENSDARG00000041173:ENSTNIG00000004653	adra1bb:adra1bb	Zv9_00034192	TCONS_00000907	uu	dd	24403	26145	NULL	NULL	chr14:45579848-45773402	chr1:1083019-1084107
chr14:45859860-46766598	chr1:6039203-6675321	ENSDARG00000074535:ENSTNIG00000005123	LINGO2 (1 of 2):LINGO2 (1 of 2)	Zv9_00033229	TCONS_00001075	uu	ss	290203	95929	NULL	NULL	chr14:46369740-46476395	chr1:6135132-6139399
chr14:45859860-46766598	chr1:6039203-6675321	ENSDARG00000074535:ENSTNIG00000005123	LINGO2 (1 of 2):LINGO2 (1 of 2)	Zv9_00033229	TCONS_00004832	uu	ss	290203	30107	NULL	NULL	chr14:46369740-46476395	chr1:6069310-6109297
chr14:45859860-46766598	chr1:6039203-6675321	ENSDARG00000074535:ENSTNIG00000005123	LINGO2 (1 of 2):LINGO2 (1 of 2)	Zv9_00033229	TCONS_00002177	uu	sd	290203	41213	NULL	NULL	chr14:46369740-46476395	chr1:6080416-6082261
chr14:45859860-46766598	chr1:5897833-6036961	ENSDARG00000074535:ENSTNIG00000005123	LINGO2 (1 of 2):LINGO2 (1 of 2)	Zv9_00033229	TCONS_00002175	ud	sc	290203	68662	NULL	NULL	chr14:46369740-46476395	chr1:5967000-5968299
chr12:38540032-38813180	chr2:859125-903783	ENSDARG00000086645:ENSTNIG00000014445	hs3st3b1b:NULL	Zv9_00028930	TCONS_00038664	dd	sc	212329	20109	NULL	NULL	chr12:38752361-38809256	chr2:879234-886839
chr12:38540032-38813180	chr2:859125-903783	ENSDARG00000086645:ENSTNIG00000014445	hs3st3b1b:NULL	Zv9_00028930	TCONS_00038663	dd	sc	212329	20109	NULL	NULL	chr12:38752361-38809256	chr2:879234-886839
chr12:38540032-38813180	chr2:859125-903783	ENSDARG00000086645:ENSTNIG00000014445	hs3st3b1b:NULL	Zv9_00028931	TCONS_00038664	dd	sc	212329	20109	NULL	NULL	chr12:38752361-38809256	chr2:879234-886839
chr12:38540032-38813180	chr2:859125-903783	ENSDARG00000086645:ENSTNIG00000014445	hs3st3b1b:NULL	Zv9_00028931	TCONS_00038663	dd	sc	212329	20109	NULL	NULL	chr12:38752361-38809256	chr2:879234-886839
chr12:38540032-38813180	chr2:859125-903783	ENSDARG00000086645:ENSTNIG00000014445	hs3st3b1b:NULL	Zv9_00028932	TCONS_00038664	dd	sc	212419	20109	NULL	NULL	chr12:38752451-38809266	chr2:879234-886839
chr12:38540032-38813180	chr2:859125-903783	ENSDARG00000086645:ENSTNIG00000014445	hs3st3b1b:NULL	Zv9_00028932	TCONS_00038663	dd	sc	212419	20109	NULL	NULL	chr12:38752451-38809266	chr2:879234-886839
chr12:38540032-38813180	chr2:859125-903783	ENSDARG00000086645:ENSTNIG00000014445	hs3st3b1b:NULL	linc-pmp22b	TCONS_00038664	dd	sc	239402	20109	NULL	NULL	chr12:38779434-38809063	chr2:879234-886839
chr12:38540032-38813180	chr2:859125-903783	ENSDARG00000086645:ENSTNIG00000014445	hs3st3b1b:NULL	linc-pmp22b	TCONS_00038663	dd	sc	239402	20109	NULL	NULL	chr12:38779434-38809063	chr2:879234-886839
chr10:10666665-10694766	chr4:1151116-1163868	ENSDARG00000073914:ENSTNIG00000018887	fam163b:fam163b	ENSDARG00000093881	TCONS_00053893	du	cd	11739	5160	NULL	NULL	chr10:10678404-10680117	chr4:1156276-1157741
chr10:10666665-10694766	chr4:1145864-1150199	ENSDARG00000073914:ENSTNIG00000018887	fam163b:fam163b	ENSDARG00000093881	TCONS_00052839	dd	cc	11739	294	NULL	NULL	chr10:10678404-10680117	chr4:1146175-1149905
chr23:31931888-31991183	chr14:5976151-5980830	ENSDARG00000025522:ENSTNIG00000016322	sgk1:sgk1	ENSDARG00000092056	TCONS_00022115	ud	ss	59	404	NULL	NULL	chr23:31931947-31956289	chr14:5979821-5980426
chr23:31931888-31991183	chr14:5976151-5980830	ENSDARG00000025522:ENSTNIG00000016322	sgk1:sgk1	ENSDARG00000092056	TCONS_00023001	ud	ss	59	550	NULL	NULL	chr23:31931947-31956289	chr14:5979820-5980280
chr24:597000-705013	chrUn_random:10325913-10478908	ENSDARG00000021909:ENSTNIG00000018956	VSTM2A (1 of 2):VSTM2A	Zv9_00053593	TCONS_00073327	ud	sc	69638	27591	NULL	NULL	chr24:608930-635375	chrUn_random:10353504-10354074
chr24:597000-705013	chrUn_random:10325913-10478908	ENSDARG00000021909:ENSTNIG00000018956	VSTM2A (1 of 2):VSTM2A	Zv9_00053593	TCONS_00069457	ud	ss	69638	25246	NULL	NULL	chr24:608930-635375	chrUn_random:10351159-10352992
chr24:597000-705013	chrUn_random:10325913-10478908	ENSDARG00000021909:ENSTNIG00000018956	VSTM2A (1 of 2):VSTM2A	Zv9_00053593	TCONS_00069456	ud	ss	69638	25246	NULL	NULL	chr24:608930-635375	chrUn_random:10351159-10352992
chr24:10194699-10214214	chr6:5606824-5669261	ENSDARG00000045695:ENSTNIG00000017136	myca:myca	linc-ankha	TCONS_00059303	ud	ss	6691	15238	NULL	NULL	chr24:10198835-10207523	chr6:5622062-5625403
chr24:10194699-10214214	chr6:5606824-5669261	ENSDARG00000045695:ENSTNIG00000017136	myca:myca	linc-ankha	TCONS_00058721	ud	ss	6691	15244	NULL	NULL	chr24:10198835-10207523	chr6:5622068-5625397
chr24:10216778-10594127	chr6:5606824-5669261	ENSDARG00000045417:ENSTNIG00000017137-ENSDARG00000045695:ENSTNIG00000017136	fam49bb:fam49bb-myca:myca	ENSDARG00000093108	TCONS_00059303	dd:dd	cc:ss	328518	43858	1317	15238	chr24:10218095-10265609	chr6:5622062-5625403
chr24:10216778-10594127	chr6:5606824-5669261	ENSDARG00000045417:ENSTNIG00000017137-ENSDARG00000045695:ENSTNIG00000017136	fam49bb:fam49bb-myca:myca	ENSDARG00000093108	TCONS_00058721	dd:dd	cc:ss	328518	43864	1317	15244	chr24:10218095-10265609	chr6:5622068-5625397
chr24:10216778-10594127	chr6:5606824-5669261	ENSDARG00000045417:ENSTNIG00000017137-ENSDARG00000045695:ENSTNIG00000017136	fam49bb:fam49bb-myca:myca	ENSDARG00000095733	TCONS_00059303	dd:dd	cc:ss	360958	43858	14478	15238	chr24:10231256-10233169	chr6:5622062-5625403
chr24:10216778-10594127	chr6:5606824-5669261	ENSDARG00000045417:ENSTNIG00000017137-ENSDARG00000045695:ENSTNIG00000017136	fam49bb:fam49bb-myca:myca	ENSDARG00000095733	TCONS_00058721	dd:dd	cc:ss	360958	43864	14478	15244	chr24:10231256-10233169	chr6:5622068-5625397
chr24:10216778-10594127	chr6:5606824-5669261	ENSDARG00000045417:ENSTNIG00000017137-ENSDARG00000045695:ENSTNIG00000017136	fam49bb:fam49bb-myca:myca	Zv9_00053751	TCONS_00059303	dd:dd	cc:ss	283642	43858	1281	15238	chr24:10218059-10310485	chr6:5622062-5625403
chr24:10216778-10594127	chr6:5606824-5669261	ENSDARG00000045417:ENSTNIG00000017137-ENSDARG00000045695:ENSTNIG00000017136	fam49bb:fam49bb-myca:myca	Zv9_00053751	TCONS_00058721	dd:dd	cc:ss	283642	43864	1281	15244	chr24:10218059-10310485	chr6:5622068-5625397
chr25:24770209-24778671	chr13:6518116-6597712	ENSDARG00000033307:ENSTNIG00000010464	igf2b:igf2b	ENSDARG00000092905	TCONS_00019194	ud	dn	4178	31949	NULL	NULL	chr25:24774387-24775566	chr13:6565546-6565763
chr25:24770209-24778671	chr13:6518116-6597712	ENSDARG00000033307:ENSTNIG00000010464	igf2b:igf2b	ENSDARG00000092905	TCONS_00018793	ud	ds	4178	455	NULL	NULL	chr25:24774387-24775566	chr13:6596841-6597257
