# Supplementary material for: The Tetraodon nigroviridis reference transcriptome: developmental transition, length retention and microsynteny of long non-coding RNAs in a compact vertebrate genome
Source: Sci Rep. 2016 Sep 15;6:33210. doi: 10.1038/srep33210 (PMC5024134; doi:10.1038/srep33210)
Supplement: Supplementary Table S6 [file srep33210-s4.xls]

## Sheet: README
The microsynteny analysis was performed with human and mouse Ensembl lncRNAs, while for zebrafish the lncRNAs are sourced from Ensembl as well as published studies. To avoid redundancy only Ensembl gene IDs are considered in the microsynteny output. However in case of lncRNAs sourced from published studies lack of gene classification lead us to use the transcript IDs. Further in case of Tetraodon…

## Sheet: tet_vert_microsynt_lncRNA.bed
chr1	1082525	1082790	TCONS_00000906	0	-	1082525	1082790	0	1	265,	0,
chr1	1083019	1084107	TCONS_00000907	0	-	1083019	1084107	0	4	459,113,82,92,	0,612,826,996,
chr1	5967000	5968299	TCONS_00002175	0	+	5967000	5968299	0	2	31,172,	0,1127,
chr1	6069310	6109297	TCONS_00004832	0	-	6069310	6109297	0	3	109,74,43,	0,13885,39944,
chr1	6080416	6082261	TCONS_00002177	0	+	6080416	6082261	0	4	37,125,101,18,	0,617,1017,1827,
chr1	6135132	6139399	TCONS_00001075	0	-	6135132	6139399	0	3	43,59,140,	0,3356,4127,
chr10	4198517	4198949	TCONS_00005719	0	+	4198517	4198949	0	2	115,312,	0,120,
chr10	7970191	7970728	TCONS_00007923	0	-	7970191	7970728	0	3	171,137,4,	0,371,533,
chr10	8014702	8015321	TCONS_00008529	0	+	8014702	8015321	0	2	97,364,	0,255,
chr10	8034770	8042162	TCONS_00007927	0	-	8034770	8042162	0	3	39,71,95,	0,7130,7297,
chr10	8037764	8042162	TCONS_00007928	0	-	8037764	8042162	0	3	51,71,95,	0,4136,4303,
chr10	8142962	8143609	TCONS_00008535	0	+	8142962	8143609	0	3	1,63,564,	0,15,83,
chr13	6565546	6565763	TCONS_00019194	0	+	6565546	6565763	0	1	217,	0,
chr13	6596841	6597257	TCONS_00018793	0	-	6596841	6597257	0	2	257,152,	0,264,
chr14	5979820	5980280	TCONS_00023001	0	-	5979820	5980280	0	2	8,444,	0,16,
chr14	5979821	5980426	TCONS_00022115	0	-	5979821	5980426	0	3	7,176,397,	0,15,208,
chr17	10117705	10131593	TCONS_00030420	0	+	10117705	10131593	0	3	58,125,47,	0,150,13841,
chr17	10117705	10141138	TCONS_00029391	0	+	10117705	10141138	0	3	58,125,43,	0,150,23390,
chr17	10117705	10130868	TCONS_00030419	0	+	10117705	10130868	0	3	58,125,43,	0,150,13120,
chr18	4643780	4644053	TCONS_00035035	0	-	4643780	4644053	0	2	248,20,	0,253,
chr2	879234	886839	TCONS_00038663	0	-	879234	886839	0	3	169,62,54,	0,6784,7551,
chr2	879234	886839	TCONS_00038664	0	-	879234	886839	0	2	169,54,	0,7551,
chr2	14601984	14659905	TCONS_00041282	0	-	14601984	14659905	0	3	45,150,49,	0,55116,57872,
chr2	16679114	16679448	TCONS_00038461	0	+	16679114	16679448	0	3	15,43,264,	0,20,70,
chr4	1146175	1149905	TCONS_00052839	0	+	1146175	1149905	0	4	44,71,103,41,	0,264,815,3689,
chr4	1156276	1157741	TCONS_00053893	0	+	1156276	1157741	0	3	44,100,61,	0,167,1404,
chr6	5622062	5625403	TCONS_00059303	0	+	5622062	5625403	0	5	48,74,75,82,108,	0,110,330,861,3233,
chr6	5622068	5625397	TCONS_00058721	0	+	5622068	5625397	0	4	42,75,82,102,	0,324,855,3227,
chr7	5993554	5994052	TCONS_00059832	0	+	5993554	5994052	0	2	242,48,	0,450,
chr8	2061756	2062066	TCONS_00065047	0	+	2061756	2062066	0	2	178,127,	0,183,
chr8	4621925	4622566	TCONS_00064928	0	+	4621925	4622566	0	1	641,	0,
chr8	4917343	4960892	TCONS_00065508	0	-	4917343	4960892	0	3	45,127,44,	0,19940,43505,
chr8	4973856	4974187	TCONS_00065511	0	-	4973856	4974187	0	3	239,57,4,	0,244,327,
chr8	4973856	4974183	TCONS_00065510	0	-	4973856	4974183	0	3	239,57,1,	0,244,326,
chrUn_random	10351159	10352992	TCONS_00069456	0	+	10351159	10352992	0	3	77,207,44,	0,1448,1789,
chrUn_random	10351159	10352992	TCONS_00069457	0	+	10351159	10352992	0	4	77,76,207,44,	0,328,1448,1789,
chrUn_random	10353504	10354074	TCONS_00073327	0	-	10353504	10354074	0	2	408,87,	0,483,
chrUn_random	27225471	27225789	TCONS_00070159	0	+	27225471	27225789	0	1	318,	0,

## Sheet: zeb_vert_microsynt_lncRNA.bed
chr12	38752361	38809256	Zv9_00028930	0	+	0	0	0,0,0	3	106151674	0,27219,56221
chr12	38752361	38809256	Zv9_00028931	0	+	0	0	0,0,0	4	106,151,76,674	0,27219,39091,56221
chr12	38752451	38809266	Zv9_00028932	0	+	0	0	0,0,0	2	16684	0,56131
chr13	5074176	5077856	Zv9_00030331	0	+	0	0	0,0,0	2	865544	0,3136
chr13	5247352	5250749	Zv9_00030333	0	+	0	0	0,0,0	2	3942077	0,1320
chr14	45579848	45773402	Zv9_00034192	0	-	0	0	0,0,0	3	126,126,70	0,119930,193484
chr14	46369740	46476395	Zv9_00033229	0	+	0	0	0,0,0	2	65101	0,106554
chr16	459487	461852	Zv9_00036392	0	+	0	0	0,0,0	2	2172065	0,300
chr17	2330424	2333257	Zv9_00038978	0	+	0	0	0,0,0	2	33318	0,2515
chr17	53296268	53320424	Zv9_00039987	0	+	0	0	0,0,0	2	1411632	0,22524
chr17	53552431	53554199	Zv9_00039992	0	+	0	0	0,0,0	2	260,20	0,1748
chr24	608930	635375	Zv9_00053593	0	+	0	0	0,0,0	3	433,45,40	0,26126,26405
chr24	10218059	10310485	Zv9_00053751	0	+	0	0	0,0,0	3	121232606	0,46856,91820
chr17	2208927	2210522	linc-plcb2	0	+	0	0	0,0,0	1	1595,	0,
chr12	38779434	38809063	linc-pmp22b_1	0	+	0	0	0,0,0	3	297,76,481,	0,12018,29148,
chr12	38779434	38809316	linc-pmp22b_2	0	+	0	0	0,0,0	3	297,76,734,	0,12018,29148,
chr16	19398	20569	linc-sox4b	0	-	0	0	0,0,0	1	1171,	0,
chr2	31737535	31807868	linc-mycb	0	+	0	0	0,0,0	7	171,43,84,97,137,196,724,	0,38202,59221,61078,68898,69333,69609,
chr24	10198835	10207523	linc-ankha	0	+	0	0	0,0,0	2	180,1321,	0,7367,
chr5	61774081	61778441	linc-zgc:194800	0	+	0	0	0,0,0	1	4360,	0,
chr10	10678403	10680117	ENSDART00000137797	0	-	10678403	10680117	0	5	162,95,93,56,444,	0,554,744,961,1270,
chr13	4924105	4928429	ENSDART00000133289	0	-	4924105	4928429	0	2	44,714,	0,3610,
chr13	4931943	4933939	ENSDART00000142676	0	-	4931943	4933939	0	2	130,110,	0,1886,
chr13	4921728	4933995	ENSDART00000110610	0	-	4921728	4933995	0	6	2421,1265,107,59,129,166,	0,5987,8770,9269,10216,12101,
chr13	5247587	5249235	ENSDART00000134506	0	+	5247587	5249235	0	2	159,563,	0,1085,
chr13	5255732	5270641	ENSDART00000146158	0	-	5255732	5270641	0	4	294,112,72,47,	0,11640,11865,14862,
chr16	41667091	41671866	ENSDART00000144482	0	-	41667091	41671866	0	4	184,105,112,67,	0,1566,4346,4708,
chr2	31737581	31807885	ENSDART00000140776	0	+	31737581	31807885	0	7	125,43,84,97,137,196,741,	0,38156,59175,61032,68852,69287,69563,
chr2	31807105	31809856	ENSDART00000142332	0	+	31807105	31809856	0	2	176,238,	0,2513,
chr23	31931946	31956289	ENSDART00000132640	0	-	31931946	31956289	0	2	397,190,	0,24153,
chr24	10218094	10265609	ENSDART00000145771	0	+	10218094	10265609	0	2	86,694,	0,46821,
chr24	10231255	10233169	ENSDART00000146506	0	+	10231255	10233169	0	2	307,518,	0,1396,
chr25	24774386	24775566	ENSDART00000137360	0	+	24774386	24775566	0	3	154,126,92,	0,610,1088,
chr3	26954706	26958613	ENSDART00000142040	0	-	26954706	26958613	0	6	198,211,185,67,106,42,	0,737,1121,2528,2719,3865,
chr5	25000087	25010558	ENSDART00000146390	0	-	25000087	25010558	0	5	113,151,67,142,94,	0,5416,6423,9458,10377,
chr5	61475477	61486837	ENSDART00000136015	0	+	61475477	61486837	0	2	173,462,	0,10898,
chr9	4448454	4451641	ENSDART00000137011	0	-	4448454	4451641	0	4	931,127,67,462,	0,1891,2304,2725,
chr9	19223505	19226039	ENSDART00000134513	0	+	19223505	19226039	0	5	151,93,66,255,313,	0,1277,1462,1761,2221,
chr9	19223609	19226315	ENSDART00000145678	0	+	19223609	19226315	0	4	47,93,66,544,	0,1173,1358,2162,
chr9	19223616	19225851	ENSDART00000144350	0	+	19223616	19225851	0	4	40,93,66,585,	0,1166,1351,1650,
chr9	19224782	19226034	ENSDART00000138390	0	+	19224782	19226034	0	4	93,66,239,308,	0,185,500,944,

## Sheet: hum_vert_microsynt_lncRNA.bed
chr11	2012325	2014699	ENST00000418612.1	0	+	2012325	2014699	0	3	164,343,215,	0,842,2159,
chr11	2016405	2017421	ENST00000442037.1	0	-	2016405	2017421	0	3	619,66,113,	0,700,903,
chr11	2016917	2017697	ENST00000447298.1	0	-	2016917	2017697	0	4	107,123,113,181,	0,188,391,599,
chr11	2016463	2018255	ENST00000417089.1	0	-	2016463	2018255	0	5	561,123,113,135,512,	0,642,845,1053,1280,
chr11	2016405	2018690	ENST00000439725.1	0	-	2016405	2018690	0	5	619,123,113,131,943,	0,700,903,1111,1342,
chr11	2016405	2019044	ENST00000412788.1	0	-	2016405	2019044	0	5	613,123,113,135,1297,	0,700,903,1111,1342,
chr11	2016405	2019105	ENST00000414790.1	0	-	2016405	2019105	0	5	619,123,113,135,1358,	0,700,903,1111,1342,
chr11	2016405	2018447	ENST00000411861.1	0	-	2016405	2018447	0	4	823,113,135,700,	0,903,1111,1342,
chr11	2016668	2017801	ENST00000436715.1	0	-	2016668	2017801	0	4	356,316,135,54,	0,437,848,1079,
chr11	2016439	2019027	ENST00000422826.1	0	-	2016439	2019027	0	3	585,156,1055,	0,666,1533,
chr11	2016445	2019057	ENST00000446406.1	0	-	2016445	2019057	0	6	579,123,113,135,309,353,	0,660,863,1071,1302,2259,
chr11	2016466	2019045	ENST00000431095.1	0	-	2016466	2019045	0	6	558,123,113,135,433,119,	0,639,842,1050,1281,2460,
chr11	2016466	2019027	ENST00000411754.1	0	-	2016466	2019027	0	6	558,123,113,135,758,101,	0,639,842,1050,1281,2460,
chr11	2016912	2022700	ENST00000428066.1	0	-	2016912	2022700	0	5	112,123,113,135,253,	0,193,396,604,5535,
chr13	44808253	44817328	ENST00000421190.2	0	-	44808253	44817328	0	3	3169,109,58,	0,4679,9017,
chr13	44974486	44980002	ENST00000432701.1	0	-	44974486	44980002	0	2	605,253,	0,5263,
chr15	35838395	36151202	ENST00000501169.2	0	+	35838395	36151202	0	3	279,183,1015,	0,165512,311792,
chr15	35838583	36150504	ENST00000559210.1	0	+	35838583	36150504	0	3	91,85,317,	0,165324,311604,
chr15	36148677	36150503	ENST00000560866.1	0	+	36148677	36150503	0	2	54,316,	0,1510,
chr15	36231367	36266970	ENST00000560886.1	0	-	36231367	36266970	0	3	549,44,59,	0,25861,35544,
chr15	36338282	36341730	ENST00000560056.1	0	+	36338282	36341730	0	2	204,428,	0,3020,
chr15	36262558	36544458	ENST00000561394.1	0	-	36262558	36544458	0	5	443,59,63,70,66,	0,4353,62835,245334,281834,
chr15	36633939	36636367	ENST00000561236.1	0	+	36633939	36636367	0	1	2428,	0,
chr15	36731172	36736713	ENST00000558963.2	0	-	36731172	36736713	0	2	2723,319,	0,5222,
chr15	36733818	36752650	ENST00000558262.1	0	-	36733818	36752650	0	3	77,99,122,	0,2576,18710,
chr15	36735737	36763217	ENST00000558875.1	0	-	36735737	36763217	0	4	297,99,37,168,	0,657,25342,27312,
chr15	37109376	37110314	ENST00000569828.1	0	-	37109376	37110314	0	2	113,178,	0,760,
chr15	37171962	37173868	ENST00000560602.1	0	-	37171962	37173868	0	3	102,144,171,	0,234,1735,
chr15	37168579	37178734	ENST00000558089.1	0	-	37168579	37178734	0	4	78,172,203,113,	0,5118,5951,10042,
chr15	37173218	37179236	ENST00000561259.1	0	-	37173218	37179236	0	2	651,99,	0,5919,
chr15	37657227	37783009	ENST00000561054.1	0	-	37657227	37783009	0	4	148,119,126,70,	0,1957,55033,125712,
chr15	38276966	38333188	ENST00000558081.2	0	+	38276966	38333188	0	3	70,85,992,	0,8636,55230,
chr15	38285609	38317219	ENST00000559992.1	0	+	38285609	38317219	0	3	78,167,338,	0,1158,31272,
chr15	38296946	38317219	ENST00000557883.2	0	+	38296946	38317219	0	3	87,341,338,	0,15446,19935,
chr15	38332593	38354541	ENST00000558897.1	0	+	38332593	38354541	0	4	37,102,116,150,	0,4181,19502,21798,
chr15	38363827	38364291	ENST00000560819.1	0	-	38363827	38364291	0	1	464,	0,
chr15	38361681	38364103	ENST00000559232.1	0	-	38361681	38364103	0	2	460,73,	0,2349,
chr15	38364218	38365160	ENST00000560198.1	0	-	38364218	38365160	0	1	942,	0,
chr15	38363827	38364884	ENST00000434223.3	0	-	38363827	38364884	0	2	331,636,	0,421,
chr15	38431795	38519066	ENST00000561320.1	0	-	38431795	38519066	0	4	2154,95,106,116,	0,3154,84656,87155,
chr15	38434460	38519088	ENST00000561161.1	0	-	38434460	38519088	0	3	584,106,138,	0,81991,84490,
chr15	40604815	40608835	ENST00000559030.1	0	+	40604815	40608835	0	1	4020,	0,
chr15	40617416	40618916	ENST00000560415.1	0	+	40617416	40618916	0	2	273,321,	0,1179,
chr17	13202500	13210077	ENST00000440522.1	0	-	13202500	13210077	0	5	51,169,121,119,25,	0,635,1935,4649,7552,
chr17	13679950	13695867	ENST00000423323.1	0	-	13679950	13695867	0	2	716,2282,	0,13635,
chr17	13680148	13796156	ENST00000577798.2	0	-	13680148	13796156	0	5	518,45,188,70,115,	0,13437,88247,103470,115893,
chr17	13659794	13796156	ENST00000582752.2	0	-	13659794	13796156	0	3	252,70,115,	0,123824,136247,
chr17	13812547	13814529	ENST00000580134.1	0	+	13812547	13814529	0	1	1982,	0,
chr17	13836036	13843911	ENST00000457609.1	0	-	13836036	13843911	0	3	271,110,24,	0,356,7851,
chr17	13861064	13870269	ENST00000581533.1	0	-	13861064	13870269	0	3	317,120,74,	0,410,9131,
chr17	13932057	13933974	ENST00000602834.1	0	-	13932057	13933974	0	1	1917,	0,
chr17	13932608	13972775	ENST00000449363.1	0	-	13932608	13972775	0	3	1280,477,187,	0,4648,39980,
chr17	13937167	13972796	ENST00000602539.1	0	-	13937167	13972796	0	2	566,208,	0,35421,
chr17	13680623	13972812	ENST00000602743.1	0	-	13680623	13972812	0	5	43,70,115,124,224,	0,102995,115418,121302,291965,
chr17	14198828	14200917	ENST00000571192.1	0	-	14198828	14200917	0	2	178,1707,	0,382,
chr17	14277455	14324343	ENST00000436469.1	0	+	14277455	14324343	0	5	90,138,95,111,370,	0,3145,7879,22923,46518,
chr17	14629045	14633003	ENST00000455092.1	0	+	14629045	14633003	0	2	130,102,	0,3856,
chr17	14670899	14683520	ENST00000379640.1	0	-	14670899	14683520	0	2	2664,334,	0,12287,
chr17	14737954	14803871	ENST00000445035.2	0	+	14737954	14803871	0	4	305,276,78,294,	0,3303,5331,65623,
chr17	14918121	14955593	ENST00000446671.1	0	+	14918121	14955593	0	2	54,922,	0,36550,
chr17	14934291	14935274	ENST00000568256.1	0	+	14934291	14935274	0	3	127,277,363,	0,241,620,
chr17	15008553	15009504	ENST00000579752.1	0	-	15008553	15009504	0	2	307,160,	0,791,
chr17	15170777	15175607	ENST00000431343.1	0	-	15170777	15175607	0	2	1154,619,	0,4211,
chr17	15179878	15182794	ENST00000453339.2	0	-	15179878	15182794	0	3	98,106,139,	0,1044,2777,
chr17	33052527	33053189	ENST00000577556.1	0	-	33052527	33053189	0	1	662,	0,
chr17	33164889	33186065	ENST00000579327.1	0	-	33164889	33186065	0	2	216,253,	0,20923,
chr2	65663863	65710280	ENST00000536804.1	0	+	65663863	65710280	0	4	153,98,92,87,	0,32784,39528,46330,
chr2	65663863	65919319	ENST00000377977.3	0	+	65663863	65919319	0	5	153,98,92,519,404,	0,32784,39528,63899,255052,
chr2	65677650	65683057	ENST00000594228.1	0	-	65677650	65683057	0	3	243,100,412,	0,3366,4995,
chr2	65669289	65682815	ENST00000604709.1	0	-	65669289	65682815	0	3	346,284,22,	0,8320,13504,
chr2	65677650	65683440	ENST00000605491.1	0	-	65677650	65683440	0	4	243,100,101,288,	0,3366,5143,5502,
chr2	65677207	65683685	ENST00000601940.1	0	-	65677207	65683685	0	3	686,101,533,	0,5586,5945,
chr2	65677650	65683677	ENST00000593355.1	0	-	65677650	65683677	0	4	243,100,101,239,	0,3366,5143,5788,
chr2	65669188	65683462	ENST00000600508.1	0	-	65669188	65683462	0	4	447,527,101,24,	0,8178,13605,14250,
chr2	65677207	65683705	ENST00000453714.3	0	-	65677207	65683705	0	3	686,101,267,	0,5586,6231,
chr2	65669452	65683646	ENST00000597541.1	0	-	65669452	65683646	0	3	183,101,208,	0,13341,13986,
chr2	65816699	65867311	ENST00000420724.1	0	-	65816699	65867311	0	4	254,133,1206,63,	0,1339,11591,50549,
chr2	65958808	65997238	ENST00000414811.1	0	+	65958808	65997238	0	5	276,42,111,35,92,	0,1218,2198,23074,38338,
chr2	65960026	65982045	ENST00000441506.1	0	+	65960026	65982045	0	4	64,150,111,163,	0,347,980,21856,
chr2	66124755	66126649	ENST00000412986.1	0	+	66124755	66126649	0	2	102,324,	0,1570,
chr2	66462508	66463345	ENST00000411785.1	0	-	66462508	66463345	0	2	279,87,	0,750,
chr2	66554480	66555973	ENST00000437790.1	0	+	66554480	66555973	0	3	42,671,61,	0,313,1432,
chr2	66554480	66555775	ENST00000412313.1	0	+	66554480	66555775	0	2	42,982,	0,313,
chr2	66554492	66556116	ENST00000449673.1	0	+	66554492	66556116	0	3	30,671,204,	0,301,1420,
chr2	66610437	66619582	ENST00000428647.1	0	+	66610437	66619582	0	3	44,97,1538,	0,6093,7607,
chr2	66801161	66922637	ENST00000433396.1	0	+	66801161	66922637	0	6	136,97,30,64,52,303,	0,91691,101171,101728,117642,121173,
chr2	66916999	66922713	ENST00000423168.1	0	+	66916999	66922713	0	3	124,52,379,	0,1804,5335,
chr2	66918566	66922715	ENST00000435389.1	0	+	66918566	66922715	0	3	113,52,381,	0,237,3768,
chr2	66918566	66922597	ENST00000443420.1	0	+	66918566	66922597	0	2	289,263,	0,3768,
chr2	66918569	66942762	ENST00000428590.1	0	+	66918569	66942762	0	5	117,52,56,92,236,	0,234,6010,22012,23957,
chr2	66918577	66957289	ENST00000412944.1	0	+	66918577	66957289	0	5	109,52,56,92,219,	0,226,6002,22004,38493,
chr2	66924293	66930329	ENST00000451698.1	0	-	66924293	66930329	0	3	134,198,80,	0,2749,5956,
chr2	66924289	66930329	ENST00000432410.1	0	-	66924289	66930329	0	2	138,80,	0,5960,
chr2	66924256	66930359	ENST00000433432.1	0	-	66924256	66930359	0	3	171,484,110,	0,2786,5993,
chr2	67131567	67198594	ENST00000426260.1	0	+	67131567	67198594	0	5	34,147,70,187,187,	0,28667,30467,40852,66840,
chr2	67148825	67186052	ENST00000411701.1	0	+	67148825	67186052	0	3	66,187,133,	0,23594,37094,
chr2	67148641	67149589	ENST00000444266.1	0	-	67148641	67149589	0	3	183,58,156,	0,655,792,
chr2	67267677	67269098	ENST00000427579.1	0	+	67267677	67269098	0	2	520,47,	0,1374,
chr2	67313577	67523207	ENST00000452716.1	0	+	67313577	67523207	0	6	110,196,155,63,342,208,	0,178551,182038,201310,202637,209422,
chr2	67314144	67485098	ENST00000594329.1	0	+	67314144	67485098	0	6	156,59,236,97,261,54,	0,34799,93975,142386,165615,170900,
chr2	67351801	67405124	ENST00000447453.1	0	-	67351801	67405124	0	3	194,145,411,	0,1576,52912,
chr2	67440539	67471706	ENST00000445514.1	0	+	67440539	67471706	0	4	88,97,83,263,	0,15991,29871,30904,
chr2	67350488	67442451	ENST00000433133.1	0	-	67350488	67442451	0	8	1507,145,91,101,51,58,55,92,	0,2889,23211,24980,41180,79759,82152,91871,
chr2	67402554	67442409	ENST00000414404.1	0	-	67402554	67442409	0	5	277,131,58,55,50,	0,2159,27693,30086,39805,
chr2	67487934	67516526	ENST00000450294.1	0	+	67487934	67516526	0	2	405,312,	0,28280,
chr2	67488197	67516502	ENST00000593336.1	0	+	67488197	67516502	0	5	142,196,61,63,288,	0,3931,7418,26690,28017,
chr2	67488197	67516370	ENST00000598583.1	0	+	67488197	67516370	0	5	142,196,155,63,156,	0,3931,7418,26690,28017,
chr2	67551758	67552436	ENST00000450944.1	0	+	67551758	67552436	0	2	349,225,	0,453,
chr2	155316368	155317332	ENST00000432599.1	0	+	155316368	155317332	0	2	254,257,	0,707,
chr2	155552973	155554329	ENST00000443901.1	0	-	155552973	155554329	0	2	281,151,	0,1205,
chr2	155822024	155824515	ENST00000442706.1	0	-	155822024	155824515	0	2	176,217,	0,2274,
chr2	156868128	156881125	ENST00000448255.1	0	-	156868128	156881125	0	5	236,111,156,146,148,	0,2056,10127,11055,12849,
chr2	156877046	156881088	ENST00000428651.1	0	-	156877046	156881088	0	3	1365,146,92,	0,2137,3950,
chr5	1887445	1900607	ENST00000514569.1	0	+	1887445	1900607	0	4	38,70,75,1452,	0,881,10713,11710,
chr5	1933976	1959290	ENST00000511693.1	0	+	1933976	1959290	0	2	123,595,	0,24719,
chr5	1939885	1959015	ENST00000513419.1	0	+	1939885	1959015	0	2	170,320,	0,18810,
chr5	1963722	1967268	ENST00000511698.1	0	-	1963722	1967268	0	3	248,164,78,	0,3191,3468,
chr5	1968207	1969127	ENST00000514519.1	0	+	1968207	1969127	0	2	136,424,	0,496,
chr5	2736775	2737873	ENST00000560688.1	0	-	2736775	2737873	0	2	660,28,	0,1070,
chr5	158875563	158893284	ENST00000518418.1	0	-	158875563	158893284	0	7	901,212,143,377,109,120,150,	0,4026,4833,9869,10985,15662,17571,
chr5	159175239	159188068	ENST00000523311.1	0	-	159175239	159188068	0	4	143,225,69,122,	0,2672,3508,12707,
chr5	159203778	159298391	ENST00000522627.1	0	-	159203778	159298391	0	3	1916,164,3527,	0,90100,91086,
chr6	21354641	21355527	ENST00000426374.2	0	-	21354641	21355527	0	2	191,195,	0,691,
chr6	21522706	21524003	ENST00000447728.1	0	-	21522706	21524003	0	2	365,178,	0,1119,
chr6	22056774	22111157	ENST00000444265.1	0	+	22056774	22111157	0	2	145,182,	0,54201,
chr6	22135185	22147422	ENST00000566912.1	0	-	22135185	22147422	0	3	1713,73,154,	0,11722,12083,
chr6	22221009	22222624	ENST00000567753.1	0	+	22221009	22222624	0	1	1615,	0,
chr6	134758853	134825719	ENST00000431422.1	0	+	134758853	134825719	0	3	166,109,1794,	0,27025,65072,
chr6	134768567	134775719	ENST00000422736.1	0	-	134768567	134775719	0	3	371,68,129,	0,504,7023,
chr6	134786114	134825157	ENST00000440090.1	0	+	134786114	134825157	0	3	82,131,1232,	0,2837,37811,
chr6	134797767	134825157	ENST00000456749.1	0	+	134797767	134825157	0	2	301,1232,	0,26158,
chr6	134749377	134841723	ENST00000417483.1	0	-	134749377	134841723	0	5	976,68,129,110,77,	0,19694,26213,46876,92269,
chr6	134846462	134852144	ENST00000423028.1	0	-	134846462	134852144	0	2	215,169,	0,5513,
chr6	134846462	134861482	ENST00000418837.1	0	-	134846462	134861482	0	3	219,227,446,	0,5513,14574,
chr6	134927436	134930575	ENST00000412602.1	0	-	134927436	134930575	0	2	138,341,	0,2798,
chr6	134957626	134963633	ENST00000452888.1	0	+	134957626	134963633	0	3	73,84,213,	0,3936,5794,
chr6	134846462	134980974	ENST00000434593.1	0	-	134846462	134980974	0	3	219,227,88,	0,5513,134424,
chr6	135027197	135028487	ENST00000447557.1	0	-	135027197	135028487	0	2	839,90,	0,1200,
chr7	53582684	53584809	ENST00000457372.1	0	-	53582684	53584809	0	2	285,81,	0,2044,
chr7	53626906	53635942	ENST00000412800.1	0	-	53626906	53635942	0	3	205,134,98,	0,5322,8938,
chr7	53723201	53879624	ENST00000380970.2	0	-	53723201	53879624	0	6	1940,163,119,745,93,424,	0,36418,109618,109974,124437,155999,
chr7	53994368	54015437	ENST00000418679.1	0	-	53994368	54015437	0	3	310,221,94,	0,3352,20975,
chr7	54398389	54417542	ENST00000458615.1	0	+	54398389	54417542	0	3	122,72,485,	0,16597,18668,
chr7	54398471	54417290	ENST00000426205.1	0	+	54398471	54417290	0	3	40,72,700,	0,16515,18119,
chr7	54643744	54646487	ENST00000439027.1	0	-	54643744	54646487	0	2	242,515,	0,2228,
chr7	150130741	150145228	ENST00000477392.1	0	+	150130741	150145228	0	4	176,612,190,1065,	0,8895,13046,13422,
chr7	150130817	150139980	ENST00000486954.1	0	+	150130817	150139980	0	3	100,128,344,	0,1300,8819,
chr8	96517633	96539752	ENST00000519366.1	0	+	96517633	96539752	0	5	220,48,112,116,1629,	0,1054,19001,19438,20490,
chr8	96998335	97005331	ENST00000505564.2	0	-	96998335	97005331	0	2	832,109,	0,6887,
chr8	97152799	97153172	ENST00000602571.1	0	-	97152799	97153172	0	1	373,	0,
chr8	128742439	128746213	ENST00000518376.1	0	-	128742439	128746213	0	2	729,143,	0,3631,
chr8	128712852	128746213	ENST00000519071.1	0	-	128712852	128746213	0	4	232,194,222,143,	0,2442,15340,33218,
chr8	128698587	128746213	ENST00000502463.3	0	-	128698587	128746213	0	3	3081,77,143,	0,5447,47483,
chr9	27829273	27844479	ENST00000562922.1	0	+	27829273	27844479	0	2	213,1871,	0,13335,
chr9	27937614	27944495	ENST00000566293.1	0	-	27937614	27944495	0	1	6881,	0,
chr9	31371608	31381488	ENST00000562065.1	0	-	31371608	31381488	0	2	589,132,	0,9748,
chr9	136476919	136498221	ENST00000564021.1	0	-	136476919	136498221	0	2	1877,113,	0,21189,
chrX	121005721	121010718	ENST00000569460.1	0	+	121005721	121010718	0	1	4997,	0,

## Sheet: mus_vert_microsynt_lncRNA.bed
chr10	21830498	21844851	ENSMUST00000180731	0	-	21830498	21844851	0	5	935,512,60,47,264,	0,4099,5884,13927,14089,
chr11	14072102	14179041	ENSMUST00000126260	0	-	14072102	14179041	0	4	1129,161,180,133,	0,4538,75367,106806,
chr11	14560354	14599225	ENSMUST00000139973	0	-	14560354	14599225	0	4	245,108,112,78,	0,17567,17857,38793,
chr11	17953969	17959578	ENSMUST00000140161	0	+	17953969	17959578	0	3	116,106,328,	0,2663,5281,
chr11	17954003	17955098	ENSMUST00000148496	0	+	17954003	17955098	0	2	82,306,	0,789,
chr11	18095985	18103384	ENSMUST00000150694	0	+	18095985	18103384	0	3	2744,114,517,	0,5387,6882,
chr11	18467478	18493255	ENSMUST00000143311	0	-	18467478	18493255	0	2	1281,59,	0,25718,
chr11	18595247	18710222	ENSMUST00000145182	0	-	18595247	18710222	0	7	50,90,84,82,98,41,75,	0,3746,4427,4777,101340,104434,114900,
chr11	18853938	18860115	ENSMUST00000156831	0	-	18853938	18860115	0	2	467,166,	0,6011,
chr11	18845850	18872155	ENSMUST00000128654	0	-	18845850	18872155	0	3	1504,212,154,	0,14099,26151,
chr11	18854042	18874309	ENSMUST00000133948	0	-	18854042	18874309	0	3	363,101,149,	0,14506,20118,
chr11	19065275	19075740	ENSMUST00000144854	0	+	19065275	19075740	0	5	819,132,149,122,193,	0,1633,3225,8231,10272,
chr11	19626760	19628061	ENSMUST00000146531	0	-	19626760	19628061	0	2	282,667,	0,634,
chr11	43959088	44134987	ENSMUST00000148504	0	+	43959088	44134987	0	7	238,201,194,88,209,116,1463,	0,44940,45908,67428,68071,165114,174436,
chr11	44265562	44267209	ENSMUST00000145584	0	-	44265562	44267209	0	4	152,55,157,81,	0,256,1097,1566,
chr11	63173913	63188454	ENSMUST00000123420	0	+	63173913	63188454	0	2	90,644,	0,13897,
chr11	63413168	63417888	ENSMUST00000151765	0	+	63413168	63417888	0	2	1286,1984,	0,2736,
chr11	64840599	64843753	ENSMUST00000122911	0	-	64840599	64843753	0	2	2365,68,	0,3086,
chr11	82633352	82636309	ENSMUST00000125600	0	+	82633352	82636309	0	3	133,126,1961,	0,223,996,
chr13	28460777	28480841	ENSMUST00000122881	0	-	28460777	28480841	0	2	284,77,	0,19987,
chr13	28505716	28516940	ENSMUST00000155292	0	-	28505716	28516940	0	2	197,194,	0,11030,
chr13	28460940	28516781	ENSMUST00000154298	0	-	28460940	28516781	0	4	121,208,69,35,	0,44765,52729,55806,
chr13	28460033	28521108	ENSMUST00000134787	0	-	28460033	28521108	0	3	1028,208,39,	0,45672,61036,
chr13	28561483	28883456	ENSMUST00000125358	0	-	28561483	28883456	0	6	96,111,335,92,48,142,	0,47034,106886,149633,211135,321831,
chr13	28460777	28885620	ENSMUST00000148885	0	-	28460777	28885620	0	8	284,139,111,335,213,48,263,477,	0,100663,147740,207592,209004,311841,422537,424366,
chr13	28668649	28885344	ENSMUST00000134624	0	-	28668649	28885344	0	4	55,48,263,201,	0,103969,214665,216494,
chr13	29014398	29015665	ENSMUST00000146336	0	+	29014398	29015665	0	2	136,381,	0,886,
chr13	29014471	29028729	ENSMUST00000130109	0	+	29014471	29028729	0	4	63,37,93,308,	0,8704,9159,13950,
chr13	29016292	29028797	ENSMUST00000140415	0	+	29016292	29028797	0	4	99,170,37,376,	0,417,6883,12129,
chr13	29016707	29040336	ENSMUST00000145801	0	+	29016707	29040336	0	5	172,37,50,84,394,	0,6468,11714,13450,23235,
chr13	72617919	72628564	ENSMUST00000177421	0	-	72617919	72628564	0	2	4998,5407,	0,5238,
chr14	76514557	76520855	ENSMUST00000181972	0	-	76514557	76520855	0	4	577,475,312,294,	0,1320,5296,6004,
chr15	62037985	62249528	ENSMUST00000182956	0	+	62037985	62249528	0	7	216,318,82,99,128,128,371,	0,69162,137481,137842,204188,204448,211172,
chr15	62038037	62258637	ENSMUST00000182075	0	+	62038037	62258637	0	5	164,82,124,128,217,	0,137429,204136,204396,220383,
chr15	62038046	62249524	ENSMUST00000180432	0	+	62038046	62249524	0	9	155,318,114,132,82,128,128,139,367,	0,69101,111192,121950,137420,204127,204387,206672,211111,
chr15	62038049	62378096	ENSMUST00000181416	0	+	62038049	62378096	0	10	152,318,114,128,128,110,123,72,101,2073,	0,69098,111189,204124,204384,275320,334426,334824,335535,337974,
chr15	62038060	62250973	ENSMUST00000181657	0	+	62038060	62250973	0	7	141,364,82,128,128,139,1816,	0,69087,137406,204113,204373,206658,211097,
chr15	62039256	62249223	ENSMUST00000183297	0	+	62039256	62249223	0	7	191,318,82,128,128,139,66,	0,67891,136210,202917,203177,205462,209901,
chr15	62099028	62107672	ENSMUST00000183028	0	+	62099028	62107672	0	2	220,525,	0,8119,
chr15	62178174	62250975	ENSMUST00000182476	0	+	62178174	62250975	0	4	98,128,128,1818,	0,63999,64259,70983,
chr15	62218222	62249526	ENSMUST00000182380	0	+	62218222	62249526	0	5	109,128,128,139,369,	0,23951,24211,26496,30935,
chr15	62222602	62242505	ENSMUST00000182141	0	+	62222602	62242505	0	3	301,128,72,	0,19571,19831,
chr2	27144897	27162703	ENSMUST00000150024	0	-	27144897	27162703	0	7	2608,228,155,131,131,272,495,	0,7813,11998,15351,16350,16688,17311,
chr2	55411789	55421350	ENSMUST00000155997	0	+	55411789	55421350	0	2	102,295,	0,9266,
chr2	55411814	55433435	ENSMUST00000128307	0	+	55411814	55433435	0	7	77,27,91,352,203,132,1383,	0,1212,3226,9241,10413,16634,20238,
chr2	114854092	115043972	ENSMUST00000144368	0	+	114854092	115043972	0	9	72,99,137,322,116,57,118,104,429,	0,918,22258,46688,47732,121337,134693,140167,189451,
chr2	115329263	115344280	ENSMUST00000152815	0	-	115329263	115344280	0	3	332,85,92,	0,4336,14925,
chr2	115344384	115346968	ENSMUST00000154367	0	+	115344384	115346968	0	2	229,250,	0,2334,
chr2	115495730	115512207	ENSMUST00000125147	0	-	115495730	115512207	0	3	277,162,69,	0,1990,16408,
chr2	115493512	115512201	ENSMUST00000134580	0	-	115493512	115512201	0	3	2495,86,63,	0,4208,18626,
chr2	115495025	115527744	ENSMUST00000143695	0	-	115495025	115527744	0	4	1018,162,131,42,	0,2695,7455,32677,
chr2	115556785	115581555	ENSMUST00000133648	0	-	115556785	115581555	0	3	562,3254,233,	0,1039,24537,
chr2	116066217	116067444	ENSMUST00000140185	0	-	116066217	116067444	0	2	401,320,	0,907,
chr2	116067224	116085911	ENSMUST00000152412	0	+	116067224	116085911	0	5	116,67,451,45,117,	0,959,15571,18190,18570,
chr2	116067967	116085910	ENSMUST00000156095	0	+	116067967	116085910	0	2	283,3115,	0,14828,
chr2	116848098	116877168	ENSMUST00000151391	0	-	116848098	116877168	0	4	2343,111,91,156,	0,6384,23200,28914,
chr2	116900151	116912791	ENSMUST00000126467	0	+	116900151	116912791	0	3	180,116,1414,	0,10569,11226,
chr2	116900174	116912628	ENSMUST00000128305	0	+	116900174	116912628	0	4	157,100,108,1251,	0,801,10554,11203,
chr2	116900193	116904557	ENSMUST00000155323	0	+	116900193	116904557	0	2	138,516,	0,3848,
chr2	118745757	118748810	ENSMUST00000149978	0	+	118745757	118748810	0	1	3053,	0,
chr4	9770584	9823411	ENSMUST00000138390	0	+	9770584	9823411	0	3	237,114,3488,	0,12041,49339,
chr4	9770584	9821951	ENSMUST00000124122	0	+	9770584	9821951	0	4	110,114,257,2028,	0,12041,14320,49339,
chr4	9770650	9776944	ENSMUST00000146481	0	+	9770650	9776944	0	3	171,161,177,	0,5386,6117,
chr4	9770678	9780707	ENSMUST00000144703	0	+	9770678	9780707	0	3	424,161,1433,	0,5358,8596,
chr4	9770796	9820286	ENSMUST00000154082	0	+	9770796	9820286	0	3	152,114,363,	0,11829,49127,
chr4	10487955	10489362	ENSMUST00000139423	0	-	10487955	10489362	0	2	290,418,	0,989,
chr4	10479961	10742904	ENSMUST00000145856	0	-	10479961	10742904	0	4	178,71,159,17,	0,28066,29698,262926,
chr4	10745989	10797798	ENSMUST00000141312	0	-	10745989	10797798	0	6	98,116,101,60,128,157,	0,588,830,30514,42495,51652,
chr4	10508030	10797811	ENSMUST00000146783	0	-	10508030	10797811	0	5	68,177,102,60,170,	0,234857,237955,268473,289611,
chr4	10745713	10797795	ENSMUST00000133829	0	-	10745713	10797795	0	3	374,60,154,	0,30790,51928,
chr4	36952965	36988032	ENSMUST00000144029	0	+	36952965	36988032	0	2	165,926,	0,34141,
chr4	37249402	37332515	ENSMUST00000147108	0	+	37249402	37332515	0	8	156,61,139,57,85,85,132,2584,	0,44800,49533,64054,65068,69519,70904,80529,
chr4	38571666	38855483	ENSMUST00000126314	0	-	38571666	38855483	0	6	1646,69,179,17,53,222,	0,111335,119044,130217,137548,283595,
chr4	39398044	39450249	ENSMUST00000169881	0	-	39398044	39450249	0	11	1257,169,222,170,117,79,191,842,146,25,116,	0,1975,3587,19916,22557,26086,27015,34867,43730,51416,52089,
chr6	48626763	48633685	ENSMUST00000095938	0	+	48626763	48633685	0	4	350,877,144,2146,	0,2364,3408,4776,
chr6	48627934	48633689	ENSMUST00000154570	0	+	48627934	48633689	0	4	635,877,144,2150,	0,1193,2237,3605,
chr7	142544608	142558596	ENSMUST00000132167	0	-	142544608	142558596	0	3	775,1137,192,	0,10425,13796,
chr7	142553699	142558596	ENSMUST00000123668	0	-	142553699	142558596	0	2	2471,192,	0,4705,
chr7	142575633	142576538	ENSMUST00000140716	0	-	142575633	142576538	0	2	481,336,	0,569,
chr7	142576295	142576910	ENSMUST00000132294	0	-	142576295	142576910	0	3	235,135,82,	0,317,533,
chr7	142575528	142578143	ENSMUST00000136359	0	-	142575528	142578143	0	5	586,128,122,135,1315,	0,674,880,1084,1300,
chr7	142576506	142578095	ENSMUST00000149974	0	-	142576506	142578095	0	4	24,135,93,683,	0,106,322,906,
chr7	142575557	142578120	ENSMUST00000152754	0	-	142575557	142578120	0	6	557,128,122,135,812,99,	0,645,851,1055,1271,2464,
chrX	39870499	40475561	ENSMUST00000144412	0	+	39870499	40475561	0	8	90,144,92,130,96,91,94,1111,	0,197661,506468,508154,509202,511401,599650,603951,

## Sheet: zeb_gene_transcript_ID.txt
ENSDARG00000078166	ENSDART00000110610
ENSDARG00000078166	ENSDART00000133289
ENSDARG00000091946	ENSDART00000140776
ENSDARG00000092056	ENSDART00000132640
ENSDARG00000092802	ENSDART00000134513
ENSDARG00000092802	ENSDART00000138390
ENSDARG00000092802	ENSDART00000144350
ENSDARG00000092802	ENSDART00000145678
ENSDARG00000092905	ENSDART00000137360
ENSDARG00000093108	ENSDART00000145771
ENSDARG00000093499	ENSDART00000142332
ENSDARG00000093749	ENSDART00000137011
ENSDARG00000093874	ENSDART00000134506
ENSDARG00000093881	ENSDART00000137797
ENSDARG00000094290	ENSDART00000136015
ENSDARG00000094302	ENSDART00000144482
ENSDARG00000094576	ENSDART00000146390
ENSDARG00000095303	ENSDART00000146158
ENSDARG00000095672	ENSDART00000142040
ENSDARG00000095700	ENSDART00000142676
ENSDARG00000095733	ENSDART00000146506
Zv9_00028930	Zv9_00028930
Zv9_00028931	Zv9_00028931
Zv9_00028932	Zv9_00028932
Zv9_00030331	Zv9_00030331
Zv9_00030333	Zv9_00030333
Zv9_00034192	Zv9_00034192
Zv9_00033229	Zv9_00033229
Zv9_00036392	Zv9_00036392
Zv9_00038978	Zv9_00038978
Zv9_00039987	Zv9_00039987
Zv9_00039992	Zv9_00039992
Zv9_00053593	Zv9_00053593
Zv9_00053751	Zv9_00053751
linc-plcb2	linc-plcb2
linc-pmp22b	linc-pmp22b_1
linc-pmp22b	linc-pmp22b_2
linc-sox4b	linc-sox4b
linc-mycb	linc-mycb
linc-ankha	linc-ankha
linc-zgc:194800	linc-zgc:194800

## Sheet: hum_gene_transcript_ID.txt
ENSG00000204929	ENST00000377977
ENSG00000204929	ENST00000536804
ENSG00000204929	ENST00000414811
ENSG00000204929	ENST00000441506
ENSG00000204929	ENST00000412986
ENSG00000234255	ENST00000600508
ENSG00000234255	ENST00000604709
ENSG00000234255	ENST00000597541
ENSG00000234255	ENST00000601940
ENSG00000234255	ENST00000453714
ENSG00000234255	ENST00000594228
ENSG00000234255	ENST00000605491
ENSG00000234255	ENST00000593355
ENSG00000235725	ENST00000420724
ENSG00000227293	ENST00000411785
ENSG00000225815	ENST00000412313
ENSG00000225815	ENST00000449673
ENSG00000241254	ENST00000437790
ENSG00000232164	ENST00000428647
ENSG00000232046	ENST00000433396
ENSG00000232046	ENST00000423168
ENSG00000232046	ENST00000443420
ENSG00000232046	ENST00000435389
ENSG00000232046	ENST00000428590
ENSG00000232046	ENST00000412944
ENSG00000237179	ENST00000433432
ENSG00000237179	ENST00000432410
ENSG00000237179	ENST00000451698
ENSG00000230525	ENST00000426260
ENSG00000230525	ENST00000411701
ENSG00000232688	ENST00000444266
ENSG00000223859	ENST00000427579
ENSG00000235885	ENST00000452716
ENSG00000235885	ENST00000450294
ENSG00000235885	ENST00000598583
ENSG00000235885	ENST00000593336
ENSG00000230906	ENST00000594329
ENSG00000230906	ENST00000445514
ENSG00000236780	ENST00000433133
ENSG00000236780	ENST00000447453
ENSG00000236780	ENST00000414404
ENSG00000236605	ENST00000450944
ENSG00000238004	ENST00000432599
ENSG00000235949	ENST00000443901
ENSG00000230991	ENST00000442706
ENSG00000226383	ENST00000448255
ENSG00000226383	ENST00000428651
ENSG00000249326	ENST00000514569
ENSG00000248994	ENST00000511693
ENSG00000248994	ENST00000513419
ENSG00000248597	ENST00000511698
ENSG00000249731	ENST00000514519
ENSG00000259757	ENST00000560688
ENSG00000253298	ENST00000518418
ENSG00000254199	ENST00000523311
ENSG00000253311	ENST00000522627
ENSG00000227089	ENST00000426374
ENSG00000231754	ENST00000447728
ENSG00000238274	ENST00000444265
ENSG00000260455	ENST00000566912
ENSG00000261568	ENST00000567753
ENSG00000231971	ENST00000417483
ENSG00000231971	ENST00000422736
ENSG00000236700	ENST00000431422
ENSG00000236700	ENST00000440090
ENSG00000236700	ENST00000456749
ENSG00000232310	ENST00000423028
ENSG00000232310	ENST00000418837
ENSG00000232310	ENST00000434593
ENSG00000229722	ENST00000412602
ENSG00000227723	ENST00000452888
ENSG00000236389	ENST00000447557
ENSG00000234105	ENST00000457372
ENSG00000228627	ENST00000412800
ENSG00000205628	ENST00000380970
ENSG00000238131	ENST00000418679
ENSG00000231427	ENST00000458615
ENSG00000231427	ENST00000426205
ENSG00000228735	ENST00000439027
ENSG00000242258	ENST00000477392
ENSG00000242258	ENST00000486954
ENSG00000253872	ENST00000519366
ENSG00000248762	ENST00000505564
ENSG00000270131	ENST00000602571
ENSG00000249375	ENST00000502463
ENSG00000249375	ENST00000519071
ENSG00000249375	ENST00000518376
ENSG00000260390	ENST00000562922
ENSG00000260412	ENST00000566293
ENSG00000260720	ENST00000562065
ENSG00000261018	ENST00000564021
ENSG00000232987	ENST00000418612
ENSG00000130600	ENST00000442037
ENSG00000130600	ENST00000411861
ENSG00000130600	ENST00000439725
ENSG00000130600	ENST00000412788
ENSG00000130600	ENST00000414790
ENSG00000130600	ENST00000422826
ENSG00000130600	ENST00000446406
ENSG00000130600	ENST00000417089
ENSG00000130600	ENST00000411754
ENSG00000130600	ENST00000431095
ENSG00000130600	ENST00000436715
ENSG00000130600	ENST00000428066
ENSG00000130600	ENST00000447298
ENSG00000230731	ENST00000421190
ENSG00000237361	ENST00000432701
ENSG00000248079	ENST00000501169
ENSG00000248079	ENST00000559210
ENSG00000248079	ENST00000560866
ENSG00000259639	ENST00000560886
ENSG00000259639	ENST00000561394
ENSG00000259245	ENST00000560056
ENSG00000259395	ENST00000561236
ENSG00000259737	ENST00000558963
ENSG00000259737	ENST00000558262
ENSG00000259737	ENST00000558875
ENSG00000260200	ENST00000569828
ENSG00000259280	ENST00000558089
ENSG00000259280	ENST00000560602
ENSG00000259280	ENST00000561259
ENSG00000259434	ENST00000561054
ENSG00000259225	ENST00000558081
ENSG00000259225	ENST00000559992
ENSG00000259225	ENST00000557883
ENSG00000259225	ENST00000558897
ENSG00000236914	ENST00000559232
ENSG00000236914	ENST00000560819
ENSG00000236914	ENST00000434223
ENSG00000236914	ENST00000560198
ENSG00000259380	ENST00000561320
ENSG00000259380	ENST00000561161
ENSG00000259198	ENST00000559030
ENSG00000259330	ENST00000560415
ENSG00000234634	ENST00000440522
ENSG00000236088	ENST00000582752
ENSG00000236088	ENST00000423323
ENSG00000236088	ENST00000577798
ENSG00000236088	ENST00000602743
ENSG00000236088	ENST00000602834
ENSG00000236088	ENST00000449363
ENSG00000236088	ENST00000602539
ENSG00000265494	ENST00000580134
ENSG00000233852	ENST00000457609
ENSG00000266744	ENST00000581533
ENSG00000262786	ENST00000571192
ENSG00000230647	ENST00000436469
ENSG00000226130	ENST00000455092
ENSG00000205325	ENST00000379640
ENSG00000238212	ENST00000445035
ENSG00000232058	ENST00000446671
ENSG00000259944	ENST00000568256
ENSG00000265163	ENST00000579752
ENSG00000230971	ENST00000431343
ENSG00000237377	ENST00000453339
ENSG00000264174	ENST00000577556
ENSG00000264622	ENST00000579327
ENSG00000260585	ENST00000569460

## Sheet: mus_gene_transcript_ID.txt
ENSMUSG00000093587	ENSMUST00000177421
ENSMUSG00000087172	ENSMUST00000148504
ENSMUSG00000086738	ENSMUST00000145584
ENSMUSG00000085936	ENSMUST00000134624
ENSMUSG00000085936	ENSMUST00000154298
ENSMUSG00000085936	ENSMUST00000148885
ENSMUSG00000085936	ENSMUST00000125358
ENSMUSG00000085936	ENSMUST00000155292
ENSMUSG00000085936	ENSMUST00000134787
ENSMUSG00000085936	ENSMUST00000122881
ENSMUSG00000086363	ENSMUST00000130109
ENSMUSG00000086363	ENSMUST00000140415
ENSMUSG00000086363	ENSMUST00000145801
ENSMUSG00000086363	ENSMUST00000146336
ENSMUSG00000085558	ENSMUST00000124122
ENSMUSG00000085558	ENSMUST00000138390
ENSMUSG00000085558	ENSMUST00000146481
ENSMUSG00000085558	ENSMUST00000144703
ENSMUSG00000085558	ENSMUST00000154082
ENSMUSG00000086080	ENSMUST00000145856
ENSMUSG00000086080	ENSMUST00000146783
ENSMUSG00000086080	ENSMUST00000133829
ENSMUSG00000086080	ENSMUST00000141312
ENSMUSG00000086455	ENSMUST00000139423
ENSMUSG00000085806	ENSMUST00000145182
ENSMUSG00000085743	ENSMUST00000128654
ENSMUSG00000085743	ENSMUST00000156831
ENSMUSG00000085743	ENSMUST00000133948
ENSMUSG00000086025	ENSMUST00000144854
ENSMUSG00000086911	ENSMUST00000146531
ENSMUSG00000086157	ENSMUST00000144412
ENSMUSG00000086468	ENSMUST00000140161
ENSMUSG00000086468	ENSMUST00000148496
ENSMUSG00000085453	ENSMUST00000150694
ENSMUSG00000085675	ENSMUST00000143311
ENSMUSG00000085561	ENSMUST00000139973
ENSMUSG00000085452	ENSMUST00000126260
ENSMUSG00000097039	ENSMUST00000182956
ENSMUSG00000097039	ENSMUST00000182075
ENSMUSG00000097039	ENSMUST00000180432
ENSMUSG00000097039	ENSMUST00000181416
ENSMUSG00000097039	ENSMUST00000181657
ENSMUSG00000097039	ENSMUST00000183297
ENSMUSG00000097039	ENSMUST00000183028
ENSMUSG00000097039	ENSMUST00000182476
ENSMUSG00000097039	ENSMUST00000182380
ENSMUSG00000097039	ENSMUST00000182141
ENSMUSG00000053297	ENSMUST00000154570
ENSMUSG00000053297	ENSMUST00000095938
ENSMUSG00000086490	ENSMUST00000122911
ENSMUSG00000087090	ENSMUST00000132167
ENSMUSG00000087090	ENSMUST00000123668
ENSMUSG00000000031	ENSMUST00000136359
ENSMUSG00000000031	ENSMUST00000152754
ENSMUSG00000000031	ENSMUST00000140716
ENSMUSG00000000031	ENSMUST00000132294
ENSMUSG00000000031	ENSMUST00000149974
ENSMUSG00000097172	ENSMUST00000181972
ENSMUSG00000069796	ENSMUST00000125600
ENSMUSG00000084898	ENSMUST00000144029
ENSMUSG00000086026	ENSMUST00000147108
ENSMUSG00000085632	ENSMUST00000126314
ENSMUSG00000097107	ENSMUST00000180731
ENSMUSG00000090839	ENSMUST00000169881
ENSMUSG00000085008	ENSMUST00000150024
ENSMUSG00000085222	ENSMUST00000144368
ENSMUSG00000087309	ENSMUST00000152815
ENSMUSG00000086197	ENSMUST00000154367
ENSMUSG00000085582	ENSMUST00000134580
ENSMUSG00000085582	ENSMUST00000143695
ENSMUSG00000085582	ENSMUST00000125147
ENSMUSG00000086735	ENSMUST00000133648
ENSMUSG00000086328	ENSMUST00000140185
ENSMUSG00000086308	ENSMUST00000152412
ENSMUSG00000086308	ENSMUST00000156095
ENSMUSG00000086462	ENSMUST00000151391
ENSMUSG00000085316	ENSMUST00000126467
ENSMUSG00000085316	ENSMUST00000128305
ENSMUSG00000085316	ENSMUST00000155323
ENSMUSG00000074918	ENSMUST00000149978
ENSMUSG00000087040	ENSMUST00000128307
ENSMUSG00000087040	ENSMUST00000155997
ENSMUSG00000085532	ENSMUST00000123420
ENSMUSG00000085113	ENSMUST00000151765
