# Supplementary material for: The Tetraodon nigroviridis reference transcriptome: developmental transition, length retention and microsynteny of long non-coding RNAs in a compact vertebrate genome
Source: Sci Rep. 2016 Sep 15;6:33210. doi: 10.1038/srep33210 (PMC5024134; doi:10.1038/srep33210)
Supplement: Supplementary Data S2 [file srep33210-s6.txt]

Assembled_transcript	Assembled_loci	Ensembl_transcript	Ensembl_gene	Description_SwissProt	Description_UniRef	Ensembl_gene_id	Cuffcompare_mapped_class
TCONS_00080535	XLOC_025778	ENSTNIT00000003881	ENSTNIG00000000003	-	Uncharacterized protein (Fragment)	-	j
TCONS_00088702	XLOC_025778	ENSTNIT00000003881	ENSTNIG00000000003	-	Uncharacterized protein (Fragment)	-	j
TCONS_00027786	XLOC_009321	ENSTNIT00000002840	ENSTNIG00000000005	Succinate dehydrogenase ubiquinone cytochrome b small subunit B mitochondrial	Uncharacterized protein	sdhda	=
TCONS_00027408	XLOC_009777	ENSTNIT00000002840	ENSTNIG00000000005	-	-	sdhda	p
TCONS_00054082	XLOC_017594	ENSTNIT00000002947	ENSTNIG00000000006	Cell cycle checkpoint protein RAD1	Uncharacterized protein	rad1	j
TCONS_00051904	XLOC_017594	ENSTNIT00000002947	ENSTNIG00000000006	Cell cycle checkpoint protein RAD1	Uncharacterized protein	rad1	j
TCONS_00051902	XLOC_017594	ENSTNIT00000002947	ENSTNIG00000000006	Cell cycle checkpoint protein RAD1	Uncharacterized protein	rad1	j
TCONS_00053097	XLOC_017594	ENSTNIT00000002947	ENSTNIG00000000006	Cell cycle checkpoint protein RAD1	Uncharacterized protein	rad1	j
TCONS_00051903	XLOC_017594	ENSTNIT00000002947	ENSTNIG00000000006	Cell cycle checkpoint protein RAD1	Uncharacterized protein	rad1	j
TCONS_00082807	XLOC_027921	ENSTNIT00000003128	ENSTNIG00000000007	Galactose-specific lectin nattectin	Chromosome undetermined SCAF7224 whole genome shotgun sequence	-	j
TCONS_00074518	XLOC_027921	ENSTNIT00000003128	ENSTNIG00000000007	Type-2 ice-structuring protein	Chromosome undetermined SCAF7224 whole genome shotgun sequence	-	j
TCONS_00090743	XLOC_028382	ENSTNIT00000002739	ENSTNIG00000000008	-	Uncharacterized protein (Fragment)	-	j
TCONS_00074865	XLOC_028382	ENSTNIT00000002739	ENSTNIG00000000008	-	Uncharacterized protein (Fragment)	-	j
TCONS_00069359	XLOC_023354	ENSTNIT00000001410	ENSTNIG00000000009	Ig heavy chain V region XIG14 (Fragment)	Uncharacterized protein	-	=
TCONS_00031638	XLOC_010317	ENSTNIT00000000444	ENSTNIG00000000010	Homeobox protein MSH-C	Uncharacterized protein	MSX2	=
TCONS_00012658	XLOC_003923	ENSTNIT00000003415	ENSTNIG00000000015	Neurogenic differentiation factor 4	Uncharacterized protein	neurod4 (1 of 2)	o
TCONS_00091828	XLOC_029769	ENSTNIT00000003688	ENSTNIG00000000016	Transmembrane protein 241	Uncharacterized protein	TMEM241	=
TCONS_00076246	XLOC_029769	ENSTNIT00000003688	ENSTNIG00000000016	Transmembrane protein 241	Uncharacterized protein	TMEM241	j
TCONS_00091663	XLOC_029575	ENSTNIT00000002465	ENSTNIG00000000017	Acidic mammalian chitinase	Uncharacterized protein	OVGP1 (1 of 3)	c
TCONS_00032695	XLOC_011369	ENSTNIT00000002029	ENSTNIG00000000018	ATP synthase subunit d mitochondrial	Uncharacterized protein	atp5h	j
TCONS_00089856	XLOC_027268	ENSTNIT00000000986	ENSTNIG00000000019	Zinc finger and BTB domain-containing protein 22	Uncharacterized protein (Fragment)	zbtb22b	e
TCONS_00088361	XLOC_025319	ENSTNIT00000003891	ENSTNIG00000000020	Casein kinase II subunit alpha	UPI000298997A related cluster	-	=
TCONS_00067256	XLOC_022321	ENSTNIT00000003685	ENSTNIG00000000022	Protein FAM110A	Uncharacterized protein	fam110a	e
TCONS_00066247	XLOC_022321	ENSTNIT00000003685	ENSTNIG00000000022	Protein FAM110A	Uncharacterized protein	fam110a	j
TCONS_00068323	XLOC_022321	ENSTNIT00000003685	ENSTNIG00000000022	Protein FAM110A	Chromosome 9 SCAF14729 whole genome shotgun sequence. (Fragment)	fam110a	o
TCONS_00067257	XLOC_022321	ENSTNIT00000003685	ENSTNIG00000000022	-	-	fam110a	p
TCONS_00067255	XLOC_022321	ENSTNIT00000003685	ENSTNIG00000000022	Protein FAM110B	Uncharacterized protein	fam110a	j
TCONS_00061110	XLOC_020225	ENSTNIT00000000355	ENSTNIG00000000024	-	-	-	x
TCONS_00002973	XLOC_000804	ENSTNIT00000001508	ENSTNIG00000000026	Protein atonal homolog 1	Uncharacterized protein	atoh1b	o
TCONS_00026710	XLOC_009100	ENSTNIT00000000873	ENSTNIG00000000027	Ras-related protein Rap-2b	Ras-related protein Rap-2b	-	o
TCONS_00063664	XLOC_021634	ENSTNIT00000003462	ENSTNIG00000000029	DNA repair and recombination protein RAD54B	Uncharacterized protein	rad54b (1 of 2)	j
TCONS_00063067	XLOC_021170	ENSTNIT00000000699	ENSTNIG00000000031	Allograft inflammatory factor 1-like	Uncharacterized protein	-	j
TCONS_00064152	XLOC_021170	ENSTNIT00000000699	ENSTNIG00000000031	Allograft inflammatory factor 1-like	Uncharacterized protein	-	j
TCONS_00065177	XLOC_021170	ENSTNIT00000000699	ENSTNIG00000000031	-	Uncharacterized protein	-	j
TCONS_00065178	XLOC_021170	ENSTNIT00000000699	ENSTNIG00000000031	-	Uncharacterized protein	-	j
TCONS_00064153	XLOC_021170	ENSTNIT00000000699	ENSTNIG00000000031	-	Uncharacterized protein	-	j
TCONS_00071751	XLOC_025514	ENSTNIT00000000531	ENSTNIG00000000032	Serine/threonine-protein phosphatase 6 regulatory subunit 2	Uncharacterized protein	ppp6r2a	=
TCONS_00033664	XLOC_011172	ENSTNIT00000003075	ENSTNIG00000000033	Heme-binding protein 2	Uncharacterized protein (Fragment)	soul5l (1 of 2)	j
TCONS_00033665	XLOC_011172	ENSTNIT00000003075	ENSTNIG00000000033	Heme-binding protein 2	Uncharacterized protein (Fragment)	soul5l (1 of 2)	j
TCONS_00041907	XLOC_012851	ENSTNIT00000003281	ENSTNIG00000000035	Myosin-4	Chromosome undetermined SCAF14338 whole genome shotgun sequence. (Fragment)	-	j
TCONS_00041906	XLOC_012851	ENSTNIT00000003281	ENSTNIG00000000035	Myosin-4	Chromosome undetermined SCAF14338 whole genome shotgun sequence. (Fragment)	-	j
TCONS_00034692	XLOC_011066	ENSTNIT00000003154	ENSTNIG00000000036	-	Interleukin	-	=
TCONS_00049457	XLOC_016430	ENSTNIT00000001954	ENSTNIG00000000037	DPH3 homolog	Uncharacterized protein	dph3	j
TCONS_00010279	XLOC_003910	ENSTNIT00000002102	ENSTNIG00000000038	Coiled-coil domain-containing protein 174	Uncharacterized protein	ccdc174	c
TCONS_00012650	XLOC_003910	ENSTNIT00000002102	ENSTNIG00000000038	Coiled-coil domain-containing protein 174	Uncharacterized protein	ccdc174	j
TCONS_00010277	XLOC_003910	ENSTNIT00000002102	ENSTNIG00000000038	-	Uncharacterized protein	ccdc174	j
TCONS_00010278	XLOC_003910	ENSTNIT00000002102	ENSTNIG00000000038	Coiled-coil domain-containing protein 174	Uncharacterized protein	ccdc174	j
TCONS_00011533	XLOC_003910	ENSTNIT00000002102	ENSTNIG00000000038	Coiled-coil domain-containing protein 174	Uncharacterized protein	ccdc174	j
TCONS_00074678	XLOC_028106	ENSTNIT00000003567	ENSTNIG00000000039	Protocadherin beta-1	UPI000298AE9C related cluster	-	c
TCONS_00067129	XLOC_022214	ENSTNIT00000000007	ENSTNIG00000000041	Dynein heavy chain 12 axonemal	Uncharacterized protein (Fragment)	asb14	j
TCONS_00068205	XLOC_022214	ENSTNIT00000000007	ENSTNIG00000000041	Ankyrin repeat and SOCS box protein 14	Uncharacterized protein (Fragment)	asb14	j
TCONS_00067131	XLOC_022214	ENSTNIT00000000007	ENSTNIG00000000041	Ankyrin repeat and SOCS box protein 14	Uncharacterized protein (Fragment)	asb14	j
TCONS_00056102	XLOC_018574	ENSTNIT00000004052	ENSTNIG00000000042	-	Uncharacterized protein (Fragment)	GPR152	o
TCONS_00056101	XLOC_018574	ENSTNIT00000004052	ENSTNIG00000000042	C3a anaphylatoxin chemotactic receptor	Uncharacterized protein (Fragment)	GPR152	j
TCONS_00057204	XLOC_018574	ENSTNIT00000004052	ENSTNIG00000000042	Chemokine-like receptor 1	Uncharacterized protein (Fragment)	GPR152	o
TCONS_00057205	XLOC_018574	ENSTNIT00000004052	ENSTNIG00000000042	-	Uncharacterized protein (Fragment)	GPR152	j
TCONS_00035211	XLOC_011618	ENSTNIT00000000295	ENSTNIG00000000044	Mesothelin-like protein	Uncharacterized protein (Fragment)	MSLNL	j
TCONS_00073868	XLOC_027427	ENSTNIT00000002259	ENSTNIG00000000045	Macrophage mannose receptor 1	Uncharacterized protein (Fragment)	-	=
TCONS_00010257	XLOC_003895	ENSTNIT00000002673	ENSTNIG00000000046	-	-	parp3 (1 of 2)	p
TCONS_00024154	XLOC_007912	ENSTNIT00000002072	ENSTNIG00000000048	E3 ubiquitin-protein ligase RNF182	Chromosome 15 SCAF14542 whole genome shotgun sequence	zgc:153414	c
TCONS_00024155	XLOC_007912	ENSTNIT00000002072	ENSTNIG00000000048	-	Chromosome 15 SCAF14542 whole genome shotgun sequence	zgc:153414	c
TCONS_00073739	XLOC_027323	ENSTNIT00000000081	ENSTNIG00000000049	SH2 domain-containing protein 5	UPI000329BF7D related cluster	sh2d5	j
TCONS_00033731	XLOC_011225	ENSTNIT00000001096	ENSTNIG00000000050	Multidrug resistance-associated protein 7	Chromosome 18 SCAF13757 whole genome shotgun sequence	-	=
TCONS_00034848	XLOC_011225	ENSTNIT00000001096	ENSTNIG00000000050	Multidrug resistance-associated protein 7	Chromosome 18 SCAF13757 whole genome shotgun sequence	-	j
TCONS_00057954	XLOC_019435	ENSTNIT00000004099	ENSTNIG00000000054	Protein transport protein Sec61 subunit gamma	MCG7641 isoform CRA_b	sec61g (2 of 2)	=
TCONS_00036902	XLOC_012005	ENSTNIT00000003948	ENSTNIG00000000056	Transcription factor Spi-C	Uncharacterized protein (Fragment)	spic	c
TCONS_00061868	XLOC_020966	ENSTNIT00000003377	ENSTNIG00000000058	-	-	rbm14a	p
TCONS_00060539	XLOC_020678	ENSTNIT00000003377	ENSTNIG00000000058	RNA-binding protein 14	Uncharacterized protein	rbm14a	j
TCONS_00062695	XLOC_020678	ENSTNIT00000003377	ENSTNIG00000000058	RNA-binding protein 14	Uncharacterized protein	rbm14a	j
TCONS_00053211	XLOC_017701	ENSTNIT00000004192	ENSTNIG00000000060	Ras association domain-containing protein 6	Uncharacterized protein	rassf6	j
TCONS_00054199	XLOC_017701	ENSTNIT00000004192	ENSTNIG00000000060	Ras association domain-containing protein 6	Uncharacterized protein	rassf6	j
TCONS_00054200	XLOC_017701	ENSTNIT00000004192	ENSTNIG00000000060	Ras association domain-containing protein 6	Uncharacterized protein	rassf6	j
TCONS_00053210	XLOC_017701	ENSTNIT00000004192	ENSTNIG00000000060	-	Uncharacterized protein	rassf6	j
TCONS_00029731	XLOC_010394	ENSTNIT00000001234	ENSTNIG00000000061	Ubiquitin thioesterase zranb1-B	Uncharacterized protein	ZRANB1 (1 of 2)	c
TCONS_00029733	XLOC_010394	ENSTNIT00000001234	ENSTNIG00000000061	Ubiquitin thioesterase ZRANB1	Uncharacterized protein	ZRANB1 (1 of 2)	j
TCONS_00030783	XLOC_010394	ENSTNIT00000001234	ENSTNIG00000000061	Ubiquitin thioesterase ZRANB1	Uncharacterized protein	ZRANB1 (1 of 2)	j
TCONS_00029732	XLOC_010394	ENSTNIT00000001234	ENSTNIG00000000061	Ubiquitin thioesterase ZRANB1	Uncharacterized protein	ZRANB1 (1 of 2)	j
TCONS_00011206	XLOC_003636	ENSTNIT00000001964	ENSTNIG00000000062	Cytidine deaminase	Uncharacterized protein	cda	=
TCONS_00045218	XLOC_015251	ENSTNIT00000000114	ENSTNIG00000000065	-	UPI00032A058A related cluster	cap2 (1 of 2)	p
TCONS_00074705	XLOC_028136	ENSTNIT00000003890	ENSTNIG00000000066	-	Uncharacterized protein	-	j
TCONS_00076442	XLOC_029950	ENSTNIT00000002280	ENSTNIG00000000070	7-methylguanosine phosphate-specific 5'-nucleotidase	Uncharacterized protein (Fragment)	NT5C3B (1 of 2)	j
TCONS_00084948	XLOC_029950	ENSTNIT00000002280	ENSTNIG00000000070	7-methylguanosine phosphate-specific 5'-nucleotidase	Uncharacterized protein	NT5C3B (1 of 2)	j
TCONS_00041080	XLOC_013828	ENSTNIT00000001591	ENSTNIG00000000072	Citrate lyase subunit beta-like protein mitochondrial	Uncharacterized protein (Fragment)	clybl (1 of 2)	j
TCONS_00041081	XLOC_013828	ENSTNIT00000001591	ENSTNIG00000000072	Citrate lyase subunit beta-like protein mitochondrial	Uncharacterized protein (Fragment)	clybl (1 of 2)	j
TCONS_00038068	XLOC_012943	ENSTNIT00000003150	ENSTNIG00000000073	Zinc finger protein 62 homolog	Chromosome 2 SCAF14738 whole genome shotgun sequence. (Fragment)	znf646p	j
TCONS_00043400	XLOC_014319	ENSTNIT00000003150	ENSTNIG00000000073	-	-	znf646p	p
TCONS_00039996	XLOC_012943	ENSTNIT00000003150	ENSTNIG00000000073	Zinc finger protein 646	Uncharacterized protein (Fragment)	znf646p	o
TCONS_00038065	XLOC_012943	ENSTNIT00000003150	ENSTNIG00000000073	Zinc finger protein 646	Uncharacterized protein (Fragment)	znf646p	j
TCONS_00039994	XLOC_012943	ENSTNIT00000003150	ENSTNIG00000000073	Zinc finger protein 585A	Chromosome 2 SCAF14738 whole genome shotgun sequence. (Fragment)	znf646p	j
TCONS_00038066	XLOC_012943	ENSTNIT00000003150	ENSTNIG00000000073	-	Chromosome 2 SCAF14738 whole genome shotgun sequence. (Fragment)	znf646p	i
TCONS_00038064	XLOC_012943	ENSTNIT00000003150	ENSTNIG00000000073	Zinc finger protein 646	Chromosome 2 SCAF14738 whole genome shotgun sequence. (Fragment)	znf646p	e
TCONS_00042023	XLOC_012943	ENSTNIT00000003150	ENSTNIG00000000073	Zinc finger protein 646	Chromosome 2 SCAF14738 whole genome shotgun sequence. (Fragment)	znf646p	j
TCONS_00039991	XLOC_012943	ENSTNIT00000003150	ENSTNIG00000000073	Zinc finger protein 646	Chromosome 2 SCAF14738 whole genome shotgun sequence. (Fragment)	znf646p	j
TCONS_00042024	XLOC_012943	ENSTNIT00000003150	ENSTNIG00000000073	Zinc finger protein 62	Chromosome 2 SCAF14738 whole genome shotgun sequence. (Fragment)	znf646p	j
TCONS_00038067	XLOC_012943	ENSTNIT00000003150	ENSTNIG00000000073	Zinc finger protein 646	Chromosome 2 SCAF14738 whole genome shotgun sequence. (Fragment)	znf646p	j
TCONS_00009499	XLOC_003256	ENSTNIT00000002039	ENSTNIG00000000076	Immunoglobulin superfamily member 8	Uncharacterized protein (Fragment)	IGSF8	j
TCONS_00009498	XLOC_003256	ENSTNIT00000002039	ENSTNIG00000000076	Immunoglobulin superfamily member 8	Uncharacterized protein (Fragment)	IGSF8	c
TCONS_00010728	XLOC_003256	ENSTNIT00000002039	ENSTNIG00000000076	Immunoglobulin superfamily member 2	Uncharacterized protein (Fragment)	IGSF8	j
TCONS_00011997	XLOC_003256	ENSTNIT00000002039	ENSTNIG00000000076	Immunoglobulin superfamily member 8	Uncharacterized protein	IGSF8	j
TCONS_00009500	XLOC_003256	ENSTNIT00000002039	ENSTNIG00000000076	-	-	IGSF8	e
TCONS_00003111	XLOC_000917	ENSTNIT00000001428	ENSTNIG00000000077	-	UPI0002A4961D related cluster	-	o
TCONS_00004843	XLOC_000917	ENSTNIT00000001428	ENSTNIG00000000077	Zinc finger and SCAN domain-containing protein 31	Uncharacterized protein (Fragment)	-	j
TCONS_00001087	XLOC_000918	ENSTNIT00000001428	ENSTNIG00000000077	-	Chromosome 1 SCAF14749 whole genome shotgun sequence. (Fragment)	-	i
TCONS_00001086	XLOC_000917	ENSTNIT00000001428	ENSTNIG00000000077	Zinc finger and SCAN domain-containing protein 5B	UPI00032A0277 related cluster	-	e
TCONS_00076012	XLOC_029585	ENSTNIT00000000977	ENSTNIG00000000082	Syntaxin-1B	Uncharacterized protein (Fragment)	stx2b (1 of 2)	j
TCONS_00091671	XLOC_029585	ENSTNIT00000000977	ENSTNIG00000000082	Syntaxin-1B	Uncharacterized protein (Fragment)	stx2b (1 of 2)	j
TCONS_00076011	XLOC_029585	ENSTNIT00000000977	ENSTNIG00000000082	Syntaxin-1B	Uncharacterized protein (Fragment)	stx2b (1 of 2)	j
TCONS_00084497	XLOC_029585	ENSTNIT00000000977	ENSTNIG00000000082	Syntaxin-2	Uncharacterized protein (Fragment)	stx2b (1 of 2)	j
TCONS_00073698	XLOC_027295	ENSTNIT00000001417	ENSTNIG00000000083	Homeobox expressed in ES cells 1-A	Uncharacterized protein (Fragment)	hesx1	j
TCONS_00082055	XLOC_027295	ENSTNIT00000001417	ENSTNIG00000000083	Homeobox expressed in ES cells 1-A	Chromosome undetermined SCAF13964 whole genome shotgun sequence. (Fragment)	hesx1	j
TCONS_00066315	XLOC_022400	ENSTNIT00000003965	ENSTNIG00000000084	Myb-related protein B	Uncharacterized protein	MYBL2 (2 of 2)	j
TCONS_00067346	XLOC_022400	ENSTNIT00000003965	ENSTNIG00000000084	Myb-related protein B	Uncharacterized protein	MYBL2 (2 of 2)	j
TCONS_00066316	XLOC_022400	ENSTNIT00000003965	ENSTNIG00000000084	Myb-related protein B	Uncharacterized protein	MYBL2 (2 of 2)	j
TCONS_00068397	XLOC_022400	ENSTNIT00000003965	ENSTNIG00000000084	Myb-related protein B	Uncharacterized protein	MYBL2 (2 of 2)	j
TCONS_00072086	XLOC_025847	ENSTNIT00000001926	ENSTNIG00000000085	-	Uncharacterized protein	cmtm7	j
TCONS_00072085	XLOC_025847	ENSTNIT00000001926	ENSTNIG00000000085	CKLF-like MARVEL transmembrane domain-containing protein 7	Uncharacterized protein	cmtm7	j
TCONS_00072857	XLOC_026646	ENSTNIT00000003389	ENSTNIG00000000087	-	Uncharacterized protein	-	=
TCONS_00072853	XLOC_026646	ENSTNIT00000001110	ENSTNIG00000000087	-	Uncharacterized protein (Fragment)	-	j
TCONS_00089263	XLOC_026646	ENSTNIT00000002043	ENSTNIG00000000087	-	Uncharacterized protein (Fragment)	-	c
TCONS_00072854	XLOC_026646	ENSTNIT00000002043	ENSTNIG00000000087	-	Uncharacterized protein (Fragment)	-	c
TCONS_00072856	XLOC_026646	ENSTNIT00000001110	ENSTNIG00000000087	-	Uncharacterized protein (Fragment)	-	e
TCONS_00089264	XLOC_026646	ENSTNIT00000003389	ENSTNIG00000000087	-	Uncharacterized protein	-	c
TCONS_00050535	XLOC_016063	ENSTNIT00000000553	ENSTNIG00000000088	-	Uncharacterized protein (Fragment)	-	j
TCONS_00050536	XLOC_016063	ENSTNIT00000000553	ENSTNIG00000000088	-	Uncharacterized protein (Fragment)	-	=
TCONS_00047361	XLOC_016063	ENSTNIT00000000553	ENSTNIG00000000088	-	Uncharacterized protein (Fragment)	-	j
TCONS_00062235	XLOC_020269	ENSTNIT00000000559	ENSTNIG00000000089	-	Odorant receptor	-	=
TCONS_00050883	XLOC_016436	ENSTNIT00000000749	ENSTNIG00000000092	von Willebrand factor D and EGF domain-containing protein	Uncharacterized protein (Fragment)	si:ch211-246m6.5 (1 of 2)	j
TCONS_00050886	XLOC_016436	ENSTNIT00000000749	ENSTNIG00000000092	von Willebrand factor D and EGF domain-containing protein	Uncharacterized protein (Fragment)	si:ch211-246m6.5 (1 of 2)	j
TCONS_00050884	XLOC_016436	ENSTNIT00000000749	ENSTNIG00000000092	von Willebrand factor D and EGF domain-containing protein	Chromosome 3 SCAF15018 whole genome shotgun sequence. (Fragment)	si:ch211-246m6.5 (1 of 2)	i
TCONS_00050885	XLOC_016436	ENSTNIT00000000749	ENSTNIG00000000092	von Willebrand factor D and EGF domain-containing protein	Uncharacterized protein (Fragment)	si:ch211-246m6.5 (1 of 2)	j
TCONS_00050882	XLOC_016436	ENSTNIT00000000749	ENSTNIG00000000092	von Willebrand factor D and EGF domain-containing protein	Chromosome 3 SCAF15018 whole genome shotgun sequence. (Fragment)	si:ch211-246m6.5 (1 of 2)	j
TCONS_00050881	XLOC_016436	ENSTNIT00000000749	ENSTNIG00000000092	von Willebrand factor D and EGF domain-containing protein	Uncharacterized protein (Fragment)	si:ch211-246m6.5 (1 of 2)	c
TCONS_00073251	XLOC_026961	ENSTNIT00000003662	ENSTNIG00000000096	-	Uncharacterized protein	-	=
TCONS_00080952	XLOC_026200	ENSTNIT00000001430	ENSTNIG00000000099	-	Uncharacterized protein	zgc:113425	j
TCONS_00092818	XLOC_031980	ENSTNIT00000001430	ENSTNIG00000000099	-	-	zgc:113425	p
TCONS_00072437	XLOC_026200	ENSTNIT00000001430	ENSTNIG00000000099	-	Uncharacterized protein	zgc:113425	j
TCONS_00056484	XLOC_018880	ENSTNIT00000001625	ENSTNIG00000000100	Growth arrest-specific protein 8	Chromosome 5 SCAF14581 whole genome shotgun sequence	gas8 (3 of 3)	=
TCONS_00065599	XLOC_021611	ENSTNIT00000000813	ENSTNIG00000000102	Protein naked cuticle homolog 2-like	Uncharacterized protein (Fragment)	nkd2a	j
TCONS_00063633	XLOC_021611	ENSTNIT00000000813	ENSTNIG00000000102	Protein naked cuticle homolog 2-like	Uncharacterized protein (Fragment)	nkd2a	j
TCONS_00068347	XLOC_022349	ENSTNIT00000003092	ENSTNIG00000000108	-	-	si:ch211-226m16.3	x
TCONS_00068735	XLOC_022722	ENSTNIT00000003092	ENSTNIG00000000108	-	Uncharacterized protein (Fragment)	si:ch211-226m16.3	c
TCONS_00002645	XLOC_000545	ENSTNIT00000001774	ENSTNIG00000000110	Alpha-aminoadipic semialdehyde dehydrogenase	Uncharacterized protein	aldh7a1	o
TCONS_00000624	XLOC_000545	ENSTNIT00000001774	ENSTNIG00000000110	Alpha-aminoadipic semialdehyde dehydrogenase	Uncharacterized protein	aldh7a1	o
TCONS_00045802	XLOC_015404	ENSTNIT00000002580	ENSTNIG00000000111	E3 ubiquitin-protein ligase RNF115	Uncharacterized protein	RNF115 (1 of 2)	j
TCONS_00046156	XLOC_015404	ENSTNIT00000002580	ENSTNIG00000000111	E3 ubiquitin-protein ligase RNF115	Uncharacterized protein	RNF115 (1 of 2)	c
TCONS_00063620	XLOC_021601	ENSTNIT00000001638	ENSTNIG00000000117	Mitochondrial assembly of ribosomal large subunit protein 1	Chromosome 8 SCAF15044 whole genome shotgun sequence. (Fragment)	-	o
TCONS_00065590	XLOC_021601	ENSTNIT00000001638	ENSTNIG00000000117	Mitochondrial assembly of ribosomal large subunit protein 1	Chromosome 8 SCAF15044 whole genome shotgun sequence. (Fragment)	-	o
TCONS_00063619	XLOC_021601	ENSTNIT00000001638	ENSTNIG00000000117	-	Uncharacterized protein (Fragment)	-	e
TCONS_00061165	XLOC_020280	ENSTNIT00000003937	ENSTNIG00000000119	Homeobox protein CHOX-CAD	Uncharacterized protein	cdx1b	j
TCONS_00062249	XLOC_020280	ENSTNIT00000003937	ENSTNIG00000000119	-	Uncharacterized protein	cdx1b	o
TCONS_00062251	XLOC_020280	ENSTNIT00000003937	ENSTNIG00000000119	Homeobox protein CHOX-CAD	Uncharacterized protein	cdx1b	j
TCONS_00062250	XLOC_020280	ENSTNIT00000003937	ENSTNIG00000000119	Homeobox protein CDX-2	Chromosome 7 SCAF14536 whole genome shotgun sequence	cdx1b	o
TCONS_00061166	XLOC_020280	ENSTNIT00000003937	ENSTNIG00000000119	Homeobox protein CHOX-CAD	Uncharacterized protein	cdx1b	c
TCONS_00069585	XLOC_023564	ENSTNIT00000001466	ENSTNIG00000000121	High affinity choline transporter 1	UPI000298BCAF related cluster	-	=
TCONS_00017959	XLOC_005614	ENSTNIT00000002989	ENSTNIG00000000122	-	Reverse transcriptase/ribonuclease H/putative methyltransferase (Fragment)	-	c
TCONS_00016431	XLOC_005310	ENSTNIT00000003002	ENSTNIG00000000123	Dynein heavy chain 2 axonemal	Chromosome 12 SCAF15104 whole genome shotgun sequence. (Fragment)	-	j
TCONS_00015383	XLOC_005310	ENSTNIT00000003002	ENSTNIG00000000123	Dynein heavy chain 2 axonemal	Chromosome 12 SCAF15104 whole genome shotgun sequence. (Fragment)	-	j
TCONS_00076058	XLOC_029626	ENSTNIT00000003828	ENSTNIG00000000125	Coiled-coil domain-containing protein 107	Uncharacterized protein (Fragment)	-	j
TCONS_00076057	XLOC_029626	ENSTNIT00000003828	ENSTNIG00000000125	Coiled-coil domain-containing protein 107	Uncharacterized protein (Fragment)	-	j
TCONS_00089769	XLOC_027176	ENSTNIT00000000078	ENSTNIG00000000126	Zinc finger and BTB domain-containing protein 37	Uncharacterized protein (Fragment)	zbtb37	j
TCONS_00073543	XLOC_027176	ENSTNIT00000000078	ENSTNIG00000000126	Zinc finger and BTB domain-containing protein 37	Uncharacterized protein (Fragment)	zbtb37	o
TCONS_00089770	XLOC_027176	ENSTNIT00000000078	ENSTNIG00000000126	Zinc finger and BTB domain-containing protein 37	Uncharacterized protein (Fragment)	zbtb37	c
TCONS_00042358	XLOC_013268	ENSTNIT00000002418	ENSTNIG00000000127	Myosin light chain 1 skeletal muscle isoform	Uncharacterized protein (Fragment)	myl1	j
TCONS_00038431	XLOC_013268	ENSTNIT00000002418	ENSTNIG00000000127	Myosin light chain 1 skeletal muscle isoform	Uncharacterized protein (Fragment)	myl1	j
TCONS_00081612	XLOC_026932	ENSTNIT00000001595	ENSTNIG00000000128	HIRA-interacting protein 3	Uncharacterized protein (Fragment)	hirip3	j
TCONS_00081611	XLOC_026932	ENSTNIT00000001595	ENSTNIG00000000128	HIRA-interacting protein 3	Uncharacterized protein (Fragment)	hirip3	j
TCONS_00089529	XLOC_026932	ENSTNIT00000001595	ENSTNIG00000000128	HIRA-interacting protein 3	Uncharacterized protein (Fragment)	hirip3	j
TCONS_00073221	XLOC_026932	ENSTNIT00000001595	ENSTNIG00000000128	HIRA-interacting protein 3	Uncharacterized protein (Fragment)	hirip3	j
TCONS_00059911	XLOC_020186	ENSTNIT00000000366	ENSTNIG00000000130	Stromal cell-derived factor 2	Uncharacterized protein	sdf2	j
TCONS_00062170	XLOC_020186	ENSTNIT00000000366	ENSTNIG00000000130	Stromal cell-derived factor 2	Uncharacterized protein	sdf2	=
TCONS_00050876	XLOC_016436	ENSTNIT00000002631	ENSTNIG00000000131	-	-	si:ch211-246m6.4	p
TCONS_00032816	XLOC_011464	ENSTNIT00000015256	ENSTNIG00000000132	Arsenite methyltransferase	Chromosome 18 SCAF14712 whole genome shotgun sequence	as3mt (1 of 2)	j
TCONS_00035086	XLOC_011464	ENSTNIT00000015256	ENSTNIG00000000132	Arsenite methyltransferase	Chromosome 18 SCAF14712 whole genome shotgun sequence	as3mt (1 of 2)	j
TCONS_00079374	XLOC_024763	ENSTNIT00000000779	ENSTNIG00000000133	Interleukin-17 receptor D	Uncharacterized protein (Fragment)	IL17RD (3 of 3)	j
TCONS_00001006	XLOC_000850	ENSTNIT00000001587	ENSTNIG00000000134	Malignant T-cell-amplified sequence 1	Malignant T-cell-amplified sequence 1	mcts1	j
TCONS_00003026	XLOC_000850	ENSTNIT00000001587	ENSTNIG00000000134	Malignant T-cell-amplified sequence 1	Malignant T-cell-amplified sequence 1	mcts1	j
TCONS_00004782	XLOC_000850	ENSTNIT00000001587	ENSTNIG00000000134	Malignant T-cell-amplified sequence 1-A	Malignant T-cell-amplified sequence 1	mcts1	j
TCONS_00062916	XLOC_021050	ENSTNIT00000003457	ENSTNIG00000000135	E3 ubiquitin-protein ligase E3D	Uncharacterized protein	ube3d	j
TCONS_00063982	XLOC_021050	ENSTNIT00000003457	ENSTNIG00000000135	E3 ubiquitin-protein ligase E3D	Uncharacterized protein	ube3d	j
TCONS_00022754	XLOC_007279	ENSTNIT00000002855	ENSTNIG00000000136	Pleckstrin homology domain-containing family G member 3	Uncharacterized protein	PLEKHG3 (2 of 2)	c
TCONS_00020788	XLOC_007279	ENSTNIT00000002855	ENSTNIG00000000136	Pleckstrin homology domain-containing family G member 3	Chromosome undetermined SCAF10300 whole genome shotgun sequence	PLEKHG3 (2 of 2)	j
TCONS_00021836	XLOC_007279	ENSTNIT00000002855	ENSTNIG00000000136	Pleckstrin homology domain-containing family G member 3	Uncharacterized protein	PLEKHG3 (2 of 2)	j
TCONS_00058921	XLOC_019743	ENSTNIT00000002347	ENSTNIG00000000137	Chymotrypsin-C	Uncharacterized protein (Fragment)	-	e
TCONS_00058923	XLOC_019743	ENSTNIT00000002347	ENSTNIG00000000137	Chymotrypsin-like elastase family member 1	Uncharacterized protein	-	e
TCONS_00059595	XLOC_019889	ENSTNIT00000002347	ENSTNIG00000000137	-	-	-	p
TCONS_00059456	XLOC_019743	ENSTNIT00000002347	ENSTNIG00000000137	Chymotrypsin-like elastase family member 2A	Uncharacterized protein	-	j
TCONS_00057513	XLOC_018858	ENSTNIT00000002040	ENSTNIG00000000138	-	Uncharacterized protein (Fragment)	-	=
TCONS_00030737	XLOC_010363	ENSTNIT00000003617	ENSTNIG00000000140	Acyl-CoA desaturase	Uncharacterized protein	scdb	j
TCONS_00030736	XLOC_010363	ENSTNIT00000003617	ENSTNIG00000000140	Acyl-CoA desaturase	Uncharacterized protein	scdb	j
TCONS_00079172	XLOC_024520	ENSTNIT00000008842	ENSTNIG00000000142	Interferon-inducible GTPase 5	Chromosome undetermined SCAF112 whole genome shotgun sequence. (Fragment)	-	e
TCONS_00087764	XLOC_024520	ENSTNIT00000008842	ENSTNIG00000000142	Interferon-inducible GTPase 5	Chromosome undetermined SCAF112 whole genome shotgun sequence	-	j
TCONS_00079174	XLOC_024520	ENSTNIT00000008842	ENSTNIG00000000142	-	Chromosome undetermined SCAF112 whole genome shotgun sequence	-	p
TCONS_00079173	XLOC_024520	ENSTNIT00000008842	ENSTNIG00000000142	Interferon-inducible GTPase 5	Uncharacterized protein (Fragment)	-	o
TCONS_00054394	XLOC_017910	ENSTNIT00000002491	ENSTNIG00000000143	Histone-lysine N-methyltransferase 2C	Uncharacterized protein (Fragment)	KMT2C (2 of 3)	j
TCONS_00049855	XLOC_016775	ENSTNIT00000001046	ENSTNIG00000000145	UPF0585 protein C16orf13 homolog B	Uncharacterized protein (Fragment)	zgc:103625	j
TCONS_00048290	XLOC_016775	ENSTNIT00000001046	ENSTNIG00000000145	UPF0585 protein C16orf13 homolog B	Uncharacterized protein (Fragment)	zgc:103625	j
TCONS_00069612	XLOC_023581	ENSTNIT00000004211	ENSTNIG00000000147	Guanylate cyclase soluble subunit beta-1	Uncharacterized protein	gucy1b3	j
TCONS_00026733	XLOC_009119	ENSTNIT00000003110	ENSTNIG00000000148	Uncharacterized protein C11orf57	UPI000299023D related cluster	C11orf57	j
TCONS_00027370	XLOC_009676	ENSTNIT00000003110	ENSTNIG00000000148	-	-	C11orf57	p
TCONS_00026734	XLOC_009119	ENSTNIT00000003110	ENSTNIG00000000148	Uncharacterized protein C11orf57	UPI000299023D related cluster	C11orf57	j
TCONS_00037915	XLOC_012804	ENSTNIT00000000296	ENSTNIG00000000149	Gap junction gamma-1 protein	Gap junction protein (Fragment)	GJC1 (1 of 2)	o
TCONS_00012827	XLOC_004089	ENSTNIT00000000795	ENSTNIG00000000150	-	Uncharacterized protein	or134-1	o
TCONS_00012828	XLOC_004089	ENSTNIT00000000795	ENSTNIG00000000150	-	Uncharacterized protein	or134-1	o
TCONS_00049070	XLOC_016112	ENSTNIT00000001169	ENSTNIG00000000151	Decapping and exoribonuclease protein	Uncharacterized protein	DOM3Z	c
TCONS_00012007	XLOC_003265	ENSTNIT00000003406	ENSTNIG00000000152	Neurexophilin-4	Uncharacterized protein	NXPH4	o
TCONS_00091745	XLOC_029691	ENSTNIT00000002837	ENSTNIG00000000154	Olfactory receptor 52E4	Odorant receptor	-	o
TCONS_00087106	XLOC_023928	ENSTNIT00000003437	ENSTNIG00000000155	-	Uncharacterized protein	-	c
TCONS_00023479	XLOC_008117	ENSTNIT00000002519	ENSTNIG00000000156	Coiled-coil domain-containing protein 18	Uncharacterized protein (Fragment)	CCDC18	j
TCONS_00024390	XLOC_008117	ENSTNIT00000002519	ENSTNIG00000000156	Coiled-coil domain-containing protein 18	Uncharacterized protein (Fragment)	CCDC18	j
TCONS_00023478	XLOC_008117	ENSTNIT00000002519	ENSTNIG00000000156	-	Uncharacterized protein (Fragment)	CCDC18	c
TCONS_00032258	XLOC_011027	ENSTNIT00000001187	ENSTNIG00000000157	Centromere protein K	UPI000298AC7B related cluster	cenpk	j
TCONS_00034649	XLOC_011027	ENSTNIT00000001187	ENSTNIG00000000157	Centromere protein K	UPI000298AC7B related cluster	cenpk	j
TCONS_00089443	XLOC_026827	ENSTNIT00000004251	ENSTNIG00000000158	Homeobox protein Hox-B5a	Homeobox protein Hox-B5a	hoxb5a	j
TCONS_00083021	XLOC_028104	ENSTNIT00000001172	ENSTNIG00000000159	E3 ubiquitin-protein ligase Itchy	E3 ubiquitin-protein ligase (Fragment)	-	j
TCONS_00074677	XLOC_028104	ENSTNIT00000001172	ENSTNIG00000000159	-	Uncharacterized protein (Fragment)	-	j
TCONS_00079461	XLOC_024853	ENSTNIT00000003221	ENSTNIG00000000161	-	Anoctamin (Fragment)	-	c
TCONS_00068249	XLOC_022251	ENSTNIT00000001673	ENSTNIG00000000162	Dysbindin	Uncharacterized protein (Fragment)	DBNDD2 (2 of 2)	j
TCONS_00068250	XLOC_022251	ENSTNIT00000001673	ENSTNIG00000000162	Dysbindin	Uncharacterized protein (Fragment)	DBNDD2 (2 of 2)	j
TCONS_00080785	XLOC_026043	ENSTNIT00000000669	ENSTNIG00000000164	-	Uncharacterized protein	-	j
TCONS_00086614	XLOC_023413	ENSTNIT00000001959	ENSTNIG00000000165	-	Uncharacterized protein	LRRC41	j
TCONS_00069426	XLOC_023413	ENSTNIT00000001959	ENSTNIG00000000165	-	Uncharacterized protein	LRRC41	c
TCONS_00069427	XLOC_023413	ENSTNIT00000001959	ENSTNIG00000000165	Leucine-rich repeat-containing protein 41	Uncharacterized protein	LRRC41	j
TCONS_00086615	XLOC_023413	ENSTNIT00000001959	ENSTNIG00000000165	-	Uncharacterized protein	LRRC41	j
TCONS_00077744	XLOC_023413	ENSTNIT00000001959	ENSTNIG00000000165	Leucine-rich repeat-containing protein 41	Uncharacterized protein	LRRC41	j
TCONS_00077745	XLOC_023413	ENSTNIT00000001959	ENSTNIG00000000165	-	Uncharacterized protein	LRRC41	j
TCONS_00019330	XLOC_005690	ENSTNIT00000008890	ENSTNIG00000000166	-	-	nr2f2 (1 of 2)	p
TCONS_00082388	XLOC_027576	ENSTNIT00000000276	ENSTNIG00000000167	Neuronal pentraxin-1	Chromosome undetermined SCAF15021 whole genome shotgun sequence. (Fragment)	NPTX1 (2 of 2)	j
TCONS_00082389	XLOC_027576	ENSTNIT00000000276	ENSTNIG00000000167	Neuronal pentraxin-1	Uncharacterized protein (Fragment)	NPTX1 (2 of 2)	c
TCONS_00082387	XLOC_027576	ENSTNIT00000000276	ENSTNIG00000000167	Neuronal pentraxin-1	Chromosome undetermined SCAF15021 whole genome shotgun sequence. (Fragment)	NPTX1 (2 of 2)	j
TCONS_00013635	XLOC_004912	ENSTNIT00000001810	ENSTNIG00000000172	Arrestin domain-containing protein 3	Uncharacterized protein	-	j
TCONS_00014950	XLOC_004912	ENSTNIT00000001810	ENSTNIG00000000172	Arrestin domain-containing protein 3	Uncharacterized protein	-	=
TCONS_00034837	XLOC_011221	ENSTNIT00000000707	ENSTNIG00000000174	Zinc finger and SCAN domain-containing protein 30	Chromosome 18 SCAF13757 whole genome shotgun sequence. (Fragment)	si:dkeyp-75d2.5	o
TCONS_00033723	XLOC_011221	ENSTNIT00000000707	ENSTNIG00000000174	Zinc finger protein 41	Uncharacterized protein	si:dkeyp-75d2.5	p
TCONS_00034836	XLOC_011221	ENSTNIT00000000707	ENSTNIG00000000174	Zinc finger protein 568	Uncharacterized protein (Fragment)	si:dkeyp-75d2.5	o
TCONS_00032497	XLOC_011221	ENSTNIT00000000707	ENSTNIG00000000174	Zinc finger protein 233	Chromosome 18 SCAF13757 whole genome shotgun sequence	si:dkeyp-75d2.5	o
TCONS_00033720	XLOC_011221	ENSTNIT00000000707	ENSTNIG00000000174	Zinc finger protein 383	Chromosome 18 SCAF13757 whole genome shotgun sequence. (Fragment)	si:dkeyp-75d2.5	o
TCONS_00032496	XLOC_011221	ENSTNIT00000000707	ENSTNIG00000000174	Zinc finger protein 567	Uncharacterized protein (Fragment)	si:dkeyp-75d2.5	o
TCONS_00033719	XLOC_011221	ENSTNIT00000000707	ENSTNIG00000000174	Zinc finger protein 345	Uncharacterized protein (Fragment)	si:dkeyp-75d2.5	o
TCONS_00033721	XLOC_011221	ENSTNIT00000000707	ENSTNIG00000000174	Zinc finger protein 214	Chromosome 18 SCAF13757 whole genome shotgun sequence	si:dkeyp-75d2.5	o
TCONS_00034839	XLOC_011221	ENSTNIT00000000707	ENSTNIG00000000174	Zinc finger protein 214	Chromosome 18 SCAF13757 whole genome shotgun sequence	si:dkeyp-75d2.5	e
TCONS_00033722	XLOC_011221	ENSTNIT00000000707	ENSTNIG00000000174	Zinc finger protein 235	Chromosome 18 SCAF13757 whole genome shotgun sequence	si:dkeyp-75d2.5	o
TCONS_00034838	XLOC_011221	ENSTNIT00000000707	ENSTNIG00000000174	Zinc finger protein 282	Chromosome 18 SCAF13757 whole genome shotgun sequence	si:dkeyp-75d2.5	o
TCONS_00066270	XLOC_022347	ENSTNIT00000004084	ENSTNIG00000000179	Thyrotropin-releasing hormone receptor	Uncharacterized protein	-	j
TCONS_00067286	XLOC_022348	ENSTNIT00000004084	ENSTNIG00000000179	-	-	-	p
TCONS_00067285	XLOC_022347	ENSTNIT00000004084	ENSTNIG00000000179	Thyrotropin-releasing hormone receptor	Uncharacterized protein	-	j
TCONS_00067284	XLOC_022347	ENSTNIT00000004084	ENSTNIG00000000179	Thyrotropin-releasing hormone receptor	Uncharacterized protein	-	j
TCONS_00066271	XLOC_022347	ENSTNIT00000004084	ENSTNIG00000000179	Thyrotropin-releasing hormone receptor	Uncharacterized protein	-	j
TCONS_00007089	XLOC_002009	ENSTNIT00000002932	ENSTNIG00000000180	Major facilitator superfamily domain-containing protein 2A-B	Uncharacterized protein	mfsd2aa	j
TCONS_00008377	XLOC_002009	ENSTNIT00000002932	ENSTNIG00000000180	Major facilitator superfamily domain-containing protein 2A-B	Uncharacterized protein	mfsd2aa	j
TCONS_00007748	XLOC_002543	ENSTNIT00000002932	ENSTNIG00000000180	-	-	mfsd2aa	i
TCONS_00007749	XLOC_002543	ENSTNIT00000002932	ENSTNIG00000000180	Major facilitator superfamily domain-containing protein 2A-B	UPI000298E36E related cluster	mfsd2aa	x
TCONS_00007747	XLOC_002543	ENSTNIT00000002932	ENSTNIG00000000180	-	-	mfsd2aa	i
TCONS_00002015	XLOC_000053	ENSTNIT00000002649	ENSTNIG00000000182	Early growth response protein 1	Uncharacterized protein	egr1	e
TCONS_00004031	XLOC_000053	ENSTNIT00000002649	ENSTNIG00000000182	Early growth response protein 1	Uncharacterized protein	egr1	j
TCONS_00007988	XLOC_002757	ENSTNIT00000003169	ENSTNIG00000000183	Zinc finger protein 36 C3H1 type-like 3	Uncharacterized protein (Fragment)	ZFP36	o
TCONS_00007987	XLOC_002757	ENSTNIT00000003169	ENSTNIG00000000183	-	Uncharacterized protein (Fragment)	ZFP36	o
TCONS_00026526	XLOC_008896	ENSTNIT00000001363	ENSTNIG00000000184	Corticotropin-releasing factor receptor 2	Uncharacterized protein	CRHR2	j
TCONS_00026525	XLOC_008896	ENSTNIT00000001363	ENSTNIG00000000184	Corticotropin-releasing factor receptor 2	Uncharacterized protein	CRHR2	j
TCONS_00060602	XLOC_020716	ENSTNIT00000000183	ENSTNIG00000000185	E3 ubiquitin-protein ligase TTC3	Uncharacterized protein (Fragment)	ttc3	j
TCONS_00061700	XLOC_020716	ENSTNIT00000000183	ENSTNIG00000000185	E3 ubiquitin-protein ligase TTC3	Uncharacterized protein (Fragment)	ttc3	j
TCONS_00089089	XLOC_026303	ENSTNIT00000003230	ENSTNIG00000000187	-	Uncharacterized protein (Fragment)	-	j
TCONS_00072565	XLOC_026303	ENSTNIT00000003230	ENSTNIG00000000187	-	Uncharacterized protein (Fragment)	-	j
TCONS_00089090	XLOC_026303	ENSTNIT00000003230	ENSTNIG00000000187	Tetratricopeptide repeat protein 40	Uncharacterized protein (Fragment)	-	j
TCONS_00081072	XLOC_026303	ENSTNIT00000003230	ENSTNIG00000000187	-	Uncharacterized protein (Fragment)	-	c
TCONS_00072567	XLOC_026303	ENSTNIT00000003230	ENSTNIG00000000187	-	Uncharacterized protein (Fragment)	-	c
TCONS_00089088	XLOC_026303	ENSTNIT00000003230	ENSTNIG00000000187	-	Uncharacterized protein (Fragment)	-	j
TCONS_00072564	XLOC_026303	ENSTNIT00000003230	ENSTNIG00000000187	-	Uncharacterized protein (Fragment)	-	j
TCONS_00072568	XLOC_026303	ENSTNIT00000003230	ENSTNIG00000000187	-	Uncharacterized protein (Fragment)	-	j
TCONS_00090581	XLOC_028043	ENSTNIT00000003239	ENSTNIG00000000188	Homeobox protein OTX1 B	Uncharacterized protein (Fragment)	otx1a (1 of 2)	o
TCONS_00047039	XLOC_015817	ENSTNIT00000002939	ENSTNIG00000000189	Insulin-like growth factor-binding protein complex acid labile subunit	Uncharacterized protein (Fragment)	-	=
TCONS_00047040	XLOC_015818	ENSTNIT00000002939	ENSTNIG00000000189	-	-	-	p
TCONS_00076006	XLOC_029580	ENSTNIT00000001775	ENSTNIG00000000192	Potassium voltage-gated channel subfamily D member 2	Uncharacterized protein (Fragment)	-	=
TCONS_00004184	XLOC_000231	ENSTNIT00000003558	ENSTNIG00000000193	Neuroblast differentiation-associated protein AHNAK	Uncharacterized protein (Fragment)	ahnak (1 of 2)	o
TCONS_00002217	XLOC_000231	ENSTNIT00000003558	ENSTNIG00000000193	-	Uncharacterized protein (Fragment)	ahnak (1 of 2)	j
TCONS_00002216	XLOC_000231	ENSTNIT00000003558	ENSTNIG00000000193	Neuroblast differentiation-associated protein AHNAK	Uncharacterized protein (Fragment)	ahnak (1 of 2)	o
TCONS_00004185	XLOC_000231	ENSTNIT00000003558	ENSTNIG00000000193	-	Uncharacterized protein (Fragment)	ahnak (1 of 2)	e
TCONS_00004183	XLOC_000231	ENSTNIT00000003558	ENSTNIG00000000193	Neuroblast differentiation-associated protein AHNAK	Uncharacterized protein (Fragment)	ahnak (1 of 2)	e
TCONS_00058379	XLOC_019758	ENSTNIT00000000588	ENSTNIG00000000194	Acyl-CoA dehydrogenase family member 11	UPI0002990E1E related cluster	ccrl1b	x
TCONS_00059477	XLOC_019758	ENSTNIT00000000588	ENSTNIG00000000194	Acyl-CoA dehydrogenase family member 11	UPI0002990E1E related cluster	ccrl1b	x
TCONS_00090734	XLOC_028371	ENSTNIT00000002137	ENSTNIG00000000196	PDZ domain-containing protein 8	Uncharacterized protein	PDZD8	j
TCONS_00083216	XLOC_028371	ENSTNIT00000002137	ENSTNIG00000000196	PDZ domain-containing protein 8	Uncharacterized protein (Fragment)	PDZD8	j
TCONS_00090732	XLOC_028371	ENSTNIT00000002137	ENSTNIG00000000196	PDZ domain-containing protein 8	Uncharacterized protein (Fragment)	PDZD8	o
TCONS_00074853	XLOC_028371	ENSTNIT00000002137	ENSTNIG00000000196	PDZ domain-containing protein 8	Uncharacterized protein	PDZD8	j
TCONS_00090733	XLOC_028371	ENSTNIT00000002137	ENSTNIG00000000196	PDZ domain-containing protein 8	Uncharacterized protein	PDZD8	j
TCONS_00027950	XLOC_009443	ENSTNIT00000003889	ENSTNIG00000000198	Uncharacterized protein KIAA0753	Uncharacterized protein (Fragment)	KIAA0753	j
TCONS_00027949	XLOC_009443	ENSTNIT00000003889	ENSTNIG00000000198	Uncharacterized protein KIAA0753	Uncharacterized protein (Fragment)	KIAA0753	j
TCONS_00027132	XLOC_009443	ENSTNIT00000003889	ENSTNIG00000000198	Uncharacterized protein KIAA0753	Uncharacterized protein (Fragment)	KIAA0753	j
TCONS_00027131	XLOC_009443	ENSTNIT00000003889	ENSTNIG00000000198	Uncharacterized protein KIAA0753	Uncharacterized protein (Fragment)	KIAA0753	j
TCONS_00049455	XLOC_016431	ENSTNIT00000001697	ENSTNIG00000000199	Claudin-22	Claudin 33a	-	o
TCONS_00017131	XLOC_005997	ENSTNIT00000001624	ENSTNIG00000000200	Unconventional myosin-Vc	Uncharacterized protein	MYO5C	j
TCONS_00017128	XLOC_005997	ENSTNIT00000001519	ENSTNIG00000000200	Unconventional myosin-Vc	Uncharacterized protein	MYO5C	j
TCONS_00017130	XLOC_005997	ENSTNIT00000001519	ENSTNIG00000000200	Unconventional myosin-Vc	Uncharacterized protein	MYO5C	o
TCONS_00018402	XLOC_005997	ENSTNIT00000001519	ENSTNIG00000000200	Unconventional myosin-Vc	Uncharacterized protein	MYO5C	j
TCONS_00072478	XLOC_026223	ENSTNIT00000002908	ENSTNIG00000000201	Dual specificity protein phosphatase 14	Uncharacterized protein (Fragment)	-	c
TCONS_00072479	XLOC_026223	ENSTNIT00000002908	ENSTNIG00000000201	Dual specificity protein phosphatase 14	Uncharacterized protein (Fragment)	-	o
TCONS_00008501	XLOC_002144	ENSTNIT00000000781	ENSTNIG00000000202	Heme-binding protein 1	Uncharacterized protein (Fragment)	soul3	=
TCONS_00007233	XLOC_002144	ENSTNIT00000000781	ENSTNIG00000000202	Heme-binding protein 1	Uncharacterized protein (Fragment)	soul3	j
TCONS_00005871	XLOC_002144	ENSTNIT00000000781	ENSTNIG00000000202	-	Uncharacterized protein (Fragment)	soul3	c
TCONS_00007232	XLOC_002144	ENSTNIT00000000781	ENSTNIG00000000202	-	Uncharacterized protein (Fragment)	soul3	j
TCONS_00005872	XLOC_002144	ENSTNIT00000000781	ENSTNIG00000000202	Heme-binding protein 1	Uncharacterized protein (Fragment)	soul3	c
TCONS_00034240	XLOC_011632	ENSTNIT00000002962	ENSTNIG00000000203	Hsp90 co-chaperone Cdc37	Uncharacterized protein (Fragment)	CDC37 (1 of 2)	j
TCONS_00035217	XLOC_011632	ENSTNIT00000002962	ENSTNIG00000000203	Hsp90 co-chaperone Cdc37	Uncharacterized protein (Fragment)	CDC37 (1 of 2)	j
TCONS_00034239	XLOC_011632	ENSTNIT00000002962	ENSTNIG00000000203	Hsp90 co-chaperone Cdc37	Chromosome 18 SCAF14547 whole genome shotgun sequence. (Fragment)	CDC37 (1 of 2)	j
TCONS_00035216	XLOC_011632	ENSTNIT00000002962	ENSTNIG00000000203	Hsp90 co-chaperone Cdc37	Uncharacterized protein (Fragment)	CDC37 (1 of 2)	j
TCONS_00020193	XLOC_006568	ENSTNIT00000002811	ENSTNIG00000000204	Uncharacterized protein C11orf89 homolog	Uncharacterized protein	-	=
TCONS_00019111	XLOC_006568	ENSTNIT00000002811	ENSTNIG00000000204	Uncharacterized protein C11orf89 homolog	Uncharacterized protein	-	o
TCONS_00019733	XLOC_006121	ENSTNIT00000002811	ENSTNIG00000000204	Non-muscle caldesmon	UPI00032A37E0 related cluster	-	x
TCONS_00052606	XLOC_018097	ENSTNIT00000002394	ENSTNIG00000000205	Transmembrane protein 230	Uncharacterized protein	TMEM230	j
TCONS_00053696	XLOC_018097	ENSTNIT00000002394	ENSTNIG00000000205	Transmembrane protein 230	Uncharacterized protein	TMEM230	j
TCONS_00054595	XLOC_018097	ENSTNIT00000002394	ENSTNIG00000000205	Transmembrane protein 230	Uncharacterized protein	TMEM230	j
TCONS_00045710	XLOC_015324	ENSTNIT00000001590	ENSTNIG00000000209	Eyes absent homolog 3	Chromosome 21 SCAF11909 whole genome shotgun sequence. (Fragment)	eya3 (1 of 2)	c
TCONS_00042818	XLOC_013696	ENSTNIT00000000359	ENSTNIG00000000210	-	-	C8orf33	i
TCONS_00040913	XLOC_013696	ENSTNIT00000000359	ENSTNIG00000000210	-	-	C8orf33	i
TCONS_00042028	XLOC_012950	ENSTNIT00000000359	ENSTNIG00000000210	-	-	C8orf33	i
TCONS_00038073	XLOC_012950	ENSTNIT00000000359	ENSTNIG00000000210	UPF0488 protein C8orf33 homolog	Uncharacterized protein (Fragment)	C8orf33	j
TCONS_00040004	XLOC_012950	ENSTNIT00000000359	ENSTNIG00000000210	-	-	C8orf33	i
TCONS_00038205	XLOC_013059	ENSTNIT00000001956	ENSTNIG00000000211	Sodium leak channel non-selective protein	Uncharacterized protein	nalcn (1 of 3)	j
TCONS_00038206	XLOC_013059	ENSTNIT00000001956	ENSTNIG00000000211	Sodium leak channel non-selective protein	Chromosome 2 SCAF14990 whole genome shotgun sequence	nalcn (1 of 3)	j
TCONS_00091199	XLOC_028935	ENSTNIT00000004865	ENSTNIG00000000212	Interferon-inducible GTPase 5	Uncharacterized protein (Fragment)	-	=
TCONS_00070758	XLOC_024496	ENSTNIT00000001330	ENSTNIG00000000216	Transcription factor A mitochondrial	Uncharacterized protein (Fragment)	-	=
TCONS_00068931	XLOC_023042	ENSTNIT00000003425	ENSTNIG00000000217	Cytochrome b	Cytochrome b	MT-ND6	o
TCONS_00084508	XLOC_029593	ENSTNIT00000003225	ENSTNIG00000000218	Trace amine-associated receptor 1	Uncharacterized protein	TAAR1 (6 of 15)	o
TCONS_00084509	XLOC_029593	ENSTNIT00000003225	ENSTNIG00000000218	Trace amine-associated receptor 4	Uncharacterized protein	TAAR1 (6 of 15)	c
TCONS_00059823	XLOC_020116	ENSTNIT00000001857	ENSTNIG00000000220	Diamine acetyltransferase 2	Uncharacterized protein (Fragment)	sat2b	=
TCONS_00062103	XLOC_020116	ENSTNIT00000001857	ENSTNIG00000000220	Diamine acetyltransferase 2	Uncharacterized protein	sat2b	j
TCONS_00074575	XLOC_027968	ENSTNIT00000003392	ENSTNIG00000000221	Gem-associated protein 6	Uncharacterized protein	GEMIN6	=
TCONS_00026503	XLOC_008878	ENSTNIT00000003439	ENSTNIG00000000222	CCAAT/enhancer-binding protein delta	Uncharacterized protein (Fragment)	cebpd	o
TCONS_00026237	XLOC_008878	ENSTNIT00000003439	ENSTNIG00000000222	CCAAT/enhancer-binding protein delta	Uncharacterized protein (Fragment)	cebpd	o
TCONS_00025907	XLOC_008878	ENSTNIT00000003439	ENSTNIG00000000222	CCAAT/enhancer-binding protein delta	Uncharacterized protein (Fragment)	cebpd	o
TCONS_00086158	XLOC_032065	ENSTNIT00000000153	ENSTNIG00000000223	-	-	dnd (2 of 2)	p
TCONS_00076437	XLOC_029943	ENSTNIT00000000153	ENSTNIG00000000223	Dead end protein 1	Uncharacterized protein	dnd (2 of 2)	j
TCONS_00076436	XLOC_029943	ENSTNIT00000000153	ENSTNIG00000000223	Dead end protein 1	Uncharacterized protein	dnd (2 of 2)	j
TCONS_00021139	XLOC_007579	ENSTNIT00000001728	ENSTNIG00000000224	Interleukin-1 receptor-associated kinase 1-binding protein 1 homolog	Uncharacterized protein (Fragment)	irak1bp1	=
TCONS_00023069	XLOC_007579	ENSTNIT00000001728	ENSTNIG00000000224	Interleukin-1 receptor-associated kinase 1-binding protein 1 homolog	Uncharacterized protein (Fragment)	irak1bp1	j
TCONS_00021138	XLOC_007579	ENSTNIT00000001728	ENSTNIG00000000224	Interleukin-1 receptor-associated kinase 1-binding protein 1 homolog	Uncharacterized protein (Fragment)	irak1bp1	j
TCONS_00022193	XLOC_007579	ENSTNIT00000001728	ENSTNIG00000000224	Interleukin-1 receptor-associated kinase 1-binding protein 1 homolog	Uncharacterized protein (Fragment)	irak1bp1	j
TCONS_00076545	XLOC_030111	ENSTNIT00000003227	ENSTNIG00000000225	Nuclear RNA export factor 1	Uncharacterized protein (Fragment)	-	=
TCONS_00052435	XLOC_017974	ENSTNIT00000003585	ENSTNIG00000000226	-	Uncharacterized protein (Fragment)	tnfrsfa	j
TCONS_00052436	XLOC_017974	ENSTNIT00000003585	ENSTNIG00000000226	Tumor necrosis factor receptor superfamily member 26	Uncharacterized protein (Fragment)	tnfrsfa	j
TCONS_00054459	XLOC_017974	ENSTNIT00000003585	ENSTNIG00000000226	-	Uncharacterized protein (Fragment)	tnfrsfa	c
TCONS_00053552	XLOC_017974	ENSTNIT00000003585	ENSTNIG00000000226	-	Uncharacterized protein (Fragment)	tnfrsfa	j
TCONS_00054458	XLOC_017974	ENSTNIT00000003585	ENSTNIG00000000226	-	Uncharacterized protein (Fragment)	tnfrsfa	o
TCONS_00049925	XLOC_016818	ENSTNIT00000002720	ENSTNIG00000000227	Proteasome assembly chaperone 3	Uncharacterized protein	psmg3	j
TCONS_00000846	XLOC_000718	ENSTNIT00000001994	ENSTNIG00000000228	Insulin-like growth factor-binding protein 1	Uncharacterized protein	igfbp1a	j
TCONS_00005286	XLOC_001369	ENSTNIT00000001115	ENSTNIG00000000230	Relaxin-3	Relaxin family locus A type 1	insl5a	j
TCONS_00001661	XLOC_001369	ENSTNIT00000001115	ENSTNIG00000000230	Relaxin-3	Relaxin family locus A type 1	insl5a	=
TCONS_00080958	XLOC_026204	ENSTNIT00000002869	ENSTNIG00000000233	Homeobox protein goosecoid	Uncharacterized protein (Fragment)	dharma	c
TCONS_00050065	XLOC_016946	ENSTNIT00000002793	ENSTNIG00000000236	Tripartite motif-containing protein 16	Chromosome 3 SCAF13691 whole genome shotgun sequence. (Fragment)	zgc:195001	j
TCONS_00050064	XLOC_016946	ENSTNIT00000002793	ENSTNIG00000000236	Tripartite motif-containing protein 16	Chromosome 3 SCAF13691 whole genome shotgun sequence. (Fragment)	zgc:195001	j
TCONS_00047484	XLOC_016163	ENSTNIT00000002478	ENSTNIG00000000237	Suppressor of cytokine signaling 3	Uncharacterized protein	socs3a	c
TCONS_00050612	XLOC_016163	ENSTNIT00000002478	ENSTNIG00000000237	Suppressor of cytokine signaling 3	Uncharacterized protein	socs3a	j
TCONS_00027989	XLOC_009474	ENSTNIT00000003077	ENSTNIG00000000238	Exosome complex component RRP46	Uncharacterized protein	exosc5	j
TCONS_00027173	XLOC_009474	ENSTNIT00000003077	ENSTNIG00000000238	Exosome complex component RRP46	Uncharacterized protein	exosc5	j
TCONS_00027988	XLOC_009474	ENSTNIT00000003077	ENSTNIG00000000238	Exosome complex component RRP46	Uncharacterized protein	exosc5	j
TCONS_00065238	XLOC_021236	ENSTNIT00000003801	ENSTNIG00000000239	Protein DBF4 homolog A	UPI000298C64F related cluster	dbf4	j
TCONS_00064225	XLOC_021236	ENSTNIT00000003801	ENSTNIG00000000239	Protein DBF4 homolog A	UPI00022B4082 related cluster	dbf4	j
TCONS_00000185	XLOC_000155	ENSTNIT00000004235	ENSTNIG00000000243	C1GALT1-specific chaperone 1	Uncharacterized protein	c1galt1c1	=
TCONS_00004116	XLOC_000155	ENSTNIT00000004235	ENSTNIG00000000243	C1GALT1-specific chaperone 1	Uncharacterized protein	c1galt1c1	j
TCONS_00061263	XLOC_020367	ENSTNIT00000001177	ENSTNIG00000000244	-	Uncharacterized protein	zgc:162320	j
TCONS_00061264	XLOC_020367	ENSTNIT00000001177	ENSTNIG00000000244	-	Uncharacterized protein	zgc:162320	j
TCONS_00062333	XLOC_020367	ENSTNIT00000001177	ENSTNIG00000000244	Ena/VASP-like protein	Uncharacterized protein	zgc:162320	c
TCONS_00062335	XLOC_020367	ENSTNIT00000001177	ENSTNIG00000000244	Vasodilator-stimulated phosphoprotein	Uncharacterized protein	zgc:162320	c
TCONS_00027422	XLOC_009021	ENSTNIT00000003138	ENSTNIG00000000245	Cell surface glycoprotein MUC18	Uncharacterized protein (Fragment)	MCAM (1 of 3)	j
TCONS_00026617	XLOC_009021	ENSTNIT00000003138	ENSTNIG00000000245	Cell surface glycoprotein MUC18	Uncharacterized protein (Fragment)	MCAM (1 of 3)	j
TCONS_00027421	XLOC_009021	ENSTNIT00000003138	ENSTNIG00000000245	Cell surface glycoprotein MUC18	Uncharacterized protein (Fragment)	MCAM (1 of 3)	j
TCONS_00028289	XLOC_009021	ENSTNIT00000003138	ENSTNIG00000000245	Cell surface glycoprotein MUC18	Uncharacterized protein (Fragment)	MCAM (1 of 3)	c
TCONS_00026619	XLOC_009021	ENSTNIT00000003138	ENSTNIG00000000245	Cell surface glycoprotein MUC18	Uncharacterized protein (Fragment)	MCAM (1 of 3)	j
TCONS_00026618	XLOC_009021	ENSTNIT00000003138	ENSTNIG00000000245	Cell surface glycoprotein MUC18	Uncharacterized protein (Fragment)	MCAM (1 of 3)	j
TCONS_00027423	XLOC_009021	ENSTNIT00000003138	ENSTNIG00000000245	Cell surface glycoprotein MUC18	Uncharacterized protein (Fragment)	MCAM (1 of 3)	j
TCONS_00026616	XLOC_009021	ENSTNIT00000003138	ENSTNIG00000000245	Cell surface glycoprotein MUC18	Uncharacterized protein (Fragment)	MCAM (1 of 3)	c
TCONS_00071160	XLOC_024969	ENSTNIT00000000625	ENSTNIG00000000246	Tumor protein D54	Uncharacterized protein	tpd52l2a	j
TCONS_00088061	XLOC_024969	ENSTNIT00000000625	ENSTNIG00000000246	Tumor protein D54	Uncharacterized protein	tpd52l2a	j
TCONS_00079618	XLOC_024969	ENSTNIT00000000625	ENSTNIG00000000246	-	Uncharacterized protein	tpd52l2a	c
TCONS_00071161	XLOC_024969	ENSTNIT00000000625	ENSTNIG00000000246	-	Uncharacterized protein	tpd52l2a	j
TCONS_00056052	XLOC_018530	ENSTNIT00000000866	ENSTNIG00000000247	Tripartite motif-containing protein 66	Uncharacterized protein (Fragment)	trim66	c
TCONS_00056051	XLOC_018530	ENSTNIT00000000866	ENSTNIG00000000247	-	UPI000298F938 related cluster	trim66	j
TCONS_00007040	XLOC_001975	ENSTNIT00000000147	ENSTNIG00000000248	Insulinoma-associated protein 2	Uncharacterized protein	INSM2	e
TCONS_00007041	XLOC_001975	ENSTNIT00000000147	ENSTNIG00000000248	Insulinoma-associated protein 1	Uncharacterized protein (Fragment)	INSM2	j
TCONS_00080306	XLOC_025548	ENSTNIT00000000824	ENSTNIG00000000249	CDC42 small effector protein 1	Uncharacterized protein	cdc42se1 (1 of 2)	j
TCONS_00088541	XLOC_025548	ENSTNIT00000000824	ENSTNIG00000000249	-	-	cdc42se1 (1 of 2)	p
TCONS_00088540	XLOC_025548	ENSTNIT00000000824	ENSTNIG00000000249	CDC42 small effector protein 1	Uncharacterized protein	cdc42se1 (1 of 2)	j
TCONS_00021479	XLOC_006970	ENSTNIT00000000518	ENSTNIG00000000253	A-kinase anchor protein 12	Uncharacterized protein	akap12b	j
TCONS_00022514	XLOC_006970	ENSTNIT00000000518	ENSTNIG00000000253	A-kinase anchor protein 12	Uncharacterized protein	akap12b	j
TCONS_00063098	XLOC_021201	ENSTNIT00000000304	ENSTNIG00000000255	RNA-binding protein 12B-A	Uncharacterized protein	-	o
TCONS_00063099	XLOC_021201	ENSTNIT00000000304	ENSTNIG00000000255	-	Chromosome 8 SCAF15044 whole genome shotgun sequence	-	o
TCONS_00041982	XLOC_012911	ENSTNIT00000001151	ENSTNIG00000000256	Parvalbumin thymic CPV3	Uncharacterized protein	pvalb9	j
TCONS_00079284	XLOC_024659	ENSTNIT00000002672	ENSTNIG00000000257	-	Uncharacterized protein (Fragment)	-	o
TCONS_00021191	XLOC_007618	ENSTNIT00000002488	ENSTNIG00000000258	Tudor domain-containing protein 15	Uncharacterized protein (Fragment)	TDRD15	j
TCONS_00022236	XLOC_007618	ENSTNIT00000002488	ENSTNIG00000000258	Tudor domain-containing protein 15	Uncharacterized protein (Fragment)	TDRD15	j
TCONS_00021192	XLOC_007618	ENSTNIT00000002488	ENSTNIG00000000258	Tudor domain-containing protein 15	Uncharacterized protein (Fragment)	TDRD15	j
TCONS_00022237	XLOC_007618	ENSTNIT00000002488	ENSTNIG00000000258	Tudor domain-containing protein 15	Uncharacterized protein (Fragment)	TDRD15	j
TCONS_00020034	XLOC_006420	ENSTNIT00000003463	ENSTNIG00000000259	Troponin I fast skeletal muscle	Uncharacterized protein (Fragment)	tnni1al	j
TCONS_00091960	XLOC_029911	ENSTNIT00000000267	ENSTNIG00000000261	Leucine-rich repeat-containing protein 27	Uncharacterized protein	LRRC27	j
TCONS_00091961	XLOC_029911	ENSTNIT00000000267	ENSTNIG00000000261	Leucine-rich repeat-containing protein 27	Uncharacterized protein	LRRC27	j
TCONS_00045346	XLOC_014920	ENSTNIT00000001137	ENSTNIG00000000262	TLR4 interactor with leucine rich repeats	Chromosome 21 SCAF14577 whole genome shotgun sequence	-	j
TCONS_00044842	XLOC_014920	ENSTNIT00000001137	ENSTNIG00000000262	TLR4 interactor with leucine rich repeats	Chromosome 21 SCAF14577 whole genome shotgun sequence	-	e
TCONS_00045347	XLOC_014920	ENSTNIT00000001137	ENSTNIG00000000262	TLR4 interactor with leucine rich repeats	Chromosome 21 SCAF14577 whole genome shotgun sequence	-	j
TCONS_00071307	XLOC_025086	ENSTNIT00000002184	ENSTNIG00000000263	E3 ubiquitin-protein ligase RNF123	Uncharacterized protein	rnf123	j
TCONS_00027300	XLOC_009590	ENSTNIT00000001978	ENSTNIG00000000265	-	Uncharacterized protein	-	j
TCONS_00028145	XLOC_009590	ENSTNIT00000001978	ENSTNIG00000000265	-	Uncharacterized protein	-	j
TCONS_00002580	XLOC_000501	ENSTNIT00000018771	ENSTNIG00000000267	Tropomyosin alpha-1 chain	Uncharacterized protein	tpm4a	j
TCONS_00002579	XLOC_000501	ENSTNIT00000018771	ENSTNIG00000000267	Tropomyosin alpha-1 chain	Uncharacterized protein	tpm4a	j
TCONS_00002578	XLOC_000501	ENSTNIT00000018771	ENSTNIG00000000267	Tropomyosin alpha-1 chain	Chromosome 1 SCAF14995 whole genome shotgun sequence. (Fragment)	tpm4a	j
TCONS_00002581	XLOC_000501	ENSTNIT00000004144	ENSTNIG00000000267	Tropomyosin alpha-4 chain	Uncharacterized protein	tpm4a	=
TCONS_00004423	XLOC_000501	ENSTNIT00000018771	ENSTNIG00000000267	Tropomyosin alpha-1 chain	Chromosome 1 SCAF14995 whole genome shotgun sequence. (Fragment)	tpm4a	j
TCONS_00002577	XLOC_000501	ENSTNIT00000018771	ENSTNIG00000000267	Tropomyosin beta chain	Chromosome 1 SCAF14995 whole genome shotgun sequence. (Fragment)	tpm4a	j
TCONS_00000562	XLOC_000502	ENSTNIT00000018771	ENSTNIG00000000267	-	-	tpm4a	p
TCONS_00011642	XLOC_004013	ENSTNIT00000000920	ENSTNIG00000000268	-	Interleukin-20	IL20	o
TCONS_00011640	XLOC_004013	ENSTNIT00000000920	ENSTNIG00000000268	-	Interleukin-20	IL20	c
TCONS_00042171	XLOC_013104	ENSTNIT00000002312	ENSTNIG00000000271	POU domain class 3 transcription factor 3-B	Uncharacterized protein	pou3f3a	o
TCONS_00040186	XLOC_013104	ENSTNIT00000002312	ENSTNIG00000000271	POU domain class 3 transcription factor 3-B	Uncharacterized protein	pou3f3a	e
TCONS_00042172	XLOC_013104	ENSTNIT00000002312	ENSTNIG00000000271	POU domain class 3 transcription factor 3-A	Uncharacterized protein	pou3f3a	o
TCONS_00017433	XLOC_006240	ENSTNIT00000004207	ENSTNIG00000000274	Peroxisomal coenzyme A diphosphatase NUDT7	Uncharacterized protein (Fragment)	NUDT7	=
TCONS_00017431	XLOC_006240	ENSTNIT00000001413	ENSTNIG00000000274	Peroxisomal coenzyme A diphosphatase NUDT7	Uncharacterized protein (Fragment)	NUDT7	=
TCONS_00018710	XLOC_006240	ENSTNIT00000001413	ENSTNIG00000000274	-	-	NUDT7	o
TCONS_00008524	XLOC_002161	ENSTNIT00000002238	ENSTNIG00000000275	B2 bradykinin receptor	Uncharacterized protein	bdkrb1	o
TCONS_00087062	XLOC_023888	ENSTNIT00000001013	ENSTNIG00000000276	Potassium voltage-gated channel subfamily A member 5	Uncharacterized protein	KCNA5	e
TCONS_00087063	XLOC_023888	ENSTNIT00000001013	ENSTNIG00000000276	Potassium voltage-gated channel subfamily A member 5	Uncharacterized protein	KCNA5	c
TCONS_00025021	XLOC_007906	ENSTNIT00000004055	ENSTNIG00000000277	-	-	-	x
TCONS_00025375	XLOC_008277	ENSTNIT00000004055	ENSTNIG00000000277	Zinc finger protein 684	UPI000298AC03 related cluster	-	e
TCONS_00024591	XLOC_008277	ENSTNIT00000004055	ENSTNIG00000000277	Zinc finger protein 234	Uncharacterized protein (Fragment)	-	c
TCONS_00025374	XLOC_008277	ENSTNIT00000004055	ENSTNIG00000000277	-	-	-	i
TCONS_00025373	XLOC_008277	ENSTNIT00000004055	ENSTNIG00000000277	Zinc finger protein 239	Uncharacterized protein (Fragment)	-	o
TCONS_00024116	XLOC_008700	ENSTNIT00000002884	ENSTNIG00000000278	-	-	MTERFD2	p
TCONS_00023962	XLOC_008493	ENSTNIT00000002884	ENSTNIG00000000278	mTERF domain-containing protein 2	Uncharacterized protein (Fragment)	MTERFD2	j
TCONS_00048855	XLOC_015934	ENSTNIT00000002996	ENSTNIG00000000279	Dystrophin	Uncharacterized protein	dmd (1 of 2)	j
TCONS_00050405	XLOC_015934	ENSTNIT00000002996	ENSTNIG00000000279	Dystrophin	Uncharacterized protein	dmd (1 of 2)	c
TCONS_00048856	XLOC_015934	ENSTNIT00000002996	ENSTNIG00000000279	Dystrophin	Uncharacterized protein	dmd (1 of 2)	j
TCONS_00048854	XLOC_015934	ENSTNIT00000002996	ENSTNIG00000000279	Dystrophin	Uncharacterized protein	dmd (1 of 2)	j
TCONS_00006990	XLOC_001942	ENSTNIT00000002881	ENSTNIG00000000280	-	Uncharacterized protein	pth2	j
TCONS_00038336	XLOC_013173	ENSTNIT00000003603	ENSTNIG00000000282	Cytochrome c-b	Cytochrome c-b	-	=
TCONS_00038204	XLOC_013059	ENSTNIT00000002919	ENSTNIG00000000284	Sodium leak channel non-selective protein	Uncharacterized protein	nalcn (2 of 3)	j
TCONS_00042114	XLOC_013059	ENSTNIT00000002919	ENSTNIG00000000284	Sodium leak channel non-selective protein	Uncharacterized protein	nalcn (2 of 3)	j
TCONS_00040113	XLOC_013059	ENSTNIT00000002919	ENSTNIG00000000284	Sodium leak channel non-selective protein	Uncharacterized protein	nalcn (2 of 3)	j
TCONS_00025486	XLOC_008418	ENSTNIT00000004199	ENSTNIG00000000285	Artemin	Uncharacterized protein (Fragment)	artna	=
TCONS_00085047	XLOC_030161	ENSTNIT00000004145	ENSTNIG00000000286	-	Uncharacterized protein (Fragment)	-	o
TCONS_00076582	XLOC_030161	ENSTNIT00000004145	ENSTNIG00000000286	-	Uncharacterized protein (Fragment)	-	=
TCONS_00018873	XLOC_006374	ENSTNIT00000000428	ENSTNIG00000000287	Dimethylaniline monooxygenase N-oxide-forming 5	Dimethylaniline monooxygenase N-oxide-forming	-	j
TCONS_00017587	XLOC_006374	ENSTNIT00000000428	ENSTNIG00000000287	Dimethylaniline monooxygenase N-oxide-forming 5	Chromosome 13 SCAF14555 whole genome shotgun sequence. (Fragment)	-	j
TCONS_00018872	XLOC_006374	ENSTNIT00000000428	ENSTNIG00000000287	Dimethylaniline monooxygenase N-oxide-forming 5	Dimethylaniline monooxygenase N-oxide-forming	-	j
TCONS_00017585	XLOC_006374	ENSTNIT00000000428	ENSTNIG00000000287	Dimethylaniline monooxygenase N-oxide-forming 5	Dimethylaniline monooxygenase N-oxide-forming	-	j
TCONS_00017586	XLOC_006374	ENSTNIT00000000428	ENSTNIG00000000287	Dimethylaniline monooxygenase N-oxide-forming 5	Chromosome 13 SCAF14555 whole genome shotgun sequence. (Fragment)	-	j
TCONS_00019987	XLOC_006374	ENSTNIT00000000428	ENSTNIG00000000287	Dimethylaniline monooxygenase N-oxide-forming 5	Chromosome 13 SCAF14555 whole genome shotgun sequence. (Fragment)	-	j
TCONS_00049816	XLOC_016736	ENSTNIT00000002709	ENSTNIG00000000288	Somatostatin receptor type 2	Uncharacterized protein	SSTR2 (2 of 2)	o
TCONS_00028944	XLOC_009617	ENSTNIT00000000440	ENSTNIG00000000289	Single-pass membrane and coiled-coil domain-containing protein 4	Single-pass membrane and coiled-coil domain-containing protein 4	SMCO4	j
TCONS_00005330	XLOC_001409	ENSTNIT00000001445	ENSTNIG00000000290	Putative gamma-glutamyltransferase YwrD	Uncharacterized protein	-	j
TCONS_00001693	XLOC_001409	ENSTNIT00000001445	ENSTNIG00000000290	Putative gamma-glutamyltransferase YwrD	Uncharacterized protein	-	j
TCONS_00005331	XLOC_001409	ENSTNIT00000001445	ENSTNIG00000000290	Putative gamma-glutamyltransferase YwrD	Uncharacterized protein	-	j
TCONS_00011754	XLOC_004090	ENSTNIT00000003117	ENSTNIG00000000291	-	Odorant receptor	-	c
TCONS_00052321	XLOC_017902	ENSTNIT00000000766	ENSTNIG00000000292	Muscle-related coiled-coil protein	Uncharacterized protein	murcb	o
TCONS_00052320	XLOC_017902	ENSTNIT00000000766	ENSTNIG00000000292	Muscle-related coiled-coil protein	Uncharacterized protein	murcb	o
TCONS_00053456	XLOC_017902	ENSTNIT00000000766	ENSTNIG00000000292	Muscle-related coiled-coil protein	Uncharacterized protein	murcb	o
TCONS_00083238	XLOC_028388	ENSTNIT00000004073	ENSTNIG00000000293	Zinc finger protein 839	UPI000329D4F4 related cluster	znf839	j
TCONS_00074874	XLOC_028388	ENSTNIT00000004073	ENSTNIG00000000293	Zinc finger protein 839	Uncharacterized protein (Fragment)	znf839	j
TCONS_00083237	XLOC_028388	ENSTNIT00000004073	ENSTNIG00000000293	Zinc finger protein 839	UPI000329D4F4 related cluster	znf839	j
TCONS_00048250	XLOC_016735	ENSTNIT00000002458	ENSTNIG00000000294	Mediator of RNA polymerase II transcription subunit 9	Uncharacterized protein (Fragment)	MED9	=
TCONS_00048225	XLOC_016718	ENSTNIT00000000799	ENSTNIG00000000295	IQ domain-containing protein K	Uncharacterized protein	IQCK	j
TCONS_00051194	XLOC_016718	ENSTNIT00000000799	ENSTNIG00000000295	IQ domain-containing protein K	Uncharacterized protein	IQCK	j
TCONS_00065049	XLOC_021060	ENSTNIT00000018742	ENSTNIG00000000298	Hepcidin	Uncharacterized protein	-	j
TCONS_00088060	XLOC_024968	ENSTNIT00000004132	ENSTNIG00000000299	Serine protease 30	Uncharacterized protein	-	j
TCONS_00088059	XLOC_024968	ENSTNIT00000004132	ENSTNIG00000000299	Tryptase	Uncharacterized protein	-	j
TCONS_00071399	XLOC_025171	ENSTNIT00000001070	ENSTNIG00000000300	-	Uncharacterized protein (Fragment)	-	c
TCONS_00071400	XLOC_025171	ENSTNIT00000001070	ENSTNIG00000000300	Lysine-specific demethylase 6B	Chromosome undetermined SCAF4155 whole genome shotgun sequence. (Fragment)	-	j
TCONS_00069523	XLOC_023507	ENSTNIT00000004170	ENSTNIG00000000304	C-type lectin domain family 17 member A	Uncharacterized protein (Fragment)	-	j
TCONS_00050923	XLOC_016476	ENSTNIT00000001289	ENSTNIG00000000305	Stonustoxin subunit alpha	UPI000298D4B0 related cluster	-	j
TCONS_00080199	XLOC_025484	ENSTNIT00000002674	ENSTNIG00000000310	Low choriolytic enzyme	Uncharacterized protein (Fragment)	-	j
TCONS_00071708	XLOC_025484	ENSTNIT00000002674	ENSTNIG00000000310	-	Uncharacterized protein (Fragment)	-	j
TCONS_00080580	XLOC_025830	ENSTNIT00000003215	ENSTNIG00000000311	Potassium channel subfamily K member 5	Uncharacterized protein	kcnk5a	j
TCONS_00072073	XLOC_025830	ENSTNIT00000003215	ENSTNIG00000000311	Potassium channel subfamily K member 5	Uncharacterized protein	kcnk5a	j
TCONS_00088728	XLOC_025830	ENSTNIT00000003215	ENSTNIG00000000311	Potassium channel subfamily K member 5	Uncharacterized protein	kcnk5a	j
TCONS_00080581	XLOC_025830	ENSTNIT00000003215	ENSTNIG00000000311	Potassium channel subfamily K member 5	Uncharacterized protein	kcnk5a	j
TCONS_00032357	XLOC_011113	ENSTNIT00000001128	ENSTNIG00000000313	FH2 domain-containing protein 1	Chromosome 18 SCAF14485 whole genome shotgun sequence. (Fragment)	fhdc1	j
TCONS_00033590	XLOC_011113	ENSTNIT00000001128	ENSTNIG00000000313	FH2 domain-containing protein 1	Chromosome 18 SCAF14485 whole genome shotgun sequence. (Fragment)	fhdc1	j
TCONS_00034737	XLOC_011113	ENSTNIT00000001128	ENSTNIG00000000313	FH2 domain-containing protein 1	Chromosome 18 SCAF14485 whole genome shotgun sequence. (Fragment)	fhdc1	j
TCONS_00034736	XLOC_011113	ENSTNIT00000001128	ENSTNIG00000000313	FH2 domain-containing protein 1	Chromosome 18 SCAF14485 whole genome shotgun sequence. (Fragment)	fhdc1	j
TCONS_00076149	XLOC_029700	ENSTNIT00000003298	ENSTNIG00000000315	Nuclear factor interleukin-3-regulated protein	Uncharacterized protein	nfil3	o
TCONS_00084650	XLOC_029700	ENSTNIT00000003298	ENSTNIG00000000315	Nuclear factor interleukin-3-regulated protein	Uncharacterized protein	nfil3	o
TCONS_00091749	XLOC_029700	ENSTNIT00000003298	ENSTNIG00000000315	Nuclear factor interleukin-3-regulated protein	Uncharacterized protein	nfil3	o
TCONS_00070061	XLOC_023965	ENSTNIT00000002668	ENSTNIG00000000316	RNA-binding protein 4.1	Uncharacterized protein	rbm4.2	j
TCONS_00087142	XLOC_023965	ENSTNIT00000002668	ENSTNIG00000000316	RNA-binding protein 4.1	Uncharacterized protein	rbm4.2	j
TCONS_00040410	XLOC_013285	ENSTNIT00000002773	ENSTNIG00000000318	E3 SUMO-protein ligase RanBP2 (Fragment)	Chromosome 2 SCAF9897 whole genome shotgun sequence	RANBP2 (2 of 2)	j
TCONS_00038457	XLOC_013285	ENSTNIT00000002773	ENSTNIG00000000318	E3 SUMO-protein ligase RanBP2 (Fragment)	Chromosome 2 SCAF9897 whole genome shotgun sequence	RANBP2 (2 of 2)	j
TCONS_00042376	XLOC_013285	ENSTNIT00000002773	ENSTNIG00000000318	E3 SUMO-protein ligase RanBP2	Chromosome 2 SCAF9897 whole genome shotgun sequence	RANBP2 (2 of 2)	j
TCONS_00054242	XLOC_017752	ENSTNIT00000003343	ENSTNIG00000000319	Relaxin-3	Relaxin 3 isoform c	rln1	j
TCONS_00053281	XLOC_017752	ENSTNIT00000003343	ENSTNIG00000000319	Relaxin-3	Relaxin family locus B	rln1	=
TCONS_00053280	XLOC_017752	ENSTNIT00000003343	ENSTNIG00000000319	-	Relaxin family locus B	rln1	o
TCONS_00033363	XLOC_010917	ENSTNIT00000001160	ENSTNIG00000000320	-	UPI000298BD79 related cluster	-	o
TCONS_00032140	XLOC_010917	ENSTNIT00000001160	ENSTNIG00000000320	-	UPI000329ECF1 related cluster	-	o
TCONS_00034556	XLOC_010917	ENSTNIT00000001160	ENSTNIG00000000320	Zinc finger protein 235	Uncharacterized protein (Fragment)	-	j
TCONS_00032141	XLOC_010917	ENSTNIT00000001160	ENSTNIG00000000320	Zinc finger protein 227	Uncharacterized protein (Fragment)	-	c
TCONS_00032144	XLOC_010917	ENSTNIT00000001160	ENSTNIG00000000320	Zinc finger protein 235	Uncharacterized protein (Fragment)	-	c
TCONS_00033362	XLOC_010917	ENSTNIT00000001160	ENSTNIG00000000320	Zinc finger protein 784	Uncharacterized protein (Fragment)	-	o
TCONS_00032142	XLOC_010917	ENSTNIT00000001160	ENSTNIG00000000320	Zinc finger protein 784	Uncharacterized protein (Fragment)	-	e
TCONS_00041644	XLOC_014415	ENSTNIT00000003141	ENSTNIG00000000321	-	-	si:ch211-259i2.2	p
TCONS_00041647	XLOC_014418	ENSTNIT00000003141	ENSTNIG00000000321	-	-	si:ch211-259i2.2	p
TCONS_00042176	XLOC_013109	ENSTNIT00000003141	ENSTNIG00000000321	Melanopsin	Uncharacterized protein (Fragment)	si:ch211-259i2.2	=
TCONS_00052142	XLOC_017779	ENSTNIT00000003396	ENSTNIG00000000324	60 kDa lysophospholipase	Uncharacterized protein (Fragment)	nfkbil1	j
TCONS_00054272	XLOC_017779	ENSTNIT00000003396	ENSTNIG00000000324	NF-kappa-B inhibitor-like protein 1	Uncharacterized protein (Fragment)	nfkbil1	j
TCONS_00053307	XLOC_017779	ENSTNIT00000003396	ENSTNIG00000000324	NF-kappa-B inhibitor-like protein 1	Uncharacterized protein (Fragment)	nfkbil1	j
TCONS_00053513	XLOC_017932	ENSTNIT00000002159	ENSTNIG00000000325	-	-	CDK2AP1	x
TCONS_00054013	XLOC_017521	ENSTNIT00000002159	ENSTNIG00000000325	Cyclin-dependent kinase 2-associated protein 1	UPI00032A28F0 related cluster	CDK2AP1	j
TCONS_00053000	XLOC_017521	ENSTNIT00000002159	ENSTNIG00000000325	Cyclin-dependent kinase 2-associated protein 1	Uncharacterized protein	CDK2AP1	=
TCONS_00079205	XLOC_024541	ENSTNIT00000001472	ENSTNIG00000000326	Suppressor of tumorigenicity 14 protein homolog	Uncharacterized protein (Fragment)	-	=
TCONS_00030610	XLOC_010247	ENSTNIT00000003057	ENSTNIG00000000327	Interferon-induced double-stranded RNA-activated protein kinase	Double stranded RNA activated protein kinase 1	eif2ak2 (2 of 2)	j
TCONS_00030611	XLOC_010247	ENSTNIT00000003057	ENSTNIG00000000327	Ribonuclease 3	Double stranded RNA activated protein kinase 1	eif2ak2 (2 of 2)	j
TCONS_00030609	XLOC_010247	ENSTNIT00000003057	ENSTNIG00000000327	Ribonuclease 3	Double stranded RNA activated protein kinase 2	eif2ak2 (2 of 2)	j
TCONS_00037959	XLOC_012864	ENSTNIT00000000747	ENSTNIG00000000329	Solute carrier family 2 facilitated glucose transporter member 11	Chromosome undetermined SCAF14530 whole genome shotgun sequence	-	o
TCONS_00037958	XLOC_012864	ENSTNIT00000000747	ENSTNIG00000000329	Solute carrier family 2 facilitated glucose transporter member 11	Uncharacterized protein (Fragment)	-	=
TCONS_00020376	XLOC_006909	ENSTNIT00000000819	ENSTNIG00000000331	Mannosyl-oligosaccharide 1 2-alpha-mannosidase IA	Chromosome 14 SCAF15120 whole genome shotgun sequence. (Fragment)	man1a1 (1 of 2)	j
TCONS_00058081	XLOC_019521	ENSTNIT00000001598	ENSTNIG00000000333	Solute carrier family 22 member 13	Uncharacterized protein	SLC22A13 (3 of 4)	j
TCONS_00058669	XLOC_019521	ENSTNIT00000001598	ENSTNIG00000000333	Solute carrier family 22 member 13	Uncharacterized protein	SLC22A13 (3 of 4)	j
TCONS_00058084	XLOC_019521	ENSTNIT00000001598	ENSTNIG00000000333	Solute carrier family 22 member 13	Uncharacterized protein	SLC22A13 (3 of 4)	j
TCONS_00058080	XLOC_019521	ENSTNIT00000001598	ENSTNIG00000000333	Solute carrier family 22 member 13	Uncharacterized protein	SLC22A13 (3 of 4)	j
TCONS_00075874	XLOC_029404	ENSTNIT00000003914	ENSTNIG00000000334	Heterogeneous nuclear ribonucleoprotein C	UPI000298D253 related cluster	-	j
TCONS_00091563	XLOC_029404	ENSTNIT00000003914	ENSTNIG00000000334	Heterogeneous nuclear ribonucleoprotein C	UPI000298D253 related cluster	-	j
TCONS_00075875	XLOC_029404	ENSTNIT00000003914	ENSTNIG00000000334	Heterogeneous nuclear ribonucleoprotein C	UPI000298D253 related cluster	-	j
TCONS_00091564	XLOC_029404	ENSTNIT00000003914	ENSTNIG00000000334	Heterogeneous nuclear ribonucleoprotein C	UPI000298D253 related cluster	-	j
TCONS_00091562	XLOC_029404	ENSTNIT00000003914	ENSTNIG00000000334	Heterogeneous nuclear ribonucleoprotein C	UPI000298D253 related cluster	-	j
TCONS_00088093	XLOC_025006	ENSTNIT00000001789	ENSTNIG00000000336	NF-X1-type zinc finger protein NFXL1	Chromosome undetermined SCAF7488 whole genome shotgun sequence	nfxl1	j
TCONS_00079671	XLOC_025006	ENSTNIT00000001789	ENSTNIG00000000336	NF-X1-type zinc finger protein NFXL1	Uncharacterized protein	nfxl1	j
TCONS_00071226	XLOC_025006	ENSTNIT00000001789	ENSTNIG00000000336	NF-X1-type zinc finger protein NFXL1	Uncharacterized protein (Fragment)	nfxl1	j
TCONS_00088094	XLOC_025006	ENSTNIT00000001789	ENSTNIG00000000336	NF-X1-type zinc finger protein NFXL1	Uncharacterized protein (Fragment)	nfxl1	j
TCONS_00071224	XLOC_025006	ENSTNIT00000001789	ENSTNIG00000000336	NF-X1-type zinc finger protein NFXL1	Uncharacterized protein (Fragment)	nfxl1	j
TCONS_00071225	XLOC_025006	ENSTNIT00000001789	ENSTNIG00000000336	NF-X1-type zinc finger protein NFXL1	Uncharacterized protein (Fragment)	nfxl1	j
TCONS_00088091	XLOC_025006	ENSTNIT00000001789	ENSTNIG00000000336	NF-X1-type zinc finger protein NFXL1	Chromosome undetermined SCAF7488 whole genome shotgun sequence	nfxl1	j
TCONS_00083378	XLOC_028507	ENSTNIT00000003661	ENSTNIG00000000337	-	Uncharacterized protein	zgc:109744	j
TCONS_00075015	XLOC_028507	ENSTNIT00000003661	ENSTNIG00000000337	-	Uncharacterized protein	zgc:109744	j
TCONS_00075014	XLOC_028507	ENSTNIT00000003661	ENSTNIG00000000337	-	Uncharacterized protein	zgc:109744	o
TCONS_00077022	XLOC_031311	ENSTNIT00000003661	ENSTNIG00000000337	-	Uncharacterized protein	zgc:109744	p
TCONS_00090847	XLOC_028507	ENSTNIT00000003661	ENSTNIG00000000337	-	Uncharacterized protein	zgc:109744	o
TCONS_00089438	XLOC_026823	ENSTNIT00000003780	ENSTNIG00000000338	Homeobox protein Hox-B2a	Homeobox protein Hox-B2a	hoxb2a	j
TCONS_00073108	XLOC_026823	ENSTNIT00000003780	ENSTNIG00000000338	Homeobox protein Hox-B2a	Homeobox protein Hox-B2a	hoxb2a	j
TCONS_00089437	XLOC_026823	ENSTNIT00000003780	ENSTNIG00000000338	Homeobox protein Hox-B2a	Homeobox protein Hox-B2a	hoxb2a	=
TCONS_00089436	XLOC_026823	ENSTNIT00000003780	ENSTNIG00000000338	Homeobox protein Hox-B2a	Uncharacterized protein	hoxb2a	o
TCONS_00040439	XLOC_013303	ENSTNIT00000002358	ENSTNIG00000000340	Uncharacterized protein C3orf17 homolog	UPI000298E5BF related cluster	C3orf17	j
TCONS_00034123	XLOC_011532	ENSTNIT00000000456	ENSTNIG00000000341	Protein FAM13A	Uncharacterized protein	-	j
TCONS_00079748	XLOC_025071	ENSTNIT00000003962	ENSTNIG00000000342	Smad nuclear interacting protein 1	Uncharacterized protein (Fragment)	snip1	j
TCONS_00088160	XLOC_025071	ENSTNIT00000003962	ENSTNIG00000000342	Smad nuclear-interacting protein 1	Uncharacterized protein (Fragment)	snip1	j
TCONS_00079749	XLOC_025071	ENSTNIT00000003962	ENSTNIG00000000342	Smad nuclear-interacting protein 1	Uncharacterized protein (Fragment)	snip1	j
TCONS_00088161	XLOC_025071	ENSTNIT00000003962	ENSTNIG00000000342	Smad nuclear-interacting protein 1	Uncharacterized protein (Fragment)	snip1	j
TCONS_00071293	XLOC_025071	ENSTNIT00000003962	ENSTNIG00000000342	Smad nuclear-interacting protein 1	Uncharacterized protein (Fragment)	snip1	j
TCONS_00027824	XLOC_009345	ENSTNIT00000001382	ENSTNIG00000000343	Transmembrane protein 136	Uncharacterized protein (Fragment)	tmem136a	j
TCONS_00027030	XLOC_009345	ENSTNIT00000001382	ENSTNIG00000000343	Transmembrane protein 136	Uncharacterized protein (Fragment)	tmem136a	j
TCONS_00028192	XLOC_009622	ENSTNIT00000001382	ENSTNIG00000000343	-	-	tmem136a	p
TCONS_00014131	XLOC_005305	ENSTNIT00000001423	ENSTNIG00000000344	Vacuolar protein sorting-associated protein 37B	Uncharacterized protein	VPS37B	j
TCONS_00015356	XLOC_005305	ENSTNIT00000001423	ENSTNIG00000000344	Vacuolar protein sorting-associated protein 37B	Uncharacterized protein	VPS37B	j
TCONS_00001759	XLOC_001495	ENSTNIT00000003978	ENSTNIG00000000346	-	-	rhogc	p
TCONS_00003770	XLOC_001496	ENSTNIT00000003978	ENSTNIG00000000346	-	-	rhogc	p
TCONS_00000934	XLOC_000788	ENSTNIT00000003978	ENSTNIG00000000346	Rho-related GTP-binding protein RhoG	Uncharacterized protein	rhogc	o
TCONS_00070677	XLOC_024439	ENSTNIT00000002689	ENSTNIG00000000347	3-oxo-5-alpha-steroid 4-dehydrogenase 2	Uncharacterized protein (Fragment)	srd5a2b (3 of 3)	c
TCONS_00079046	XLOC_024439	ENSTNIT00000002689	ENSTNIG00000000347	3-oxo-5-alpha-steroid 4-dehydrogenase 2	Uncharacterized protein (Fragment)	srd5a2b (3 of 3)	j
TCONS_00058457	XLOC_019808	ENSTNIT00000003733	ENSTNIG00000000348	Mediator of RNA polymerase II transcription subunit 1	Uncharacterized protein	-	j
TCONS_00011039	XLOC_003517	ENSTNIT00000003316	ENSTNIG00000000349	Immunoglobulin-like and fibronectin type III domain-containing protein 1	Uncharacterized protein	IGFN1 (5 of 6)	j
TCONS_00082571	XLOC_027725	ENSTNIT00000003209	ENSTNIG00000000350	-	Uncharacterized protein	-	j
TCONS_00090296	XLOC_027725	ENSTNIT00000003209	ENSTNIG00000000350	-	Uncharacterized protein	-	j
TCONS_00082569	XLOC_027725	ENSTNIT00000003209	ENSTNIG00000000350	-	Uncharacterized protein	-	c
TCONS_00082570	XLOC_027725	ENSTNIT00000003209	ENSTNIG00000000350	-	Uncharacterized protein	-	j
TCONS_00090295	XLOC_027725	ENSTNIT00000003209	ENSTNIG00000000350	-	Uncharacterized protein	-	o
TCONS_00068501	XLOC_022505	ENSTNIT00000002022	ENSTNIG00000000352	RIB43A-like with coiled-coils protein 1	Uncharacterized protein (Fragment)	ribc1	j
TCONS_00018008	XLOC_005645	ENSTNIT00000000577	ENSTNIG00000000354	Spermatogenesis-associated protein 2-like protein	Uncharacterized protein (Fragment)	spata2l	j
TCONS_00016665	XLOC_005645	ENSTNIT00000000577	ENSTNIG00000000354	Spermatogenesis-associated protein 2-like protein	Uncharacterized protein (Fragment)	spata2l	j
TCONS_00081644	XLOC_026958	ENSTNIT00000000562	ENSTNIG00000000357	Ankyrin repeat domain-containing protein 16	Uncharacterized protein (Fragment)	ankrd16	c
TCONS_00073249	XLOC_026958	ENSTNIT00000000562	ENSTNIG00000000357	Ankyrin repeat domain-containing protein 16	Uncharacterized protein (Fragment)	ankrd16	c
TCONS_00089559	XLOC_026958	ENSTNIT00000000562	ENSTNIG00000000357	Ankyrin repeat domain-containing protein 16	Uncharacterized protein (Fragment)	ankrd16	c
TCONS_00068613	XLOC_022604	ENSTNIT00000000943	ENSTNIG00000000358	Interleukin-17 receptor E	Uncharacterized protein	-	j
TCONS_00067570	XLOC_022604	ENSTNIT00000000943	ENSTNIG00000000358	-	Uncharacterized protein	-	o
TCONS_00066545	XLOC_022604	ENSTNIT00000000943	ENSTNIG00000000358	Interleukin-17 receptor E	Uncharacterized protein	-	j
TCONS_00067569	XLOC_022604	ENSTNIT00000000943	ENSTNIG00000000358	-	Uncharacterized protein	-	o
TCONS_00032163	XLOC_010940	ENSTNIT00000002627	ENSTNIG00000000359	-	Uncharacterized protein	-	j
TCONS_00048978	XLOC_016039	ENSTNIT00000001991	ENSTNIG00000000360	Gamma-crystallin C	Uncharacterized protein (Fragment)	-	e
TCONS_00048979	XLOC_016039	ENSTNIT00000001991	ENSTNIG00000000360	Gamma-crystallin M2	Uncharacterized protein	-	o
TCONS_00050510	XLOC_016039	ENSTNIT00000001991	ENSTNIG00000000360	Gamma-crystallin M2	Uncharacterized protein	-	o
TCONS_00051120	XLOC_016642	ENSTNIT00000001991	ENSTNIG00000000360	-	-	-	x
TCONS_00050511	XLOC_016039	ENSTNIT00000001991	ENSTNIG00000000360	Gamma-crystallin M2	Uncharacterized protein	-	o
TCONS_00050508	XLOC_016039	ENSTNIT00000001991	ENSTNIG00000000360	Gamma-crystallin C	Uncharacterized protein	-	j
TCONS_00048711	XLOC_015804	ENSTNIT00000002241	ENSTNIG00000000361	MAGUK p55 subfamily member 4	Chromosome 3 SCAF15018 whole genome shotgun sequence. (Fragment)	MPP4 (2 of 2)	c
TCONS_00048710	XLOC_015804	ENSTNIT00000002241	ENSTNIG00000000361	MAGUK p55 subfamily member 4	Uncharacterized protein (Fragment)	MPP4 (2 of 2)	c
TCONS_00048709	XLOC_015804	ENSTNIT00000002241	ENSTNIG00000000361	MAGUK p55 subfamily member 4	Uncharacterized protein (Fragment)	MPP4 (2 of 2)	c
TCONS_00053667	XLOC_018076	ENSTNIT00000000942	ENSTNIG00000000362	Protein PRRC2B	UPI000298FEB9 related cluster	PRRC2B (2 of 2)	j
TCONS_00054572	XLOC_018076	ENSTNIT00000000942	ENSTNIG00000000362	Protein PRRC2B	Uncharacterized protein	PRRC2B (2 of 2)	j
TCONS_00052581	XLOC_018076	ENSTNIT00000000942	ENSTNIG00000000362	Protein PRRC2B	Uncharacterized protein	PRRC2B (2 of 2)	j
TCONS_00028290	XLOC_009048	ENSTNIT00000001284	ENSTNIG00000000363	-	Uncharacterized protein	zgc:162608	=
TCONS_00027426	XLOC_009048	ENSTNIT00000001284	ENSTNIG00000000363	-	Uncharacterized protein	zgc:162608	c
TCONS_00004520	XLOC_000596	ENSTNIT00000003856	ENSTNIG00000000364	PML-RARA-regulated adapter molecule 1	Uncharacterized protein	PRAM1	c
TCONS_00061907	XLOC_019960	ENSTNIT00000002348	ENSTNIG00000000367	-	Uncharacterized protein (Fragment)	-	c
TCONS_00060786	XLOC_019960	ENSTNIT00000002348	ENSTNIG00000000367	Transmembrane protein 218	Uncharacterized protein (Fragment)	-	=
TCONS_00061906	XLOC_019960	ENSTNIT00000002348	ENSTNIG00000000367	-	Uncharacterized protein (Fragment)	-	o
TCONS_00005766	XLOC_002059	ENSTNIT00000000691	ENSTNIG00000000369	-	Uncharacterized protein	-	=
TCONS_00078434	XLOC_023971	ENSTNIT00000007635	ENSTNIG00000000370	Inhibitor of growth protein 2	Chromosome undetermined SCAF11541 whole genome shotgun sequence	ing2 (1 of 2)	j
TCONS_00078433	XLOC_023971	ENSTNIT00000007635	ENSTNIG00000000370	Inhibitor of growth protein 2	Chromosome undetermined SCAF11541 whole genome shotgun sequence	ing2 (1 of 2)	=
TCONS_00062722	XLOC_020704	ENSTNIT00000000283	ENSTNIG00000000371	ATP-sensitive inward rectifier potassium channel 15	Uncharacterized protein	KCNJ15	o
TCONS_00062723	XLOC_020704	ENSTNIT00000000283	ENSTNIG00000000371	ATP-sensitive inward rectifier potassium channel 15	Uncharacterized protein	KCNJ15	o
TCONS_00018432	XLOC_006028	ENSTNIT00000002714	ENSTNIG00000000372	Protein RIC-3	Uncharacterized protein	RIC3	c
TCONS_00017166	XLOC_006028	ENSTNIT00000002714	ENSTNIG00000000372	Protein RIC-3	Chromosome 13 SCAF14769 whole genome shotgun sequence. (Fragment)	RIC3	j
TCONS_00019653	XLOC_006028	ENSTNIT00000002714	ENSTNIG00000000372	Protein RIC-3	Uncharacterized protein	RIC3	j
TCONS_00033033	XLOC_011659	ENSTNIT00000002055	ENSTNIG00000000373	Cyclic AMP-dependent transcription factor ATF-4	Uncharacterized protein (Fragment)	atf4b1	j
TCONS_00033032	XLOC_011659	ENSTNIT00000002055	ENSTNIG00000000373	Cyclic AMP-dependent transcription factor ATF-4	Uncharacterized protein (Fragment)	atf4b1	j
TCONS_00048911	XLOC_015975	ENSTNIT00000003381	ENSTNIG00000000374	-	Uncharacterized protein	-	j
TCONS_00047223	XLOC_015975	ENSTNIT00000003381	ENSTNIG00000000374	-	Uncharacterized protein	-	j
TCONS_00083593	XLOC_028708	ENSTNIT00000003063	ENSTNIG00000000375	Rho guanine nucleotide exchange factor 37	Uncharacterized protein (Fragment)	ARHGEF37	j
TCONS_00091010	XLOC_028708	ENSTNIT00000003063	ENSTNIG00000000375	Rho guanine nucleotide exchange factor 37	Uncharacterized protein (Fragment)	ARHGEF37	j
TCONS_00083592	XLOC_028708	ENSTNIT00000003063	ENSTNIG00000000375	Rho guanine nucleotide exchange factor 37	Uncharacterized protein (Fragment)	ARHGEF37	j
TCONS_00083594	XLOC_028708	ENSTNIT00000003063	ENSTNIG00000000375	Rho guanine nucleotide exchange factor 37	Uncharacterized protein (Fragment)	ARHGEF37	j
TCONS_00075221	XLOC_028708	ENSTNIT00000000274	ENSTNIG00000000375	-	Uncharacterized protein (Fragment)	ARHGEF37	c
TCONS_00080595	XLOC_025846	ENSTNIT00000003850	ENSTNIG00000000376	Ectonucleotide pyrophosphatase/phosphodiesterase family member 7	Uncharacterized protein (Fragment)	zgc:153896	j
TCONS_00050806	XLOC_016357	ENSTNIT00000001250	ENSTNIG00000000377	5-hydroxytryptamine receptor 3A	Uncharacterized protein (Fragment)	-	j
TCONS_00050807	XLOC_016357	ENSTNIT00000001250	ENSTNIG00000000377	5-hydroxytryptamine receptor 3A	Uncharacterized protein (Fragment)	-	j
TCONS_00049659	XLOC_016605	ENSTNIT00000001214	ENSTNIG00000000378	Putative malate dehydrogenase 1B	Uncharacterized protein	MDH1B	j
TCONS_00051085	XLOC_016605	ENSTNIT00000001214	ENSTNIG00000000378	Putative malate dehydrogenase 1B	Uncharacterized protein	MDH1B	j
TCONS_00048076	XLOC_016605	ENSTNIT00000001214	ENSTNIG00000000378	Putative malate dehydrogenase 1B	Uncharacterized protein	MDH1B	j
TCONS_00070977	XLOC_024832	ENSTNIT00000004129	ENSTNIG00000000381	Cofilin-2	Uncharacterized protein	cfl2	=
TCONS_00070978	XLOC_024832	ENSTNIT00000004129	ENSTNIG00000000381	Cofilin-2	Uncharacterized protein	cfl2	j
TCONS_00053231	XLOC_017709	ENSTNIT00000000411	ENSTNIG00000000382	-	-	npdc1 (1 of 2)	o
TCONS_00019755	XLOC_006145	ENSTNIT00000003082	ENSTNIG00000000383	Ovochymase-2	Uncharacterized protein (Fragment)	ovch2	j
TCONS_00048820	XLOC_015900	ENSTNIT00000000586	ENSTNIG00000000384	Gamma-glutamylaminecyclotransferase	Uncharacterized protein (Fragment)	ggact.3	o
TCONS_00048534	XLOC_017027	ENSTNIT00000000586	ENSTNIG00000000384	-	-	ggact.3	p
TCONS_00048819	XLOC_015900	ENSTNIT00000000586	ENSTNIG00000000384	Gamma-glutamylaminecyclotransferase	Uncharacterized protein (Fragment)	ggact.3	o
TCONS_00028878	XLOC_009546	ENSTNIT00000002505	ENSTNIG00000000385	Transcription cofactor HES-6	Uncharacterized protein (Fragment)	her8.2	j
TCONS_00027247	XLOC_009546	ENSTNIT00000002505	ENSTNIG00000000385	Transcription cofactor HES-6	Uncharacterized protein (Fragment)	her8.2	=
TCONS_00044532	XLOC_015076	ENSTNIT00000002426	ENSTNIG00000000386	Protein lifeguard 1	Uncharacterized protein	GRINA	j
TCONS_00044531	XLOC_015076	ENSTNIT00000002426	ENSTNIG00000000386	Protein lifeguard 1	Uncharacterized protein	GRINA	j
TCONS_00030106	XLOC_009867	ENSTNIT00000000609	ENSTNIG00000000387	MAD2L1-binding protein	Uncharacterized protein (Fragment)	MAD2L1BP	j
TCONS_00067509	XLOC_022561	ENSTNIT00000003835	ENSTNIG00000000389	Secreted frizzled-related protein 5	Uncharacterized protein (Fragment)	-	j
TCONS_00067508	XLOC_022561	ENSTNIT00000003835	ENSTNIG00000000389	Secreted frizzled-related protein 5	Uncharacterized protein (Fragment)	-	j
TCONS_00080533	XLOC_025775	ENSTNIT00000002959	ENSTNIG00000000390	-	UPI00022CEE6A related cluster	5S_rRNA	o
TCONS_00066230	XLOC_022308	ENSTNIT00000001048	ENSTNIG00000000391	Protein phosphatase 1 regulatory subunit 3A	Chromosome 9 SCAF14729 whole genome shotgun sequence. (Fragment)	-	c
TCONS_00066558	XLOC_022611	ENSTNIT00000003332	ENSTNIG00000000393	-	Uncharacterized protein	FBXW12	j
TCONS_00066559	XLOC_022611	ENSTNIT00000003332	ENSTNIG00000000393	F-box/WD repeat-containing protein 12	Uncharacterized protein	FBXW12	j
TCONS_00067584	XLOC_022611	ENSTNIT00000003332	ENSTNIG00000000393	F-box/WD repeat-containing protein 12	Uncharacterized protein	FBXW12	=
TCONS_00014133	XLOC_005307	ENSTNIT00000003173	ENSTNIG00000000394	Gypsy retrotransposon integrase-like protein 1	Uncharacterized protein (Fragment)	zgc:113436	=
TCONS_00030660	XLOC_010296	ENSTNIT00000000798	ENSTNIG00000000396	Isoaspartyl peptidase/L-asparaginase	Uncharacterized protein	si:dkey-103j14.5	j
TCONS_00030661	XLOC_010296	ENSTNIT00000000798	ENSTNIG00000000396	Isoaspartyl peptidase/L-asparaginase	Chromosome 17 SCAF15006 whole genome shotgun sequence	si:dkey-103j14.5	j
TCONS_00031616	XLOC_010296	ENSTNIT00000000798	ENSTNIG00000000396	Isoaspartyl peptidase/L-asparaginase	Uncharacterized protein	si:dkey-103j14.5	j
TCONS_00029626	XLOC_010296	ENSTNIT00000000798	ENSTNIG00000000396	Isoaspartyl peptidase/L-asparaginase	Uncharacterized protein	si:dkey-103j14.5	j
TCONS_00031615	XLOC_010296	ENSTNIT00000000798	ENSTNIG00000000396	Isoaspartyl peptidase/L-asparaginase	Uncharacterized protein	si:dkey-103j14.5	j
TCONS_00029625	XLOC_010296	ENSTNIT00000000798	ENSTNIG00000000396	Isoaspartyl peptidase/L-asparaginase	Uncharacterized protein	si:dkey-103j14.5	j
TCONS_00017307	XLOC_006131	ENSTNIT00000003473	ENSTNIG00000000397	Olfactomedin-4	Chromosome undetermined SCAF11050 whole genome shotgun sequence	OLFM4 (5 of 5)	o
TCONS_00053630	XLOC_018043	ENSTNIT00000003086	ENSTNIG00000000399	Relaxin-3 receptor 1	Chromosome 4 SCAF14533 whole genome shotgun sequence. (Fragment)	-	e
TCONS_00053982	XLOC_017464	ENSTNIT00000001007	ENSTNIG00000000400	-	Uncharacterized protein	-	c
TCONS_00053980	XLOC_017468	ENSTNIT00000001007	ENSTNIG00000000400	-	-	-	i
TCONS_00053981	XLOC_017468	ENSTNIT00000001007	ENSTNIG00000000400	-	-	-	o
TCONS_00053978	XLOC_017467	ENSTNIT00000001007	ENSTNIG00000000400	-	-	-	i
TCONS_00052940	XLOC_017464	ENSTNIT00000001007	ENSTNIG00000000400	-	Uncharacterized protein	-	j
TCONS_00051745	XLOC_017464	ENSTNIT00000001007	ENSTNIG00000000400	-	-	-	j
TCONS_00088392	XLOC_025353	ENSTNIT00000000680	ENSTNIG00000000402	Protein FAM167A	Uncharacterized protein	fam167ab	j
TCONS_00088393	XLOC_025353	ENSTNIT00000000680	ENSTNIG00000000402	Protein FAM167A	Uncharacterized protein	fam167ab	j
TCONS_00017448	XLOC_006248	ENSTNIT00000004019	ENSTNIG00000000403	F-box/LRR-repeat protein 13	Uncharacterized protein (Fragment)	FBXL13	j
TCONS_00018724	XLOC_006248	ENSTNIT00000004019	ENSTNIG00000000403	F-box/LRR-repeat protein 13	Uncharacterized protein (Fragment)	FBXL13	j
TCONS_00017449	XLOC_006248	ENSTNIT00000004019	ENSTNIG00000000403	F-box/LRR-repeat protein 13	Uncharacterized protein (Fragment)	FBXL13	j
TCONS_00017447	XLOC_006248	ENSTNIT00000004019	ENSTNIG00000000403	F-box/LRR-repeat protein 13	Uncharacterized protein (Fragment)	FBXL13	j
TCONS_00078806	XLOC_024293	ENSTNIT00000000869	ENSTNIG00000000406	Protein NLRC3	UPI000298E099 related cluster	si:ch73-24k9.2	o
TCONS_00070468	XLOC_024293	ENSTNIT00000000869	ENSTNIG00000000406	Protein NLRC3	UPI000298E099 related cluster	si:ch73-24k9.2	j
TCONS_00078807	XLOC_024293	ENSTNIT00000000869	ENSTNIG00000000406	Protein NLRC3	UPI000298E099 related cluster	si:ch73-24k9.2	j
TCONS_00087449	XLOC_024293	ENSTNIT00000000869	ENSTNIG00000000406	Protein NLRC3	UPI000298E099 related cluster	si:ch73-24k9.2	j
TCONS_00070469	XLOC_024293	ENSTNIT00000000869	ENSTNIG00000000406	Protein NLRC3	UPI000298E099 related cluster	si:ch73-24k9.2	j
TCONS_00070466	XLOC_024293	ENSTNIT00000000869	ENSTNIG00000000406	-	Uncharacterized protein (Fragment)	si:ch73-24k9.2	j
TCONS_00070467	XLOC_024293	ENSTNIT00000000869	ENSTNIG00000000406	-	Uncharacterized protein (Fragment)	si:ch73-24k9.2	j
TCONS_00005749	XLOC_002042	ENSTNIT00000000783	ENSTNIG00000000407	Protein max	Uncharacterized protein	max (1 of 2)	j
TCONS_00007129	XLOC_002042	ENSTNIT00000000783	ENSTNIG00000000407	Protein max	Uncharacterized protein	max (1 of 2)	=
TCONS_00035627	XLOC_012115	ENSTNIT00000000672	ENSTNIG00000000409	Pyridine nucleotide-disulfide oxidoreductase domain-containing protein 1	Chromosome undetermined SCAF7172 whole genome shotgun sequence. (Fragment)	ryroxd1 (2 of 2)	j
TCONS_00030903	XLOC_010497	ENSTNIT00000002912	ENSTNIG00000000410	Coiled-coil domain-containing protein 104	UPI000298A159 related cluster	ccdc104	j
TCONS_00029877	XLOC_010497	ENSTNIT00000002912	ENSTNIG00000000410	Coiled-coil domain-containing protein 104	UPI000298A159 related cluster	ccdc104	j
TCONS_00024641	XLOC_008316	ENSTNIT00000002136	ENSTNIG00000000413	-	Uncharacterized protein (Fragment)	-	c
TCONS_00014801	XLOC_004776	ENSTNIT00000002683	ENSTNIG00000000414	Max dimerization protein 1	Uncharacterized protein (Fragment)	mxd1	j
TCONS_00014802	XLOC_004776	ENSTNIT00000002683	ENSTNIG00000000414	Max dimerization protein 1	Uncharacterized protein (Fragment)	mxd1	j
TCONS_00013463	XLOC_004776	ENSTNIT00000002683	ENSTNIG00000000414	Max dimerization protein 1	Uncharacterized protein (Fragment)	mxd1	j
TCONS_00087972	XLOC_024884	ENSTNIT00000001605	ENSTNIG00000000419	Asialoglycoprotein receptor 2	Uncharacterized protein	si:ch73-361h17.1	j
TCONS_00068647	XLOC_022630	ENSTNIT00000001290	ENSTNIG00000000421	Death-inducer obliterator 1	Uncharacterized protein (Fragment)	DIDO1 (1 of 2)	j
TCONS_00066582	XLOC_022630	ENSTNIT00000001290	ENSTNIG00000000421	-	Uncharacterized protein (Fragment)	DIDO1 (1 of 2)	j
TCONS_00067606	XLOC_022630	ENSTNIT00000001290	ENSTNIG00000000421	Death-inducer obliterator 1	Uncharacterized protein (Fragment)	DIDO1 (1 of 2)	j
TCONS_00067609	XLOC_022630	ENSTNIT00000001290	ENSTNIG00000000421	-	Uncharacterized protein (Fragment)	DIDO1 (1 of 2)	j
TCONS_00067608	XLOC_022630	ENSTNIT00000001290	ENSTNIG00000000421	Death-inducer obliterator 1	Chromosome 9 SCAF14729 whole genome shotgun sequence. (Fragment)	DIDO1 (1 of 2)	j
TCONS_00067611	XLOC_022630	ENSTNIT00000001290	ENSTNIG00000000421	-	Chromosome 9 SCAF14729 whole genome shotgun sequence. (Fragment)	DIDO1 (1 of 2)	j
TCONS_00067605	XLOC_022630	ENSTNIT00000001290	ENSTNIG00000000421	Death-inducer obliterator 1	Uncharacterized protein (Fragment)	DIDO1 (1 of 2)	j
TCONS_00067610	XLOC_022630	ENSTNIT00000001290	ENSTNIG00000000421	-	Uncharacterized protein (Fragment)	DIDO1 (1 of 2)	j
TCONS_00044355	XLOC_014963	ENSTNIT00000002143	ENSTNIG00000000422	39S ribosomal protein L36 mitochondrial	Ribosomal protein	mrpl36	o
TCONS_00039147	XLOC_013858	ENSTNIT00000001918	ENSTNIG00000000423	Selenoprotein O	Uncharacterized protein	selo (2 of 2)	j
TCONS_00011254	XLOC_003679	ENSTNIT00000002188	ENSTNIG00000000424	-	Uncharacterized protein	-	=
TCONS_00027789	XLOC_009322	ENSTNIT00000000459	ENSTNIG00000000425	Beta beta-carotene 9' 10'-oxygenase	Uncharacterized protein (Fragment)	bco2b	j
TCONS_00027788	XLOC_009322	ENSTNIT00000000459	ENSTNIG00000000425	Beta beta-carotene 9' 10'-oxygenase	Uncharacterized protein (Fragment)	bco2b	j
TCONS_00028623	XLOC_009322	ENSTNIT00000000459	ENSTNIG00000000425	Beta beta-carotene 9' 10'-oxygenase	Uncharacterized protein (Fragment)	bco2b	j
TCONS_00027787	XLOC_009322	ENSTNIT00000000459	ENSTNIG00000000425	Beta beta-carotene 9' 10'-oxygenase	Uncharacterized protein (Fragment)	bco2b	j
TCONS_00027705	XLOC_009263	ENSTNIT00000002719	ENSTNIG00000000427	Tektin-4	Uncharacterized protein (Fragment)	tekt1	j
TCONS_00027704	XLOC_009263	ENSTNIT00000002719	ENSTNIG00000000427	Tektin-1	Uncharacterized protein (Fragment)	tekt1	c
TCONS_00028558	XLOC_009263	ENSTNIT00000002719	ENSTNIG00000000427	Tektin-1	Uncharacterized protein (Fragment)	tekt1	c
TCONS_00019101	XLOC_006564	ENSTNIT00000003084	ENSTNIG00000000428	Fibulin-7	Uncharacterized protein (Fragment)	-	c
TCONS_00008709	XLOC_002329	ENSTNIT00000003649	ENSTNIG00000000429	Synaptojanin-2-binding protein	Uncharacterized protein	synj2bp	j
TCONS_00007457	XLOC_002329	ENSTNIT00000003649	ENSTNIG00000000429	Synaptojanin-2-binding protein	Uncharacterized protein	synj2bp	j
TCONS_00006164	XLOC_002329	ENSTNIT00000003649	ENSTNIG00000000429	Synaptojanin-2-binding protein	Uncharacterized protein	synj2bp	j
TCONS_00031470	XLOC_010147	ENSTNIT00000000005	ENSTNIG00000000430	Zinc finger and BTB domain-containing protein 18.2	Uncharacterized protein	zbtb18	o
TCONS_00029445	XLOC_010147	ENSTNIT00000000005	ENSTNIG00000000430	Zinc finger and BTB domain-containing protein 18	Uncharacterized protein (Fragment)	zbtb18	o
TCONS_00031971	XLOC_010760	ENSTNIT00000000005	ENSTNIG00000000430	-	-	zbtb18	p
TCONS_00029444	XLOC_010147	ENSTNIT00000000005	ENSTNIG00000000430	Zinc finger and BTB domain-containing protein 18	Uncharacterized protein (Fragment)	zbtb18	o
TCONS_00031469	XLOC_010147	ENSTNIT00000000005	ENSTNIG00000000430	Zinc finger and BTB domain-containing protein 18.2	Uncharacterized protein (Fragment)	zbtb18	o
TCONS_00031853	XLOC_010517	ENSTNIT00000000005	ENSTNIG00000000430	Zinc finger and BTB domain-containing protein 18	Uncharacterized protein (Fragment)	zbtb18	x
TCONS_00030462	XLOC_010147	ENSTNIT00000000005	ENSTNIG00000000430	Zinc finger and BTB domain-containing protein 18	Uncharacterized protein (Fragment)	zbtb18	o
TCONS_00031471	XLOC_010147	ENSTNIT00000000005	ENSTNIG00000000430	Zinc finger and BTB domain-containing protein 18	Uncharacterized protein (Fragment)	zbtb18	e
TCONS_00031472	XLOC_010147	ENSTNIT00000000005	ENSTNIG00000000430	Zinc finger and BTB domain-containing protein 18	Uncharacterized protein (Fragment)	zbtb18	c
TCONS_00075192	XLOC_028673	ENSTNIT00000001221	ENSTNIG00000000431	Ribonuclease H2 subunit C	Uncharacterized protein	RNASEH2C	j
TCONS_00060643	XLOC_020754	ENSTNIT00000002011	ENSTNIG00000000432	BRCA1-A complex subunit RAP80	Uncharacterized protein (Fragment)	UIMC1	j
TCONS_00060646	XLOC_020756	ENSTNIT00000002011	ENSTNIG00000000432	-	UPI000298DA75 related cluster	UIMC1	i
TCONS_00060642	XLOC_020754	ENSTNIT00000002011	ENSTNIG00000000432	BRCA1-A complex subunit RAP80	Uncharacterized protein (Fragment)	UIMC1	j
TCONS_00062744	XLOC_020754	ENSTNIT00000002011	ENSTNIG00000000432	BRCA1-A complex subunit RAP80	Uncharacterized protein (Fragment)	UIMC1	j
TCONS_00061744	XLOC_020754	ENSTNIT00000002011	ENSTNIG00000000432	-	UPI00032A2A49 related cluster	UIMC1	j
TCONS_00060645	XLOC_020755	ENSTNIT00000002011	ENSTNIG00000000432	-	UPI00032A2A49 related cluster	UIMC1	i
TCONS_00062745	XLOC_020756	ENSTNIT00000002011	ENSTNIG00000000432	-	UPI000298DA75 related cluster	UIMC1	i
TCONS_00060647	XLOC_020754	ENSTNIT00000002011	ENSTNIG00000000432	-	UPI000298DA75 related cluster	UIMC1	o
TCONS_00039517	XLOC_014154	ENSTNIT00000002941	ENSTNIG00000000433	tRNA wybutosine-synthesizing protein 2/3/4	Uncharacterized protein	si:dkey-3d4.3	j
TCONS_00039516	XLOC_014154	ENSTNIT00000002941	ENSTNIG00000000433	-	Uncharacterized protein	si:dkey-3d4.3	o
TCONS_00051271	XLOC_016800	ENSTNIT00000003369	ENSTNIG00000000436	Sphingosine 1-phosphate receptor 2	Uncharacterized protein	s1pr2	o
TCONS_00051269	XLOC_016800	ENSTNIT00000003369	ENSTNIG00000000436	-	-	s1pr2	p
TCONS_00082418	XLOC_027603	ENSTNIT00000003010	ENSTNIG00000000439	Leucine-rich repeat-containing protein 32	Chromosome undetermined SCAF14615 whole genome shotgun sequence	lrrc32	j
TCONS_00082419	XLOC_027603	ENSTNIT00000003010	ENSTNIG00000000439	Leucine-rich repeat-containing protein 32	Chromosome undetermined SCAF14615 whole genome shotgun sequence	lrrc32	e
TCONS_00074106	XLOC_027603	ENSTNIT00000003010	ENSTNIG00000000439	Leucine-rich repeat-containing protein 32	Chromosome undetermined SCAF14615 whole genome shotgun sequence	lrrc32	o
TCONS_00001685	XLOC_001401	ENSTNIT00000003659	ENSTNIG00000000440	Box C/D snoRNA protein 1	Uncharacterized protein	ZNHIT6	j
TCONS_00003670	XLOC_001401	ENSTNIT00000003659	ENSTNIG00000000440	Box C/D snoRNA protein 1	Uncharacterized protein	ZNHIT6	=
TCONS_00001684	XLOC_001401	ENSTNIT00000003659	ENSTNIG00000000440	Box C/D snoRNA protein 1	UPI00032A12C8 related cluster	ZNHIT6	j
TCONS_00024167	XLOC_007916	ENSTNIT00000000449	ENSTNIG00000000442	-	Uncharacterized protein	-	=
TCONS_00047813	XLOC_016400	ENSTNIT00000000756	ENSTNIG00000000443	-	Uncharacterized protein (Fragment)	-	j
TCONS_00083979	XLOC_029062	ENSTNIT00000002203	ENSTNIG00000000444	-	-	APLF	e
TCONS_00075566	XLOC_029062	ENSTNIT00000002203	ENSTNIG00000000444	Aprataxin and PNK-like factor	Uncharacterized protein	APLF	j
TCONS_00075567	XLOC_029062	ENSTNIT00000002203	ENSTNIG00000000444	Aprataxin and PNK-like factor	Uncharacterized protein	APLF	j
TCONS_00091306	XLOC_029062	ENSTNIT00000002203	ENSTNIG00000000444	Aprataxin and PNK-like factor	Uncharacterized protein	APLF	j
TCONS_00055091	XLOC_018651	ENSTNIT00000001951	ENSTNIG00000000445	-	Uncharacterized protein	-	j
TCONS_00056204	XLOC_018651	ENSTNIT00000001951	ENSTNIG00000000445	-	Uncharacterized protein	-	j
TCONS_00062290	XLOC_020320	ENSTNIT00000004094	ENSTNIG00000000447	-	-	havcr1 (1 of 3)	o
TCONS_00061214	XLOC_020320	ENSTNIT00000004094	ENSTNIG00000000447	Hepatitis A virus cellular receptor 1 homolog	Uncharacterized protein (Fragment)	havcr1 (1 of 3)	j
TCONS_00061213	XLOC_020320	ENSTNIT00000004094	ENSTNIG00000000447	Hepatitis A virus cellular receptor 1 homolog	Uncharacterized protein (Fragment)	havcr1 (1 of 3)	j
TCONS_00045884	XLOC_015467	ENSTNIT00000000315	ENSTNIG00000000448	Mediator of RNA polymerase II transcription subunit 30	Uncharacterized protein (Fragment)	med30	=
TCONS_00072137	XLOC_025893	ENSTNIT00000003560	ENSTNIG00000000449	Alpha-1 3-mannosyl-glycoprotein 2-beta-N-acetylglucosaminyltransferase	UPI00022B2936 related cluster	mgat1b	o
TCONS_00023567	XLOC_008183	ENSTNIT00000003090	ENSTNIG00000000450	Cold-inducible RNA-binding protein A	Uncharacterized protein	zgc:112425	=
TCONS_00024457	XLOC_008183	ENSTNIT00000003090	ENSTNIG00000000450	-	-	zgc:112425	p
TCONS_00023566	XLOC_008183	ENSTNIT00000003090	ENSTNIG00000000450	Cold-inducible RNA-binding protein A	Uncharacterized protein	zgc:112425	j
TCONS_00077342	XLOC_023068	ENSTNIT00000003147	ENSTNIG00000000451	Heat shock 70 kDa protein 12A	Uncharacterized protein (Fragment)	hspa12b (2 of 2)	j
TCONS_00086263	XLOC_023068	ENSTNIT00000003147	ENSTNIG00000000451	Heat shock 70 kDa protein 12B	Uncharacterized protein (Fragment)	hspa12b (2 of 2)	c
TCONS_00086264	XLOC_023068	ENSTNIT00000003147	ENSTNIG00000000451	Heat shock 70 kDa protein 12B	Uncharacterized protein (Fragment)	hspa12b (2 of 2)	c
TCONS_00091988	XLOC_029954	ENSTNIT00000002755	ENSTNIG00000000452	Laminin subunit alpha-4	Uncharacterized protein (Fragment)	lama4 (1 of 2)	=
TCONS_00022238	XLOC_007620	ENSTNIT00000000730	ENSTNIG00000000453	Solute carrier family 22 member 1	Uncharacterized protein	slc22a2 (2 of 4)	c
TCONS_00022239	XLOC_007620	ENSTNIT00000000730	ENSTNIG00000000453	Solute carrier family 22 member 1	Uncharacterized protein	slc22a2 (2 of 4)	j
TCONS_00063678	XLOC_021640	ENSTNIT00000000294	ENSTNIG00000000454	Transmembrane protein 244	Uncharacterized protein	-	=
TCONS_00083267	XLOC_028415	ENSTNIT00000003549	ENSTNIG00000000455	-	UPI0002989130 related cluster	-	e
TCONS_00083266	XLOC_028415	ENSTNIT00000003549	ENSTNIG00000000455	-	Pol polyprotein	-	o
TCONS_00090771	XLOC_028415	ENSTNIT00000003549	ENSTNIG00000000455	-	Pol polyprotein	-	c
TCONS_00083269	XLOC_028415	ENSTNIT00000003549	ENSTNIG00000000455	-	Pol polyprotein	-	j
TCONS_00090772	XLOC_028415	ENSTNIT00000003549	ENSTNIG00000000455	-	Gag-protease	-	c
TCONS_00050977	XLOC_016526	ENSTNIT00000000006	ENSTNIG00000000457	G-protein coupled bile acid receptor 1	Uncharacterized protein	GPBAR1	j
TCONS_00050978	XLOC_016526	ENSTNIT00000000006	ENSTNIG00000000457	G-protein coupled bile acid receptor 1	Uncharacterized protein	GPBAR1	j
TCONS_00063345	XLOC_021389	ENSTNIT00000002288	ENSTNIG00000000459	Low-density lipoprotein receptor class A domain-containing protein 4	Uncharacterized protein	ldlrad4	j
TCONS_00065397	XLOC_021389	ENSTNIT00000002288	ENSTNIG00000000459	Low-density lipoprotein receptor class A domain-containing protein 4	UPI00022B3E0E related cluster	ldlrad4	j
TCONS_00042987	XLOC_013857	ENSTNIT00000001050	ENSTNIG00000000462	Four and a half LIM domains protein 2	Chromosome 2 SCAF14781 whole genome shotgun sequence. (Fragment)	fhl2b	j
TCONS_00039148	XLOC_013857	ENSTNIT00000001050	ENSTNIG00000000462	Four and a half LIM domains protein 2	Chromosome 2 SCAF14781 whole genome shotgun sequence. (Fragment)	fhl2b	c
TCONS_00042986	XLOC_013857	ENSTNIT00000001050	ENSTNIG00000000462	Four and a half LIM domains protein 2	Chromosome 2 SCAF14781 whole genome shotgun sequence. (Fragment)	fhl2b	c
TCONS_00041118	XLOC_013857	ENSTNIT00000001050	ENSTNIG00000000462	Four and a half LIM domains protein 2	Chromosome 2 SCAF14781 whole genome shotgun sequence. (Fragment)	fhl2b	o
TCONS_00091486	XLOC_029302	ENSTNIT00000004740	ENSTNIG00000000463	Homeodomain-interacting protein kinase 1	Uncharacterized protein (Fragment)	HIPK4 (13 of 15)	j
TCONS_00091485	XLOC_029302	ENSTNIT00000004740	ENSTNIG00000000463	Homeodomain-interacting protein kinase 1	Uncharacterized protein (Fragment)	HIPK4 (13 of 15)	=
TCONS_00084241	XLOC_029302	ENSTNIT00000004740	ENSTNIG00000000463	-	Uncharacterized protein (Fragment)	HIPK4 (13 of 15)	c
TCONS_00017265	XLOC_006096	ENSTNIT00000000323	ENSTNIG00000000465	Tudor domain-containing protein 12	UPI000298D9BF related cluster	TDRD12	j
TCONS_00017264	XLOC_006096	ENSTNIT00000000323	ENSTNIG00000000465	Tudor domain-containing protein 12	Uncharacterized protein (Fragment)	TDRD12	j
TCONS_00019711	XLOC_006096	ENSTNIT00000000323	ENSTNIG00000000465	Tudor domain-containing protein 12	Uncharacterized protein (Fragment)	TDRD12	c
TCONS_00017263	XLOC_006096	ENSTNIT00000000323	ENSTNIG00000000465	Tudor domain-containing protein 12	Uncharacterized protein (Fragment)	TDRD12	j
TCONS_00027537	XLOC_009125	ENSTNIT00000003758	ENSTNIG00000000467	Multidrug and toxin extrusion protein 1	Chromosome 16 SCAF15002 whole genome shotgun sequence. (Fragment)	-	j
TCONS_00027538	XLOC_009125	ENSTNIT00000003758	ENSTNIG00000000467	Multidrug and toxin extrusion protein 1	Chromosome 16 SCAF15002 whole genome shotgun sequence. (Fragment)	-	j
TCONS_00062990	XLOC_021113	ENSTNIT00000001441	ENSTNIG00000000468	-	Uncharacterized protein (Fragment)	TNFRSF11B	o
TCONS_00065121	XLOC_021112	ENSTNIT00000001441	ENSTNIG00000000468	Tumor necrosis factor receptor superfamily member 11B	Uncharacterized protein (Fragment)	TNFRSF11B	c
TCONS_00062989	XLOC_021113	ENSTNIT00000001441	ENSTNIG00000000468	Tumor necrosis factor receptor superfamily member 11B	Chromosome 8 SCAF14587 whole genome shotgun sequence	TNFRSF11B	i
TCONS_00078608	XLOC_024116	ENSTNIT00000002197	ENSTNIG00000000469	Neurogenic locus notch homolog protein 1	UPI000329CD96 related cluster	-	=
TCONS_00032414	XLOC_011157	ENSTNIT00000001640	ENSTNIG00000000470	Neuropeptide FF receptor 2	Uncharacterized protein (Fragment)	-	=
TCONS_00049491	XLOC_016464	ENSTNIT00000001044	ENSTNIG00000000471	Histone-lysine N-methyltransferase SETDB2	Chromosome 3 SCAF13974 whole genome shotgun sequence	SETDB2 (2 of 2)	j
TCONS_00047865	XLOC_016464	ENSTNIT00000001044	ENSTNIG00000000471	Histone-lysine N-methyltransferase SETDB2	Uncharacterized protein (Fragment)	SETDB2 (2 of 2)	c
TCONS_00004488	XLOC_000568	ENSTNIT00000003653	ENSTNIG00000000472	Hydroxylysine kinase	Uncharacterized protein (Fragment)	HYKK (3 of 3)	j
TCONS_00086807	XLOC_023618	ENSTNIT00000003626	ENSTNIG00000000473	Saxitoxin and tetrodotoxin-binding protein 1	Uncharacterized protein	-	=
TCONS_00084792	XLOC_029798	ENSTNIT00000003521	ENSTNIG00000000474	Class I histocompatibility antigen F10 alpha chain	Uncharacterized protein (Fragment)	FCGRT (4 of 8)	o
TCONS_00003320	XLOC_001098	ENSTNIT00000001402	ENSTNIG00000000478	Ran guanine nucleotide release factor	Uncharacterized protein	rangrf	e
TCONS_00001299	XLOC_001098	ENSTNIT00000001402	ENSTNIG00000000478	Ran guanine nucleotide release factor	Uncharacterized protein	rangrf	=
TCONS_00001298	XLOC_001098	ENSTNIT00000001402	ENSTNIG00000000478	Ran guanine nucleotide release factor	Uncharacterized protein	rangrf	o
TCONS_00060135	XLOC_020346	ENSTNIT00000003446	ENSTNIG00000000479	Transmembrane protein 218	Uncharacterized protein	TMEM218	=
TCONS_00086742	XLOC_023560	ENSTNIT00000004155	ENSTNIG00000000482	E3 ubiquitin/ISG15 ligase TRIM25	Uncharacterized protein (Fragment)	trim25	o
TCONS_00076746	XLOC_030534	ENSTNIT00000004155	ENSTNIG00000000482	-	-	trim25	p
TCONS_00035968	XLOC_012347	ENSTNIT00000002877	ENSTNIG00000000483	Ataxin-10	Uncharacterized protein (Fragment)	atxn10	j
TCONS_00036649	XLOC_012347	ENSTNIT00000002877	ENSTNIG00000000483	Ataxin-10	Uncharacterized protein	atxn10	j
TCONS_00037641	XLOC_012627	ENSTNIT00000000939	ENSTNIG00000000484	Histone RNA hairpin-binding protein	Uncharacterized protein (Fragment)	slbp	j
TCONS_00037519	XLOC_012627	ENSTNIT00000000939	ENSTNIG00000000484	-	Uncharacterized protein (Fragment)	slbp	o
TCONS_00037642	XLOC_012627	ENSTNIT00000000939	ENSTNIG00000000484	-	Uncharacterized protein (Fragment)	slbp	o
TCONS_00037518	XLOC_012627	ENSTNIT00000000939	ENSTNIG00000000484	Histone RNA hairpin-binding protein	Uncharacterized protein (Fragment)	slbp	j
TCONS_00002461	XLOC_000409	ENSTNIT00000004049	ENSTNIG00000000485	-	Uncharacterized protein	faslg	=
TCONS_00000466	XLOC_000409	ENSTNIT00000004049	ENSTNIG00000000485	Tumor necrosis factor ligand superfamily member 14	Uncharacterized protein	faslg	c
TCONS_00021944	XLOC_007379	ENSTNIT00000001498	ENSTNIG00000000487	Testisin	Uncharacterized protein (Fragment)	-	=
TCONS_00078803	XLOC_024292	ENSTNIT00000002371	ENSTNIG00000000488	-	-	-	o
TCONS_00078802	XLOC_024292	ENSTNIT00000002371	ENSTNIG00000000488	-	-	-	o
TCONS_00051074	XLOC_016601	ENSTNIT00000001837	ENSTNIG00000000490	Junctional adhesion molecule B	Uncharacterized protein (Fragment)	jam2a	=
TCONS_00051073	XLOC_016601	ENSTNIT00000002160	ENSTNIG00000000490	Junctional adhesion molecule B	Uncharacterized protein (Fragment)	jam2a	j
TCONS_00007504	XLOC_002358	ENSTNIT00000001396	ENSTNIG00000000491	-	Uncharacterized protein (Fragment)	-	=
TCONS_00008744	XLOC_002358	ENSTNIT00000001396	ENSTNIG00000000491	-	Uncharacterized protein (Fragment)	-	c
TCONS_00028051	XLOC_009516	ENSTNIT00000004198	ENSTNIG00000000493	Cdc42 effector protein 2	Uncharacterized protein	zgc:154093	o
TCONS_00027215	XLOC_009516	ENSTNIT00000004198	ENSTNIG00000000493	Cdc42 effector protein 2	Uncharacterized protein	zgc:154093	o
TCONS_00028052	XLOC_009516	ENSTNIT00000004198	ENSTNIG00000000493	Cdc42 effector protein 2	Uncharacterized protein	zgc:154093	=
TCONS_00063081	XLOC_021184	ENSTNIT00000003930	ENSTNIG00000000494	Homeobox protein Hox-A11b	Homeobox protein Hox-A11b	hoxa11b	=
TCONS_00004047	XLOC_000074	ENSTNIT00000003108	ENSTNIG00000000495	Uncharacterized protein KIAA2022	Uncharacterized protein	KIAA2022	c
TCONS_00004048	XLOC_000074	ENSTNIT00000003108	ENSTNIG00000000495	Uncharacterized protein KIAA2022	Uncharacterized protein	KIAA2022	c
TCONS_00004046	XLOC_000074	ENSTNIT00000003108	ENSTNIG00000000495	Uncharacterized protein KIAA2022	Uncharacterized protein	KIAA2022	c
TCONS_00017151	XLOC_006018	ENSTNIT00000000499	ENSTNIG00000000496	Ras association domain-containing protein 9	Uncharacterized protein	rassf9	j
TCONS_00018420	XLOC_006018	ENSTNIT00000000499	ENSTNIG00000000496	Ras association domain-containing protein 9	Uncharacterized protein	rassf9	j
TCONS_00066887	XLOC_023037	ENSTNIT00000002481	ENSTNIG00000000497	-	-	si:dkey-16n15.6	p
TCONS_00068823	XLOC_022783	ENSTNIT00000002481	ENSTNIG00000000497	Organic solute transporter subunit alpha	Uncharacterized protein (Fragment)	si:dkey-16n15.6	=
TCONS_00024631	XLOC_008312	ENSTNIT00000003151	ENSTNIG00000000498	Homeobox and leucine zipper protein Homez	Chromosome 15 SCAF14542 whole genome shotgun sequence. (Fragment)	homez	o
TCONS_00023747	XLOC_008312	ENSTNIT00000003151	ENSTNIG00000000498	Homeobox and leucine zipper protein Homez	Chromosome 15 SCAF14542 whole genome shotgun sequence. (Fragment)	homez	o
TCONS_00025402	XLOC_008312	ENSTNIT00000003151	ENSTNIG00000000498	Homeobox and leucine zipper protein Homez	Chromosome 15 SCAF14542 whole genome shotgun sequence. (Fragment)	homez	o
TCONS_00052021	XLOC_017693	ENSTNIT00000001244	ENSTNIG00000000499	-	Chromosome undetermined SCAF13711 whole genome shotgun sequence	tprn	i
TCONS_00054612	XLOC_018118	ENSTNIT00000001244	ENSTNIG00000000499	Taperin	Uncharacterized protein (Fragment)	tprn	j
TCONS_00052633	XLOC_018118	ENSTNIT00000001244	ENSTNIG00000000499	Taperin	Uncharacterized protein (Fragment)	tprn	j
TCONS_00054613	XLOC_018118	ENSTNIT00000001244	ENSTNIG00000000499	Taperin	Uncharacterized protein (Fragment)	tprn	j
TCONS_00053722	XLOC_018118	ENSTNIT00000001244	ENSTNIG00000000499	Taperin	Uncharacterized protein (Fragment)	tprn	j
TCONS_00033288	XLOC_010865	ENSTNIT00000003809	ENSTNIG00000000500	C-type lectin domain family 4 member M	Uncharacterized protein	-	e
TCONS_00044219	XLOC_014850	ENSTNIT00000004022	ENSTNIG00000000501	-	Uncharacterized protein (Fragment)	-	j
TCONS_00022128	XLOC_007514	ENSTNIT00000001318	ENSTNIG00000000503	-	-	rsph9	i
TCONS_00022127	XLOC_007514	ENSTNIT00000001318	ENSTNIG00000000503	-	-	rsph9	i
TCONS_00022126	XLOC_007514	ENSTNIT00000001318	ENSTNIG00000000503	Radial spoke head protein 9 homolog	Uncharacterized protein	rsph9	j
TCONS_00080176	XLOC_025475	ENSTNIT00000000940	ENSTNIG00000000505	-	-	-	x
TCONS_00031619	XLOC_010300	ENSTNIT00000004167	ENSTNIG00000000508	GDNF family receptor alpha-like	Uncharacterized protein	GFRAL	c
TCONS_00031618	XLOC_010300	ENSTNIT00000004167	ENSTNIG00000000508	GDNF family receptor alpha-like	Uncharacterized protein	GFRAL	c
TCONS_00012326	XLOC_003574	ENSTNIT00000001652	ENSTNIG00000000511	DEP domain-containing mTOR-interacting protein	Uncharacterized protein (Fragment)	-	j
TCONS_00086875	XLOC_023683	ENSTNIT00000000184	ENSTNIG00000000512	Keratin type II cytoskeletal 8	Chromosome undetermined SCAF14139 whole genome shotgun sequence	si:dkey-222f2.1	j
TCONS_00078076	XLOC_023683	ENSTNIT00000000184	ENSTNIG00000000512	Keratin type II cytoskeletal 8	Uncharacterized protein (Fragment)	si:dkey-222f2.1	j
TCONS_00086876	XLOC_023683	ENSTNIT00000000184	ENSTNIG00000000512	Keratin type II cytoskeletal 8	Uncharacterized protein (Fragment)	si:dkey-222f2.1	j
TCONS_00092255	XLOC_030586	ENSTNIT00000000184	ENSTNIG00000000512	-	-	si:dkey-222f2.1	p
TCONS_00070268	XLOC_024107	ENSTNIT00000003623	ENSTNIG00000000513	-	Uncharacterized protein	rpz5	=
TCONS_00008790	XLOC_002404	ENSTNIT00000000620	ENSTNIG00000000514	Exocyst complex component 3	Uncharacterized protein (Fragment)	tnfaip2b	j
TCONS_00006261	XLOC_002404	ENSTNIT00000000620	ENSTNIG00000000514	Exocyst complex component 3	Uncharacterized protein (Fragment)	tnfaip2b	c
TCONS_00042768	XLOC_013648	ENSTNIT00000000217	ENSTNIG00000000515	Ankyrin repeat domain-containing protein 61	Uncharacterized protein	ANKRD61	c
TCONS_00048516	XLOC_016990	ENSTNIT00000003678	ENSTNIG00000000517	-	-	si:ch211-113j14.1	p
TCONS_00048739	XLOC_015823	ENSTNIT00000003678	ENSTNIG00000000517	Sterol 26-hydroxylase mitochondrial	Uncharacterized protein (Fragment)	si:ch211-113j14.1	=
TCONS_00047055	XLOC_015823	ENSTNIT00000003678	ENSTNIG00000000517	Sterol 26-hydroxylase mitochondrial	Uncharacterized protein (Fragment)	si:ch211-113j14.1	j
TCONS_00087498	XLOC_024332	ENSTNIT00000003120	ENSTNIG00000000519	Titin	Chromosome undetermined SCAF15134 whole genome shotgun sequence	hmcn2	c
TCONS_00087495	XLOC_024332	ENSTNIT00000003120	ENSTNIG00000000519	Titin	Uncharacterized protein	hmcn2	c
TCONS_00087501	XLOC_024332	ENSTNIT00000003120	ENSTNIG00000000519	-	Uncharacterized protein	hmcn2	c
TCONS_00078869	XLOC_024332	ENSTNIT00000003120	ENSTNIG00000000519	-	Uncharacterized protein	hmcn2	c
TCONS_00087494	XLOC_024332	ENSTNIT00000003120	ENSTNIG00000000519	Titin	Chromosome undetermined SCAF15134 whole genome shotgun sequence	hmcn2	o
TCONS_00087497	XLOC_024332	ENSTNIT00000003120	ENSTNIG00000000519	Titin	Chromosome undetermined SCAF15134 whole genome shotgun sequence	hmcn2	j
TCONS_00087496	XLOC_024332	ENSTNIT00000003120	ENSTNIG00000000519	Titin	Uncharacterized protein	hmcn2	c
TCONS_00087500	XLOC_024332	ENSTNIT00000003120	ENSTNIG00000000519	-	Uncharacterized protein	hmcn2	c
TCONS_00087499	XLOC_024332	ENSTNIT00000003120	ENSTNIG00000000519	Titin	Chromosome undetermined SCAF15134 whole genome shotgun sequence	hmcn2	j
TCONS_00074205	XLOC_027679	ENSTNIT00000002329	ENSTNIG00000000520	-	Uncharacterized protein (Fragment)	si:dkey-256h2.1	=
TCONS_00023109	XLOC_007642	ENSTNIT00000000854	ENSTNIG00000000522	Solute carrier family 35 member D3	Uncharacterized protein (Fragment)	SLC35D3	c
TCONS_00027038	XLOC_009361	ENSTNIT00000000053	ENSTNIG00000000523	Neutral amino acid transporter B(0)	Uncharacterized protein	SLC1A5 (2 of 3)	j
TCONS_00070458	XLOC_024292	ENSTNIT00000001487	ENSTNIG00000000524	-	-	-	o
TCONS_00078801	XLOC_024292	ENSTNIT00000001487	ENSTNIG00000000524	-	-	-	o
TCONS_00070457	XLOC_024292	ENSTNIT00000001487	ENSTNIG00000000524	-	-	-	o
TCONS_00070459	XLOC_024292	ENSTNIT00000001487	ENSTNIG00000000524	-	-	-	o
TCONS_00082385	XLOC_027575	ENSTNIT00000001011	ENSTNIG00000000526	Retrovirus-related Pol polyprotein from transposon 412	Uncharacterized protein	-	c
TCONS_00082386	XLOC_027575	ENSTNIT00000001011	ENSTNIG00000000526	-	Uncharacterized protein	-	o
TCONS_00078463	XLOC_023993	ENSTNIT00000001011	ENSTNIG00000000526	-	Chromosome undetermined SCAF14539 whole genome shotgun sequence. (Fragment)	-	i
TCONS_00065553	XLOC_021549	ENSTNIT00000001072	ENSTNIG00000000528	Zinc finger and SCAN domain-containing protein 2	Chromosome 8 SCAF14587 whole genome shotgun sequence	zgc:66448	j
TCONS_00063571	XLOC_021549	ENSTNIT00000001072	ENSTNIG00000000528	Zinc finger protein 665	Chromosome 8 SCAF14587 whole genome shotgun sequence	zgc:66448	o
TCONS_00065554	XLOC_021549	ENSTNIT00000001072	ENSTNIG00000000528	Zinc finger protein 665	Chromosome 8 SCAF14587 whole genome shotgun sequence	zgc:66448	o
TCONS_00064648	XLOC_021549	ENSTNIT00000001072	ENSTNIG00000000528	-	Chromosome 8 SCAF14587 whole genome shotgun sequence	zgc:66448	p
TCONS_00064649	XLOC_021549	ENSTNIT00000001072	ENSTNIG00000000528	Zinc finger protein 91	Chromosome 8 SCAF14587 whole genome shotgun sequence	zgc:66448	o
TCONS_00064651	XLOC_021549	ENSTNIT00000001072	ENSTNIG00000000528	Zinc finger and SCAN domain-containing protein 2	Uncharacterized protein (Fragment)	zgc:66448	o
TCONS_00064650	XLOC_021549	ENSTNIT00000001072	ENSTNIG00000000528	Zinc finger protein 665	Chromosome 8 SCAF14587 whole genome shotgun sequence	zgc:66448	o
TCONS_00086653	XLOC_023455	ENSTNIT00000001183	ENSTNIG00000000529	-	Uncharacterized protein	RAMP3	=
TCONS_00091102	XLOC_028792	ENSTNIT00000002403	ENSTNIG00000000531	Class II histocompatibility antigen B-L beta chain (Fragment)	Chromosome undetermined SCAF11948 whole genome shotgun sequence	-	j
TCONS_00091101	XLOC_028792	ENSTNIT00000002403	ENSTNIG00000000531	Class II histocompatibility antigen B-L beta chain (Fragment)	Chromosome undetermined SCAF11948 whole genome shotgun sequence	-	j
TCONS_00075295	XLOC_028792	ENSTNIT00000002403	ENSTNIG00000000531	HLA class II histocompatibility antigen DR beta 4 chain	Chromosome undetermined SCAF11948 whole genome shotgun sequence	-	j
TCONS_00075294	XLOC_028792	ENSTNIT00000002403	ENSTNIG00000000531	HLA class II histocompatibility antigen DR beta 4 chain	Chromosome undetermined SCAF11948 whole genome shotgun sequence	-	j
TCONS_00075296	XLOC_028792	ENSTNIT00000002403	ENSTNIG00000000531	HLA class II histocompatibility antigen DRB1-4 beta chain	Uncharacterized protein	-	j
TCONS_00017370	XLOC_006181	ENSTNIT00000005000	ENSTNIG00000000532	-	-	MICALCL	p
TCONS_00068938	XLOC_023041	ENSTNIT00000004066	ENSTNIG00000000533	Cytochrome c oxidase subunit 1	Cytochrome c oxidase subunit 1	COX1	o
TCONS_00068930	XLOC_023041	ENSTNIT00000004066	ENSTNIG00000000533	Cytochrome c oxidase subunit 1	Cytochrome c oxidase subunit 1	COX1	=
TCONS_00081311	XLOC_026663	ENSTNIT00000003648	ENSTNIG00000000535	Tenascin-N	Uncharacterized protein (Fragment)	-	c
TCONS_00081309	XLOC_026663	ENSTNIT00000003648	ENSTNIG00000000535	Tenascin-N	Uncharacterized protein (Fragment)	-	j
TCONS_00081310	XLOC_026663	ENSTNIT00000003648	ENSTNIG00000000535	Tenascin-N	Uncharacterized protein (Fragment)	-	j
TCONS_00089276	XLOC_026663	ENSTNIT00000003648	ENSTNIG00000000535	Tenascin-N	Uncharacterized protein (Fragment)	-	j
TCONS_00089277	XLOC_026663	ENSTNIT00000003648	ENSTNIG00000000535	-	Uncharacterized protein (Fragment)	-	j
TCONS_00063501	XLOC_021503	ENSTNIT00000003731	ENSTNIG00000000537	Uncharacterized protein KIAA0947	UPI000298FE53 related cluster	kiaa0947l	j
TCONS_00048499	XLOC_016958	ENSTNIT00000003718	ENSTNIG00000000539	U3 small nucleolar RNA-associated protein 18 homolog	Uncharacterized protein (Fragment)	utp18	j
TCONS_00051397	XLOC_016958	ENSTNIT00000003718	ENSTNIG00000000539	U3 small nucleolar RNA-associated protein 18 homolog	Uncharacterized protein (Fragment)	utp18	j
TCONS_00048502	XLOC_016958	ENSTNIT00000003718	ENSTNIG00000000539	U3 small nucleolar RNA-associated protein 18 homolog	Uncharacterized protein (Fragment)	utp18	c
TCONS_00048503	XLOC_016958	ENSTNIT00000003718	ENSTNIG00000000539	U3 small nucleolar RNA-associated protein 18 homolog	Uncharacterized protein (Fragment)	utp18	j
TCONS_00020183	XLOC_006563	ENSTNIT00000003257	ENSTNIG00000000540	Fanconi anemia-associated protein of 24 kDa	Uncharacterized protein (Fragment)	C19orf40	j
TCONS_00017813	XLOC_006563	ENSTNIT00000003257	ENSTNIG00000000540	Fanconi anemia-associated protein of 24 kDa	Uncharacterized protein (Fragment)	C19orf40	j
TCONS_00008749	XLOC_002359	ENSTNIT00000004241	ENSTNIG00000000541	T-cell receptor beta-2 chain C region	Uncharacterized protein (Fragment)	TRBC2 (1 of 2)	c
TCONS_00026136	XLOC_008807	ENSTNIT00000000857	ENSTNIG00000000542	Gamma-crystallin N	Uncharacterized protein	crygn1	e
TCONS_00055317	XLOC_018857	ENSTNIT00000001123	ENSTNIG00000000544	COX assembly mitochondrial protein 2 homolog	Uncharacterized protein	cmc2	j
TCONS_00055316	XLOC_018857	ENSTNIT00000001123	ENSTNIG00000000544	COX assembly mitochondrial protein 2 homolog	Uncharacterized protein	cmc2	j
TCONS_00090407	XLOC_027856	ENSTNIT00000002201	ENSTNIG00000000545	BTB/POZ domain-containing protein KCTD21	Uncharacterized protein (Fragment)	kctd4	=
TCONS_00039080	XLOC_013807	ENSTNIT00000000407	ENSTNIG00000000546	Frizzled-5	Chromosome 2 SCAF11863 whole genome shotgun sequence. (Fragment)	fzd5	j
TCONS_00042935	XLOC_013807	ENSTNIT00000000407	ENSTNIG00000000546	Frizzled-5	Chromosome 2 SCAF11863 whole genome shotgun sequence. (Fragment)	fzd5	e
TCONS_00011619	XLOC_003992	ENSTNIT00000000297	ENSTNIG00000000548	Plakophilin-1	Uncharacterized protein	pkp1b	j
TCONS_00012277	XLOC_003520	ENSTNIT00000000297	ENSTNIG00000000548	Cysteine and glycine-rich protein 1	Uncharacterized protein	pkp1b	x
TCONS_00035041	XLOC_011422	ENSTNIT00000001104	ENSTNIG00000000549	Tetraspanin-1	Uncharacterized protein	zgc:153650	j
TCONS_00035042	XLOC_011422	ENSTNIT00000001104	ENSTNIG00000000549	Tetraspanin-1	Uncharacterized protein	zgc:153650	c
TCONS_00033996	XLOC_011422	ENSTNIT00000001104	ENSTNIG00000000549	Tetraspanin-1	Uncharacterized protein	zgc:153650	j
TCONS_00033995	XLOC_011422	ENSTNIT00000001104	ENSTNIG00000000549	Tetraspanin-1	Uncharacterized protein	zgc:153650	j
TCONS_00035339	XLOC_011817	ENSTNIT00000001104	ENSTNIG00000000549	-	-	zgc:153650	i
TCONS_00087098	XLOC_023919	ENSTNIT00000002591	ENSTNIG00000000550	Coiled-coil domain-containing protein 125	Uncharacterized protein (Fragment)	ccdc125	j
TCONS_00087097	XLOC_023919	ENSTNIT00000002591	ENSTNIG00000000550	Coiled-coil domain-containing protein 125	Uncharacterized protein (Fragment)	ccdc125	j
TCONS_00012706	XLOC_003964	ENSTNIT00000000447	ENSTNIG00000000551	Probable N-acetyltransferase 8B	Uncharacterized protein (Fragment)	-	j
TCONS_00005722	XLOC_002025	ENSTNIT00000003132	ENSTNIG00000000552	Kunitz-type protease inhibitor 1	Uncharacterized protein	spint1a	=
TCONS_00008387	XLOC_002025	ENSTNIT00000003132	ENSTNIG00000000552	Kunitz-type protease inhibitor 1	Uncharacterized protein	spint1a	j
TCONS_00069604	XLOC_023574	ENSTNIT00000000744	ENSTNIG00000000553	Mitochondrial import inner membrane translocase subunit Tim10	Mitochondrial import inner membrane translocase subunit Tim10	timm10	j
TCONS_00077941	XLOC_023574	ENSTNIT00000000744	ENSTNIG00000000553	Mitochondrial import inner membrane translocase subunit Tim10	Mitochondrial import inner membrane translocase subunit Tim10	timm10	=
TCONS_00079210	XLOC_024548	ENSTNIT00000003351	ENSTNIG00000000554	-	Uncharacterized protein (Fragment)	-	=
TCONS_00087778	XLOC_024548	ENSTNIT00000003351	ENSTNIG00000000554	-	Uncharacterized protein (Fragment)	-	j
TCONS_00079211	XLOC_024548	ENSTNIT00000003351	ENSTNIG00000000554	-	Uncharacterized protein (Fragment)	-	j
TCONS_00081045	XLOC_026270	ENSTNIT00000003794	ENSTNIG00000000556	Mesoderm posterior protein 1	Uncharacterized protein (Fragment)	mespaa	o
TCONS_00089052	XLOC_026270	ENSTNIT00000003794	ENSTNIG00000000556	Mesoderm posterior protein 1	Uncharacterized protein (Fragment)	mespaa	o
TCONS_00021705	XLOC_007175	ENSTNIT00000003212	ENSTNIG00000000557	-	Uncharacterized protein	zgc:110789 (2 of 4)	c
TCONS_00022670	XLOC_007175	ENSTNIT00000003212	ENSTNIG00000000557	Solute carrier family 23 member 1	Uncharacterized protein	zgc:110789 (2 of 4)	j
TCONS_00091593	XLOC_029448	ENSTNIT00000001018	ENSTNIG00000000558	-	Uncharacterized protein (Fragment)	vstm4a	c
TCONS_00008596	XLOC_002230	ENSTNIT00000001158	ENSTNIG00000000559	Serine/threonine-protein phosphatase 2A regulatory subunit B'' subunit alpha	Chromosome 10 SCAF14066 whole genome shotgun sequence. (Fragment)	ppp2r3a (1 of 2)	o
TCONS_00005984	XLOC_002230	ENSTNIT00000001158	ENSTNIG00000000559	Serine/threonine-protein phosphatase 2A regulatory subunit B'' subunit alpha	Chromosome 10 SCAF14066 whole genome shotgun sequence. (Fragment)	ppp2r3a (1 of 2)	o
TCONS_00005985	XLOC_002230	ENSTNIT00000001158	ENSTNIG00000000559	Serine/threonine-protein phosphatase 2A regulatory subunit B'' subunit alpha	Uncharacterized protein	ppp2r3a (1 of 2)	j
TCONS_00007328	XLOC_002230	ENSTNIT00000001158	ENSTNIG00000000559	Serine/threonine-protein phosphatase 2A regulatory subunit B'' subunit alpha	Chromosome 10 SCAF14066 whole genome shotgun sequence. (Fragment)	ppp2r3a (1 of 2)	e
TCONS_00005986	XLOC_002230	ENSTNIT00000001158	ENSTNIG00000000559	Serine/threonine-protein phosphatase 2A regulatory subunit B'' subunit alpha	Uncharacterized protein	ppp2r3a (1 of 2)	j
TCONS_00007329	XLOC_002230	ENSTNIT00000001158	ENSTNIG00000000559	Serine/threonine-protein phosphatase 2A regulatory subunit B'' subunit alpha	Uncharacterized protein	ppp2r3a (1 of 2)	c
TCONS_00008597	XLOC_002230	ENSTNIT00000001158	ENSTNIG00000000559	Serine/threonine-protein phosphatase 2A regulatory subunit B'' subunit alpha	Chromosome 10 SCAF14066 whole genome shotgun sequence. (Fragment)	ppp2r3a (1 of 2)	o
TCONS_00005987	XLOC_002230	ENSTNIT00000001158	ENSTNIG00000000559	Serine/threonine-protein phosphatase 2A regulatory subunit B'' subunit alpha	Uncharacterized protein	ppp2r3a (1 of 2)	j
TCONS_00052418	XLOC_017957	ENSTNIT00000002754	ENSTNIG00000000561	Tubulin-specific chaperone A	Uncharacterized protein (Fragment)	tbca	j
TCONS_00052419	XLOC_017957	ENSTNIT00000002754	ENSTNIG00000000561	Tubulin-specific chaperone A	Uncharacterized protein (Fragment)	tbca	j
TCONS_00028676	XLOC_009371	ENSTNIT00000000821	ENSTNIG00000000564	Reticulon-4	Reticulon	rtn2a	=
TCONS_00027045	XLOC_009371	ENSTNIT00000003130	ENSTNIG00000000564	Reticulon-4	Reticulon	rtn2a	j
TCONS_00028674	XLOC_009371	ENSTNIT00000003130	ENSTNIG00000000564	-	Reticulon	rtn2a	j
TCONS_00028675	XLOC_009371	ENSTNIT00000003130	ENSTNIG00000000564	Reticulon-4	Reticulon	rtn2a	j
TCONS_00018629	XLOC_006182	ENSTNIT00000003222	ENSTNIG00000000566	Protein-methionine sulfoxide oxidase mical3a	Uncharacterized protein (Fragment)	mical3a	j
TCONS_00018630	XLOC_006182	ENSTNIT00000003222	ENSTNIG00000000566	Protein-methionine sulfoxide oxidase mical3a	Uncharacterized protein (Fragment)	mical3a	j
TCONS_00019791	XLOC_006182	ENSTNIT00000003222	ENSTNIG00000000566	Protein-methionine sulfoxide oxidase mical3a	Uncharacterized protein	mical3a	j
TCONS_00017371	XLOC_006182	ENSTNIT00000003222	ENSTNIG00000000566	Protein-methionine sulfoxide oxidase mical3a	UPI000298AECF related cluster	mical3a	j
TCONS_00019790	XLOC_006182	ENSTNIT00000003222	ENSTNIG00000000566	Protein-methionine sulfoxide oxidase mical3a	UPI000298AECF related cluster	mical3a	j
TCONS_00019789	XLOC_006182	ENSTNIT00000003222	ENSTNIG00000000566	Protein-methionine sulfoxide oxidase mical3a	Uncharacterized protein	mical3a	j
TCONS_00087320	XLOC_024146	ENSTNIT00000001643	ENSTNIG00000000568	Plakophilin-3	Uncharacterized protein (Fragment)	PKP3 (1 of 2)	c
TCONS_00087321	XLOC_024146	ENSTNIT00000001643	ENSTNIG00000000568	Plakophilin-3	Uncharacterized protein (Fragment)	PKP3 (1 of 2)	j
TCONS_00087556	XLOC_024341	ENSTNIT00000003946	ENSTNIG00000000569	-	Uncharacterized protein	-	c
TCONS_00003215	XLOC_001023	ENSTNIT00000001303	ENSTNIG00000000570	-	Uncharacterized protein (Fragment)	-	j
TCONS_00070869	XLOC_024691	ENSTNIT00000001041	ENSTNIG00000000571	Protein SSUH2 homolog	Uncharacterized protein (Fragment)	SSUH2 (2 of 2)	=
TCONS_00079325	XLOC_024691	ENSTNIT00000001855	ENSTNIG00000000571	Protein SSUH2 homolog	Uncharacterized protein (Fragment)	SSUH2 (2 of 2)	j
TCONS_00070868	XLOC_024691	ENSTNIT00000001855	ENSTNIG00000000571	Protein SSUH2 homolog	Uncharacterized protein (Fragment)	SSUH2 (2 of 2)	=
TCONS_00089032	XLOC_026254	ENSTNIT00000001740	ENSTNIG00000000573	Low-density lipoprotein receptor-related protein 3	Uncharacterized protein (Fragment)	LRP3	j
TCONS_00072520	XLOC_026254	ENSTNIT00000001740	ENSTNIG00000000573	Low-density lipoprotein receptor-related protein 3	Uncharacterized protein (Fragment)	LRP3	j
TCONS_00072519	XLOC_026254	ENSTNIT00000001740	ENSTNIG00000000573	Low-density lipoprotein receptor-related protein 3	Uncharacterized protein (Fragment)	LRP3	j
TCONS_00081025	XLOC_026254	ENSTNIT00000001740	ENSTNIG00000000573	Low-density lipoprotein receptor-related protein 3	Uncharacterized protein (Fragment)	LRP3	j
TCONS_00074361	XLOC_027804	ENSTNIT00000001783	ENSTNIG00000000576	Telomerase protein component 1	Uncharacterized protein	-	j
TCONS_00073869	XLOC_027428	ENSTNIT00000001168	ENSTNIG00000000577	Macrophage mannose receptor 1	Uncharacterized protein (Fragment)	mrc1b	c
TCONS_00087863	XLOC_024753	ENSTNIT00000003597	ENSTNIG00000000580	-	Uncharacterized protein (Fragment)	pthlha (2 of 2)	c
TCONS_00079367	XLOC_024754	ENSTNIT00000003597	ENSTNIG00000000580	-	-	pthlha (2 of 2)	p
TCONS_00078942	XLOC_024378	ENSTNIT00000004196	ENSTNIG00000000582	B-cell CLL/lymphoma 7 protein family member B-B	Uncharacterized protein	bcl7ba	j
TCONS_00070600	XLOC_024378	ENSTNIT00000004196	ENSTNIG00000000582	B-cell CLL/lymphoma 7 protein family member B-B	Uncharacterized protein	bcl7ba	=
TCONS_00087602	XLOC_024378	ENSTNIT00000004196	ENSTNIG00000000582	B-cell CLL/lymphoma 7 protein family member B-B	Uncharacterized protein	bcl7ba	j
TCONS_00078943	XLOC_024378	ENSTNIT00000004196	ENSTNIG00000000582	B-cell CLL/lymphoma 7 protein family member B-B	Uncharacterized protein	bcl7ba	j
TCONS_00092323	XLOC_030754	ENSTNIT00000001628	ENSTNIG00000000584	-	-	arrdc1a (2 of 2)	p
TCONS_00036278	XLOC_012060	ENSTNIT00000002867	ENSTNIG00000000587	Serine/threonine-protein kinase WNK1	UPI000298F65D related cluster	-	j
TCONS_00035563	XLOC_012060	ENSTNIT00000002867	ENSTNIG00000000587	Serine/threonine-protein kinase WNK1	UPI000298F65D related cluster	-	j
TCONS_00036966	XLOC_012060	ENSTNIT00000002867	ENSTNIG00000000587	Serine/threonine-protein kinase WNK1	Uncharacterized protein (Fragment)	-	j
TCONS_00035562	XLOC_012060	ENSTNIT00000002867	ENSTNIG00000000587	Serine/threonine-protein kinase WNK1	UPI000298F65D related cluster	-	j
TCONS_00036277	XLOC_012060	ENSTNIT00000002867	ENSTNIG00000000587	Serine/threonine-protein kinase WNK1	Uncharacterized protein (Fragment)	-	j
TCONS_00046409	XLOC_015347	ENSTNIT00000000365	ENSTNIG00000000588	Probable thiopurine S-methyltransferase	Uncharacterized protein	TPMT	j
TCONS_00046408	XLOC_015347	ENSTNIT00000000365	ENSTNIG00000000588	Probable thiopurine S-methyltransferase	Uncharacterized protein	TPMT	j
TCONS_00074650	XLOC_028040	ENSTNIT00000000827	ENSTNIG00000000589	S-phase kinase-associated protein 2	Uncharacterized protein (Fragment)	skp2	j
TCONS_00011961	XLOC_003222	ENSTNIT00000001005	ENSTNIG00000000590	Inter-alpha-trypsin inhibitor heavy chain H3	Chromosome 11 SCAF14674 whole genome shotgun sequence	-	j
TCONS_00084999	XLOC_030073	ENSTNIT00000000290	ENSTNIG00000000591	-	Uncharacterized protein (Fragment)	muc13a (1 of 3)	o
TCONS_00084998	XLOC_030073	ENSTNIT00000000290	ENSTNIG00000000591	-	Uncharacterized protein (Fragment)	muc13a (1 of 3)	o
TCONS_00085000	XLOC_030073	ENSTNIT00000000290	ENSTNIG00000000591	-	Uncharacterized protein (Fragment)	muc13a (1 of 3)	o
TCONS_00084997	XLOC_030073	ENSTNIT00000000290	ENSTNIG00000000591	-	Uncharacterized protein (Fragment)	muc13a (1 of 3)	o
TCONS_00033928	XLOC_011373	ENSTNIT00000001997	ENSTNIG00000000592	-	Uncharacterized protein (Fragment)	-	j
TCONS_00037151	XLOC_012217	ENSTNIT00000002244	ENSTNIG00000000595	Acyl-CoA synthetase short-chain family member 3 mitochondrial	Uncharacterized protein (Fragment)	acss3 (1 of 2)	j
TCONS_00036493	XLOC_012217	ENSTNIT00000002244	ENSTNIG00000000595	Acyl-CoA synthetase short-chain family member 3 mitochondrial	Uncharacterized protein (Fragment)	acss3 (1 of 2)	j
TCONS_00036492	XLOC_012217	ENSTNIT00000002244	ENSTNIG00000000595	Acyl-CoA synthetase short-chain family member 3 mitochondrial	Uncharacterized protein (Fragment)	acss3 (1 of 2)	j
TCONS_00062771	XLOC_020793	ENSTNIT00000002104	ENSTNIG00000000596	-	-	alcama	p
TCONS_00059651	XLOC_019969	ENSTNIT00000002104	ENSTNIG00000000596	CD166 antigen homolog A	Uncharacterized protein (Fragment)	alcama	j
TCONS_00073740	XLOC_027325	ENSTNIT00000003467	ENSTNIG00000000598	-	Chromosome undetermined SCAF7535 whole genome shotgun sequence. (Fragment)	hp1bp3	j
TCONS_00073742	XLOC_027325	ENSTNIT00000003467	ENSTNIG00000000598	Heterochromatin protein 1-binding protein 3	Uncharacterized protein	hp1bp3	j
TCONS_00073741	XLOC_027325	ENSTNIT00000003467	ENSTNIG00000000598	-	Chromosome undetermined SCAF7535 whole genome shotgun sequence. (Fragment)	hp1bp3	j
TCONS_00089915	XLOC_027325	ENSTNIT00000003467	ENSTNIG00000000598	-	-	hp1bp3	j
TCONS_00082095	XLOC_027325	ENSTNIT00000003467	ENSTNIG00000000598	-	-	hp1bp3	j
TCONS_00073743	XLOC_027325	ENSTNIT00000003467	ENSTNIG00000000598	Heterochromatin protein 1-binding protein 3	Uncharacterized protein	hp1bp3	j
TCONS_00041768	XLOC_012719	ENSTNIT00000000847	ENSTNIG00000000599	Kelch domain-containing protein 1	Uncharacterized protein (Fragment)	KLHDC1 (3 of 3)	j
TCONS_00041769	XLOC_012719	ENSTNIT00000000847	ENSTNIG00000000599	Kelch domain-containing protein 1	Uncharacterized protein (Fragment)	KLHDC1 (3 of 3)	j
TCONS_00037808	XLOC_012719	ENSTNIT00000000847	ENSTNIG00000000599	Kelch domain-containing protein 1	Uncharacterized protein (Fragment)	KLHDC1 (3 of 3)	j
TCONS_00039730	XLOC_012719	ENSTNIT00000000847	ENSTNIG00000000599	Kelch domain-containing protein 1	Uncharacterized protein (Fragment)	KLHDC1 (3 of 3)	j
TCONS_00014127	XLOC_005303	ENSTNIT00000002924	ENSTNIG00000000600	Uncharacterized protein C8orf4 homolog	Uncharacterized protein (Fragment)	C8orf4	o
TCONS_00074202	XLOC_027677	ENSTNIT00000002660	ENSTNIG00000000601	ADP-ribosylation factor-like protein 4A	Uncharacterized protein	arl4aa	o
TCONS_00090253	XLOC_027677	ENSTNIT00000002660	ENSTNIG00000000601	ADP-ribosylation factor-like protein 4A	Uncharacterized protein	arl4aa	j
TCONS_00082505	XLOC_027677	ENSTNIT00000002660	ENSTNIG00000000601	ADP-ribosylation factor-like protein 4A	Uncharacterized protein	arl4aa	o
TCONS_00088778	XLOC_025956	ENSTNIT00000004017	ENSTNIG00000000602	Centromere protein U	Uncharacterized protein (Fragment)	MLF1IP	j
TCONS_00072174	XLOC_025956	ENSTNIT00000004017	ENSTNIG00000000602	Centromere protein U	Uncharacterized protein (Fragment)	MLF1IP	=
TCONS_00031664	XLOC_010348	ENSTNIT00000002500	ENSTNIG00000000607	NFU1 iron-sulfur cluster scaffold homolog mitochondrial	Uncharacterized protein (Fragment)	zgc:110319	x
TCONS_00029206	XLOC_009966	ENSTNIT00000002500	ENSTNIG00000000607	NifU-like protein 5 mitochondrial	Uncharacterized protein (Fragment)	zgc:110319	j
TCONS_00091994	XLOC_029966	ENSTNIT00000003681	ENSTNIG00000000609	Cytochrome c oxidase subunit 4 isoform 1 mitochondrial	Uncharacterized protein (Fragment)	cox4i1	=
TCONS_00076452	XLOC_029966	ENSTNIT00000003681	ENSTNIG00000000609	Cytochrome c oxidase subunit 4 isoform 1 mitochondrial	Uncharacterized protein (Fragment)	cox4i1	j
TCONS_00084957	XLOC_029966	ENSTNIT00000003681	ENSTNIG00000000609	Cytochrome c oxidase subunit 4 isoform 1 mitochondrial	Uncharacterized protein (Fragment)	cox4i1	j
TCONS_00005636	XLOC_001954	ENSTNIT00000001448	ENSTNIG00000000612	Sine oculis-binding protein homolog	UPI000298B026 related cluster	sobpa (1 of 2)	j
TCONS_00008320	XLOC_001954	ENSTNIT00000001448	ENSTNIG00000000612	Sine oculis-binding protein homolog	UPI000298B026 related cluster	sobpa (1 of 2)	j
TCONS_00001547	XLOC_001275	ENSTNIT00000000117	ENSTNIG00000000613	Vitellogenin-1	Uncharacterized protein	vtg5	j
TCONS_00001546	XLOC_001275	ENSTNIT00000000117	ENSTNIG00000000613	Vitellogenin	Uncharacterized protein	vtg5	j
TCONS_00001550	XLOC_001275	ENSTNIT00000000117	ENSTNIG00000000613	Vitellogenin	Uncharacterized protein	vtg5	j
TCONS_00003525	XLOC_001275	ENSTNIT00000000117	ENSTNIG00000000613	Vitellogenin-2	Uncharacterized protein	vtg5	j
TCONS_00003526	XLOC_001275	ENSTNIT00000000117	ENSTNIG00000000613	Vitellogenin-2	Uncharacterized protein	vtg5	j
TCONS_00042289	XLOC_013214	ENSTNIT00000003492	ENSTNIG00000000614	Glucagon-2	Uncharacterized protein	gcgb	=
TCONS_00040329	XLOC_013214	ENSTNIT00000003492	ENSTNIG00000000614	-	-	gcgb	c
TCONS_00040328	XLOC_013214	ENSTNIT00000003492	ENSTNIG00000000614	Glucagon-2	Uncharacterized protein	gcgb	e
TCONS_00073909	XLOC_027450	ENSTNIT00000002841	ENSTNIG00000000615	Cytochrome P450 2K1	Uncharacterized protein	-	j
TCONS_00011038	XLOC_003516	ENSTNIT00000000774	ENSTNIG00000000619	Immunoglobulin-like and fibronectin type III domain-containing protein 1	Uncharacterized protein	IGFN1 (4 of 6)	j
TCONS_00063964	XLOC_021025	ENSTNIT00000004135	ENSTNIG00000000620	Basal cell adhesion molecule	Uncharacterized protein	bcam	j
TCONS_00065014	XLOC_021025	ENSTNIT00000004135	ENSTNIG00000000620	Basal cell adhesion molecule	Uncharacterized protein	bcam	j
TCONS_00080230	XLOC_025497	ENSTNIT00000002216	ENSTNIG00000000621	NACHT LRR and PYD domains-containing protein 12	Uncharacterized protein (Fragment)	-	j
TCONS_00080231	XLOC_025497	ENSTNIT00000002216	ENSTNIG00000000621	-	-	-	i
TCONS_00080232	XLOC_025497	ENSTNIT00000002216	ENSTNIG00000000621	Ribonuclease inhibitor	Uncharacterized protein (Fragment)	-	o
TCONS_00014748	XLOC_004737	ENSTNIT00000000259	ENSTNIG00000000622	UDP-glucuronosyltransferase 2B10	Uncharacterized protein (Fragment)	-	o
TCONS_00015909	XLOC_004737	ENSTNIT00000000259	ENSTNIG00000000622	UDP-glucuronosyltransferase 2A2	Uncharacterized protein (Fragment)	-	o
TCONS_00019305	XLOC_005664	ENSTNIT00000001778	ENSTNIG00000000623	Cadherin-13	Uncharacterized protein	cdh13	j
TCONS_00019304	XLOC_005664	ENSTNIT00000001778	ENSTNIG00000000623	Cadherin-13	Uncharacterized protein	cdh13	c
TCONS_00091288	XLOC_029040	ENSTNIT00000001733	ENSTNIG00000000624	Protein shisa-2	Uncharacterized protein	SHISA2	j
TCONS_00083967	XLOC_029040	ENSTNIT00000001733	ENSTNIG00000000624	Protein shisa-2	Uncharacterized protein	SHISA2	c
TCONS_00021441	XLOC_006916	ENSTNIT00000003704	ENSTNIG00000000625	-	Chromosome undetermined SCAF14633 whole genome shotgun sequence	-	i
TCONS_00074075	XLOC_027569	ENSTNIT00000000453	ENSTNIG00000000626	U6 snRNA phosphodiesterase	Uncharacterized protein (Fragment)	usb1	j
TCONS_00074074	XLOC_027569	ENSTNIT00000000453	ENSTNIG00000000626	U6 snRNA phosphodiesterase	Uncharacterized protein (Fragment)	usb1	j
TCONS_00080154	XLOC_025464	ENSTNIT00000002690	ENSTNIG00000000628	Interferon-inducible GTPase 5	Uncharacterized protein (Fragment)	-	j
TCONS_00070449	XLOC_024286	ENSTNIT00000004116	ENSTNIG00000000631	Poliovirus receptor-related protein 4	Uncharacterized protein (Fragment)	pvrl4	j
TCONS_00076922	XLOC_030966	ENSTNIT00000004116	ENSTNIG00000000631	-	-	pvrl4	p
TCONS_00078792	XLOC_024286	ENSTNIT00000004116	ENSTNIG00000000631	Poliovirus receptor-related protein 4	Uncharacterized protein (Fragment)	pvrl4	j
TCONS_00044221	XLOC_014852	ENSTNIT00000002425	ENSTNIG00000000633	Src-like-adapter	Uncharacterized protein	sla1 (2 of 2)	=
TCONS_00079116	XLOC_024478	ENSTNIT00000003548	ENSTNIG00000000634	Neuroblast differentiation-associated protein AHNAK	Chromosome undetermined SCAF9735 whole genome shotgun sequence	-	o
TCONS_00087711	XLOC_024478	ENSTNIT00000003548	ENSTNIG00000000634	-	Chromosome undetermined SCAF9735 whole genome shotgun sequence	-	p
TCONS_00087710	XLOC_024478	ENSTNIT00000003548	ENSTNIG00000000634	-	Chromosome undetermined SCAF9735 whole genome shotgun sequence	-	e
TCONS_00087709	XLOC_024478	ENSTNIT00000003548	ENSTNIG00000000634	Neuroblast differentiation-associated protein AHNAK	Chromosome undetermined SCAF9735 whole genome shotgun sequence	-	j
TCONS_00079114	XLOC_024478	ENSTNIT00000003548	ENSTNIG00000000634	Neuroblast differentiation-associated protein AHNAK	Chromosome undetermined SCAF9735 whole genome shotgun sequence	-	j
TCONS_00079113	XLOC_024478	ENSTNIT00000003548	ENSTNIG00000000634	-	Uncharacterized protein (Fragment)	-	o
TCONS_00064303	XLOC_021309	ENSTNIT00000003121	ENSTNIG00000000635	-	Uncharacterized protein (Fragment)	si:dkey-283b15.2	j
TCONS_00064306	XLOC_021309	ENSTNIT00000003121	ENSTNIG00000000635	Neuronal pentraxin-2	Uncharacterized protein (Fragment)	si:dkey-283b15.2	c
TCONS_00064305	XLOC_021309	ENSTNIT00000003121	ENSTNIG00000000635	Neuronal pentraxin-2	Uncharacterized protein (Fragment)	si:dkey-283b15.2	j
TCONS_00064304	XLOC_021309	ENSTNIT00000003121	ENSTNIG00000000635	-	Uncharacterized protein (Fragment)	si:dkey-283b15.2	c
TCONS_00067758	XLOC_022743	ENSTNIT00000000725	ENSTNIG00000000637	Iroquois-class homeodomain protein irx-3	Uncharacterized protein	irx7	j
TCONS_00068759	XLOC_022743	ENSTNIT00000000725	ENSTNIG00000000637	Iroquois-class homeodomain protein irx-3	Uncharacterized protein	irx7	j
TCONS_00029712	XLOC_010372	ENSTNIT00000002743	ENSTNIG00000000638	Polymeric immunoglobulin receptor	Uncharacterized protein	-	c
TCONS_00034865	XLOC_011233	ENSTNIT00000000891	ENSTNIG00000000639	Rho-related GTP-binding protein RhoU	Uncharacterized protein (Fragment)	RHOU (2 of 2)	j
TCONS_00034866	XLOC_011233	ENSTNIT00000000891	ENSTNIG00000000639	Rho-related GTP-binding protein RhoU	Uncharacterized protein (Fragment)	RHOU (2 of 2)	j
TCONS_00000001	XLOC_000003	ENSTNIT00000002157	ENSTNIG00000000640	Testican-3	Uncharacterized protein (Fragment)	SPOCK1	j
TCONS_00003983	XLOC_000003	ENSTNIT00000002157	ENSTNIG00000000640	Testican-1	Uncharacterized protein (Fragment)	SPOCK1	j
TCONS_00000003	XLOC_000003	ENSTNIT00000002157	ENSTNIG00000000640	Testican-1	Uncharacterized protein (Fragment)	SPOCK1	c
TCONS_00003984	XLOC_000003	ENSTNIT00000002157	ENSTNIG00000000640	Testican-1	Uncharacterized protein (Fragment)	SPOCK1	c
TCONS_00000002	XLOC_000003	ENSTNIT00000002157	ENSTNIG00000000640	Testican-3	Uncharacterized protein (Fragment)	SPOCK1	j
TCONS_00001963	XLOC_000003	ENSTNIT00000002157	ENSTNIG00000000640	Testican-1	Uncharacterized protein (Fragment)	SPOCK1	j
TCONS_00081770	XLOC_027058	ENSTNIT00000002228	ENSTNIG00000000641	Butyrophilin subfamily 2 member A1	Uncharacterized protein (Fragment)	-	j
TCONS_00073381	XLOC_027058	ENSTNIT00000002228	ENSTNIG00000000641	Erythroid membrane-associated protein	Uncharacterized protein (Fragment)	-	j
TCONS_00073382	XLOC_027058	ENSTNIT00000002228	ENSTNIG00000000641	Erythroid membrane-associated protein	Uncharacterized protein (Fragment)	-	j
TCONS_00081769	XLOC_027058	ENSTNIT00000002228	ENSTNIG00000000641	Erythroid membrane-associated protein	Uncharacterized protein (Fragment)	-	o
TCONS_00074762	XLOC_028236	ENSTNIT00000001623	ENSTNIG00000000642	B-cell lymphoma/leukemia 10	Uncharacterized protein (Fragment)	BCL10	j
TCONS_00083132	XLOC_028236	ENSTNIT00000001623	ENSTNIG00000000642	B-cell lymphoma/leukemia 10	Uncharacterized protein (Fragment)	BCL10	j
TCONS_00041294	XLOC_013987	ENSTNIT00000002824	ENSTNIG00000000645	Unconventional myosin-X	Uncharacterized protein (Fragment)	-	j
TCONS_00001200	XLOC_001017	ENSTNIT00000001900	ENSTNIG00000000647	CXXC-type zinc finger protein 5	Uncharacterized protein	CXXC5	j
TCONS_00001199	XLOC_001017	ENSTNIT00000001900	ENSTNIG00000000647	CXXC-type zinc finger protein 5	Uncharacterized protein	CXXC5	o
TCONS_00028069	XLOC_009533	ENSTNIT00000001910	ENSTNIG00000000649	-	Uncharacterized protein	hspb12	j
TCONS_00084013	XLOC_029089	ENSTNIT00000001352	ENSTNIG00000000650	-	Katanin p60 ATPase-containing subunit A-like 2	-	o
TCONS_00091324	XLOC_029089	ENSTNIT00000001352	ENSTNIG00000000650	-	Chromosome undetermined SCAF10214 whole genome shotgun sequence. (Fragment)	-	o
TCONS_00003222	XLOC_001029	ENSTNIT00000002363	ENSTNIG00000000651	Zinc finger protein Gfi-1	Uncharacterized protein (Fragment)	-	j
TCONS_00027881	XLOC_009395	ENSTNIT00000001871	ENSTNIG00000000653	DnaJ homolog subfamily C member 30	Uncharacterized protein (Fragment)	-	o
TCONS_00027077	XLOC_009395	ENSTNIT00000001871	ENSTNIG00000000653	DnaJ homolog subfamily C member 30	Uncharacterized protein (Fragment)	-	o
TCONS_00027076	XLOC_009395	ENSTNIT00000001871	ENSTNIG00000000653	-	Uncharacterized protein (Fragment)	-	=
TCONS_00026124	XLOC_008801	ENSTNIT00000000138	ENSTNIG00000000654	-	-	ankrd12 (1 of 2)	p
TCONS_00013020	XLOC_004440	ENSTNIT00000002307	ENSTNIG00000000655	Hyaluronan and proteoglycan link protein 1	Uncharacterized protein (Fragment)	hapln1a (2 of 2)	j
TCONS_00035435	XLOC_011966	ENSTNIT00000003907	ENSTNIG00000000656	Zinc finger protein 624	Chromosome 19 SCAF14731 whole genome shotgun sequence. (Fragment)	si:dkey-66i24.8	o
TCONS_00036160	XLOC_011966	ENSTNIT00000003907	ENSTNIG00000000656	Zinc finger protein 91	Chromosome 19 SCAF14731 whole genome shotgun sequence. (Fragment)	si:dkey-66i24.8	j
TCONS_00036158	XLOC_011966	ENSTNIT00000003907	ENSTNIG00000000656	Zinc finger protein 665	Chromosome 19 SCAF14731 whole genome shotgun sequence. (Fragment)	si:dkey-66i24.8	j
TCONS_00036852	XLOC_011966	ENSTNIT00000003907	ENSTNIG00000000656	Zinc finger protein 624	Chromosome 19 SCAF14731 whole genome shotgun sequence. (Fragment)	si:dkey-66i24.8	o
TCONS_00035434	XLOC_011966	ENSTNIT00000003907	ENSTNIG00000000656	Zinc finger protein 2 homolog	Chromosome 19 SCAF14731 whole genome shotgun sequence. (Fragment)	si:dkey-66i24.8	o
TCONS_00036159	XLOC_011966	ENSTNIT00000003907	ENSTNIG00000000656	Zinc finger protein 624	Chromosome 19 SCAF14731 whole genome shotgun sequence. (Fragment)	si:dkey-66i24.8	o
TCONS_00036853	XLOC_011966	ENSTNIT00000003907	ENSTNIG00000000656	Zinc finger protein 2 homolog	UPI0002990132 related cluster	si:dkey-66i24.8	o
TCONS_00035433	XLOC_011966	ENSTNIT00000003907	ENSTNIG00000000656	Zinc finger and BTB domain-containing protein 42	Chromosome 19 SCAF14731 whole genome shotgun sequence. (Fragment)	si:dkey-66i24.8	o
TCONS_00036851	XLOC_011966	ENSTNIT00000003907	ENSTNIG00000000656	Zinc finger protein 624	Chromosome 19 SCAF14731 whole genome shotgun sequence. (Fragment)	si:dkey-66i24.8	o
TCONS_00076561	XLOC_030132	ENSTNIT00000003923	ENSTNIG00000000658	Complement C4-A	Uncharacterized protein (Fragment)	-	=
TCONS_00014408	XLOC_004451	ENSTNIT00000001126	ENSTNIG00000000659	-	-	thbs4a (2 of 2)	p
TCONS_00071895	XLOC_025646	ENSTNIT00000001769	ENSTNIG00000000661	-	Uncharacterized protein	il13ra1	j
TCONS_00080421	XLOC_025646	ENSTNIT00000001769	ENSTNIG00000000661	-	Uncharacterized protein	il13ra1	c
TCONS_00088621	XLOC_025646	ENSTNIT00000001769	ENSTNIG00000000661	-	Uncharacterized protein	il13ra1	j
TCONS_00080420	XLOC_025646	ENSTNIT00000001769	ENSTNIG00000000661	-	Chromosome undetermined SCAF10756 whole genome shotgun sequence	il13ra1	j
TCONS_00000194	XLOC_000162	ENSTNIT00000000083	ENSTNIG00000000663	60S ribosomal protein L39	Chromosome 1 SCAF14998 whole genome shotgun sequence	rpl39	j
TCONS_00002149	XLOC_000162	ENSTNIT00000000083	ENSTNIG00000000663	60S ribosomal protein L39	Chromosome 1 SCAF14998 whole genome shotgun sequence	rpl39	=
TCONS_00027539	XLOC_009125	ENSTNIT00000000035	ENSTNIG00000000665	Multidrug and toxin extrusion protein 1	Uncharacterized protein	-	c
TCONS_00045833	XLOC_015423	ENSTNIT00000001003	ENSTNIG00000000666	HCLS1-associated protein X-1	Uncharacterized protein	hax1	j
TCONS_00046188	XLOC_015423	ENSTNIT00000001003	ENSTNIG00000000666	HCLS1-associated protein X-1	Uncharacterized protein	hax1	j
TCONS_00076056	XLOC_029625	ENSTNIT00000004042	ENSTNIG00000000667	Potassium voltage-gated channel subfamily C member 2	Uncharacterized protein	-	o
TCONS_00091705	XLOC_029625	ENSTNIT00000004042	ENSTNIG00000000667	Potassium voltage-gated channel subfamily C member 2	Uncharacterized protein	-	c
TCONS_00084547	XLOC_029625	ENSTNIT00000004042	ENSTNIG00000000667	-	Uncharacterized protein	-	c
TCONS_00084545	XLOC_029625	ENSTNIT00000004042	ENSTNIG00000000667	Potassium voltage-gated channel subfamily C member 1	Uncharacterized protein	-	j
TCONS_00084546	XLOC_029625	ENSTNIT00000004042	ENSTNIG00000000667	Transposon TX1 uncharacterized 149 kDa protein	Uncharacterized protein	-	e
TCONS_00040370	XLOC_013248	ENSTNIT00000004075	ENSTNIG00000000670	Trans-1 2-dihydrobenzene-1 2-diol dehydrogenase	Uncharacterized protein	DHDH (3 of 3)	=
TCONS_00031861	XLOC_010526	ENSTNIT00000001717	ENSTNIG00000000671	-	-	-	o
TCONS_00041199	XLOC_013920	ENSTNIT00000000745	ENSTNIG00000000673	FAST kinase domain-containing protein 5	Uncharacterized protein	FASTKD5	j
TCONS_00039226	XLOC_013920	ENSTNIT00000000745	ENSTNIG00000000673	FAST kinase domain-containing protein 5	UPI000298B333 related cluster	FASTKD5	o
TCONS_00084794	XLOC_029799	ENSTNIT00000001860	ENSTNIG00000000675	-	Uncharacterized protein (Fragment)	-	x
TCONS_00072423	XLOC_026187	ENSTNIT00000001860	ENSTNIG00000000675	Replication protein A 32 kDa subunit	Uncharacterized protein (Fragment)	-	j
TCONS_00072422	XLOC_026187	ENSTNIT00000001860	ENSTNIG00000000675	Replication protein A 32 kDa subunit	Uncharacterized protein (Fragment)	-	j
TCONS_00088959	XLOC_026187	ENSTNIT00000001860	ENSTNIG00000000675	-	-	-	e
TCONS_00080933	XLOC_026187	ENSTNIT00000001860	ENSTNIG00000000675	Replication protein A 32 kDa subunit	Uncharacterized protein (Fragment)	-	c
TCONS_00062192	XLOC_020209	ENSTNIT00000000347	ENSTNIG00000000676	Lissencephaly-1 homolog A	Lissencephaly-1 homolog	pafah1b1b	j
TCONS_00059940	XLOC_020209	ENSTNIT00000000347	ENSTNIG00000000676	Lissencephaly-1 homolog A	Lissencephaly-1 homolog	pafah1b1b	j
TCONS_00059942	XLOC_020210	ENSTNIT00000000347	ENSTNIG00000000676	-	-	pafah1b1b	p
TCONS_00010635	XLOC_003177	ENSTNIT00000000318	ENSTNIG00000000677	Keratin type II cytoskeletal 8	Chromosome undetermined SCAF14505 whole genome shotgun sequence	-	j
TCONS_00037022	XLOC_012105	ENSTNIT00000001870	ENSTNIG00000000678	Putative interleukin-17 receptor E-like	Uncharacterized protein (Fragment)	IL17RE	c
TCONS_00037021	XLOC_012105	ENSTNIT00000001870	ENSTNIG00000000678	-	Uncharacterized protein (Fragment)	IL17RE	j
TCONS_00037023	XLOC_012105	ENSTNIT00000001870	ENSTNIG00000000678	Putative interleukin-17 receptor E-like	Uncharacterized protein (Fragment)	IL17RE	c
TCONS_00072761	XLOC_026540	ENSTNIT00000003125	ENSTNIG00000000680	Lamin-B receptor	Uncharacterized protein (Fragment)	lbr (1 of 2)	=
TCONS_00088771	XLOC_025938	ENSTNIT00000003707	ENSTNIG00000000681	Acetylcholinesterase	Uncharacterized protein	-	=
TCONS_00042976	XLOC_013839	ENSTNIT00000003686	ENSTNIG00000000683	Collagen alpha-1(VIII) chain	Uncharacterized protein	-	j
TCONS_00050973	XLOC_016520	ENSTNIT00000000542	ENSTNIG00000000686	Putative methyltransferase DDB_G0268948	Uncharacterized protein	si:ch211-93g23.2	=
TCONS_00050972	XLOC_016520	ENSTNIT00000000542	ENSTNIG00000000686	Putative methyltransferase DDB_G0268948	Uncharacterized protein	si:ch211-93g23.2	j
TCONS_00047963	XLOC_016520	ENSTNIT00000000542	ENSTNIG00000000686	Putative methyltransferase DDB_G0268948	Uncharacterized protein	si:ch211-93g23.2	j
TCONS_00069360	XLOC_023356	ENSTNIT00000001502	ENSTNIG00000000689	Inner nuclear membrane protein Man1	Uncharacterized protein (Fragment)	lemd3 (2 of 2)	=
TCONS_00082902	XLOC_027980	ENSTNIT00000003831	ENSTNIG00000000692	Tryptase	Uncharacterized protein	-	c
TCONS_00082898	XLOC_027980	ENSTNIT00000003831	ENSTNIG00000000692	Transmembrane protease serine 6	Uncharacterized protein (Fragment)	-	j
TCONS_00082897	XLOC_027980	ENSTNIT00000003831	ENSTNIG00000000692	Transmembrane protease serine 6	Uncharacterized protein (Fragment)	-	j
TCONS_00090534	XLOC_027980	ENSTNIT00000003831	ENSTNIG00000000692	Transmembrane protease serine 6	Uncharacterized protein (Fragment)	-	j
TCONS_00090533	XLOC_027980	ENSTNIT00000003831	ENSTNIG00000000692	Transmembrane protease serine 6	Uncharacterized protein (Fragment)	-	j
TCONS_00009957	XLOC_003624	ENSTNIT00000000881	ENSTNIG00000000694	Cytochrome c oxidase subunit 6C-1	Uncharacterized protein	cox6c	=
TCONS_00011188	XLOC_003624	ENSTNIT00000000881	ENSTNIG00000000694	Cytochrome c oxidase subunit 6C-1	Uncharacterized protein	cox6c	j
TCONS_00092064	XLOC_030145	ENSTNIT00000000602	ENSTNIG00000000696	Probable C- U-editing enzyme APOBEC-2	Uncharacterized protein (Fragment)	apobec2a (1 of 2)	j
TCONS_00051687	XLOC_017415	ENSTNIT00000000897	ENSTNIG00000000697	Serine/arginine-rich splicing factor 9	Uncharacterized protein (Fragment)	srsf9	j
TCONS_00052884	XLOC_017415	ENSTNIT00000000897	ENSTNIG00000000697	Serine/arginine-rich splicing factor 9	Uncharacterized protein (Fragment)	srsf9	j
TCONS_00017315	XLOC_006138	ENSTNIT00000001386	ENSTNIG00000000698	Homocysteine-responsive endoplasmic reticulum-resident ubiquitin-like domain member 1 protein	Uncharacterized protein	herpud1	j
TCONS_00060089	XLOC_020317	ENSTNIT00000002133	ENSTNIG00000000699	Histone H2A.J	Histone H2A	HIST1H2AJ	=
TCONS_00061209	XLOC_020317	ENSTNIT00000002133	ENSTNIG00000000699	Histone H2A.J	Histone H2A-IV	HIST1H2AJ	e
TCONS_00010830	XLOC_003349	ENSTNIT00000002836	ENSTNIG00000000700	-	-	BRK1	x
TCONS_00009624	XLOC_003349	ENSTNIT00000002836	ENSTNIG00000000700	-	-	BRK1	s
TCONS_00010176	XLOC_003807	ENSTNIT00000002836	ENSTNIG00000000700	Probable protein BRICK1-A	Probable protein BRICK1	BRK1	=
TCONS_00061206	XLOC_020314	ENSTNIT00000000718	ENSTNIG00000000702	Arf-GAP with Rho-GAP domain ANK repeat and PH domain-containing protein 1	Uncharacterized protein	si:ch211-135f11.1	j
TCONS_00043571	XLOC_014636	ENSTNIT00000003167	ENSTNIG00000000703	Arf-GAP with Rho-GAP domain ANK repeat and PH domain-containing protein 2	Uncharacterized protein (Fragment)	ARAP2 (1 of 2)	j
TCONS_00043573	XLOC_014636	ENSTNIT00000003167	ENSTNIG00000000703	Arf-GAP with Rho-GAP domain ANK repeat and PH domain-containing protein 2	Uncharacterized protein	ARAP2 (1 of 2)	j
TCONS_00043572	XLOC_014636	ENSTNIT00000003167	ENSTNIG00000000703	Arf-GAP with Rho-GAP domain ANK repeat and PH domain-containing protein 2	Uncharacterized protein (Fragment)	ARAP2 (1 of 2)	j
TCONS_00042586	XLOC_013482	ENSTNIT00000003307	ENSTNIG00000000704	Plexin domain-containing protein 1	Uncharacterized protein (Fragment)	plxdc1	j
TCONS_00040659	XLOC_013482	ENSTNIT00000003307	ENSTNIG00000000704	Plexin domain-containing protein 1	Uncharacterized protein (Fragment)	plxdc1	j
TCONS_00039733	XLOC_012721	ENSTNIT00000003307	ENSTNIG00000000704	Plexin domain-containing protein 1	Uncharacterized protein (Fragment)	plxdc1	x
TCONS_00040658	XLOC_013482	ENSTNIT00000003307	ENSTNIG00000000704	Plexin domain-containing protein 1	Uncharacterized protein (Fragment)	plxdc1	j
TCONS_00037810	XLOC_012721	ENSTNIT00000003307	ENSTNIG00000000704	Plexin domain-containing protein 1	Uncharacterized protein (Fragment)	plxdc1	x
TCONS_00051649	XLOC_017378	ENSTNIT00000001889	ENSTNIG00000000705	Lysosome membrane protein 2	Uncharacterized protein	SCARB2	j
TCONS_00057455	XLOC_018781	ENSTNIT00000001971	ENSTNIG00000000706	Protein unc-13 homolog C	Uncharacterized protein	-	o
TCONS_00057453	XLOC_018781	ENSTNIT00000001971	ENSTNIG00000000706	Protein unc-13 homolog C	Uncharacterized protein	-	o
TCONS_00057454	XLOC_018781	ENSTNIT00000001971	ENSTNIG00000000706	Protein unc-13 homolog C	Uncharacterized protein	-	c
TCONS_00077956	XLOC_023588	ENSTNIT00000004200	ENSTNIG00000000707	Proline-rich basic protein 1	Uncharacterized protein (Fragment)	-	c
TCONS_00003240	XLOC_001041	ENSTNIT00000005130	ENSTNIG00000000709	Cytoplasmic FMR1-interacting protein 1 homolog	Uncharacterized protein	cyfip1	j
TCONS_00001231	XLOC_001041	ENSTNIT00000005130	ENSTNIG00000000709	Cytoplasmic FMR1-interacting protein 1 homolog	Uncharacterized protein	cyfip1	c
TCONS_00001232	XLOC_001041	ENSTNIT00000005130	ENSTNIG00000000709	Cytoplasmic FMR1-interacting protein 1 homolog	Uncharacterized protein	cyfip1	j
TCONS_00052502	XLOC_018019	ENSTNIT00000001390	ENSTNIG00000000712	Translation initiation factor IF-3 mitochondrial	Uncharacterized protein (Fragment)	mtif3	j
TCONS_00081396	XLOC_026730	ENSTNIT00000000041	ENSTNIG00000000714	E3 ubiquitin/ISG15 ligase TRIM25	Uncharacterized protein (Fragment)	-	j
TCONS_00081395	XLOC_026730	ENSTNIT00000000041	ENSTNIG00000000714	E3 ubiquitin-protein ligase TRIM39	Uncharacterized protein (Fragment)	-	j
TCONS_00089342	XLOC_026730	ENSTNIT00000000041	ENSTNIG00000000714	E3 ubiquitin-protein ligase TRIM39	Uncharacterized protein (Fragment)	-	c
TCONS_00044437	XLOC_015018	ENSTNIT00000002330	ENSTNIG00000000715	Forkhead box protein L1	Uncharacterized protein (Fragment)	-	j
TCONS_00044963	XLOC_015018	ENSTNIT00000002330	ENSTNIG00000000715	Forkhead box protein L1	Uncharacterized protein (Fragment)	-	=
TCONS_00086424	XLOC_023234	ENSTNIT00000004317	ENSTNIG00000000716	Homeobox even-skipped homolog protein 1	Uncharacterized protein (Fragment)	eve1	j
TCONS_00092156	XLOC_030326	ENSTNIT00000004317	ENSTNIG00000000716	-	-	eve1	p
TCONS_00077532	XLOC_023234	ENSTNIT00000004317	ENSTNIG00000000716	Homeobox even-skipped homolog protein 1	Uncharacterized protein (Fragment)	eve1	j
TCONS_00045315	XLOC_014884	ENSTNIT00000000252	ENSTNIG00000000717	Partitioning defective 6 homolog gamma	Uncharacterized protein	pard6gb	j
TCONS_00044812	XLOC_014884	ENSTNIT00000000252	ENSTNIG00000000717	Partitioning defective 6 homolog gamma	Uncharacterized protein	pard6gb	j
TCONS_00044261	XLOC_014884	ENSTNIT00000000252	ENSTNIG00000000717	Partitioning defective 6 homolog gamma	Uncharacterized protein	pard6gb	j
TCONS_00072272	XLOC_026046	ENSTNIT00000001523	ENSTNIG00000000718	Ig mu chain C region membrane-bound form	Uncharacterized protein (Fragment)	ighm (2 of 2)	j
TCONS_00072271	XLOC_026046	ENSTNIT00000001523	ENSTNIG00000000718	Ig mu chain C region membrane-bound form	Uncharacterized protein (Fragment)	ighm (2 of 2)	=
TCONS_00072270	XLOC_026046	ENSTNIT00000001523	ENSTNIG00000000718	Ig mu chain C region membrane-bound form	Uncharacterized protein (Fragment)	ighm (2 of 2)	j
TCONS_00031494	XLOC_010162	ENSTNIT00000003900	ENSTNIG00000000720	Protein NDNF	Uncharacterized protein (Fragment)	-	j
TCONS_00038125	XLOC_012987	ENSTNIT00000000039	ENSTNIG00000000722	Sesquipedalian-1	Uncharacterized protein	-	j
TCONS_00074084	XLOC_027585	ENSTNIT00000002217	ENSTNIG00000000723	-	Uncharacterized protein	-	i
TCONS_00087190	XLOC_024015	ENSTNIT00000002217	ENSTNIG00000000723	-	UPI0003299671 related cluster	-	i
TCONS_00070145	XLOC_024018	ENSTNIT00000002217	ENSTNIG00000000723	-	-	-	i
TCONS_00082402	XLOC_027593	ENSTNIT00000002217	ENSTNIG00000000723	Peroxisome proliferator-activated receptor gamma coactivator-related protein 1	UPI000329E067 related cluster	-	i
TCONS_00070141	XLOC_024015	ENSTNIT00000002217	ENSTNIG00000000723	-	UPI0003299671 related cluster	-	i
TCONS_00082395	XLOC_027585	ENSTNIT00000002217	ENSTNIG00000000723	-	Uncharacterized protein	-	i
TCONS_00074082	XLOC_027585	ENSTNIT00000002217	ENSTNIG00000000723	-	-	-	i
TCONS_00090169	XLOC_027585	ENSTNIT00000002217	ENSTNIG00000000723	-	Uncharacterized protein	-	i
TCONS_00090167	XLOC_027585	ENSTNIT00000002217	ENSTNIG00000000723	-	-	-	i
TCONS_00074083	XLOC_027585	ENSTNIT00000002217	ENSTNIG00000000723	-	-	-	i
TCONS_00074085	XLOC_027585	ENSTNIT00000002217	ENSTNIG00000000723	-	Uncharacterized protein	-	i
TCONS_00090173	XLOC_027593	ENSTNIT00000002217	ENSTNIG00000000723	-	UPI000329E067 related cluster	-	i
TCONS_00082399	XLOC_027589	ENSTNIT00000002217	ENSTNIG00000000723	Peroxisome proliferator-activated receptor gamma coactivator-related protein 1	UPI00022B4840 related cluster	-	i
TCONS_00087191	XLOC_024015	ENSTNIT00000002217	ENSTNIG00000000723	-	UPI0003299671 related cluster	-	i
TCONS_00087193	XLOC_024015	ENSTNIT00000002217	ENSTNIG00000000723	Zinc finger protein 214	UPI0003299671 related cluster	-	i
TCONS_00087194	XLOC_024016	ENSTNIT00000002217	ENSTNIG00000000723	-	-	-	i
TCONS_00090172	XLOC_027592	ENSTNIT00000002217	ENSTNIG00000000723	-	-	-	i
TCONS_00087192	XLOC_024015	ENSTNIT00000002217	ENSTNIG00000000723	Zinc finger protein 214	UPI0003299671 related cluster	-	i
TCONS_00027827	XLOC_009348	ENSTNIT00000002791	ENSTNIG00000000724	Neurogranin	Neurogranin	nrgna	j
TCONS_00028653	XLOC_009348	ENSTNIT00000002791	ENSTNIG00000000724	-	Uncharacterized protein (Fragment)	nrgna	o
TCONS_00027826	XLOC_009348	ENSTNIT00000002791	ENSTNIG00000000724	-	-	nrgna	j
TCONS_00028654	XLOC_009348	ENSTNIT00000002791	ENSTNIG00000000724	-	Uncharacterized protein (Fragment)	nrgna	o
TCONS_00059669	XLOC_019988	ENSTNIT00000001322	ENSTNIG00000000725	14-3-3 protein gamma-1	Uncharacterized protein	ywhag1	j
TCONS_00061933	XLOC_019988	ENSTNIT00000001322	ENSTNIG00000000725	14-3-3 protein gamma-1	Uncharacterized protein	ywhag1	=
TCONS_00073662	XLOC_027269	ENSTNIT00000003407	ENSTNIG00000000726	Zinc finger protein 384	Uncharacterized protein	znf384l	j
TCONS_00073661	XLOC_027269	ENSTNIT00000003407	ENSTNIG00000000726	Zinc finger protein 384	UPI000329EF35 related cluster	znf384l	j
TCONS_00073663	XLOC_027269	ENSTNIT00000003407	ENSTNIG00000000726	Zinc finger protein 384	Uncharacterized protein	znf384l	j
TCONS_00082020	XLOC_027269	ENSTNIT00000003407	ENSTNIG00000000726	Zinc finger protein 384	UPI0002A484AF related cluster	znf384l	j
TCONS_00065135	XLOC_021134	ENSTNIT00000003554	ENSTNIG00000000731	Palmitoyltransferase ZDHHC18	Uncharacterized protein	zdhhc18a	j
TCONS_00064103	XLOC_021134	ENSTNIT00000003554	ENSTNIG00000000731	Palmitoyltransferase ZDHHC18	Uncharacterized protein	zdhhc18a	j
TCONS_00063018	XLOC_021134	ENSTNIT00000003554	ENSTNIG00000000731	Palmitoyltransferase ZDHHC18	Uncharacterized protein	zdhhc18a	j
TCONS_00063017	XLOC_021134	ENSTNIT00000003554	ENSTNIG00000000731	Palmitoyltransferase ZDHHC18	Uncharacterized protein	zdhhc18a	j
TCONS_00065136	XLOC_021134	ENSTNIT00000003554	ENSTNIG00000000731	Palmitoyltransferase ZDHHC18	Uncharacterized protein	zdhhc18a	j
TCONS_00079658	XLOC_024998	ENSTNIT00000004239	ENSTNIG00000000735	-	Chromosome undetermined SCAF7478 whole genome shotgun sequence	-	x
TCONS_00083449	XLOC_028566	ENSTNIT00000004239	ENSTNIG00000000735	Ubiquitin-conjugating enzyme E2 variant 3	Chromosome undetermined SCAF7478 whole genome shotgun sequence	-	j
TCONS_00090896	XLOC_028566	ENSTNIT00000004239	ENSTNIG00000000735	-	Chromosome undetermined SCAF7478 whole genome shotgun sequence	-	j
TCONS_00083450	XLOC_028566	ENSTNIT00000004239	ENSTNIG00000000735	-	Chromosome undetermined SCAF7478 whole genome shotgun sequence	-	o
TCONS_00007579	XLOC_002414	ENSTNIT00000003672	ENSTNIG00000000736	Transcription factor IIIB 90 kDa subunit	Uncharacterized protein	brf1a (3 of 3)	j
TCONS_00006278	XLOC_002414	ENSTNIT00000003672	ENSTNIG00000000736	Transcription factor IIIB 90 kDa subunit	Uncharacterized protein (Fragment)	brf1a (3 of 3)	j
TCONS_00064293	XLOC_021302	ENSTNIT00000003546	ENSTNIG00000000738	Lysophospholipid acyltransferase 7	Uncharacterized protein	mboat7	j
TCONS_00064292	XLOC_021302	ENSTNIT00000003546	ENSTNIG00000000738	Lysophospholipid acyltransferase 7	Uncharacterized protein	mboat7	j
TCONS_00063220	XLOC_021302	ENSTNIT00000003546	ENSTNIG00000000738	Lysophospholipid acyltransferase 7	Uncharacterized protein	mboat7	j
TCONS_00063221	XLOC_021302	ENSTNIT00000003546	ENSTNIG00000000738	Lysophospholipid acyltransferase 7	Uncharacterized protein	mboat7	j
TCONS_00008156	XLOC_002882	ENSTNIT00000000593	ENSTNIG00000000739	WD repeat-containing protein 89	Uncharacterized protein	WDR89	o
TCONS_00006840	XLOC_002882	ENSTNIT00000000593	ENSTNIG00000000739	WD repeat-containing protein 89	Uncharacterized protein	WDR89	o
TCONS_00008157	XLOC_002882	ENSTNIT00000000593	ENSTNIG00000000739	WD repeat-containing protein 89	Uncharacterized protein	WDR89	o
TCONS_00082354	XLOC_027544	ENSTNIT00000000574	ENSTNIG00000000740	Zinc finger protein 36 C3H1 type-like 2-A	Uncharacterized protein	cth1	j
TCONS_00074031	XLOC_027544	ENSTNIT00000000574	ENSTNIG00000000740	Zinc finger protein 36 C3H1 type-like 2	Uncharacterized protein	cth1	=
TCONS_00001141	XLOC_000967	ENSTNIT00000001526	ENSTNIG00000000741	Heterogeneous nuclear ribonucleoprotein U-like protein 2	Uncharacterized protein	HNRNPUL2	j
TCONS_00089290	XLOC_026670	ENSTNIT00000002598	ENSTNIG00000000744	Urea transporter 2	Uncharacterized protein	-	j
TCONS_00081324	XLOC_026670	ENSTNIT00000002598	ENSTNIG00000000744	Urea transporter 1	Uncharacterized protein	-	j
TCONS_00072876	XLOC_026670	ENSTNIT00000002598	ENSTNIG00000000744	Urea transporter 1	Uncharacterized protein	-	j
TCONS_00089289	XLOC_026670	ENSTNIT00000002598	ENSTNIG00000000744	Urea transporter 2	Uncharacterized protein	-	j
TCONS_00089291	XLOC_026670	ENSTNIT00000002598	ENSTNIG00000000744	Urea transporter 1	Uncharacterized protein	-	j
TCONS_00081322	XLOC_026670	ENSTNIT00000002598	ENSTNIG00000000744	Urea transporter 2	Uncharacterized protein	-	j
TCONS_00072875	XLOC_026670	ENSTNIT00000002598	ENSTNIG00000000744	Urea transporter 1	Uncharacterized protein	-	j
TCONS_00046661	XLOC_015682	ENSTNIT00000003756	ENSTNIG00000000747	DNA damage-inducible transcript 4 protein	Uncharacterized protein	DDIT4 (1 of 2)	=
TCONS_00037620	XLOC_012610	ENSTNIT00000002165	ENSTNIG00000000748	Coiled-coil domain-containing protein 69	Uncharacterized protein (Fragment)	CCDC69	j
TCONS_00037571	XLOC_012679	ENSTNIT00000002165	ENSTNIG00000000748	-	-	CCDC69	p
TCONS_00037570	XLOC_012678	ENSTNIT00000002165	ENSTNIG00000000748	-	-	CCDC69	p
TCONS_00037685	XLOC_012678	ENSTNIT00000002165	ENSTNIG00000000748	-	-	CCDC69	p
TCONS_00037498	XLOC_012610	ENSTNIT00000002165	ENSTNIG00000000748	Coiled-coil domain-containing protein 69	Uncharacterized protein (Fragment)	CCDC69	j
TCONS_00083733	XLOC_028812	ENSTNIT00000000369	ENSTNIG00000000750	Transposon TX1 uncharacterized 149 kDa protein	Uncharacterized protein	-	c
TCONS_00083734	XLOC_028812	ENSTNIT00000000369	ENSTNIG00000000750	Transposon TX1 uncharacterized 82 kDa protein	Uncharacterized protein	-	o
TCONS_00024654	XLOC_008331	ENSTNIT00000001684	ENSTNIG00000000751	Uncharacterized protein C2orf62 homolog	Chromosome 15 SCAF14542 whole genome shotgun sequence. (Fragment)	C2orf62	=
TCONS_00022638	XLOC_007118	ENSTNIT00000001042	ENSTNIG00000000752	Interleukin-20 receptor subunit alpha	Uncharacterized protein	crfb8	=
TCONS_00002985	XLOC_000812	ENSTNIT00000001712	ENSTNIG00000000753	Glutathione peroxidase 3	UPI000298A424 related cluster	gpx3	j
TCONS_00038609	XLOC_013408	ENSTNIT00000000307	ENSTNIG00000000754	-	Uncharacterized protein	LYPD1 (1 of 2)	x
TCONS_00039486	XLOC_014135	ENSTNIT00000000307	ENSTNIG00000000754	Ly6/PLAUR domain-containing protein 1	Uncharacterized protein	LYPD1 (1 of 2)	c
TCONS_00038608	XLOC_013408	ENSTNIT00000000307	ENSTNIG00000000754	-	Uncharacterized protein	LYPD1 (1 of 2)	x
TCONS_00048295	XLOC_016785	ENSTNIT00000003013	ENSTNIG00000000755	Latrophilin-2 (Fragment)	Chromosome 3 SCAF13699 whole genome shotgun sequence	-	e
TCONS_00014854	XLOC_004815	ENSTNIT00000003799	ENSTNIG00000000756	Gamma-glutamyltransferase 5	Uncharacterized protein	ggt5a (2 of 2)	j
TCONS_00042542	XLOC_013433	ENSTNIT00000000303	ENSTNIG00000000758	L-allo-threonine aldolase	Uncharacterized protein (Fragment)	tha1 (1 of 2)	j
TCONS_00089454	XLOC_026831	ENSTNIT00000000226	ENSTNIG00000000761	Homeobox protein Hox-B13a	Homeobox protein Hox-B13a	hoxb13a	j
TCONS_00087713	XLOC_024482	ENSTNIT00000000422	ENSTNIG00000000762	Phosphatidylinositol 4 5-bisphosphate 3-kinase catalytic subunit gamma isoform	Uncharacterized protein (Fragment)	si:rp71-17i16.5	c
TCONS_00087714	XLOC_024482	ENSTNIT00000000422	ENSTNIG00000000762	Phosphatidylinositol 4 5-bisphosphate 3-kinase catalytic subunit gamma isoform	Uncharacterized protein (Fragment)	si:rp71-17i16.5	j
TCONS_00087716	XLOC_024482	ENSTNIT00000000422	ENSTNIG00000000762	Phosphatidylinositol 4 5-bisphosphate 3-kinase catalytic subunit gamma isoform	Uncharacterized protein (Fragment)	si:rp71-17i16.5	c
TCONS_00087715	XLOC_024482	ENSTNIT00000000422	ENSTNIG00000000762	Phosphatidylinositol 4 5-bisphosphate 3-kinase catalytic subunit gamma isoform	Uncharacterized protein (Fragment)	si:rp71-17i16.5	c
TCONS_00042679	XLOC_013574	ENSTNIT00000002328	ENSTNIG00000000763	Radial spoke head 1 homolog	Uncharacterized protein	RSPH1 (2 of 2)	j
TCONS_00048903	XLOC_015970	ENSTNIT00000000981	ENSTNIG00000000766	SLIT and NTRK-like protein 1	Uncharacterized protein	SLITRK1	e
TCONS_00048902	XLOC_015970	ENSTNIT00000000981	ENSTNIG00000000766	SLIT and NTRK-like protein 1	Uncharacterized protein	SLITRK1	c
TCONS_00050431	XLOC_015970	ENSTNIT00000000981	ENSTNIG00000000766	SLIT and NTRK-like protein 1	Uncharacterized protein	SLITRK1	c
TCONS_00048904	XLOC_015970	ENSTNIT00000000981	ENSTNIG00000000766	SLIT and NTRK-like protein 1	Uncharacterized protein	SLITRK1	=
TCONS_00003061	XLOC_000877	ENSTNIT00000001594	ENSTNIG00000000767	Heparan sulfate glucosamine 3-O-sulfotransferase 1	Uncharacterized protein	hs3st1	o
TCONS_00004806	XLOC_000877	ENSTNIT00000001594	ENSTNIG00000000767	Heparan sulfate glucosamine 3-O-sulfotransferase 1	Uncharacterized protein	hs3st1	=
TCONS_00047509	XLOC_016185	ENSTNIT00000003680	ENSTNIG00000000769	Claudin-6	Uncharacterized protein	cldnk	=
TCONS_00038072	XLOC_012949	ENSTNIT00000000933	ENSTNIG00000000770	Protein ccsmst1	Uncharacterized protein	C16orf91	j
TCONS_00038939	XLOC_013696	ENSTNIT00000000933	ENSTNIG00000000770	Histone H3.3	Histone H3	C16orf91	x
TCONS_00066360	XLOC_022442	ENSTNIT00000001055	ENSTNIG00000000771	Protein phosphatase 1 regulatory subunit 3D	Uncharacterized protein (Fragment)	ppp1r3da	=
TCONS_00066361	XLOC_022442	ENSTNIT00000001055	ENSTNIG00000000771	Protein phosphatase 1 regulatory subunit 3D	Uncharacterized protein (Fragment)	ppp1r3da	j
TCONS_00066359	XLOC_022442	ENSTNIT00000003858	ENSTNIG00000000771	Protein phosphatase 1 regulatory subunit 3D	Uncharacterized protein (Fragment)	ppp1r3da	c
TCONS_00066358	XLOC_022442	ENSTNIT00000003858	ENSTNIG00000000771	Protein phosphatase 1 regulatory subunit 3D	Uncharacterized protein (Fragment)	ppp1r3da	o
TCONS_00084081	XLOC_029152	ENSTNIT00000003157	ENSTNIG00000000772	Protein SSUH2 homolog	Uncharacterized protein (Fragment)	SSUH2 (1 of 2)	j
TCONS_00075647	XLOC_029152	ENSTNIT00000003157	ENSTNIG00000000772	Protein SSUH2 homolog	Uncharacterized protein (Fragment)	SSUH2 (1 of 2)	=
TCONS_00054366	XLOC_017875	ENSTNIT00000001912	ENSTNIG00000000774	-	Uncharacterized protein	-	j
TCONS_00053422	XLOC_017875	ENSTNIT00000001912	ENSTNIG00000000774	-	Uncharacterized protein	-	j
TCONS_00018865	XLOC_006371	ENSTNIT00000001602	ENSTNIG00000000775	Cadherin-related family member 5	Uncharacterized protein (Fragment)	CDHR5 (2 of 2)	j
TCONS_00018863	XLOC_006371	ENSTNIT00000001602	ENSTNIG00000000775	-	Uncharacterized protein (Fragment)	CDHR5 (2 of 2)	o
TCONS_00018864	XLOC_006371	ENSTNIT00000001602	ENSTNIG00000000775	-	-	CDHR5 (2 of 2)	c
TCONS_00013995	XLOC_005188	ENSTNIT00000000092	ENSTNIG00000000777	Sesquipedalian-1	Chromosome 12 SCAF15007 whole genome shotgun sequence. (Fragment)	FAM109B	e
TCONS_00015237	XLOC_005188	ENSTNIT00000000092	ENSTNIG00000000777	Sesquipedalian-1	Uncharacterized protein	FAM109B	j
TCONS_00015239	XLOC_005188	ENSTNIT00000000092	ENSTNIG00000000777	Sesquipedalian-1	Chromosome 12 SCAF15007 whole genome shotgun sequence. (Fragment)	FAM109B	o
TCONS_00015238	XLOC_005188	ENSTNIT00000000092	ENSTNIG00000000777	Sesquipedalian-1	Chromosome 12 SCAF15007 whole genome shotgun sequence. (Fragment)	FAM109B	o
TCONS_00043302	XLOC_014153	ENSTNIT00000002357	ENSTNIG00000000778	-	-	inhbb	p
TCONS_00043301	XLOC_014153	ENSTNIT00000002357	ENSTNIG00000000778	-	-	inhbb	p
TCONS_00043304	XLOC_014153	ENSTNIT00000002357	ENSTNIG00000000778	Inhibin beta B chain	Uncharacterized protein (Fragment)	inhbb	j
TCONS_00043306	XLOC_014153	ENSTNIT00000002357	ENSTNIG00000000778	Inhibin beta B chain	Uncharacterized protein (Fragment)	inhbb	j
TCONS_00043303	XLOC_014153	ENSTNIT00000002357	ENSTNIG00000000778	Inhibin beta B chain	Uncharacterized protein (Fragment)	inhbb	j
TCONS_00010170	XLOC_003804	ENSTNIT00000000762	ENSTNIG00000000779	Guanine nucleotide-binding protein G(i) subunit alpha-2	Guanine nucleotide-binding protein G(i) subunit alpha-2	-	j
TCONS_00034546	XLOC_010903	ENSTNIT00000003226	ENSTNIG00000000780	Regulator of G-protein signaling 21	Uncharacterized protein	si:ch211-196h16.12	c
TCONS_00081235	XLOC_026521	ENSTNIT00000000052	ENSTNIG00000000781	-	Cytokine receptor CRFB1	crfb1	j
TCONS_00089221	XLOC_026521	ENSTNIT00000000052	ENSTNIG00000000781	-	Uncharacterized protein (Fragment)	crfb1	j
TCONS_00026744	XLOC_009125	ENSTNIT00000000740	ENSTNIG00000000782	Multidrug and toxin extrusion protein 1	Uncharacterized protein	-	c
TCONS_00027535	XLOC_009125	ENSTNIT00000000740	ENSTNIG00000000782	Multidrug and toxin extrusion protein 1	Uncharacterized protein	-	c
TCONS_00041197	XLOC_013920	ENSTNIT00000001447	ENSTNIG00000000783	FAST kinase domain-containing protein 5	Uncharacterized protein	-	j
TCONS_00039230	XLOC_013920	ENSTNIT00000001447	ENSTNIG00000000783	FAST kinase domain-containing protein 5	UPI000298B333 related cluster	-	j
TCONS_00039228	XLOC_013920	ENSTNIT00000001447	ENSTNIG00000000783	FAST kinase domain-containing protein 5	UPI000298B333 related cluster	-	j
TCONS_00039229	XLOC_013920	ENSTNIT00000001447	ENSTNIG00000000783	FAST kinase domain-containing protein 5	UPI000298B333 related cluster	-	j
TCONS_00041198	XLOC_013920	ENSTNIT00000001447	ENSTNIG00000000783	FAST kinase domain-containing protein 5	Uncharacterized protein	-	j
TCONS_00041196	XLOC_013920	ENSTNIT00000001447	ENSTNIG00000000783	FAST kinase domain-containing protein 5	UPI000298B333 related cluster	-	j
TCONS_00043051	XLOC_013920	ENSTNIT00000001447	ENSTNIG00000000783	FAST kinase domain-containing protein 5	UPI000298B333 related cluster	-	=
TCONS_00005389	XLOC_001459	ENSTNIT00000001087	ENSTNIG00000000785	-	-	TMCO6	p
TCONS_00000891	XLOC_000749	ENSTNIT00000001087	ENSTNIG00000000785	Transmembrane and coiled-coil domain-containing protein 6	UPI000298B6BC related cluster	TMCO6	j
TCONS_00022240	XLOC_007621	ENSTNIT00000012807	ENSTNIG00000000787	Solute carrier family 22 member 2	Chromosome 14 SCAF14590 whole genome shotgun sequence. (Fragment)	slc22a2 (3 of 4)	o
TCONS_00057321	XLOC_018680	ENSTNIT00000003006	ENSTNIG00000000788	N-acetyllactosaminide alpha-1 3-galactosyltransferase	Uncharacterized protein	A3GALT2 (2 of 2)	j
TCONS_00056244	XLOC_018680	ENSTNIT00000003006	ENSTNIG00000000788	Alpha-1 3-galactosyltransferase 2	Uncharacterized protein	A3GALT2 (2 of 2)	j
TCONS_00082984	XLOC_028046	ENSTNIT00000008300	ENSTNIG00000000789	NACHT LRR and PYD domains-containing protein 12	Uncharacterized protein (Fragment)	-	c
TCONS_00042308	XLOC_013229	ENSTNIT00000001045	ENSTNIG00000000790	Transformer-2 protein homolog beta	Uncharacterized protein (Fragment)	TRA2B	j
TCONS_00040342	XLOC_013229	ENSTNIT00000001045	ENSTNIG00000000790	Transformer-2 protein homolog beta	Uncharacterized protein (Fragment)	TRA2B	j
TCONS_00038393	XLOC_013229	ENSTNIT00000001045	ENSTNIG00000000790	-	Uncharacterized protein (Fragment)	TRA2B	j
TCONS_00040343	XLOC_013229	ENSTNIT00000001045	ENSTNIG00000000790	-	-	TRA2B	j
TCONS_00044647	XLOC_015151	ENSTNIT00000001295	ENSTNIG00000000791	DNA polymerase sigma	UPI000298F01B related cluster	papd7	j
TCONS_00044744	XLOC_015297	ENSTNIT00000001295	ENSTNIG00000000791	-	-	papd7	p
TCONS_00045608	XLOC_015151	ENSTNIT00000001295	ENSTNIG00000000791	DNA polymerase sigma	UPI000298F01B related cluster	papd7	=
TCONS_00035658	XLOC_012133	ENSTNIT00000001246	ENSTNIG00000000794	-	-	-	o
TCONS_00037054	XLOC_012133	ENSTNIT00000001246	ENSTNIG00000000794	Unique cartilage matrix-associated protein	Uncharacterized protein (Fragment)	-	j
TCONS_00036913	XLOC_012020	ENSTNIT00000000416	ENSTNIG00000000798	Inhibitor of nuclear factor kappa-B kinase-interacting protein	Uncharacterized protein	IKBIP	o
TCONS_00036912	XLOC_012020	ENSTNIT00000000416	ENSTNIG00000000798	Inhibitor of nuclear factor kappa-B kinase-interacting protein	Uncharacterized protein	IKBIP	j
TCONS_00036217	XLOC_012020	ENSTNIT00000000416	ENSTNIG00000000798	Inhibitor of nuclear factor kappa-B kinase-interacting protein	Uncharacterized protein	IKBIP	c
TCONS_00035499	XLOC_012020	ENSTNIT00000000416	ENSTNIG00000000798	Inhibitor of nuclear factor kappa-B kinase-interacting protein	Chromosome 19 SCAF14691 whole genome shotgun sequence	IKBIP	i
TCONS_00035498	XLOC_012020	ENSTNIT00000000416	ENSTNIG00000000798	-	Uncharacterized protein	IKBIP	c
TCONS_00075493	XLOC_028986	ENSTNIT00000004231	ENSTNIG00000000800	Methylmalonyl-CoA epimerase mitochondrial	Uncharacterized protein	mcee	=
TCONS_00082669	XLOC_027811	ENSTNIT00000003689	ENSTNIG00000000802	Frizzled-7-A	Uncharacterized protein	-	c
TCONS_00082668	XLOC_027811	ENSTNIT00000003689	ENSTNIG00000000802	-	Uncharacterized protein	-	c
TCONS_00013392	XLOC_004723	ENSTNIT00000001581	ENSTNIG00000000804	Myb/SANT-like DNA-binding domain-containing protein 2	Uncharacterized protein	-	=
TCONS_00018900	XLOC_006395	ENSTNIT00000001000	ENSTNIG00000000807	3-oxo-5-beta-steroid 4-dehydrogenase	Uncharacterized protein	AKR1D1	j
TCONS_00020011	XLOC_006395	ENSTNIT00000001000	ENSTNIG00000000807	3-oxo-5-beta-steroid 4-dehydrogenase	Uncharacterized protein	AKR1D1	j
TCONS_00057444	XLOC_018777	ENSTNIT00000002257	ENSTNIG00000000808	UDP-glucuronosyltransferase 2B4	Uncharacterized protein	ugt5c1	e
TCONS_00073908	XLOC_027450	ENSTNIT00000002265	ENSTNIG00000000809	Cytochrome P450 2F2	Uncharacterized protein	-	j
TCONS_00073911	XLOC_027450	ENSTNIT00000002265	ENSTNIG00000000809	Cytochrome P450 2F2	Uncharacterized protein	-	j
TCONS_00077241	XLOC_031999	ENSTNIT00000001759	ENSTNIG00000000811	-	-	EXOC3L2	p
TCONS_00072498	XLOC_026240	ENSTNIT00000001759	ENSTNIG00000000811	Exocyst complex component 3-like protein 2	Uncharacterized protein (Fragment)	EXOC3L2	j
TCONS_00025965	XLOC_008926	ENSTNIT00000002284	ENSTNIG00000000812	-	Uncharacterized protein	-	j
TCONS_00025964	XLOC_008926	ENSTNIT00000002284	ENSTNIG00000000812	-	Uncharacterized protein	-	j
TCONS_00043273	XLOC_014115	ENSTNIT00000001509	ENSTNIG00000000814	ADP-ribosylation factor-like protein 5A	ADP-ribosylation factor-like protein 5A	arl5a	j
TCONS_00039463	XLOC_014115	ENSTNIT00000001509	ENSTNIG00000000814	ADP-ribosylation factor-like protein 5A	ADP-ribosylation factor-like protein 5A	arl5a	j
TCONS_00043272	XLOC_014115	ENSTNIT00000001509	ENSTNIG00000000814	ADP-ribosylation factor-like protein 5A	ADP-ribosylation factor-like protein 5A	arl5a	j
TCONS_00048374	XLOC_016851	ENSTNIT00000001372	ENSTNIG00000000815	Protein HEXIM	Chromosome 3 SCAF14987 whole genome shotgun sequence. (Fragment)	hexim1	o
TCONS_00051301	XLOC_016851	ENSTNIT00000001372	ENSTNIG00000000815	Protein HEXIM	Chromosome 3 SCAF14987 whole genome shotgun sequence. (Fragment)	hexim1	o
TCONS_00049952	XLOC_016851	ENSTNIT00000001372	ENSTNIG00000000815	-	-	hexim1	p
TCONS_00052503	XLOC_018021	ENSTNIT00000001806	ENSTNIG00000000817	-	Uncharacterized protein	knstrn	=
TCONS_00051043	XLOC_016566	ENSTNIT00000001588	ENSTNIG00000000818	Thioredoxin domain-containing protein 16	Uncharacterized protein (Fragment)	TXNDC16	j
TCONS_00048023	XLOC_016566	ENSTNIT00000001588	ENSTNIG00000000818	-	UPI000298B05E related cluster	TXNDC16	o
TCONS_00051042	XLOC_016566	ENSTNIT00000001588	ENSTNIG00000000818	Thioredoxin domain-containing protein 16	Uncharacterized protein (Fragment)	TXNDC16	j
TCONS_00048025	XLOC_016566	ENSTNIT00000001588	ENSTNIG00000000818	Thioredoxin domain-containing protein 16	Uncharacterized protein (Fragment)	TXNDC16	j
TCONS_00048024	XLOC_016566	ENSTNIT00000001588	ENSTNIG00000000818	Thioredoxin domain-containing protein 16	Uncharacterized protein (Fragment)	TXNDC16	j
TCONS_00082269	XLOC_027469	ENSTNIT00000001866	ENSTNIG00000000819	Glutamate decarboxylase 1	Uncharacterized protein	zgc:163121 (1 of 2)	=
TCONS_00078290	XLOC_023847	ENSTNIT00000001866	ENSTNIG00000000819	-	-	zgc:163121 (1 of 2)	x
TCONS_00074974	XLOC_028462	ENSTNIT00000003782	ENSTNIG00000000821	Tetraspanin-1	Uncharacterized protein	TSPAN1	j
TCONS_00074975	XLOC_028462	ENSTNIT00000003782	ENSTNIG00000000821	Tetraspanin-1	Uncharacterized protein	TSPAN1	j
TCONS_00053651	XLOC_018069	ENSTNIT00000002484	ENSTNIG00000000823	-	Uncharacterized protein	SNCA	c
TCONS_00053652	XLOC_018069	ENSTNIT00000002484	ENSTNIG00000000823	Beta-synuclein	Uncharacterized protein	SNCA	j
TCONS_00073688	XLOC_027288	ENSTNIT00000002557	ENSTNIG00000000825	Complement C1q subcomponent subunit B	Uncharacterized protein (Fragment)	c1qb	j
TCONS_00029635	XLOC_010309	ENSTNIT00000002474	ENSTNIG00000000827	Transmembrane protein 14A	Uncharacterized protein	TMEM14A	j
TCONS_00080087	XLOC_025393	ENSTNIT00000002685	ENSTNIG00000000829	-	Uncharacterized protein (Fragment)	-	j
TCONS_00071609	XLOC_025393	ENSTNIT00000002685	ENSTNIG00000000829	-	Uncharacterized protein (Fragment)	-	j
TCONS_00045094	XLOC_015102	ENSTNIT00000004120	ENSTNIG00000000830	Non-syndromic hearing impairment protein 5	Uncharacterized protein	DFNA5 (2 of 2)	j
TCONS_00045093	XLOC_015102	ENSTNIT00000003551	ENSTNIG00000000830	Non-syndromic hearing impairment protein 5 homolog	Uncharacterized protein	DFNA5 (2 of 2)	c
TCONS_00038589	XLOC_013391	ENSTNIT00000000445	ENSTNIG00000000831	Protein FAM124A	Uncharacterized protein	FAM124A	c
TCONS_00040548	XLOC_013391	ENSTNIT00000000445	ENSTNIG00000000831	Protein FAM124A	Uncharacterized protein	FAM124A	c
TCONS_00038590	XLOC_013391	ENSTNIT00000000445	ENSTNIG00000000831	-	Uncharacterized protein	FAM124A	c
TCONS_00038588	XLOC_013391	ENSTNIT00000000445	ENSTNIG00000000831	Protein FAM124A	Uncharacterized protein	FAM124A	j
TCONS_00062060	XLOC_020081	ENSTNIT00000000088	ENSTNIG00000000833	V-set domain-containing T-cell activation inhibitor 1	Uncharacterized protein (Fragment)	HHLA2 (3 of 3)	o
TCONS_00040043	XLOC_012987	ENSTNIT00000001510	ENSTNIG00000000835	Myosin regulatory light chain 2 skeletal muscle isoform type 1	Uncharacterized protein	mylpfb	j
TCONS_00042061	XLOC_012987	ENSTNIT00000001510	ENSTNIG00000000835	Myosin regulatory light chain 2 skeletal muscle isoform	Uncharacterized protein	mylpfb	j
TCONS_00070828	XLOC_024613	ENSTNIT00000003883	ENSTNIG00000000837	-	Uncharacterized protein	lrrc59 (2 of 2)	j
TCONS_00000671	XLOC_000581	ENSTNIT00000003615	ENSTNIG00000000842	Ankyrin repeat and LEM domain-containing protein 1	Uncharacterized protein (Fragment)	ANKLE1	c
TCONS_00000673	XLOC_000582	ENSTNIT00000003615	ENSTNIG00000000842	-	-	ANKLE1	p
TCONS_00004505	XLOC_000581	ENSTNIT00000003615	ENSTNIG00000000842	Ankyrin repeat and LEM domain-containing protein 1	Alkaline phosphatase (Fragment)	ANKLE1	j
TCONS_00000672	XLOC_000581	ENSTNIT00000003615	ENSTNIG00000000842	Ankyrin repeat and LEM domain-containing protein 1	Alkaline phosphatase (Fragment)	ANKLE1	j
TCONS_00002702	XLOC_000581	ENSTNIT00000003615	ENSTNIG00000000842	Ankyrin repeat and LEM domain-containing protein 1	Alkaline phosphatase (Fragment)	ANKLE1	j
TCONS_00058550	XLOC_019440	ENSTNIT00000002172	ENSTNIG00000000844	Polycystic kidney disease protein 1-like 1	Uncharacterized protein (Fragment)	PKD1L1	c
TCONS_00057961	XLOC_019440	ENSTNIT00000002172	ENSTNIG00000000844	Polycystic kidney disease protein 1-like 1	Uncharacterized protein (Fragment)	PKD1L1	j
TCONS_00058560	XLOC_019440	ENSTNIT00000002172	ENSTNIG00000000844	Polycystic kidney disease protein 1-like 1	Uncharacterized protein (Fragment)	PKD1L1	c
TCONS_00059142	XLOC_019440	ENSTNIT00000002172	ENSTNIG00000000844	Polycystic kidney disease protein 1-like 1	Uncharacterized protein (Fragment)	PKD1L1	j
TCONS_00059144	XLOC_019440	ENSTNIT00000002172	ENSTNIG00000000844	Polycystic kidney disease protein 1-like 1	Uncharacterized protein (Fragment)	PKD1L1	j
TCONS_00058559	XLOC_019440	ENSTNIT00000002172	ENSTNIG00000000844	Polycystic kidney disease protein 1-like 1	Uncharacterized protein (Fragment)	PKD1L1	j
TCONS_00058558	XLOC_019440	ENSTNIT00000002172	ENSTNIG00000000844	-	Uncharacterized protein (Fragment)	PKD1L1	j
TCONS_00058557	XLOC_019440	ENSTNIT00000002172	ENSTNIG00000000844	-	Uncharacterized protein (Fragment)	PKD1L1	j
TCONS_00059143	XLOC_019440	ENSTNIT00000002172	ENSTNIG00000000844	Polycystic kidney disease protein 1-like 1	Uncharacterized protein (Fragment)	PKD1L1	j
TCONS_00057962	XLOC_019440	ENSTNIT00000002172	ENSTNIG00000000844	Polycystic kidney disease protein 1-like 1	Uncharacterized protein (Fragment)	PKD1L1	j
TCONS_00058555	XLOC_019440	ENSTNIT00000002172	ENSTNIG00000000844	Polycystic kidney disease protein 1-like 1	Uncharacterized protein (Fragment)	PKD1L1	c
TCONS_00058556	XLOC_019440	ENSTNIT00000002172	ENSTNIG00000000844	Polycystic kidney disease protein 1-like 1 (Fragment)	Uncharacterized protein (Fragment)	PKD1L1	j
TCONS_00058553	XLOC_019440	ENSTNIT00000002172	ENSTNIG00000000844	Polycystic kidney disease protein 1-like 1	Uncharacterized protein (Fragment)	PKD1L1	j
TCONS_00063673	XLOC_021638	ENSTNIT00000001184	ENSTNIG00000000845	Band 4.1-like protein 4B	Uncharacterized protein	epb41l4b	j
TCONS_00064749	XLOC_021638	ENSTNIT00000001184	ENSTNIG00000000845	Band 4.1-like protein 4B	Uncharacterized protein	epb41l4b	j
TCONS_00064751	XLOC_021638	ENSTNIT00000001184	ENSTNIG00000000845	Band 4.1-like protein 4B	UPI00029898D7 related cluster	epb41l4b	j
TCONS_00063674	XLOC_021638	ENSTNIT00000001184	ENSTNIG00000000845	Band 4.1-like protein 4B	UPI00029898D7 related cluster	epb41l4b	j
TCONS_00063672	XLOC_021638	ENSTNIT00000001184	ENSTNIG00000000845	-	-	epb41l4b	p
TCONS_00050507	XLOC_016038	ENSTNIT00000001679	ENSTNIG00000000847	Gamma-crystallin M3	Uncharacterized protein	-	e
TCONS_00072144	XLOC_025911	ENSTNIT00000003655	ENSTNIG00000000850	Ig heavy chain V-III region VH26	Uncharacterized protein	-	=
TCONS_00031331	XLOC_010004	ENSTNIT00000004072	ENSTNIG00000000851	-	-	-	i
TCONS_00073461	XLOC_027112	ENSTNIT00000001845	ENSTNIG00000000852	PITH domain-containing protein 1	Uncharacterized protein	NPBWR2	o
TCONS_00073462	XLOC_027112	ENSTNIT00000001845	ENSTNIG00000000852	PITH domain-containing protein 1	Uncharacterized protein	NPBWR2	o
TCONS_00040013	XLOC_012959	ENSTNIT00000003995	ENSTNIG00000000855	Pentraxin fusion protein	Uncharacterized protein (Fragment)	crp1	c
TCONS_00003369	XLOC_001141	ENSTNIT00000003466	ENSTNIG00000000856	Protein strawberry notch homolog 2	UPI000298B91D related cluster	SBNO2 (2 of 2)	j
TCONS_00001354	XLOC_001141	ENSTNIT00000003466	ENSTNIG00000000856	Protein strawberry notch homolog 2	UPI000298B91D related cluster	SBNO2 (2 of 2)	j
TCONS_00001355	XLOC_001141	ENSTNIT00000003466	ENSTNIG00000000856	Protein strawberry notch homolog 2	UPI000298B91D related cluster	SBNO2 (2 of 2)	j
TCONS_00005050	XLOC_001141	ENSTNIT00000003466	ENSTNIG00000000856	Protein strawberry notch homolog 2	UPI000298B91D related cluster	SBNO2 (2 of 2)	j
TCONS_00021765	XLOC_007236	ENSTNIT00000003286	ENSTNIG00000000858	-	-	-	e
TCONS_00021766	XLOC_007236	ENSTNIT00000003286	ENSTNIG00000000858	-	Uncharacterized protein	-	e
TCONS_00091133	XLOC_028845	ENSTNIT00000003035	ENSTNIG00000000859	Bile acid-CoA amino acid N-acyltransferase	Uncharacterized protein (Fragment)	-	=
TCONS_00054845	XLOC_018461	ENSTNIT00000002948	ENSTNIG00000000860	Centromere protein N	Uncharacterized protein	cenpn	j
TCONS_00055962	XLOC_018461	ENSTNIT00000002948	ENSTNIG00000000860	Centromere protein N	Uncharacterized protein	cenpn	=
TCONS_00089279	XLOC_026665	ENSTNIT00000006962	ENSTNIG00000000863	Erythropoietin	Erythropoietin	epo	=
TCONS_00089278	XLOC_026664	ENSTNIT00000004312	ENSTNIG00000000863	-	-	epo	p
TCONS_00075557	XLOC_029054	ENSTNIT00000003676	ENSTNIG00000000864	Zinc finger CCHC domain-containing protein 2	UPI000329BE3A related cluster	ZCCHC2	j
TCONS_00083971	XLOC_029054	ENSTNIT00000003676	ENSTNIG00000000864	Zinc finger CCHC domain-containing protein 2	UPI000329BE3A related cluster	ZCCHC2	j
TCONS_00014750	XLOC_004737	ENSTNIT00000004081	ENSTNIG00000000866	UDP-glucuronosyltransferase 2B31	Uncharacterized protein	-	o
TCONS_00015910	XLOC_004737	ENSTNIT00000004081	ENSTNIG00000000866	UDP-glucuronosyltransferase 2A3	Uncharacterized protein	-	o
TCONS_00014749	XLOC_004737	ENSTNIT00000004081	ENSTNIG00000000866	UDP-glucuronosyltransferase 2B31	Uncharacterized protein	-	o
TCONS_00072862	XLOC_026651	ENSTNIT00000001979	ENSTNIG00000000867	Ig kappa chain V region BS-5	Uncharacterized protein (Fragment)	-	o
TCONS_00089271	XLOC_026651	ENSTNIT00000001979	ENSTNIG00000000867	-	Uncharacterized protein (Fragment)	-	o
TCONS_00006344	XLOC_002474	ENSTNIT00000003237	ENSTNIG00000000868	STAGA complex 65 subunit gamma	Uncharacterized protein	supt7l	j
TCONS_00008855	XLOC_002474	ENSTNIT00000003237	ENSTNIG00000000868	STAGA complex 65 subunit gamma	Uncharacterized protein	supt7l	j
TCONS_00006343	XLOC_002474	ENSTNIT00000003237	ENSTNIG00000000868	STAGA complex 65 subunit gamma	Uncharacterized protein	supt7l	j
TCONS_00007524	XLOC_002372	ENSTNIT00000003906	ENSTNIG00000000871	MOSC domain-containing protein 1 mitochondrial	Uncharacterized protein	-	j
TCONS_00008764	XLOC_002372	ENSTNIT00000003906	ENSTNIG00000000871	MOSC domain-containing protein 1 mitochondrial	Uncharacterized protein	-	j
TCONS_00006218	XLOC_002372	ENSTNIT00000003906	ENSTNIG00000000871	MOSC domain-containing protein 2 mitochondrial	Uncharacterized protein	-	j
TCONS_00008763	XLOC_002372	ENSTNIT00000003906	ENSTNIG00000000871	MOSC domain-containing protein 1 mitochondrial	Uncharacterized protein	-	=
TCONS_00050917	XLOC_016472	ENSTNIT00000000261	ENSTNIG00000000872	-	Uncharacterized protein	zgc:194392	=
TCONS_00047874	XLOC_016472	ENSTNIT00000000261	ENSTNIG00000000872	-	Uncharacterized protein	zgc:194392	j
TCONS_00082138	XLOC_027357	ENSTNIT00000000806	ENSTNIG00000000873	Peptidoglycan-recognition protein SC2	Uncharacterized protein (Fragment)	pglyrp5	c
TCONS_00089950	XLOC_027357	ENSTNIT00000000806	ENSTNIG00000000873	Peptidoglycan-recognition protein SC2	Uncharacterized protein (Fragment)	pglyrp5	j
TCONS_00075779	XLOC_029291	ENSTNIT00000004114	ENSTNIG00000000874	Nicolin-1	Uncharacterized protein	nicn1	c
TCONS_00091474	XLOC_029291	ENSTNIT00000004114	ENSTNIG00000000874	Nicolin-1	Uncharacterized protein	nicn1	=
TCONS_00000126	XLOC_000119	ENSTNIT00000002094	ENSTNIG00000000876	Synaptopodin	Chromosome 1 SCAF14573 whole genome shotgun sequence	-	o
TCONS_00004078	XLOC_000119	ENSTNIT00000002094	ENSTNIG00000000876	Synaptopodin	Chromosome 1 SCAF14573 whole genome shotgun sequence	-	o
TCONS_00000127	XLOC_000119	ENSTNIT00000002094	ENSTNIG00000000876	-	Uncharacterized protein	-	o
TCONS_00060219	XLOC_020406	ENSTNIT00000000224	ENSTNIG00000000877	ER membrane protein complex subunit 6	ER membrane protein complex subunit 6	emc6	=
TCONS_00043640	XLOC_014685	ENSTNIT00000001896	ENSTNIG00000000883	-	-	RNASEL	p
TCONS_00059830	XLOC_020127	ENSTNIT00000002901	ENSTNIG00000000884	Protein NLRC3	Uncharacterized protein	-	=
TCONS_00016959	XLOC_005875	ENSTNIT00000003915	ENSTNIG00000000887	Cyclin-dependent kinase inhibitor 1B	Uncharacterized protein	cdkn1bb	j
TCONS_00019515	XLOC_005875	ENSTNIT00000003915	ENSTNIG00000000887	Cyclin-dependent kinase inhibitor 1B	Uncharacterized protein	cdkn1bb	j
TCONS_00038810	XLOC_013592	ENSTNIT00000003833	ENSTNIG00000000888	Transcription factor 20	Uncharacterized protein (Fragment)	si:dkey-94l16.4	j
TCONS_00040785	XLOC_013592	ENSTNIT00000003833	ENSTNIG00000000888	-	-	si:dkey-94l16.4	j
TCONS_00008821	XLOC_002437	ENSTNIT00000002571	ENSTNIG00000000889	UPF0317 protein Veis_4744	Uncharacterized protein	C14orf159 (2 of 2)	j
TCONS_00088675	XLOC_025730	ENSTNIT00000002117	ENSTNIG00000000890	Absent in melanoma 1 protein	Uncharacterized protein (Fragment)	aim1a	j
TCONS_00080495	XLOC_025730	ENSTNIT00000002117	ENSTNIG00000000890	Absent in melanoma 1 protein	Uncharacterized protein (Fragment)	aim1a	j
TCONS_00080496	XLOC_025730	ENSTNIT00000002117	ENSTNIG00000000890	Absent in melanoma 1 protein	Uncharacterized protein (Fragment)	aim1a	j
TCONS_00071610	XLOC_025396	ENSTNIT00000001278	ENSTNIG00000000891	-	Uncharacterized protein	-	j
TCONS_00088413	XLOC_025396	ENSTNIT00000001278	ENSTNIG00000000891	-	Uncharacterized protein	-	j
TCONS_00022712	XLOC_007216	ENSTNIT00000003705	ENSTNIG00000000892	Hydroxycarboxylic acid receptor 2	Chromosome 14 SCAF14590 whole genome shotgun sequence. (Fragment)	si:ch211-140l13.2 (1 of 2)	j
TCONS_00030270	XLOC_009988	ENSTNIT00000003606	ENSTNIG00000000893	40S ribosomal protein S24	40S ribosomal protein S24	rps24	j
TCONS_00026489	XLOC_008856	ENSTNIT00000003860	ENSTNIG00000000894	Insulin-like growth factor-binding protein 1	Uncharacterized protein	igfbp1b	j
TCONS_00025886	XLOC_008856	ENSTNIT00000003860	ENSTNIG00000000894	Insulin-like growth factor-binding protein 1	Uncharacterized protein	igfbp1b	=
TCONS_00029490	XLOC_010184	ENSTNIT00000000485	ENSTNIG00000000895	Inactive ubiquitin carboxyl-terminal hydrolase 54	Uncharacterized protein (Fragment)	USP54 (1 of 2)	=
TCONS_00074001	XLOC_027523	ENSTNIT00000002617	ENSTNIG00000000898	Beta-1 3-galactosyl-O-glycosyl-glycoprotein beta-1 6-N-acetylglucosaminyltransferase 4	Uncharacterized protein (Fragment)	gcnt4a	o
TCONS_00082338	XLOC_027523	ENSTNIT00000002617	ENSTNIG00000000898	Beta-1 3-galactosyl-O-glycosyl-glycoprotein beta-1 6-N-acetylglucosaminyltransferase 4	Uncharacterized protein (Fragment)	gcnt4a	o
TCONS_00082339	XLOC_027523	ENSTNIT00000002617	ENSTNIG00000000898	Beta-1 3-galactosyl-O-glycosyl-glycoprotein beta-1 6-N-acetylglucosaminyltransferase 4	Uncharacterized protein (Fragment)	gcnt4a	o
TCONS_00074002	XLOC_027523	ENSTNIT00000002617	ENSTNIG00000000898	Beta-1 3-galactosyl-O-glycosyl-glycoprotein beta-1 6-N-acetylglucosaminyltransferase 4	Uncharacterized protein (Fragment)	gcnt4a	o
TCONS_00090109	XLOC_027523	ENSTNIT00000002617	ENSTNIG00000000898	Beta-1 3-galactosyl-O-glycosyl-glycoprotein beta-1 6-N-acetylglucosaminyltransferase 4	Uncharacterized protein (Fragment)	gcnt4a	o
TCONS_00082337	XLOC_027523	ENSTNIT00000002617	ENSTNIG00000000898	Beta-1 3-galactosyl-O-glycosyl-glycoprotein beta-1 6-N-acetylglucosaminyltransferase 4	Uncharacterized protein (Fragment)	gcnt4a	o
TCONS_00090643	XLOC_028163	ENSTNIT00000003977	ENSTNIG00000000900	Indian hedgehog B protein	Uncharacterized protein (Fragment)	ihhb	c
TCONS_00090644	XLOC_028163	ENSTNIT00000003977	ENSTNIG00000000900	Sonic hedgehog protein	Uncharacterized protein (Fragment)	ihhb	c
TCONS_00068035	XLOC_022075	ENSTNIT00000000419	ENSTNIG00000000901	Serum amyloid P-component	Uncharacterized protein	-	c
TCONS_00070840	XLOC_024640	ENSTNIT00000001106	ENSTNIG00000000902	G-protein coupled receptor family C group 6 member A	Uncharacterized protein (Fragment)	-	c
TCONS_00049359	XLOC_016362	ENSTNIT00000001416	ENSTNIG00000000904	Transmembrane protein 220	Uncharacterized protein (Fragment)	TMEM220	j
TCONS_00047753	XLOC_016362	ENSTNIT00000001416	ENSTNIG00000000904	Transmembrane protein 220	Uncharacterized protein (Fragment)	TMEM220	=
TCONS_00031659	XLOC_010343	ENSTNIT00000003489	ENSTNIG00000000905	MARVEL domain-containing protein 1	Uncharacterized protein (Fragment)	marveld1	x
TCONS_00031264	XLOC_009955	ENSTNIT00000003489	ENSTNIG00000000905	MARVEL domain-containing protein 1	Uncharacterized protein (Fragment)	marveld1	o
TCONS_00030218	XLOC_009955	ENSTNIT00000003489	ENSTNIG00000000905	MARVEL domain-containing protein 1	Uncharacterized protein (Fragment)	marveld1	o
TCONS_00004425	XLOC_000507	ENSTNIT00000002262	ENSTNIG00000000907	Deoxynucleotidyltransferase terminal-interacting protein 2	Chromosome 1 SCAF14995 whole genome shotgun sequence. (Fragment)	dnttip2	j
TCONS_00000569	XLOC_000507	ENSTNIT00000002262	ENSTNIG00000000907	Deoxynucleotidyltransferase terminal-interacting protein 2	Uncharacterized protein (Fragment)	dnttip2	j
TCONS_00057388	XLOC_018744	ENSTNIT00000001415	ENSTNIG00000000908	-	-	-	p
TCONS_00057387	XLOC_018744	ENSTNIT00000001415	ENSTNIG00000000908	Forkhead box protein B1	Chromosome undetermined SCAF9565 whole genome shotgun sequence. (Fragment)	-	o
TCONS_00083098	XLOC_028186	ENSTNIT00000000909	ENSTNIG00000000910	-	Uncharacterized protein (Fragment)	-	=
TCONS_00016782	XLOC_005726	ENSTNIT00000001943	ENSTNIG00000000911	Pre-mRNA-splicing factor 18	Uncharacterized protein	prpf18	=
TCONS_00018089	XLOC_005726	ENSTNIT00000001943	ENSTNIG00000000911	Pre-mRNA-splicing factor 18	Uncharacterized protein	prpf18	j
TCONS_00091406	XLOC_029189	ENSTNIT00000000181	ENSTNIG00000000912	SNARE-associated protein Snapin	Uncharacterized protein (Fragment)	snapin	=
TCONS_00054033	XLOC_017537	ENSTNIT00000001683	ENSTNIG00000000913	Proteinase-activated receptor 2	Chromosome undetermined SCAF14764 whole genome shotgun sequence	-	o
TCONS_00054032	XLOC_017537	ENSTNIT00000001683	ENSTNIG00000000913	Proteinase-activated receptor 1	Chromosome undetermined SCAF14764 whole genome shotgun sequence	-	o
TCONS_00051825	XLOC_017537	ENSTNIT00000001683	ENSTNIG00000000913	Proteinase-activated receptor 1	Chromosome undetermined SCAF14764 whole genome shotgun sequence	-	o
TCONS_00053027	XLOC_017537	ENSTNIT00000001683	ENSTNIG00000000913	Proteinase-activated receptor 2	Chromosome undetermined SCAF14764 whole genome shotgun sequence	-	o
TCONS_00053026	XLOC_017537	ENSTNIT00000001683	ENSTNIG00000000913	Proteinase-activated receptor 1	Chromosome undetermined SCAF14764 whole genome shotgun sequence	-	o
TCONS_00051826	XLOC_017537	ENSTNIT00000001683	ENSTNIG00000000913	Proteinase-activated receptor 2	Chromosome undetermined SCAF14764 whole genome shotgun sequence	-	o
TCONS_00041249	XLOC_013957	ENSTNIT00000003797	ENSTNIG00000000915	Lupus La protein homolog A	Uncharacterized protein	ssb	j
TCONS_00039264	XLOC_013957	ENSTNIT00000003797	ENSTNIG00000000915	Lupus La protein homolog A	Uncharacterized protein	ssb	j
TCONS_00041248	XLOC_013957	ENSTNIT00000003797	ENSTNIG00000000915	Lupus La protein homolog A	Uncharacterized protein	ssb	j
TCONS_00039265	XLOC_013957	ENSTNIT00000003797	ENSTNIG00000000915	Lupus La protein homolog A	Uncharacterized protein	ssb	j
TCONS_00091302	XLOC_029060	ENSTNIT00000000660	ENSTNIG00000000916	-	Chromosome undetermined SCAF10014 whole genome shotgun sequence. (Fragment)	C6orf52	j
TCONS_00091304	XLOC_029060	ENSTNIT00000000660	ENSTNIG00000000916	tRNA selenocysteine 1-associated protein 1-like	Uncharacterized protein (Fragment)	C6orf52	j
TCONS_00083975	XLOC_029060	ENSTNIT00000000660	ENSTNIG00000000916	-	Chromosome undetermined SCAF10014 whole genome shotgun sequence. (Fragment)	C6orf52	j
TCONS_00075564	XLOC_029060	ENSTNIT00000000660	ENSTNIG00000000916	tRNA selenocysteine 1-associated protein 1-like	Uncharacterized protein (Fragment)	C6orf52	j
TCONS_00083976	XLOC_029060	ENSTNIT00000000660	ENSTNIG00000000916	tRNA selenocysteine 1-associated protein 1-like	Uncharacterized protein (Fragment)	C6orf52	c
TCONS_00005729	XLOC_002028	ENSTNIT00000004220	ENSTNIG00000000917	Zinc finger and BTB domain-containing protein 18.2	Chromosome 10 SCAF15019 whole genome shotgun sequence. (Fragment)	ZBTB42	o
TCONS_00007109	XLOC_002028	ENSTNIT00000004220	ENSTNIG00000000917	Zinc finger and BTB domain-containing protein 18.2	Chromosome 10 SCAF15019 whole genome shotgun sequence. (Fragment)	ZBTB42	o
TCONS_00008392	XLOC_002028	ENSTNIT00000004220	ENSTNIG00000000917	Zinc finger and BTB domain-containing protein 18.2	Chromosome 10 SCAF15019 whole genome shotgun sequence. (Fragment)	ZBTB42	o
TCONS_00005728	XLOC_002028	ENSTNIT00000004220	ENSTNIG00000000917	Zinc finger and BTB domain-containing protein 18.2	Chromosome 10 SCAF15019 whole genome shotgun sequence. (Fragment)	ZBTB42	o
TCONS_00039368	XLOC_014045	ENSTNIT00000001795	ENSTNIG00000000918	C-X-C chemokine receptor type 4	Chromosome 2 SCAF14661 whole genome shotgun sequence	cxcr4b	o
TCONS_00075200	XLOC_028684	ENSTNIT00000002430	ENSTNIG00000000919	Uncharacterized protein C19orf52	Uncharacterized protein (Fragment)	C19orf52	=
TCONS_00007228	XLOC_002138	ENSTNIT00000003122	ENSTNIG00000000920	5-hydroxytryptamine receptor 1D	Uncharacterized protein (Fragment)	-	=
TCONS_00005865	XLOC_002138	ENSTNIT00000003122	ENSTNIG00000000920	5-hydroxytryptamine receptor 1D	5-hydroxytryptamine receptor 1D	-	o
TCONS_00084845	XLOC_029845	ENSTNIT00000003814	ENSTNIG00000000921	-	-	msna (2 of 2)	p
TCONS_00008871	XLOC_002488	ENSTNIT00000000667	ENSTNIG00000000922	Alcohol dehydrogenase 1	Uncharacterized protein	-	c
TCONS_00088939	XLOC_026168	ENSTNIT00000000846	ENSTNIG00000000924	SCO-spondin	SCO-spondin	-	j
TCONS_00080918	XLOC_026168	ENSTNIT00000000846	ENSTNIG00000000924	SCO-spondin	SCO-spondin	-	j
TCONS_00088940	XLOC_026168	ENSTNIT00000000846	ENSTNIG00000000924	SCO-spondin	SCO-spondin	-	j
TCONS_00072395	XLOC_026168	ENSTNIT00000000892	ENSTNIG00000000924	SCO-spondin	Uncharacterized protein (Fragment)	-	j
TCONS_00080917	XLOC_026168	ENSTNIT00000000846	ENSTNIG00000000924	SCO-spondin	SCO-spondin	-	j
TCONS_00090862	XLOC_028523	ENSTNIT00000002251	ENSTNIG00000000926	-	Chromosome undetermined SCAF7373 whole genome shotgun sequence	-	j
TCONS_00075039	XLOC_028523	ENSTNIT00000002251	ENSTNIG00000000926	-	Chromosome undetermined SCAF7373 whole genome shotgun sequence	-	j
TCONS_00090861	XLOC_028523	ENSTNIT00000002251	ENSTNIG00000000926	-	Chromosome undetermined SCAF7373 whole genome shotgun sequence	-	j
TCONS_00075040	XLOC_028523	ENSTNIT00000002251	ENSTNIG00000000926	-	Chromosome undetermined SCAF7373 whole genome shotgun sequence	-	j
TCONS_00008065	XLOC_002807	ENSTNIT00000001306	ENSTNIG00000000927	Putative deoxyribonuclease TATDN3	Uncharacterized protein (Fragment)	TATDN3	j
TCONS_00009177	XLOC_002807	ENSTNIT00000001306	ENSTNIG00000000927	Putative deoxyribonuclease TATDN3	Uncharacterized protein (Fragment)	TATDN3	j
TCONS_00008066	XLOC_002807	ENSTNIT00000001306	ENSTNIG00000000927	Putative deoxyribonuclease TATDN3	Uncharacterized protein (Fragment)	TATDN3	j
TCONS_00008067	XLOC_002807	ENSTNIT00000001306	ENSTNIG00000000927	Putative deoxyribonuclease TATDN3	Uncharacterized protein (Fragment)	TATDN3	j
TCONS_00023965	XLOC_008498	ENSTNIT00000001772	ENSTNIG00000000928	Secretogranin-2	Chromosome 15 SCAF14992 whole genome shotgun sequence	scg2b	j
TCONS_00025553	XLOC_008498	ENSTNIT00000001772	ENSTNIG00000000928	-	Chromosome 15 SCAF14992 whole genome shotgun sequence	scg2b	e
TCONS_00034221	XLOC_011608	ENSTNIT00000004058	ENSTNIG00000000930	-	UPI000298F4C8 related cluster	-	x
TCONS_00033620	XLOC_011148	ENSTNIT00000004058	ENSTNIG00000000930	-	Uncharacterized protein	-	=
TCONS_00057648	XLOC_019014	ENSTNIT00000002740	ENSTNIG00000000931	Serine/threonine-protein kinase 16	Uncharacterized protein	stk16	j
TCONS_00055500	XLOC_019014	ENSTNIT00000002740	ENSTNIG00000000931	Serine/threonine-protein kinase 16	Uncharacterized protein	stk16	j
TCONS_00057898	XLOC_019335	ENSTNIT00000002740	ENSTNIG00000000931	-	-	stk16	i
TCONS_00055502	XLOC_019014	ENSTNIT00000002740	ENSTNIG00000000931	Serine/threonine-protein kinase 16	Uncharacterized protein	stk16	j
TCONS_00055501	XLOC_019014	ENSTNIT00000002740	ENSTNIG00000000931	Serine/threonine-protein kinase 16	Uncharacterized protein	stk16	j
TCONS_00070129	XLOC_024010	ENSTNIT00000000399	ENSTNIG00000000932	Peroxisomal acyl-coenzyme A oxidase 1	Acyl-coenzyme A oxidase	acox1 (1 of 2)	j
TCONS_00070130	XLOC_024010	ENSTNIT00000000399	ENSTNIG00000000932	Peroxisomal acyl-coenzyme A oxidase 1	Acyl-coenzyme A oxidase (Fragment)	acox1 (1 of 2)	j
TCONS_00070131	XLOC_024011	ENSTNIT00000000399	ENSTNIG00000000932	-	-	acox1 (1 of 2)	p
TCONS_00078482	XLOC_024010	ENSTNIT00000000399	ENSTNIG00000000932	Peroxisomal acyl-coenzyme A oxidase 1	Acyl-coenzyme A oxidase (Fragment)	acox1 (1 of 2)	j
TCONS_00075269	XLOC_028758	ENSTNIT00000002741	ENSTNIG00000000935	Insulin receptor substrate 2-B	Chromosome undetermined SCAF8055 whole genome shotgun sequence. (Fragment)	IRS4	j
TCONS_00091057	XLOC_028758	ENSTNIT00000002741	ENSTNIG00000000935	Insulin receptor substrate 2-B	Chromosome undetermined SCAF8055 whole genome shotgun sequence. (Fragment)	IRS4	j
TCONS_00083651	XLOC_028758	ENSTNIT00000002741	ENSTNIG00000000935	Insulin receptor substrate 2-B	Chromosome undetermined SCAF8055 whole genome shotgun sequence. (Fragment)	IRS4	j
TCONS_00012303	XLOC_003543	ENSTNIT00000001140	ENSTNIG00000000937	Ras association domain-containing protein 5	Uncharacterized protein	RASSF5	j
TCONS_00009872	XLOC_003543	ENSTNIT00000001140	ENSTNIG00000000937	Ras association domain-containing protein 5	Uncharacterized protein	RASSF5	j
TCONS_00012302	XLOC_003543	ENSTNIT00000001140	ENSTNIG00000000937	Ras association domain-containing protein 5	Uncharacterized protein	RASSF5	j
TCONS_00011638	XLOC_004011	ENSTNIT00000001140	ENSTNIG00000000937	-	Chromosome 11 SCAF14528 whole genome shotgun sequence	RASSF5	x
TCONS_00011078	XLOC_003543	ENSTNIT00000001140	ENSTNIG00000000937	Ras association domain-containing protein 5	Uncharacterized protein	RASSF5	j
TCONS_00011077	XLOC_003543	ENSTNIT00000001140	ENSTNIG00000000937	Ras association domain-containing protein 5	Uncharacterized protein	RASSF5	j
TCONS_00000386	XLOC_000346	ENSTNIT00000001477	ENSTNIG00000000939	Carbohydrate sulfotransferase 7	UPI000298FFF2 related cluster	-	o
TCONS_00072486	XLOC_026229	ENSTNIT00000002361	ENSTNIG00000000940	-	-	ATG16L2 (1 of 2)	x
TCONS_00072485	XLOC_026229	ENSTNIT00000002361	ENSTNIG00000000940	-	UPI00022B37A0 related cluster	ATG16L2 (1 of 2)	x
TCONS_00064740	XLOC_021633	ENSTNIT00000003068	ENSTNIG00000000942	GTP-binding protein GEM	Uncharacterized protein (Fragment)	gem (2 of 2)	c
TCONS_00007722	XLOC_002518	ENSTNIT00000002321	ENSTNIG00000000943	Insulinoma-associated protein 1	Chromosome 10 SCAF15009 whole genome shotgun sequence. (Fragment)	insm1b	o
TCONS_00008922	XLOC_002518	ENSTNIT00000002321	ENSTNIG00000000943	Insulinoma-associated protein 1	Chromosome 10 SCAF15009 whole genome shotgun sequence. (Fragment)	insm1b	j
TCONS_00007724	XLOC_002518	ENSTNIT00000002321	ENSTNIG00000000943	Insulinoma-associated protein 1	Chromosome 10 SCAF15009 whole genome shotgun sequence. (Fragment)	insm1b	o
TCONS_00036323	XLOC_012093	ENSTNIT00000000030	ENSTNIG00000000944	MORN repeat-containing protein 2	Uncharacterized protein	morn2	=
TCONS_00086322	XLOC_023110	ENSTNIT00000003523	ENSTNIG00000000945	N-acetyllactosaminide beta-1 3-N-acetylglucosaminyltransferase	Chromosome undetermined SCAF8070 whole genome shotgun sequence	B3GNT1	j
TCONS_00085086	XLOC_030237	ENSTNIT00000003523	ENSTNIG00000000945	-	-	B3GNT1	p
TCONS_00028197	XLOC_009626	ENSTNIT00000001182	ENSTNIG00000000946	-	-	il10ra	p
TCONS_00027836	XLOC_009355	ENSTNIT00000001182	ENSTNIG00000000946	-	Uncharacterized protein (Fragment)	il10ra	j
TCONS_00027033	XLOC_009355	ENSTNIT00000001182	ENSTNIG00000000946	-	Uncharacterized protein (Fragment)	il10ra	o
TCONS_00028949	XLOC_009625	ENSTNIT00000001182	ENSTNIG00000000946	-	-	il10ra	p
TCONS_00079972	XLOC_025261	ENSTNIT00000002161	ENSTNIG00000000947	Cytosolic non-specific dipeptidase	Uncharacterized protein (Fragment)	CNDP1 (2 of 2)	=
TCONS_00069367	XLOC_023360	ENSTNIT00000002063	ENSTNIG00000000948	Interleukin-17 receptor A	UPI00022B3C74 related cluster	-	o
TCONS_00077679	XLOC_023360	ENSTNIT00000002063	ENSTNIG00000000948	Interleukin-17 receptor A	UPI00022B3C74 related cluster	-	o
TCONS_00006228	XLOC_002377	ENSTNIT00000004012	ENSTNIG00000000950	Probable N-acetyltransferase camello	Uncharacterized protein	NAT8	=
TCONS_00048147	XLOC_016667	ENSTNIT00000000867	ENSTNIG00000000951	F-box/WD repeat-containing protein 9	UPI000298E282 related cluster	fbxw9	j
TCONS_00048148	XLOC_016667	ENSTNIT00000000867	ENSTNIG00000000951	F-box/WD repeat-containing protein 9	Uncharacterized protein (Fragment)	fbxw9	j
TCONS_00090752	XLOC_028392	ENSTNIT00000004177	ENSTNIG00000000952	C-type lectin domain family 14 member A	Uncharacterized protein	clec14a	j
TCONS_00047659	XLOC_016306	ENSTNIT00000004050	ENSTNIG00000000954	Neurexophilin-1	UPI0002988D25 related cluster	NXPH3	o
TCONS_00070296	XLOC_024142	ENSTNIT00000002676	ENSTNIG00000000956	-	-	zgc:162297	p
TCONS_00087317	XLOC_024142	ENSTNIT00000002676	ENSTNIG00000000956	Uncharacterized protein F13E9.13 mitochondrial	Uncharacterized protein	zgc:162297	j
TCONS_00055330	XLOC_018872	ENSTNIT00000002766	ENSTNIG00000000957	5-hydroxyisourate hydrolase	Uncharacterized protein (Fragment)	urah	=
TCONS_00089562	XLOC_026961	ENSTNIT00000001148	ENSTNIG00000000965	-	Uncharacterized protein	-	=
TCONS_00089561	XLOC_026961	ENSTNIT00000001148	ENSTNIG00000000965	-	-	-	p
TCONS_00040474	XLOC_013323	ENSTNIT00000001813	ENSTNIG00000000966	Olfactory receptor 51A4	Uncharacterized protein (Fragment)	-	c
TCONS_00070973	XLOC_024829	ENSTNIT00000003749	ENSTNIG00000000967	Mirror-image polydactyly gene 1 protein	Uncharacterized protein	mipol1	j
TCONS_00079431	XLOC_024829	ENSTNIT00000003749	ENSTNIG00000000967	-	-	mipol1	i
TCONS_00079428	XLOC_024829	ENSTNIT00000003749	ENSTNIG00000000967	Mirror-image polydactyly gene 1 protein	Uncharacterized protein	mipol1	j
TCONS_00087909	XLOC_024829	ENSTNIT00000003749	ENSTNIG00000000967	Mirror-image polydactyly gene 1 protein	Uncharacterized protein	mipol1	j
TCONS_00070974	XLOC_024829	ENSTNIT00000003749	ENSTNIG00000000967	Mirror-image polydactyly gene 1 protein	Uncharacterized protein	mipol1	j
TCONS_00079432	XLOC_024829	ENSTNIT00000003749	ENSTNIG00000000967	-	-	mipol1	e
TCONS_00079429	XLOC_024829	ENSTNIT00000003749	ENSTNIG00000000967	Mirror-image polydactyly gene 1 protein	Uncharacterized protein	mipol1	j
TCONS_00087910	XLOC_024829	ENSTNIT00000003749	ENSTNIG00000000967	Mirror-image polydactyly gene 1 protein	Uncharacterized protein	mipol1	j
TCONS_00070972	XLOC_024829	ENSTNIT00000003749	ENSTNIG00000000967	Mirror-image polydactyly gene 1 protein	Uncharacterized protein	mipol1	j
TCONS_00079426	XLOC_024829	ENSTNIT00000003749	ENSTNIG00000000967	Glutaredoxin-like protein C5orf63 homolog	Uncharacterized protein (Fragment)	mipol1	j
TCONS_00084159	XLOC_029222	ENSTNIT00000003934	ENSTNIG00000000968	Very-long-chain (3R)-3-hydroxyacyl- acyl-carrier protein dehydratase 4	Uncharacterized protein (Fragment)	PTPLAD2	j
TCONS_00075715	XLOC_029222	ENSTNIT00000003934	ENSTNIG00000000968	Very-long-chain (3R)-3-hydroxyacyl- acyl-carrier protein dehydratase 4	Uncharacterized protein (Fragment)	PTPLAD2	j
TCONS_00033426	XLOC_010957	ENSTNIT00000000152	ENSTNIG00000000969	Cytolysin Src-1	UPI00022B3B0A related cluster	apnl (1 of 4)	j
TCONS_00032717	XLOC_011384	ENSTNIT00000000152	ENSTNIG00000000969	Vacuolar protein sorting-associated protein 8 homolog	Uncharacterized protein	apnl (1 of 4)	x
TCONS_00014433	XLOC_004480	ENSTNIT00000003327	ENSTNIG00000000970	Glycerol-3-phosphate acyltransferase 1 mitochondrial	Uncharacterized protein (Fragment)	gpat2	j
TCONS_00015666	XLOC_004480	ENSTNIT00000003327	ENSTNIG00000000970	Glycerol-3-phosphate acyltransferase 2 mitochondrial	Uncharacterized protein (Fragment)	gpat2	j
TCONS_00014435	XLOC_004480	ENSTNIT00000003327	ENSTNIG00000000970	Glycerol-3-phosphate acyltransferase 2 mitochondrial	Uncharacterized protein (Fragment)	gpat2	j
TCONS_00014434	XLOC_004480	ENSTNIT00000003327	ENSTNIG00000000970	Glycerol-3-phosphate acyltransferase 1 mitochondrial	Uncharacterized protein (Fragment)	gpat2	j
TCONS_00013058	XLOC_004480	ENSTNIT00000003327	ENSTNIG00000000970	Glycerol-3-phosphate acyltransferase 2 mitochondrial	UPI0002990069 related cluster	gpat2	j
TCONS_00013061	XLOC_004480	ENSTNIT00000003327	ENSTNIG00000000970	Glycerol-3-phosphate acyltransferase 2 mitochondrial	UPI0002990069 related cluster	gpat2	j
TCONS_00013060	XLOC_004480	ENSTNIT00000003327	ENSTNIG00000000970	Glycerol-3-phosphate acyltransferase 2 mitochondrial	UPI0002990069 related cluster	gpat2	j
TCONS_00013059	XLOC_004480	ENSTNIT00000003327	ENSTNIG00000000970	Glycerol-3-phosphate acyltransferase 2 mitochondrial	UPI0002990069 related cluster	gpat2	j
TCONS_00013062	XLOC_004480	ENSTNIT00000003327	ENSTNIG00000000970	Glycerol-3-phosphate acyltransferase 2 mitochondrial	Uncharacterized protein (Fragment)	gpat2	j
TCONS_00088252	XLOC_025181	ENSTNIT00000004221	ENSTNIG00000000971	-	-	nop10	p
TCONS_00071414	XLOC_025181	ENSTNIT00000004221	ENSTNIG00000000971	H/ACA ribonucleoprotein complex subunit 3	Uncharacterized protein	nop10	=
TCONS_00011501	XLOC_003874	ENSTNIT00000001562	ENSTNIG00000000973	Neuroblastoma suppressor of tumorigenicity 1	Chromosome 11 SCAF14979 whole genome shotgun sequence	MINOS1-NBL1	j
TCONS_00075230	XLOC_028717	ENSTNIT00000003910	ENSTNIG00000000976	-	UPI00032976F5 related cluster	HKR1	e
TCONS_00083603	XLOC_028717	ENSTNIT00000003910	ENSTNIG00000000976	-	UPI00032976F5 related cluster	HKR1	e
TCONS_00091015	XLOC_028717	ENSTNIT00000003910	ENSTNIG00000000976	-	UPI0002A4C70B related cluster	HKR1	e
TCONS_00075232	XLOC_028717	ENSTNIT00000003910	ENSTNIG00000000976	Zinc finger protein 227	Uncharacterized protein (Fragment)	HKR1	e
TCONS_00044848	XLOC_014933	ENSTNIT00000000868	ENSTNIG00000000977	Homeobox protein Hox-A1a	Homeobox protein Hox-A1a	hoxa1a	j
TCONS_00045368	XLOC_014933	ENSTNIT00000000868	ENSTNIG00000000977	Homeobox protein Hox-A1a	Homeobox protein Hox-A1a	hoxa1a	j
TCONS_00050379	XLOC_015890	ENSTNIT00000003106	ENSTNIG00000000978	Transcription elongation factor A N-terminal and central domain-containing protein	Uncharacterized protein (Fragment)	TCEANC	o
TCONS_00050380	XLOC_015890	ENSTNIT00000003106	ENSTNIG00000000978	Transcription elongation factor A N-terminal and central domain-containing protein	Uncharacterized protein (Fragment)	TCEANC	o
TCONS_00047140	XLOC_015890	ENSTNIT00000003106	ENSTNIG00000000978	Transcription elongation factor A N-terminal and central domain-containing protein	Uncharacterized protein (Fragment)	TCEANC	o
TCONS_00007566	XLOC_002402	ENSTNIT00000002351	ENSTNIG00000000979	Exocyst complex component 3-like protein 4	Uncharacterized protein (Fragment)	exoc3l4	j
TCONS_00006259	XLOC_002402	ENSTNIT00000002351	ENSTNIG00000000979	Exocyst complex component 3-like protein 4	Uncharacterized protein (Fragment)	exoc3l4	j
TCONS_00006260	XLOC_002402	ENSTNIT00000002351	ENSTNIG00000000979	Exocyst complex component 3-like protein 4	Uncharacterized protein (Fragment)	exoc3l4	j
TCONS_00025571	XLOC_008534	ENSTNIT00000002761	ENSTNIG00000000982	Apoptosis regulator Bcl-2	Uncharacterized protein	bcl2	j
TCONS_00052822	XLOC_017355	ENSTNIT00000002527	ENSTNIG00000000983	-	Chromosome 4 SCAF14752 whole genome shotgun sequence	-	c
TCONS_00053884	XLOC_017355	ENSTNIT00000002527	ENSTNIG00000000983	-	Chromosome 4 SCAF14752 whole genome shotgun sequence	-	j
TCONS_00053882	XLOC_017355	ENSTNIT00000002527	ENSTNIG00000000983	-	Chromosome 4 SCAF14752 whole genome shotgun sequence	-	c
TCONS_00053260	XLOC_017738	ENSTNIT00000002527	ENSTNIG00000000983	-	Chromosome 4 SCAF14752 whole genome shotgun sequence	-	i
TCONS_00052819	XLOC_017355	ENSTNIT00000002527	ENSTNIG00000000983	-	Uncharacterized protein (Fragment)	-	c
TCONS_00052821	XLOC_017355	ENSTNIT00000002527	ENSTNIG00000000983	-	Chromosome 4 SCAF14752 whole genome shotgun sequence	-	c
TCONS_00052818	XLOC_017355	ENSTNIT00000002527	ENSTNIG00000000983	-	Uncharacterized protein (Fragment)	-	c
TCONS_00013666	XLOC_004933	ENSTNIT00000003265	ENSTNIG00000000984	Fanconi anemia group G protein homolog	Uncharacterized protein	fancg	j
TCONS_00000894	XLOC_000751	ENSTNIT00000002246	ENSTNIG00000000986	-	Uncharacterized protein	-	j
TCONS_00002916	XLOC_000751	ENSTNIT00000002246	ENSTNIG00000000986	-	Uncharacterized protein	-	j
TCONS_00080025	XLOC_025322	ENSTNIT00000004152	ENSTNIG00000000989	-	Uncharacterized protein	paip2b	j
TCONS_00071544	XLOC_025322	ENSTNIT00000004152	ENSTNIG00000000989	Polyadenylate-binding protein-interacting protein 2B	Uncharacterized protein	paip2b	j
TCONS_00071545	XLOC_025322	ENSTNIT00000004152	ENSTNIG00000000989	Polyadenylate-binding protein-interacting protein 2B	Uncharacterized protein	paip2b	j
TCONS_00088362	XLOC_025322	ENSTNIT00000004152	ENSTNIG00000000989	Polyadenylate-binding protein-interacting protein 2B	Uncharacterized protein	paip2b	j
TCONS_00088363	XLOC_025322	ENSTNIT00000004152	ENSTNIG00000000989	Polyadenylate-binding protein-interacting protein 2B	Uncharacterized protein	paip2b	j
TCONS_00091172	XLOC_028901	ENSTNIT00000008136	ENSTNIG00000000990	Homeodomain-interacting protein kinase 1	Uncharacterized protein (Fragment)	HIPK4 (14 of 15)	j
TCONS_00091173	XLOC_028901	ENSTNIT00000008136	ENSTNIG00000000990	Homeodomain-interacting protein kinase 1	Uncharacterized protein (Fragment)	HIPK4 (14 of 15)	j
TCONS_00089328	XLOC_026712	ENSTNIT00000001539	ENSTNIG00000000991	-	Chromosome undetermined SCAF14531 whole genome shotgun sequence	-	x
TCONS_00051394	XLOC_016953	ENSTNIT00000003767	ENSTNIG00000000992	-	Uncharacterized protein (Fragment)	SAMD14	c
TCONS_00048493	XLOC_016953	ENSTNIT00000003767	ENSTNIG00000000992	Neurabin-1	Uncharacterized protein (Fragment)	SAMD14	j
TCONS_00050075	XLOC_016953	ENSTNIT00000003767	ENSTNIG00000000992	Neurabin-1	Uncharacterized protein (Fragment)	SAMD14	j
TCONS_00048494	XLOC_016953	ENSTNIT00000003767	ENSTNIG00000000992	Sterile alpha motif domain-containing protein 14	Uncharacterized protein (Fragment)	SAMD14	j
TCONS_00092053	XLOC_030116	ENSTNIT00000003520	ENSTNIG00000000995	-	Uncharacterized protein (Fragment)	-	c
TCONS_00050443	XLOC_015980	ENSTNIT00000000951	ENSTNIG00000000999	Lysine-specific demethylase 6A	Uncharacterized protein	kdm6al (2 of 2)	c
TCONS_00047229	XLOC_015980	ENSTNIT00000000951	ENSTNIG00000000999	Lysine-specific demethylase 6A	Uncharacterized protein	kdm6al (2 of 2)	j
TCONS_00049657	XLOC_016600	ENSTNIT00000000951	ENSTNIG00000000999	-	-	kdm6al (2 of 2)	x
TCONS_00013563	XLOC_004853	ENSTNIT00000002724	ENSTNIG00000001002	DNA excision repair protein ERCC-6-like	Uncharacterized protein (Fragment)	ercc6l	p
TCONS_00016028	XLOC_004853	ENSTNIT00000002724	ENSTNIG00000001002	DNA excision repair protein ERCC-6-like	Uncharacterized protein (Fragment)	ercc6l	o
TCONS_00013562	XLOC_004853	ENSTNIT00000002724	ENSTNIG00000001002	DNA excision repair protein ERCC-6-like	Uncharacterized protein (Fragment)	ercc6l	o
TCONS_00014896	XLOC_004853	ENSTNIT00000002724	ENSTNIG00000001002	DNA excision repair protein ERCC-6-like	Uncharacterized protein (Fragment)	ercc6l	o
TCONS_00016029	XLOC_004853	ENSTNIT00000002724	ENSTNIG00000001002	-	Uncharacterized protein (Fragment)	ercc6l	p
TCONS_00009636	XLOC_003360	ENSTNIT00000004166	ENSTNIG00000001003	Serine/arginine-rich splicing factor 3	Uncharacterized protein	SRSF3	j
TCONS_00070631	XLOC_024398	ENSTNIT00000000946	ENSTNIG00000001004	Protein DEK	Uncharacterized protein (Fragment)	dek	j
TCONS_00070632	XLOC_024398	ENSTNIT00000000946	ENSTNIG00000001004	Protein DEK	Uncharacterized protein (Fragment)	dek	j
TCONS_00078976	XLOC_024398	ENSTNIT00000000946	ENSTNIG00000001004	-	-	dek	j
TCONS_00043413	XLOC_014347	ENSTNIT00000002058	ENSTNIG00000001006	-	-	vezf1b	p
TCONS_00038111	XLOC_012977	ENSTNIT00000002058	ENSTNIG00000001006	Myc-associated zinc finger protein	UPI00022B35EC related cluster	vezf1b	j
TCONS_00038110	XLOC_012977	ENSTNIT00000002058	ENSTNIG00000001006	Myc-associated zinc finger protein	Uncharacterized protein	vezf1b	j
TCONS_00024720	XLOC_008384	ENSTNIT00000002272	ENSTNIG00000001007	Sorting nexin-16	Uncharacterized protein (Fragment)	SNX16 (2 of 2)	c
TCONS_00082341	XLOC_027526	ENSTNIT00000001982	ENSTNIG00000001008	-	Uncharacterized protein (Fragment)	-	c
TCONS_00085653	XLOC_031239	ENSTNIT00000001645	ENSTNIG00000001009	-	Pol-like protein	-	p
TCONS_00050756	XLOC_016305	ENSTNIT00000003694	ENSTNIG00000001010	Tumor necrosis factor receptor superfamily member 16	Uncharacterized protein (Fragment)	NGFR (2 of 2)	j
TCONS_00070044	XLOC_023955	ENSTNIT00000000879	ENSTNIG00000001012	Methyltransferase-like protein 12 mitochondrial	Uncharacterized protein	METTL12	o
TCONS_00070043	XLOC_023955	ENSTNIT00000000879	ENSTNIG00000001012	Methyltransferase-like protein 12 mitochondrial	Uncharacterized protein	METTL12	j
TCONS_00070045	XLOC_023955	ENSTNIT00000000879	ENSTNIG00000001012	Methyltransferase-like protein 12 mitochondrial	Uncharacterized protein	METTL12	o
TCONS_00025773	XLOC_008792	ENSTNIT00000002831	ENSTNIG00000001013	Zinc finger FYVE domain-containing protein 9	UPI0003299C6C related cluster	zfyve9a	j
TCONS_00026340	XLOC_008997	ENSTNIT00000002831	ENSTNIG00000001013	-	-	zfyve9a	p
TCONS_00025772	XLOC_008792	ENSTNIT00000002831	ENSTNIG00000001013	Zinc finger FYVE domain-containing protein 9	UPI0003299C6C related cluster	zfyve9a	j
TCONS_00026015	XLOC_008996	ENSTNIT00000002831	ENSTNIG00000001013	-	-	zfyve9a	p
TCONS_00076224	XLOC_029754	ENSTNIT00000002192	ENSTNIG00000001014	Retinal-specific ATP-binding cassette transporter	Uncharacterized protein	-	j
TCONS_00039278	XLOC_013973	ENSTNIT00000001312	ENSTNIG00000001021	-	Uncharacterized protein (Fragment)	dap1b	j
TCONS_00041271	XLOC_013973	ENSTNIT00000001312	ENSTNIG00000001021	-	Uncharacterized protein (Fragment)	dap1b	j
TCONS_00019377	XLOC_005724	ENSTNIT00000000148	ENSTNIG00000001022	Zona pellucida sperm-binding protein 4	Uncharacterized protein	-	j
TCONS_00019376	XLOC_005724	ENSTNIT00000000148	ENSTNIG00000001022	-	Uncharacterized protein	-	c
TCONS_00084217	XLOC_029277	ENSTNIT00000003709	ENSTNIG00000001023	C-type lectin domain family 4 member E	Uncharacterized protein (Fragment)	-	j
TCONS_00091463	XLOC_029277	ENSTNIT00000003709	ENSTNIG00000001023	C-type lectin domain family 4 member E	Uncharacterized protein (Fragment)	-	=
TCONS_00070874	XLOC_024700	ENSTNIT00000003754	ENSTNIG00000001024	Pyruvate dehydrogenase lipoamide kinase isozyme 4 mitochondrial	Uncharacterized protein	ezh2 (2 of 12)	i
TCONS_00083151	XLOC_028258	ENSTNIT00000003754	ENSTNIG00000001024	Histone-lysine N-methyltransferase EZH2	Uncharacterized protein (Fragment)	ezh2 (2 of 12)	c
TCONS_00074774	XLOC_028258	ENSTNIT00000003754	ENSTNIG00000001024	Histone-lysine N-methyltransferase EZH2	Chromosome undetermined SCAF4834 whole genome shotgun sequence. (Fragment)	ezh2 (2 of 12)	j
TCONS_00079333	XLOC_024700	ENSTNIT00000003754	ENSTNIG00000001024	Pyruvate dehydrogenase lipoamide kinase isozyme 4 mitochondrial	Uncharacterized protein	ezh2 (2 of 12)	i
TCONS_00083150	XLOC_028259	ENSTNIT00000003754	ENSTNIG00000001024	-	UPI0002026BE5 related cluster	ezh2 (2 of 12)	i
TCONS_00083152	XLOC_028258	ENSTNIT00000003754	ENSTNIG00000001024	Histone-lysine N-methyltransferase EZH2	Chromosome undetermined SCAF4834 whole genome shotgun sequence. (Fragment)	ezh2 (2 of 12)	j
TCONS_00090690	XLOC_028258	ENSTNIT00000003754	ENSTNIG00000001024	Histone-lysine N-methyltransferase EZH2	Uncharacterized protein	ezh2 (2 of 12)	j
TCONS_00016333	XLOC_005203	ENSTNIT00000001186	ENSTNIG00000001025	-	-	-	x
TCONS_00016332	XLOC_005203	ENSTNIT00000001186	ENSTNIG00000001025	-	-	-	x
TCONS_00015903	XLOC_004725	ENSTNIT00000001186	ENSTNIG00000001025	cGMP-dependent protein kinase 2	Chromosome 12 SCAF15007 whole genome shotgun sequence. (Fragment)	-	j
TCONS_00003171	XLOC_000991	ENSTNIT00000000567	ENSTNIG00000001027	Tumor necrosis factor ligand superfamily member 15	Uncharacterized protein	cd40lg	c
TCONS_00011204	XLOC_003635	ENSTNIT00000000581	ENSTNIG00000001028	Beta-1 3-galactosyltransferase 6	Beta-1 3-galactosyltransferase 6 (Fragment)	b3galt6	o
TCONS_00009970	XLOC_003635	ENSTNIT00000000581	ENSTNIG00000001028	Beta-1 3-galactosyltransferase 6	Beta-1 3-galactosyltransferase 6 (Fragment)	b3galt6	=
TCONS_00011205	XLOC_003635	ENSTNIT00000000581	ENSTNIG00000001028	Beta-1 3-galactosyltransferase 6	Beta-1 3-galactosyltransferase 6 (Fragment)	b3galt6	o
TCONS_00009971	XLOC_003635	ENSTNIT00000000581	ENSTNIG00000001028	Beta-1 3-galactosyltransferase 6	Beta-1 3-galactosyltransferase 6 (Fragment)	b3galt6	o
TCONS_00038574	XLOC_013384	ENSTNIT00000003175	ENSTNIG00000001029	Very-long-chain (3R)-3-hydroxyacyl- acyl-carrier protein dehydratase 2	Uncharacterized protein (Fragment)	ptplb	c
TCONS_00031211	XLOC_009906	ENSTNIT00000003568	ENSTNIG00000001031	Protein eyes shut homolog (Fragment)	Uncharacterized protein (Fragment)	-	c
TCONS_00031213	XLOC_009906	ENSTNIT00000003568	ENSTNIG00000001031	Protein eyes shut homolog (Fragment)	Uncharacterized protein (Fragment)	-	j
TCONS_00031212	XLOC_009906	ENSTNIT00000003568	ENSTNIG00000001031	Protein eyes shut homolog	Uncharacterized protein (Fragment)	-	c
TCONS_00091767	XLOC_029712	ENSTNIT00000001492	ENSTNIG00000001033	-	Lambda-recombinase-like protein (Fragment)	-	c
TCONS_00091768	XLOC_029712	ENSTNIT00000001492	ENSTNIG00000001033	Retrovirus-related Pol polyprotein from transposon 17.6	Reverse transcriptase/ribonuclease H/putative methyltransferase (Fragment)	-	c
TCONS_00038977	XLOC_013729	ENSTNIT00000003146	ENSTNIG00000001035	Tectonic-3	Uncharacterized protein (Fragment)	TCTN3	j
TCONS_00003242	XLOC_001042	ENSTNIT00000003290	ENSTNIG00000001039	Gamma-tubulin complex component 5 (Fragment)	Uncharacterized protein	tubgcp5	j
TCONS_00004937	XLOC_001042	ENSTNIT00000003290	ENSTNIG00000001039	Gamma-tubulin complex component 5	Chromosome 1 SCAF14641 whole genome shotgun sequence	tubgcp5	j
TCONS_00001233	XLOC_001042	ENSTNIT00000003290	ENSTNIG00000001039	Gamma-tubulin complex component 5	Uncharacterized protein	tubgcp5	j
TCONS_00004938	XLOC_001042	ENSTNIT00000003290	ENSTNIG00000001039	Gamma-tubulin complex component 5 (Fragment)	Uncharacterized protein	tubgcp5	j
TCONS_00003241	XLOC_001042	ENSTNIT00000003290	ENSTNIG00000001039	Gamma-tubulin complex component 5	Uncharacterized protein	tubgcp5	j
TCONS_00058623	XLOC_019487	ENSTNIT00000003636	ENSTNIG00000001040	Suppressor of tumorigenicity 14 protein homolog	Uncharacterized protein (Fragment)	-	j
TCONS_00058621	XLOC_019487	ENSTNIT00000003636	ENSTNIG00000001040	Suppressor of tumorigenicity 14 protein homolog	Uncharacterized protein (Fragment)	-	c
TCONS_00058622	XLOC_019487	ENSTNIT00000003636	ENSTNIG00000001040	Transmembrane protease serine 9	Uncharacterized protein (Fragment)	-	j
TCONS_00059206	XLOC_019487	ENSTNIT00000003636	ENSTNIG00000001040	Suppressor of tumorigenicity 14 protein	Uncharacterized protein (Fragment)	-	j
TCONS_00059205	XLOC_019487	ENSTNIT00000003636	ENSTNIG00000001040	Suppressor of tumorigenicity 14 protein	Uncharacterized protein (Fragment)	-	j
TCONS_00081372	XLOC_026706	ENSTNIT00000000688	ENSTNIG00000001041	Nitrilase homolog 1	Uncharacterized protein	nit1	c
TCONS_00089321	XLOC_026706	ENSTNIT00000000688	ENSTNIG00000001041	Nitrilase homolog 1	Uncharacterized protein	nit1	j
TCONS_00017691	XLOC_006462	ENSTNIT00000003968	ENSTNIG00000001043	Ras-related protein Rab-44	Uncharacterized protein (Fragment)	-	j
TCONS_00017690	XLOC_006462	ENSTNIT00000003968	ENSTNIG00000001043	Ras-related protein Rab-13	Uncharacterized protein (Fragment)	-	j
TCONS_00040895	XLOC_013685	ENSTNIT00000001762	ENSTNIG00000001044	Zinc finger protein 668	UPI000298DD70 related cluster	znf668	o
TCONS_00042801	XLOC_013685	ENSTNIT00000001762	ENSTNIG00000001044	Zinc finger protein 668	UPI000298DD70 related cluster	znf668	o
TCONS_00038927	XLOC_013685	ENSTNIT00000001762	ENSTNIG00000001044	Zinc finger protein 668	UPI000298DD70 related cluster	znf668	o
TCONS_00042800	XLOC_013685	ENSTNIT00000001762	ENSTNIG00000001044	Zinc finger protein 668	UPI000298DD70 related cluster	znf668	j
TCONS_00042802	XLOC_013685	ENSTNIT00000001762	ENSTNIG00000001044	Zinc finger protein 668	UPI000298DD70 related cluster	znf668	o
TCONS_00081303	XLOC_026653	ENSTNIT00000000721	ENSTNIG00000001046	Cornifelin homolog B	Uncharacterized protein (Fragment)	ponzr5	j
TCONS_00083240	XLOC_028390	ENSTNIT00000002086	ENSTNIG00000001047	Ankyrin repeat domain-containing protein 9	Uncharacterized protein	-	o
TCONS_00090750	XLOC_028390	ENSTNIT00000002086	ENSTNIG00000001047	Ankyrin repeat domain-containing protein 9	Uncharacterized protein	-	o
TCONS_00074877	XLOC_028390	ENSTNIT00000002086	ENSTNIG00000001047	Ankyrin repeat domain-containing protein 9	Uncharacterized protein	-	o
TCONS_00045722	XLOC_015336	ENSTNIT00000003961	ENSTNIG00000001048	Borealin	Uncharacterized protein	cdca8	j
TCONS_00045723	XLOC_015336	ENSTNIT00000003961	ENSTNIG00000001048	Borealin	Uncharacterized protein	cdca8	j
TCONS_00062935	XLOC_021072	ENSTNIT00000002163	ENSTNIG00000001049	-	Uncharacterized protein	-	o
TCONS_00064022	XLOC_021072	ENSTNIT00000002163	ENSTNIG00000001049	-	Uncharacterized protein	-	c
TCONS_00064023	XLOC_021072	ENSTNIT00000002163	ENSTNIG00000001049	B-cell receptor CD22	Uncharacterized protein	-	j
TCONS_00033668	XLOC_011176	ENSTNIT00000002266	ENSTNIG00000001050	Beta-1 3-galactosyltransferase 2	Uncharacterized protein (Fragment)	zgc:194551	o
TCONS_00032441	XLOC_011176	ENSTNIT00000002266	ENSTNIG00000001050	Beta-1 3-galactosyltransferase 2	Uncharacterized protein (Fragment)	zgc:194551	j
TCONS_00033667	XLOC_011176	ENSTNIT00000002266	ENSTNIG00000001050	Beta-1 3-galactosyltransferase 2	Uncharacterized protein (Fragment)	zgc:194551	o
TCONS_00081258	XLOC_026570	ENSTNIT00000002552	ENSTNIG00000001051	-	Tissue factor	-	=
TCONS_00083903	XLOC_028981	ENSTNIT00000000341	ENSTNIG00000001053	ATP synthase-coupling factor 6 mitochondrial	UPI000298A0A7 related cluster	ATP5J (1 of 2)	j
TCONS_00075489	XLOC_028981	ENSTNIT00000000341	ENSTNIG00000001053	ATP synthase-coupling factor 6 mitochondrial	UPI000298A0A7 related cluster	ATP5J (1 of 2)	j
TCONS_00091235	XLOC_028981	ENSTNIT00000000341	ENSTNIG00000001053	ATP synthase-coupling factor 6 mitochondrial	UPI000298A0A7 related cluster	ATP5J (1 of 2)	j
TCONS_00083904	XLOC_028981	ENSTNIT00000000341	ENSTNIG00000001053	ATP synthase-coupling factor 6 mitochondrial	UPI000298A0A7 related cluster	ATP5J (1 of 2)	j
TCONS_00075490	XLOC_028981	ENSTNIT00000000341	ENSTNIG00000001053	ATP synthase-coupling factor 6 mitochondrial	UPI000298A0A7 related cluster	ATP5J (1 of 2)	j
TCONS_00076293	XLOC_029804	ENSTNIT00000003014	ENSTNIG00000001056	Lactosylceramide alpha-2 3-sialyltransferase	Uncharacterized protein (Fragment)	st3gal5	j
TCONS_00077229	XLOC_031976	ENSTNIT00000003014	ENSTNIG00000001056	-	-	st3gal5	p
TCONS_00076294	XLOC_029804	ENSTNIT00000003014	ENSTNIG00000001056	Lactosylceramide alpha-2 3-sialyltransferase	Uncharacterized protein (Fragment)	st3gal5	j
TCONS_00084797	XLOC_029804	ENSTNIT00000003014	ENSTNIG00000001056	-	Uncharacterized protein (Fragment)	st3gal5	j
TCONS_00058916	XLOC_019741	ENSTNIT00000002760	ENSTNIG00000001057	Chymotrypsin-like elastase family member 2A	Uncharacterized protein	-	j
TCONS_00058917	XLOC_019741	ENSTNIT00000002760	ENSTNIG00000001057	Chymotrypsin-like elastase family member 2A	Uncharacterized protein	-	j
TCONS_00040891	XLOC_013682	ENSTNIT00000002670	ENSTNIG00000001059	Protein ITFG3	Uncharacterized protein (Fragment)	ITFG3	j
TCONS_00042796	XLOC_013682	ENSTNIT00000002670	ENSTNIG00000001059	Protein ITFG3	Uncharacterized protein (Fragment)	ITFG3	j
TCONS_00038922	XLOC_013682	ENSTNIT00000002670	ENSTNIG00000001059	Protein ITFG3	Uncharacterized protein (Fragment)	ITFG3	j
TCONS_00042797	XLOC_013682	ENSTNIT00000002670	ENSTNIG00000001059	Protein ITFG3	Uncharacterized protein (Fragment)	ITFG3	j
TCONS_00038925	XLOC_013682	ENSTNIT00000002670	ENSTNIG00000001059	Protein ITFG3	Uncharacterized protein (Fragment)	ITFG3	j
TCONS_00040888	XLOC_013682	ENSTNIT00000002670	ENSTNIG00000001059	Protein ITFG3	Uncharacterized protein (Fragment)	ITFG3	o
TCONS_00040890	XLOC_013682	ENSTNIT00000002670	ENSTNIG00000001059	Protein ITFG3	Uncharacterized protein (Fragment)	ITFG3	j
TCONS_00038926	XLOC_013682	ENSTNIT00000002670	ENSTNIG00000001059	Protein ITFG3	Uncharacterized protein (Fragment)	ITFG3	j
TCONS_00075356	XLOC_028865	ENSTNIT00000001803	ENSTNIG00000001060	Laminin subunit alpha-4	Uncharacterized protein (Fragment)	-	=
TCONS_00083779	XLOC_028865	ENSTNIT00000001803	ENSTNIG00000001060	Laminin subunit alpha-4	Uncharacterized protein (Fragment)	-	j
TCONS_00022735	XLOC_007249	ENSTNIT00000000830	ENSTNIG00000001062	Insulinoma-associated protein 1	Uncharacterized protein	insm1a	j
TCONS_00021794	XLOC_007249	ENSTNIT00000000830	ENSTNIG00000001062	Insulinoma-associated protein 1	Chromosome 14 SCAF14645 whole genome shotgun sequence	insm1a	o
TCONS_00022734	XLOC_007249	ENSTNIT00000000830	ENSTNIG00000001062	Insulinoma-associated protein 1	Uncharacterized protein	insm1a	c
TCONS_00021793	XLOC_007249	ENSTNIT00000000830	ENSTNIG00000001062	Insulinoma-associated protein 1	Chromosome 14 SCAF14645 whole genome shotgun sequence	insm1a	o
TCONS_00021796	XLOC_007249	ENSTNIT00000000830	ENSTNIG00000001062	Insulinoma-associated protein 1	Uncharacterized protein	insm1a	c
TCONS_00041076	XLOC_013823	ENSTNIT00000003747	ENSTNIG00000001063	N-acetylserotonin O-methyltransferase-like protein	Uncharacterized protein	asmtl	j
TCONS_00039102	XLOC_013823	ENSTNIT00000003747	ENSTNIG00000001063	N-acetylserotonin O-methyltransferase-like protein	Uncharacterized protein	asmtl	j
TCONS_00042951	XLOC_013823	ENSTNIT00000003747	ENSTNIG00000001063	N-acetylserotonin O-methyltransferase-like protein	Uncharacterized protein	asmtl	j
TCONS_00042953	XLOC_013823	ENSTNIT00000003747	ENSTNIG00000001063	N-acetylserotonin O-methyltransferase-like protein	Uncharacterized protein	asmtl	j
TCONS_00041075	XLOC_013823	ENSTNIT00000003747	ENSTNIG00000001063	N-acetylserotonin O-methyltransferase-like protein	Uncharacterized protein	asmtl	j
TCONS_00042952	XLOC_013823	ENSTNIT00000003747	ENSTNIG00000001063	N-acetylserotonin O-methyltransferase-like protein	Uncharacterized protein	asmtl	j
TCONS_00039101	XLOC_013823	ENSTNIT00000003747	ENSTNIG00000001063	N-acetylserotonin O-methyltransferase-like protein	Uncharacterized protein	asmtl	j
TCONS_00041074	XLOC_013823	ENSTNIT00000003747	ENSTNIG00000001063	N-acetylserotonin O-methyltransferase-like protein	Uncharacterized protein	asmtl	c
TCONS_00058230	XLOC_019631	ENSTNIT00000000498	ENSTNIG00000001064	Pinopsin	Uncharacterized protein (Fragment)	tmtopsb	j
TCONS_00059358	XLOC_019631	ENSTNIT00000000498	ENSTNIG00000001064	Pinopsin	Uncharacterized protein (Fragment)	tmtopsb	j
TCONS_00059359	XLOC_019631	ENSTNIT00000000498	ENSTNIG00000001064	Opsin-3	Uncharacterized protein (Fragment)	tmtopsb	=
TCONS_00088352	XLOC_025307	ENSTNIT00000003144	ENSTNIG00000001065	BAG family molecular chaperone regulator 4	Uncharacterized protein (Fragment)	bag4	j
TCONS_00080016	XLOC_025307	ENSTNIT00000003144	ENSTNIG00000001065	BAG family molecular chaperone regulator 4	Uncharacterized protein (Fragment)	bag4	j
TCONS_00089269	XLOC_026647	ENSTNIT00000001761	ENSTNIG00000001066	Ig lambda chain V-III region LOI	Uncharacterized protein	-	j
TCONS_00091936	XLOC_029890	ENSTNIT00000001142	ENSTNIG00000001067	-	Odorant receptor	-	c
TCONS_00084896	XLOC_029890	ENSTNIT00000001142	ENSTNIG00000001067	-	Odorant receptor	-	c
TCONS_00064705	XLOC_021608	ENSTNIT00000000957	ENSTNIG00000001068	E3 ubiquitin-protein ligase NHLRC1	Uncharacterized protein (Fragment)	NHLRC1	=
TCONS_00063629	XLOC_021608	ENSTNIT00000000957	ENSTNIG00000001068	E3 ubiquitin-protein ligase NHLRC1	Uncharacterized protein (Fragment)	NHLRC1	o
TCONS_00064706	XLOC_021608	ENSTNIT00000000957	ENSTNIG00000001068	E3 ubiquitin-protein ligase NHLRC1	Uncharacterized protein (Fragment)	NHLRC1	o
TCONS_00065595	XLOC_021608	ENSTNIT00000000957	ENSTNIG00000001068	E3 ubiquitin-protein ligase NHLRC1	Uncharacterized protein (Fragment)	NHLRC1	c
TCONS_00054133	XLOC_017639	ENSTNIT00000000480	ENSTNIG00000001070	Phosducin-like protein	Uncharacterized protein	pdcl	=
TCONS_00051965	XLOC_017639	ENSTNIT00000000480	ENSTNIG00000001070	Phosducin-like protein	Uncharacterized protein	pdcl	j
TCONS_00053147	XLOC_017640	ENSTNIT00000000480	ENSTNIG00000001070	-	-	pdcl	p
TCONS_00037524	XLOC_012632	ENSTNIT00000003882	ENSTNIG00000001071	COMM domain-containing protein 5	Uncharacterized protein	commd5	j
TCONS_00037523	XLOC_012632	ENSTNIT00000003882	ENSTNIG00000001071	COMM domain-containing protein 5	Uncharacterized protein	commd5	=
TCONS_00072551	XLOC_026282	ENSTNIT00000004137	ENSTNIG00000001074	Clathrin heavy chain 1	Chromosome undetermined SCAF14811 whole genome shotgun sequence. (Fragment)	CLTC (4 of 10)	=
TCONS_00042933	XLOC_013803	ENSTNIT00000000020	ENSTNIG00000001077	Integrin beta-2	Integrin beta (Fragment)	itgb2 (2 of 2)	c
TCONS_00089524	XLOC_026913	ENSTNIT00000001758	ENSTNIG00000001079	Suppressor of cytokine signaling 1	Suppressor of cytokine signaling 1 variant 1	SOCS1	=
TCONS_00073205	XLOC_026913	ENSTNIT00000001758	ENSTNIG00000001079	Suppressor of cytokine signaling 1	Suppressor of cytokine signaling 1 variant 1	SOCS1	j
TCONS_00004630	XLOC_000687	ENSTNIT00000001188	ENSTNIG00000001080	Forkhead box C1-A	UPI000329A5C9 related cluster	-	o
TCONS_00002836	XLOC_000687	ENSTNIT00000001188	ENSTNIG00000001080	Forkhead box C1-A	Uncharacterized protein (Fragment)	-	o
TCONS_00013634	XLOC_004911	ENSTNIT00000001919	ENSTNIG00000001081	Arrestin domain-containing protein 3	Uncharacterized protein (Fragment)	zgc:110626	=
TCONS_00016087	XLOC_004911	ENSTNIT00000001919	ENSTNIG00000001081	Arrestin domain-containing protein 3	Uncharacterized protein (Fragment)	zgc:110626	j
TCONS_00055875	XLOC_018399	ENSTNIT00000002412	ENSTNIG00000001082	Cryptochrome-1	Uncharacterized protein (Fragment)	cry5	j
TCONS_00054755	XLOC_018399	ENSTNIT00000002412	ENSTNIG00000001082	Cryptochrome-1	Uncharacterized protein (Fragment)	cry5	j
TCONS_00072718	XLOC_026482	ENSTNIT00000002848	ENSTNIG00000001083	Ribonuclease P protein subunit p25-like protein	Uncharacterized protein	rpp25l	o
TCONS_00072717	XLOC_026482	ENSTNIT00000002848	ENSTNIG00000001083	Ribonuclease P protein subunit p25-like protein	Chromosome undetermined SCAF20225 whole genome shotgun sequence. (Fragment)	rpp25l	o
TCONS_00050413	XLOC_015949	ENSTNIT00000003464	ENSTNIG00000001084	E3 ubiquitin/ISG15 ligase TRIM25	UPI00032A2F05 related cluster	trim25l	j
TCONS_00048874	XLOC_015949	ENSTNIT00000003464	ENSTNIG00000001084	E3 ubiquitin/ISG15 ligase TRIM25	Uncharacterized protein	trim25l	j
TCONS_00048875	XLOC_015949	ENSTNIT00000003464	ENSTNIG00000001084	E3 ubiquitin/ISG15 ligase TRIM25	Uncharacterized protein	trim25l	j
TCONS_00084789	XLOC_029798	ENSTNIT00000000248	ENSTNIG00000001085	Major histocompatibility complex class I-related gene protein	Uncharacterized protein	FCGRT (3 of 8)	j
TCONS_00076280	XLOC_029798	ENSTNIT00000000248	ENSTNIG00000001085	HLA class I histocompatibility antigen Cw-3 alpha chain	Uncharacterized protein	FCGRT (3 of 8)	i
TCONS_00076281	XLOC_029798	ENSTNIT00000000248	ENSTNIG00000001085	Major histocompatibility complex class I-related gene protein	Uncharacterized protein	FCGRT (3 of 8)	j
TCONS_00084784	XLOC_029798	ENSTNIT00000000248	ENSTNIG00000001085	Major histocompatibility complex class I-related gene protein	Uncharacterized protein	FCGRT (3 of 8)	j
TCONS_00007506	XLOC_002359	ENSTNIT00000000333	ENSTNIG00000001086	Ig lambda chain V-II region TOG	Uncharacterized protein (Fragment)	-	c
TCONS_00065388	XLOC_021381	ENSTNIT00000002219	ENSTNIG00000001089	Vacuolar protein sorting-associated protein 13B	Chromosome 8 SCAF14759 whole genome shotgun sequence. (Fragment)	VPS13B (2 of 4)	j
TCONS_00063317	XLOC_021381	ENSTNIT00000002219	ENSTNIG00000001089	Vacuolar protein sorting-associated protein 13B	UPI00032A347A related cluster	VPS13B (2 of 4)	j
TCONS_00065389	XLOC_021381	ENSTNIT00000002219	ENSTNIG00000001089	Vacuolar protein sorting-associated protein 13B	Chromosome 8 SCAF14759 whole genome shotgun sequence. (Fragment)	VPS13B (2 of 4)	j
TCONS_00063316	XLOC_021381	ENSTNIT00000002219	ENSTNIG00000001089	Vacuolar protein sorting-associated protein 13B	UPI00032A347A related cluster	VPS13B (2 of 4)	j
TCONS_00064419	XLOC_021381	ENSTNIT00000002219	ENSTNIG00000001089	Vacuolar protein sorting-associated protein 13B	Chromosome 8 SCAF14759 whole genome shotgun sequence. (Fragment)	VPS13B (2 of 4)	j
TCONS_00047363	XLOC_016064	ENSTNIT00000002608	ENSTNIG00000001090	Ig heavy chain C region secreted form (Fragment)	Uncharacterized protein (Fragment)	ighd	c
TCONS_00049016	XLOC_016064	ENSTNIT00000002608	ENSTNIG00000001090	Ig mu chain C region secreted form	Uncharacterized protein (Fragment)	ighd	c
TCONS_00047364	XLOC_016064	ENSTNIT00000002608	ENSTNIG00000001090	Immunoglobulin lambda-like polypeptide 1 (Fragment)	Uncharacterized protein (Fragment)	ighd	c
TCONS_00074265	XLOC_027723	ENSTNIT00000000130	ENSTNIG00000001091	Programmed cell death protein 7	Uncharacterized protein (Fragment)	pdcd7	c
TCONS_00074264	XLOC_027723	ENSTNIT00000000130	ENSTNIG00000001091	Programmed cell death protein 7	Uncharacterized protein (Fragment)	pdcd7	c
TCONS_00082566	XLOC_027723	ENSTNIT00000000130	ENSTNIG00000001091	Programmed cell death protein 7	Uncharacterized protein (Fragment)	pdcd7	j
TCONS_00090293	XLOC_027723	ENSTNIT00000000130	ENSTNIG00000001091	Programmed cell death protein 7	Uncharacterized protein (Fragment)	pdcd7	j
TCONS_00085461	XLOC_030908	ENSTNIT00000000130	ENSTNIG00000001091	-	-	pdcd7	p
TCONS_00018122	XLOC_005768	ENSTNIT00000003460	ENSTNIG00000001093	Lymphatic vessel endothelial hyaluronic acid receptor 1	Uncharacterized protein	CD44	j
TCONS_00019419	XLOC_005768	ENSTNIT00000003460	ENSTNIG00000001093	-	Uncharacterized protein	CD44	c
TCONS_00015472	XLOC_005383	ENSTNIT00000001215	ENSTNIG00000001094	-	-	hic1l	p
TCONS_00016108	XLOC_004937	ENSTNIT00000001215	ENSTNIG00000001094	Hypermethylated in cancer 2 protein	Chromosome 12 SCAF14993 whole genome shotgun sequence. (Fragment)	hic1l	o
TCONS_00014979	XLOC_004937	ENSTNIT00000001215	ENSTNIG00000001094	Hypermethylated in cancer 2 protein	Chromosome 12 SCAF14993 whole genome shotgun sequence. (Fragment)	hic1l	o
TCONS_00013669	XLOC_004937	ENSTNIT00000001215	ENSTNIG00000001094	Hypermethylated in cancer 2 protein	Chromosome 12 SCAF14993 whole genome shotgun sequence. (Fragment)	hic1l	o
TCONS_00013668	XLOC_004937	ENSTNIT00000001215	ENSTNIG00000001094	Hypermethylated in cancer 2 protein	Chromosome 12 SCAF14993 whole genome shotgun sequence. (Fragment)	hic1l	o
TCONS_00068091	XLOC_022118	ENSTNIT00000004134	ENSTNIG00000001095	E3 ubiquitin-protein ligase HUWE1	Uncharacterized protein	huwe1 (1 of 2)	j
TCONS_00067026	XLOC_022118	ENSTNIT00000004134	ENSTNIG00000001095	E3 ubiquitin-protein ligase HUWE1	Uncharacterized protein	huwe1 (1 of 2)	j
TCONS_00031190	XLOC_009894	ENSTNIT00000002511	ENSTNIG00000001096	WD repeat-containing protein 27	Uncharacterized protein (Fragment)	WDR27 (1 of 2)	j
TCONS_00031189	XLOC_009894	ENSTNIT00000002511	ENSTNIG00000001096	WD repeat-containing protein 27	Uncharacterized protein (Fragment)	WDR27 (1 of 2)	j
TCONS_00025543	XLOC_008481	ENSTNIT00000001361	ENSTNIG00000001099	-	Uncharacterized protein	ticam1	c
TCONS_00039555	XLOC_014288	ENSTNIT00000001130	ENSTNIG00000001100	-	-	maff	p
TCONS_00039554	XLOC_014287	ENSTNIT00000001130	ENSTNIG00000001100	-	-	maff	p
TCONS_00038858	XLOC_013626	ENSTNIT00000001130	ENSTNIG00000001100	Transcription factor MafF	UPI00032971DA related cluster	maff	j
TCONS_00032017	XLOC_010815	ENSTNIT00000001755	ENSTNIG00000001102	NADH dehydrogenase ubiquinone iron-sulfur protein 8 mitochondrial	Uncharacterized protein	ndufs8a	j
TCONS_00032018	XLOC_010815	ENSTNIT00000001755	ENSTNIG00000001102	NADH dehydrogenase ubiquinone iron-sulfur protein 8 mitochondrial	Uncharacterized protein	ndufs8a	j
TCONS_00033224	XLOC_010815	ENSTNIT00000001755	ENSTNIG00000001102	NADH dehydrogenase ubiquinone iron-sulfur protein 8 mitochondrial	Uncharacterized protein	ndufs8a	j
TCONS_00041390	XLOC_014075	ENSTNIT00000000373	ENSTNIG00000001103	Tissue factor pathway inhibitor	Uncharacterized protein	tfpia	j
TCONS_00023843	XLOC_008398	ENSTNIT00000001942	ENSTNIG00000001104	Regulator of G-protein signaling 21	Uncharacterized protein (Fragment)	rgs1	=
TCONS_00001264	XLOC_001067	ENSTNIT00000001131	ENSTNIG00000001106	OCIA domain-containing protein 2	Uncharacterized protein	ociad2	j
TCONS_00013838	XLOC_005059	ENSTNIT00000001077	ENSTNIG00000001107	Sodium/potassium/calcium exchanger 6 mitochondrial	Uncharacterized protein (Fragment)	SLC24A6	j
TCONS_00016209	XLOC_005059	ENSTNIT00000001077	ENSTNIG00000001107	Sodium/potassium/calcium exchanger 6 mitochondrial	Uncharacterized protein (Fragment)	SLC24A6	j
TCONS_00015088	XLOC_005059	ENSTNIT00000001077	ENSTNIG00000001107	Sodium/potassium/calcium exchanger 6 mitochondrial	Uncharacterized protein (Fragment)	SLC24A6	j
TCONS_00050842	XLOC_016390	ENSTNIT00000003217	ENSTNIG00000001111	-	Uncharacterized protein (Fragment)	nfatc2ip	j
TCONS_00049404	XLOC_016390	ENSTNIT00000003217	ENSTNIG00000001111	NFATC2-interacting protein	Uncharacterized protein (Fragment)	nfatc2ip	j
TCONS_00049403	XLOC_016390	ENSTNIT00000003217	ENSTNIG00000001111	-	Uncharacterized protein (Fragment)	nfatc2ip	j
TCONS_00047797	XLOC_016390	ENSTNIT00000003217	ENSTNIG00000001111	NFATC2-interacting protein	Uncharacterized protein (Fragment)	nfatc2ip	j
TCONS_00050841	XLOC_016390	ENSTNIT00000003217	ENSTNIG00000001111	NFATC2-interacting protein	Uncharacterized protein (Fragment)	nfatc2ip	j
TCONS_00047796	XLOC_016390	ENSTNIT00000003217	ENSTNIG00000001111	NFATC2-interacting protein	Uncharacterized protein (Fragment)	nfatc2ip	j
TCONS_00049402	XLOC_016390	ENSTNIT00000003217	ENSTNIG00000001111	NFATC2-interacting protein	Uncharacterized protein (Fragment)	nfatc2ip	j
TCONS_00025314	XLOC_008226	ENSTNIT00000002641	ENSTNIG00000001113	Zona pellucida sperm-binding protein 3	Uncharacterized protein	zp3b	j
TCONS_00023631	XLOC_008226	ENSTNIT00000002641	ENSTNIG00000001113	Zona pellucida sperm-binding protein 3	Uncharacterized protein	zp3b	=
TCONS_00005053	XLOC_001144	ENSTNIT00000001300	ENSTNIG00000001114	Transmembrane protein 221	Uncharacterized protein	TMEM221	=
TCONS_00045109	XLOC_015115	ENSTNIT00000004041	ENSTNIG00000001115	Deleted in azoospermia-like	Uncharacterized protein (Fragment)	dazl	j
TCONS_00044587	XLOC_015115	ENSTNIT00000004041	ENSTNIG00000001115	Deleted in azoospermia-like	Uncharacterized protein (Fragment)	dazl	j
TCONS_00083248	XLOC_028400	ENSTNIT00000004195	ENSTNIG00000001117	HAUS augmin-like complex subunit 2	Uncharacterized protein (Fragment)	HAUS2	j
TCONS_00074890	XLOC_028400	ENSTNIT00000004195	ENSTNIG00000001117	Dehydrogenase/reductase SDR family member 13	Uncharacterized protein (Fragment)	HAUS2	j
TCONS_00083249	XLOC_028400	ENSTNIT00000004195	ENSTNIG00000001117	HAUS augmin-like complex subunit 2	Uncharacterized protein (Fragment)	HAUS2	j
TCONS_00074891	XLOC_028400	ENSTNIT00000004195	ENSTNIG00000001117	Dehydrogenase/reductase SDR family member 13	Uncharacterized protein (Fragment)	HAUS2	j
TCONS_00021824	XLOC_007272	ENSTNIT00000001647	ENSTNIG00000001118	-	Uncharacterized protein	fgfr1op	j
TCONS_00021823	XLOC_007272	ENSTNIT00000001647	ENSTNIG00000001118	FGFR1 oncogene partner	Uncharacterized protein	fgfr1op	c
TCONS_00020776	XLOC_007272	ENSTNIT00000001647	ENSTNIG00000001118	FGFR1 oncogene partner	Uncharacterized protein	fgfr1op	j
TCONS_00022746	XLOC_007272	ENSTNIT00000001647	ENSTNIG00000001118	FGFR1 oncogene partner	Uncharacterized protein	fgfr1op	=
TCONS_00088506	XLOC_025524	ENSTNIT00000001685	ENSTNIG00000001119	Immediate early response 3-interacting protein 1	Uncharacterized protein	ier3ip1 (2 of 2)	j
TCONS_00071761	XLOC_025524	ENSTNIT00000001685	ENSTNIG00000001119	Immediate early response 3-interacting protein 1	Uncharacterized protein	ier3ip1 (2 of 2)	=
TCONS_00079103	XLOC_024473	ENSTNIT00000003159	ENSTNIG00000001121	Pentraxin fusion protein	Uncharacterized protein (Fragment)	-	e
TCONS_00079102	XLOC_024473	ENSTNIT00000003159	ENSTNIG00000001121	Pentraxin fusion protein	Uncharacterized protein (Fragment)	-	c
TCONS_00090831	XLOC_028492	ENSTNIT00000003830	ENSTNIG00000001123	Leucine-rich repeat neuronal protein 1	Uncharacterized protein (Fragment)	sc:d0413	j
TCONS_00090832	XLOC_028492	ENSTNIT00000003830	ENSTNIG00000001123	Leucine-rich repeat neuronal protein 1	Uncharacterized protein (Fragment)	sc:d0413	j
TCONS_00037175	XLOC_012235	ENSTNIT00000003033	ENSTNIG00000001124	Lumican	Uncharacterized protein	lum	o
TCONS_00037174	XLOC_012235	ENSTNIT00000003033	ENSTNIG00000001124	Lumican	Uncharacterized protein	lum	o
TCONS_00015723	XLOC_004563	ENSTNIT00000001557	ENSTNIG00000001125	N-acetylated-alpha-linked acidic dipeptidase-like protein	Chromosome 12 SCAF14999 whole genome shotgun sequence	NAALADL1 (2 of 2)	j
TCONS_00002171	XLOC_000181	ENSTNIT00000004074	ENSTNIG00000001126	-	Uncharacterized protein (Fragment)	nitr13	c
TCONS_00003077	XLOC_000894	ENSTNIT00000004074	ENSTNIG00000001126	-	Uncharacterized protein	nitr13	x
TCONS_00033797	XLOC_011274	ENSTNIT00000003818	ENSTNIG00000001129	-	Uncharacterized protein (Fragment)	-	c
TCONS_00045846	XLOC_015435	ENSTNIT00000001074	ENSTNIG00000001130	40S ribosomal protein S5	Uncharacterized protein	rps5	=
TCONS_00032700	XLOC_011376	ENSTNIT00000000111	ENSTNIG00000001131	Perilipin-2	Uncharacterized protein (Fragment)	-	j
TCONS_00066430	XLOC_022495	ENSTNIT00000002665	ENSTNIG00000001133	Probable E3 ubiquitin-protein ligase makorin-2	UPI000298B51B related cluster	mkrn4	j
TCONS_00068488	XLOC_022495	ENSTNIT00000002665	ENSTNIG00000001133	Probable E3 ubiquitin-protein ligase makorin-2	UPI000298B51B related cluster	mkrn4	j
TCONS_00002886	XLOC_000727	ENSTNIT00000003046	ENSTNIG00000001134	Transcription factor MafA	UPI0000365057 related cluster	mafa	o
TCONS_00002885	XLOC_000727	ENSTNIT00000003046	ENSTNIG00000001134	Transcription factor MafA	Uncharacterized protein	mafa	o
TCONS_00002887	XLOC_000728	ENSTNIT00000003046	ENSTNIG00000001134	-	-	mafa	p
TCONS_00004689	XLOC_000734	ENSTNIT00000000027	ENSTNIG00000001135	Putative methyltransferase NSUN7	Uncharacterized protein (Fragment)	NSUN7	c
TCONS_00004688	XLOC_000734	ENSTNIT00000000027	ENSTNIG00000001135	Putative methyltransferase NSUN7	Uncharacterized protein (Fragment)	NSUN7	j
TCONS_00000399	XLOC_000354	ENSTNIT00000002215	ENSTNIG00000001137	-	-	-	p
TCONS_00002402	XLOC_000355	ENSTNIT00000002215	ENSTNIG00000001137	Adapter protein CIKS	Uncharacterized protein (Fragment)	-	j
TCONS_00000398	XLOC_000355	ENSTNIT00000002215	ENSTNIG00000001137	Adapter protein CIKS	Uncharacterized protein (Fragment)	-	j
TCONS_00004302	XLOC_000355	ENSTNIT00000002215	ENSTNIG00000001137	Adapter protein CIKS	Uncharacterized protein (Fragment)	-	j
TCONS_00037789	XLOC_012701	ENSTNIT00000003073	ENSTNIG00000001138	GLTSCR1-like protein	Uncharacterized protein	gltscr1l	j
TCONS_00039710	XLOC_012701	ENSTNIT00000003073	ENSTNIG00000001138	GLTSCR1-like protein	Uncharacterized protein	gltscr1l	j
TCONS_00065039	XLOC_021049	ENSTNIT00000003599	ENSTNIG00000001140	-	-	prss35	p
TCONS_00065037	XLOC_021048	ENSTNIT00000003599	ENSTNIG00000001140	Inactive serine protease 35	Chromosome 8 SCAF14344 whole genome shotgun sequence. (Fragment)	prss35	e
TCONS_00065038	XLOC_021049	ENSTNIT00000003599	ENSTNIG00000001140	-	-	prss35	p
TCONS_00022710	XLOC_007215	ENSTNIT00000000652	ENSTNIG00000001141	Zinc metalloproteinase nas-14	Uncharacterized protein (Fragment)	ASTL	j
TCONS_00020715	XLOC_007215	ENSTNIT00000000652	ENSTNIG00000001141	Zinc metalloproteinase nas-14	Uncharacterized protein (Fragment)	ASTL	j
TCONS_00024628	XLOC_008310	ENSTNIT00000001930	ENSTNIG00000001142	Proteasome subunit beta type-11	Proteasome subunit beta type	PSMB11 (1 of 2)	o
TCONS_00024629	XLOC_008310	ENSTNIT00000001930	ENSTNIG00000001142	Proteasome subunit beta type-5	Proteasome subunit beta type (Fragment)	PSMB11 (1 of 2)	c
TCONS_00062558	XLOC_020558	ENSTNIT00000001004	ENSTNIG00000001143	Uncharacterized protein CXorf57	Uncharacterized protein (Fragment)	CXorf57	j
TCONS_00062560	XLOC_020558	ENSTNIT00000001004	ENSTNIG00000001143	Uncharacterized protein CXorf57	Uncharacterized protein (Fragment)	CXorf57	j
TCONS_00060393	XLOC_020558	ENSTNIT00000001004	ENSTNIG00000001143	Uncharacterized protein CXorf57	Uncharacterized protein (Fragment)	CXorf57	e
TCONS_00062559	XLOC_020558	ENSTNIT00000001004	ENSTNIG00000001143	Uncharacterized protein CXorf57	Uncharacterized protein (Fragment)	CXorf57	j
TCONS_00051587	XLOC_017324	ENSTNIT00000004119	ENSTNIG00000001144	Ubiquitin-fold modifier-conjugating enzyme 1	Uncharacterized protein	ufc1	=
TCONS_00053865	XLOC_017324	ENSTNIT00000004119	ENSTNIG00000001144	Ubiquitin-fold modifier-conjugating enzyme 1	Uncharacterized protein	ufc1	o
TCONS_00007631	XLOC_002449	ENSTNIT00000005779	ENSTNIG00000001145	-	-	ATP6V1C2 (2 of 2)	x
TCONS_00008314	XLOC_001947	ENSTNIT00000005779	ENSTNIG00000001145	V-type proton ATPase subunit C 2	Uncharacterized protein	ATP6V1C2 (2 of 2)	j
TCONS_00006999	XLOC_001947	ENSTNIT00000005779	ENSTNIG00000001145	V-type proton ATPase subunit C 1-B	Uncharacterized protein	ATP6V1C2 (2 of 2)	j
TCONS_00008313	XLOC_001947	ENSTNIT00000005779	ENSTNIG00000001145	V-type proton ATPase subunit C 2	Uncharacterized protein	ATP6V1C2 (2 of 2)	j
TCONS_00021707	XLOC_007176	ENSTNIT00000002340	ENSTNIG00000001146	Solute carrier family 23 member 1	Uncharacterized protein	zgc:110789 (4 of 4)	j
TCONS_00022671	XLOC_007176	ENSTNIT00000002340	ENSTNIG00000001146	Solute carrier family 23 member 1	Uncharacterized protein	zgc:110789 (4 of 4)	=
TCONS_00000167	XLOC_000146	ENSTNIT00000002738	ENSTNIG00000001147	26S proteasome non-ATPase regulatory subunit 10	Uncharacterized protein	psmd10	=
TCONS_00010035	XLOC_003691	ENSTNIT00000001362	ENSTNIG00000001148	-	Uncharacterized protein (Fragment)	si:dkey-184p9.9	j
TCONS_00011660	XLOC_004023	ENSTNIT00000000257	ENSTNIG00000001149	DNA-binding protein inhibitor ID-1	Uncharacterized protein	id1	=
TCONS_00076160	XLOC_029707	ENSTNIT00000001071	ENSTNIG00000001152	TCDD-inducible poly ADP-ribose polymerase	Chromosome undetermined SCAF14498 whole genome shotgun sequence. (Fragment)	TIPARP	=
TCONS_00091753	XLOC_029707	ENSTNIT00000001071	ENSTNIG00000001152	TCDD-inducible poly ADP-ribose polymerase	Chromosome undetermined SCAF14498 whole genome shotgun sequence. (Fragment)	TIPARP	j
TCONS_00074315	XLOC_027776	ENSTNIT00000003715	ENSTNIG00000001153	Type II iodothyronine deiodinase	Iodothyronine deiodinase	dio2 (2 of 2)	=
TCONS_00074314	XLOC_027776	ENSTNIT00000003715	ENSTNIG00000001153	Type II iodothyronine deiodinase	Iodothyronine deiodinase	dio2 (2 of 2)	j
TCONS_00086675	XLOC_023478	ENSTNIT00000001439	ENSTNIG00000001154	Tetratricopeptide repeat protein 31	Uncharacterized protein (Fragment)	TTC31 (2 of 2)	j
TCONS_00077841	XLOC_023478	ENSTNIT00000001439	ENSTNIG00000001154	Tetratricopeptide repeat protein 31	Uncharacterized protein (Fragment)	TTC31 (2 of 2)	j
TCONS_00069496	XLOC_023478	ENSTNIT00000001439	ENSTNIG00000001154	Tetratricopeptide repeat protein 31	Uncharacterized protein (Fragment)	TTC31 (2 of 2)	j
TCONS_00077842	XLOC_023478	ENSTNIT00000001439	ENSTNIG00000001154	Tetratricopeptide repeat protein 31	Uncharacterized protein (Fragment)	TTC31 (2 of 2)	j
TCONS_00042985	XLOC_013853	ENSTNIT00000003911	ENSTNIG00000001156	Probable uridine nucleosidase 1	Uncharacterized protein (Fragment)	si:dkey-4e7.3	j
TCONS_00039143	XLOC_013853	ENSTNIT00000003911	ENSTNIG00000001156	Probable uridine nucleosidase 1	Uncharacterized protein (Fragment)	si:dkey-4e7.3	j
TCONS_00018781	XLOC_006289	ENSTNIT00000001878	ENSTNIG00000001158	Ankyrin repeat and BTB/POZ domain-containing protein 2	Chromosome 13 SCAF14627 whole genome shotgun sequence. (Fragment)	ABTB2 (2 of 2)	j
TCONS_00017498	XLOC_006289	ENSTNIT00000001878	ENSTNIG00000001158	Ankyrin repeat and BTB/POZ domain-containing protein 2	Chromosome 13 SCAF14627 whole genome shotgun sequence. (Fragment)	ABTB2 (2 of 2)	j
TCONS_00047786	XLOC_016385	ENSTNIT00000000811	ENSTNIG00000001159	Zinc finger protein 479	Chromosome undetermined SCAF13844 whole genome shotgun sequence. (Fragment)	ZNF646 (1 of 2)	j
TCONS_00047785	XLOC_016385	ENSTNIT00000000811	ENSTNIG00000001159	Zinc finger protein 479	Chromosome undetermined SCAF13844 whole genome shotgun sequence. (Fragment)	ZNF646 (1 of 2)	j
TCONS_00047783	XLOC_016385	ENSTNIT00000000811	ENSTNIG00000001159	Zinc finger protein 646	Uncharacterized protein (Fragment)	ZNF646 (1 of 2)	j
TCONS_00049393	XLOC_016385	ENSTNIT00000000811	ENSTNIG00000001159	Zinc finger protein 62 homolog	Chromosome undetermined SCAF13844 whole genome shotgun sequence. (Fragment)	ZNF646 (1 of 2)	j
TCONS_00047784	XLOC_016385	ENSTNIT00000000811	ENSTNIG00000001159	Zinc finger protein 479	Chromosome undetermined SCAF13844 whole genome shotgun sequence. (Fragment)	ZNF646 (1 of 2)	o
TCONS_00050835	XLOC_016385	ENSTNIT00000000811	ENSTNIG00000001159	Zinc finger protein 252	Chromosome undetermined SCAF13844 whole genome shotgun sequence. (Fragment)	ZNF646 (1 of 2)	j
TCONS_00047778	XLOC_016385	ENSTNIT00000000811	ENSTNIG00000001159	Zinc finger protein 646	Chromosome undetermined SCAF13844 whole genome shotgun sequence. (Fragment)	ZNF646 (1 of 2)	e
TCONS_00050834	XLOC_016385	ENSTNIT00000000811	ENSTNIG00000001159	Zinc finger protein 62	Chromosome undetermined SCAF13844 whole genome shotgun sequence. (Fragment)	ZNF646 (1 of 2)	j
TCONS_00050833	XLOC_016385	ENSTNIT00000000811	ENSTNIG00000001159	Zinc finger protein 665	Chromosome undetermined SCAF13844 whole genome shotgun sequence. (Fragment)	ZNF646 (1 of 2)	j
TCONS_00047787	XLOC_016385	ENSTNIT00000000811	ENSTNIG00000001159	Zinc finger protein 646	Chromosome undetermined SCAF13844 whole genome shotgun sequence. (Fragment)	ZNF646 (1 of 2)	e
TCONS_00047781	XLOC_016385	ENSTNIT00000000811	ENSTNIG00000001159	Zinc finger protein 668	Chromosome undetermined SCAF13844 whole genome shotgun sequence. (Fragment)	ZNF646 (1 of 2)	o
TCONS_00049392	XLOC_016385	ENSTNIT00000000811	ENSTNIG00000001159	Zinc finger protein 595	Chromosome undetermined SCAF13844 whole genome shotgun sequence. (Fragment)	ZNF646 (1 of 2)	j
TCONS_00047780	XLOC_016385	ENSTNIT00000000811	ENSTNIG00000001159	Zinc finger protein 668	Chromosome undetermined SCAF13844 whole genome shotgun sequence. (Fragment)	ZNF646 (1 of 2)	o
TCONS_00013913	XLOC_005121	ENSTNIT00000000308	ENSTNIG00000001160	-	Uncharacterized protein	si:ch211-110p13.9	j
TCONS_00016248	XLOC_005121	ENSTNIT00000000308	ENSTNIG00000001160	-	Uncharacterized protein	si:ch211-110p13.9	j
TCONS_00083548	XLOC_028665	ENSTNIT00000002253	ENSTNIG00000001161	Palmdelphin	Uncharacterized protein (Fragment)	palmda	j
TCONS_00083547	XLOC_028665	ENSTNIT00000002253	ENSTNIG00000001161	Palmdelphin	Uncharacterized protein (Fragment)	palmda	j
TCONS_00090977	XLOC_028665	ENSTNIT00000002253	ENSTNIG00000001161	Palmdelphin	Uncharacterized protein (Fragment)	palmda	j
TCONS_00042138	XLOC_013066	ENSTNIT00000000425	ENSTNIG00000001163	Sciellin	Chromosome 2 SCAF14990 whole genome shotgun sequence	scel	j
TCONS_00042137	XLOC_013066	ENSTNIT00000000425	ENSTNIG00000001163	Sciellin	Chromosome 2 SCAF14990 whole genome shotgun sequence	scel	j
TCONS_00040133	XLOC_013066	ENSTNIT00000000425	ENSTNIG00000001163	Sciellin	Chromosome 2 SCAF14990 whole genome shotgun sequence	scel	j
TCONS_00040134	XLOC_013066	ENSTNIT00000000425	ENSTNIG00000001163	Sciellin	Chromosome 2 SCAF14990 whole genome shotgun sequence	scel	j
TCONS_00064270	XLOC_021277	ENSTNIT00000003371	ENSTNIG00000001164	Zinc finger protein 628	Uncharacterized protein (Fragment)	ZNF784	j
TCONS_00063186	XLOC_021277	ENSTNIT00000003371	ENSTNIG00000001164	Zinc finger protein 628	UPI000329DB39 related cluster	ZNF784	j
TCONS_00063185	XLOC_021277	ENSTNIT00000003371	ENSTNIG00000001164	-	Chromosome 8 SCAF14543 whole genome shotgun sequence. (Fragment)	ZNF784	i
TCONS_00065282	XLOC_021277	ENSTNIT00000003371	ENSTNIG00000001164	Zinc finger protein 628	Uncharacterized protein (Fragment)	ZNF784	j
TCONS_00065283	XLOC_021277	ENSTNIT00000003371	ENSTNIG00000001164	Zinc finger protein 628	Chromosome 8 SCAF14543 whole genome shotgun sequence. (Fragment)	ZNF784	j
TCONS_00063184	XLOC_021277	ENSTNIT00000003371	ENSTNIG00000001164	Zinc finger protein 41	Uncharacterized protein (Fragment)	ZNF784	j
TCONS_00063183	XLOC_021277	ENSTNIT00000003371	ENSTNIG00000001164	Zinc finger protein 628	Uncharacterized protein (Fragment)	ZNF784	j
TCONS_00065284	XLOC_021277	ENSTNIT00000003371	ENSTNIG00000001164	-	Chromosome 8 SCAF14543 whole genome shotgun sequence. (Fragment)	ZNF784	i
TCONS_00064271	XLOC_021277	ENSTNIT00000003371	ENSTNIG00000001164	-	Chromosome 8 SCAF14543 whole genome shotgun sequence. (Fragment)	ZNF784	i
TCONS_00008469	XLOC_002106	ENSTNIT00000002611	ENSTNIG00000001166	Protein kinase domain-containing protein cytoplasmic	Uncharacterized protein	PKDCC	x
TCONS_00006546	XLOC_002640	ENSTNIT00000002611	ENSTNIG00000001166	Protein kinase domain-containing protein cytoplasmic	Uncharacterized protein	PKDCC	=
TCONS_00089002	XLOC_026225	ENSTNIT00000000314	ENSTNIG00000001167	Probable signal peptidase complex subunit 2	Uncharacterized protein	spcs2	j
TCONS_00072483	XLOC_026225	ENSTNIT00000000314	ENSTNIG00000001167	Probable signal peptidase complex subunit 2	Uncharacterized protein	spcs2	j
TCONS_00080985	XLOC_026225	ENSTNIT00000000314	ENSTNIG00000001167	Probable signal peptidase complex subunit 2	Chromosome undetermined SCAF14677 whole genome shotgun sequence	spcs2	j
TCONS_00080986	XLOC_026225	ENSTNIT00000000314	ENSTNIG00000001167	Probable signal peptidase complex subunit 2	Uncharacterized protein	spcs2	c
TCONS_00072481	XLOC_026225	ENSTNIT00000000314	ENSTNIG00000001167	Probable signal peptidase complex subunit 2	Uncharacterized protein	spcs2	j
TCONS_00015235	XLOC_005186	ENSTNIT00000003190	ENSTNIG00000001169	Nicotinamide riboside kinase 1	Uncharacterized protein	nmrk1	j
TCONS_00058221	XLOC_019622	ENSTNIT00000002845	ENSTNIG00000001171	Enkurin	Uncharacterized protein	enkur (2 of 2)	c
TCONS_00058780	XLOC_019622	ENSTNIT00000002845	ENSTNIG00000001171	Enkurin	Uncharacterized protein	enkur (2 of 2)	j
TCONS_00059347	XLOC_019622	ENSTNIT00000002845	ENSTNIG00000001171	Enkurin	Uncharacterized protein	enkur (2 of 2)	j
TCONS_00042589	XLOC_013485	ENSTNIT00000001543	ENSTNIG00000001172	Microfibril-associated glycoprotein 4	Uncharacterized protein	MFAP4 (2 of 4)	=
TCONS_00072840	XLOC_026625	ENSTNIT00000001490	ENSTNIG00000001173	Striatin-interacting protein 1 homolog	Uncharacterized protein (Fragment)	STRIP2 (2 of 2)	o
TCONS_00003593	XLOC_001331	ENSTNIT00000002038	ENSTNIG00000001174	NADH dehydrogenase ubiquinone 1 alpha subcomplex subunit 7	Uncharacterized protein (Fragment)	ndufa7	=
TCONS_00018674	XLOC_006210	ENSTNIT00000004029	ENSTNIG00000001175	Uncharacterized protein C15orf26 homolog	Uncharacterized protein	C15orf26	j
TCONS_00089373	XLOC_026759	ENSTNIT00000001708	ENSTNIG00000001176	Transmembrane protein 82	Uncharacterized protein (Fragment)	TMEM82	j
TCONS_00013456	XLOC_004768	ENSTNIT00000000902	ENSTNIG00000001177	AP-3 complex subunit mu-2	Uncharacterized protein	ap3m2	j
TCONS_00014800	XLOC_004768	ENSTNIT00000000902	ENSTNIG00000001177	AP-3 complex subunit mu-2	Uncharacterized protein	ap3m2	j
TCONS_00047693	XLOC_016322	ENSTNIT00000002278	ENSTNIG00000001178	THAP domain-containing protein 5	UPI0002988E7B related cluster	zgc:163143	j
TCONS_00042521	XLOC_013415	ENSTNIT00000000313	ENSTNIG00000001179	-	Uncharacterized protein	-	j
TCONS_00040579	XLOC_013415	ENSTNIT00000000313	ENSTNIG00000001179	-	Uncharacterized protein	-	=
TCONS_00047965	XLOC_016522	ENSTNIT00000004093	ENSTNIG00000001182	Folate transporter 1	Uncharacterized protein	SLC19A1	j
TCONS_00050974	XLOC_016522	ENSTNIT00000004093	ENSTNIG00000001182	Folate transporter 1	Uncharacterized protein (Fragment)	SLC19A1	j
TCONS_00049577	XLOC_016522	ENSTNIT00000004093	ENSTNIG00000001182	Folate transporter 1	Uncharacterized protein (Fragment)	SLC19A1	=
TCONS_00060829	XLOC_020008	ENSTNIT00000001431	ENSTNIG00000001184	SUMO-specific isopeptidase USPL1	Uncharacterized protein (Fragment)	uspl1	j
TCONS_00059690	XLOC_020008	ENSTNIT00000001431	ENSTNIG00000001184	SUMO-specific isopeptidase USPL1	Uncharacterized protein (Fragment)	uspl1	j
TCONS_00060828	XLOC_020008	ENSTNIT00000001431	ENSTNIG00000001184	SUMO-specific isopeptidase USPL1	Uncharacterized protein (Fragment)	uspl1	j
TCONS_00091521	XLOC_029329	ENSTNIT00000002850	ENSTNIG00000001185	Zinc finger protein 37	Uncharacterized protein	-	i
TCONS_00084284	XLOC_029330	ENSTNIT00000002850	ENSTNIG00000001185	Leucine-rich repeat transmembrane neuronal protein 1	Chromosome undetermined SCAF11485 whole genome shotgun sequence. (Fragment)	-	i
TCONS_00084282	XLOC_029329	ENSTNIT00000002850	ENSTNIG00000001185	Zinc finger protein 345	Uncharacterized protein (Fragment)	-	i
TCONS_00080491	XLOC_025721	ENSTNIT00000002850	ENSTNIG00000001185	Transposon TX1 uncharacterized 82 kDa protein	Gag-like protein	-	c
TCONS_00091522	XLOC_029329	ENSTNIT00000002850	ENSTNIG00000001185	Zinc finger protein 850	Uncharacterized protein (Fragment)	-	i
TCONS_00084283	XLOC_029330	ENSTNIT00000002850	ENSTNIG00000001185	Leucine-rich repeat transmembrane neuronal protein 1	Chromosome undetermined SCAF11485 whole genome shotgun sequence. (Fragment)	-	i
TCONS_00080492	XLOC_025721	ENSTNIT00000002850	ENSTNIG00000001185	-	Gag-like protein	-	c
TCONS_00091519	XLOC_029327	ENSTNIT00000002850	ENSTNIG00000001185	Receptor-type tyrosine-protein phosphatase mu	Chromosome undetermined SCAF11471 whole genome shotgun sequence. (Fragment)	-	i
TCONS_00084281	XLOC_029329	ENSTNIT00000002850	ENSTNIG00000001185	-	Uncharacterized protein	-	i
TCONS_00018367	XLOC_005979	ENSTNIT00000003248	ENSTNIG00000001186	Vesicular glutamate transporter 2.1	Uncharacterized protein	slc17a6a	j
TCONS_00084344	XLOC_029409	ENSTNIT00000001279	ENSTNIG00000001187	TRAF-interacting protein with FHA domain-containing protein A	Uncharacterized protein	-	o
TCONS_00022518	XLOC_006972	ENSTNIT00000002222	ENSTNIG00000001188	-	-	C6orf211	p
TCONS_00020442	XLOC_006971	ENSTNIT00000002222	ENSTNIG00000001188	UPF0364 protein C6orf211 homolog	Uncharacterized protein (Fragment)	C6orf211	=
TCONS_00091219	XLOC_028960	ENSTNIT00000002263	ENSTNIG00000001189	SH3 domain-binding glutamic acid-rich-like protein 2	SH3 domain-binding glutamic acid-rich-like protein	sh3bgrl2	j
TCONS_00075463	XLOC_028960	ENSTNIT00000002263	ENSTNIG00000001189	SH3 domain-binding glutamic acid-rich-like protein 2	SH3 domain-binding glutamic acid-rich-like protein	sh3bgrl2	j
TCONS_00083880	XLOC_028960	ENSTNIT00000002263	ENSTNIG00000001189	-	-	sh3bgrl2	o
TCONS_00075465	XLOC_028960	ENSTNIT00000002263	ENSTNIG00000001189	SH3 domain-binding glutamic acid-rich-like protein 2	SH3 domain-binding glutamic acid-rich-like protein	sh3bgrl2	j
TCONS_00075464	XLOC_028960	ENSTNIT00000002263	ENSTNIG00000001189	SH3 domain-binding glutamic acid-rich-like protein 2	SH3 domain-binding glutamic acid-rich-like protein	sh3bgrl2	j
TCONS_00083881	XLOC_028960	ENSTNIT00000002263	ENSTNIG00000001189	SH3 domain-binding glutamic acid-rich-like protein 2	SH3 domain-binding glutamic acid-rich-like protein	sh3bgrl2	j
TCONS_00027257	XLOC_009557	ENSTNIT00000004197	ENSTNIG00000001190	F-box only protein 46	Uncharacterized protein	FBXO46	o
TCONS_00028102	XLOC_009557	ENSTNIT00000004197	ENSTNIG00000001190	F-box only protein 46	Uncharacterized protein	FBXO46	j
TCONS_00027256	XLOC_009557	ENSTNIT00000004197	ENSTNIG00000001190	-	-	FBXO46	e
TCONS_00028884	XLOC_009557	ENSTNIT00000004197	ENSTNIG00000001190	F-box only protein 46	Uncharacterized protein	FBXO46	j
TCONS_00027258	XLOC_009557	ENSTNIT00000004197	ENSTNIG00000001190	F-box only protein 46	UPI000298DF16 related cluster	FBXO46	j
TCONS_00028100	XLOC_009557	ENSTNIT00000004197	ENSTNIG00000001190	F-box only protein 46	Uncharacterized protein	FBXO46	o
TCONS_00028101	XLOC_009557	ENSTNIT00000004197	ENSTNIG00000001190	-	Uncharacterized protein	FBXO46	o
TCONS_00090987	XLOC_028679	ENSTNIT00000003732	ENSTNIG00000001191	Protocadherin Fat 4	Uncharacterized protein (Fragment)	crb2a	c
TCONS_00062975	XLOC_021105	ENSTNIT00000002450	ENSTNIG00000001193	Myomegalin	Chromosome 8 SCAF14525 whole genome shotgun sequence. (Fragment)	si:ch211-242b18.1 (2 of 2)	j
TCONS_00062976	XLOC_021105	ENSTNIT00000002450	ENSTNIG00000001193	-	Uncharacterized protein (Fragment)	si:ch211-242b18.1 (2 of 2)	j
TCONS_00064066	XLOC_021105	ENSTNIT00000002450	ENSTNIG00000001193	Myomegalin	Uncharacterized protein (Fragment)	si:ch211-242b18.1 (2 of 2)	j
TCONS_00062977	XLOC_021105	ENSTNIT00000002450	ENSTNIG00000001193	Myomegalin	Uncharacterized protein (Fragment)	si:ch211-242b18.1 (2 of 2)	j
TCONS_00062979	XLOC_021105	ENSTNIT00000002450	ENSTNIG00000001193	-	Uncharacterized protein (Fragment)	si:ch211-242b18.1 (2 of 2)	j
TCONS_00064070	XLOC_021105	ENSTNIT00000002450	ENSTNIG00000001193	-	Uncharacterized protein (Fragment)	si:ch211-242b18.1 (2 of 2)	j
TCONS_00064068	XLOC_021105	ENSTNIT00000002450	ENSTNIG00000001193	-	Chromosome 8 SCAF14525 whole genome shotgun sequence	si:ch211-242b18.1 (2 of 2)	o
TCONS_00062974	XLOC_021105	ENSTNIT00000002450	ENSTNIG00000001193	Myomegalin	Uncharacterized protein (Fragment)	si:ch211-242b18.1 (2 of 2)	j
TCONS_00065118	XLOC_021105	ENSTNIT00000002450	ENSTNIG00000001193	-	Uncharacterized protein (Fragment)	si:ch211-242b18.1 (2 of 2)	j
TCONS_00065115	XLOC_021105	ENSTNIT00000002450	ENSTNIG00000001193	-	Uncharacterized protein (Fragment)	si:ch211-242b18.1 (2 of 2)	j
TCONS_00064065	XLOC_021105	ENSTNIT00000002450	ENSTNIG00000001193	Myomegalin	Uncharacterized protein (Fragment)	si:ch211-242b18.1 (2 of 2)	j
TCONS_00078839	XLOC_024315	ENSTNIT00000001319	ENSTNIG00000001194	Pleckstrin homology domain-containing family F member 2	Uncharacterized protein	plekhf2	o
TCONS_00078840	XLOC_024315	ENSTNIT00000001319	ENSTNIG00000001194	Pleckstrin homology domain-containing family F member 2	Uncharacterized protein	plekhf2	o
TCONS_00070500	XLOC_024315	ENSTNIT00000001319	ENSTNIG00000001194	Pleckstrin homology domain-containing family F member 2	Uncharacterized protein	plekhf2	o
TCONS_00087470	XLOC_024315	ENSTNIT00000001319	ENSTNIG00000001194	Pleckstrin homology domain-containing family F member 2	Uncharacterized protein	plekhf2	o
TCONS_00039223	XLOC_013914	ENSTNIT00000001266	ENSTNIG00000001195	Ras-related protein Rab-9A	Uncharacterized protein	RAB9A (1 of 2)	j
TCONS_00039222	XLOC_013914	ENSTNIT00000001266	ENSTNIG00000001195	Ras-related protein Rab-9A	Uncharacterized protein	RAB9A (1 of 2)	j
TCONS_00043046	XLOC_013914	ENSTNIT00000001266	ENSTNIG00000001195	Ras-related protein Rab-9A	Uncharacterized protein	RAB9A (1 of 2)	j
TCONS_00041190	XLOC_013914	ENSTNIT00000001266	ENSTNIG00000001195	Ras-related protein Rab-9A	Uncharacterized protein	RAB9A (1 of 2)	j
TCONS_00043047	XLOC_013914	ENSTNIT00000001266	ENSTNIG00000001195	Ras-related protein Rab-9A	Uncharacterized protein	RAB9A (1 of 2)	j
TCONS_00041191	XLOC_013914	ENSTNIT00000001266	ENSTNIG00000001195	Ras-related protein Rab-9A	Uncharacterized protein	RAB9A (1 of 2)	=
TCONS_00083965	XLOC_029039	ENSTNIT00000001342	ENSTNIG00000001197	Titin	Uncharacterized protein (Fragment)	-	j
TCONS_00083963	XLOC_029039	ENSTNIT00000001342	ENSTNIG00000001197	Titin	Chromosome undetermined SCAF9829 whole genome shotgun sequence. (Fragment)	-	j
TCONS_00091287	XLOC_029039	ENSTNIT00000001342	ENSTNIG00000001197	Titin	Uncharacterized protein (Fragment)	-	j
TCONS_00091286	XLOC_029039	ENSTNIT00000001342	ENSTNIG00000001197	Titin	Uncharacterized protein (Fragment)	-	j
TCONS_00083964	XLOC_029039	ENSTNIT00000001342	ENSTNIG00000001197	Titin	Uncharacterized protein (Fragment)	-	j
TCONS_00044580	XLOC_015110	ENSTNIT00000003331	ENSTNIG00000001200	Chromobox protein homolog 3	Uncharacterized protein	cbx3a	j
TCONS_00075525	XLOC_029006	ENSTNIT00000000062	ENSTNIG00000001202	DNA repair protein XRCC1	Uncharacterized protein	xrcc1 (2 of 2)	j
TCONS_00020584	XLOC_007100	ENSTNIT00000003873	ENSTNIG00000001205	Protein FAM84A	Uncharacterized protein	fam84a	j
TCONS_00021632	XLOC_007100	ENSTNIT00000003873	ENSTNIG00000001205	Protein FAM84A	Uncharacterized protein	fam84a	j
TCONS_00064549	XLOC_021487	ENSTNIT00000001429	ENSTNIG00000001207	Protein FAM84B	Uncharacterized protein	FAM84B	o
TCONS_00063471	XLOC_021487	ENSTNIT00000001429	ENSTNIG00000001207	Protein FAM84B	Uncharacterized protein	FAM84B	o
TCONS_00065478	XLOC_021487	ENSTNIT00000001429	ENSTNIG00000001207	Protein FAM84B	Uncharacterized protein	FAM84B	o
TCONS_00063470	XLOC_021487	ENSTNIT00000001429	ENSTNIG00000001207	Protein FAM84B	Uncharacterized protein	FAM84B	o
TCONS_00045411	XLOC_014965	ENSTNIT00000001328	ENSTNIG00000001209	-	Uncharacterized protein	marcksl1b	j
TCONS_00044893	XLOC_014965	ENSTNIT00000001328	ENSTNIG00000001209	-	Uncharacterized protein	marcksl1b	j
TCONS_00044358	XLOC_014965	ENSTNIT00000001328	ENSTNIG00000001209	-	Uncharacterized protein	marcksl1b	j
TCONS_00078910	XLOC_024353	ENSTNIT00000002105	ENSTNIG00000001211	V-set domain-containing T-cell activation inhibitor 1	Uncharacterized protein (Fragment)	-	o
TCONS_00070562	XLOC_024353	ENSTNIT00000002105	ENSTNIG00000001211	Butyrophilin-like protein 2	Uncharacterized protein (Fragment)	-	o
TCONS_00006236	XLOC_002383	ENSTNIT00000000524	ENSTNIG00000001213	28S ribosomal protein S26 mitochondrial	Uncharacterized protein (Fragment)	mrps26	j
TCONS_00006237	XLOC_002383	ENSTNIT00000000524	ENSTNIG00000001213	28S ribosomal protein S26 mitochondrial	Uncharacterized protein (Fragment)	mrps26	=
TCONS_00080382	XLOC_025617	ENSTNIT00000002270	ENSTNIG00000001214	Brain-specific angiogenesis inhibitor 2	Uncharacterized protein (Fragment)	-	c
[truncated: 59,034 more rows]
