# Supplementary material for: The Tetraodon nigroviridis reference transcriptome: developmental transition, length retention and microsynteny of long non-coding RNAs in a compact vertebrate genome
Source: Sci Rep. 2016 Sep 15;6:33210. doi: 10.1038/srep33210 (PMC5024134; doi:10.1038/srep33210)
Supplement: Supplementary Data S4 [file srep33210-s8.txt]

chr1	4864	64533	TCONS_00004677	0	-	4864	64533	0	4	308,86,65,966,	0,5542,6400,58703,
chr1	4865	33135	TCONS_00002889	0	-	4865	33135	0	5	307,86,65,2128,195,	0,5541,6399,24105,28075,
chr1	4865	35947	TCONS_00002890	0	-	4865	35947	0	4	307,86,65,1141,	0,5541,6399,29941,
chr1	4865	13536	TCONS_00002888	0	-	4865	13536	0	4	307,86,65,4,	0,5541,6399,8667,
chr1	4865	22479	TCONS_00000864	0	-	4865	22479	0	4	307,86,65,846,	0,5541,6399,16768,
chr1	4872	5144	TCONS_00000863	0	-	4872	5144	0	2	211,50,	0,222,
chr1	4872	36222	TCONS_00000866	0	-	4872	36222	0	5	300,86,65,1237,172,	0,5534,6392,29934,31178,
chr1	15324	15748	TCONS_00002891	0	-	15324	15748	0	1	424,	0,
chr1	19305	19768	TCONS_00002892	0	-	19305	19768	0	1	463,	0,
chr1	19867	20405	TCONS_00004678	0	-	19867	20405	0	1	538,	0,
chr1	20575	20900	TCONS_00002895	0	-	20575	20900	0	1	325,	0,
chr1	22555	24006	TCONS_00002896	0	-	22555	24006	0	1	1451,	0,
chr1	36285	36807	TCONS_00002897	0	-	36285	36807	0	1	522,	0,
chr1	39115	39560	TCONS_00004681	0	-	39115	39560	0	1	445,	0,
chr1	39666	39976	TCONS_00002898	0	-	39666	39976	0	1	310,	0,
chr1	41860	42669	TCONS_00004682	0	-	41860	42669	0	1	809,	0,
chr1	50125	50498	TCONS_00000867	0	-	50125	50498	0	1	373,	0,
chr1	54625	55042	TCONS_00000868	0	-	54625	55042	0	1	417,	0,
chr1	100765	101556	TCONS_00002899	0	-	100765	101556	0	1	791,	0,
chr1	144954	151233	TCONS_00003980	0	+	144954	151233	0	6	45,40,178,107,92,45,	0,3225,3372,5464,5674,6234,
chr1	144954	150902	TCONS_00001961	0	+	144954	150902	0	5	45,40,178,107,274,	0,3225,3372,5464,5674,
chr1	144954	151283	TCONS_00003981	0	+	144954	151283	0	6	45,40,178,107,184,8,	0,3225,3372,5464,5677,6321,
chr1	154398	155410	TCONS_00000869	0	-	154398	155410	0	2	597,410,	0,602,
chr1	154577	155078	TCONS_00002901	0	-	154577	155078	0	3	149,263,78,	0,155,423,
chr1	155473	164026	TCONS_00002903	0	-	155473	164026	0	13	79,165,79,111,119,250,119,138,358,220,69,80,4,	0,181,441,609,843,1611,3059,3527,4088,4553,5299,8461,8549,
chr1	155473	164014	TCONS_00000870	0	-	155473	164014	0	13	79,165,79,111,119,250,119,138,92,187,220,69,80,	0,181,441,609,843,1611,3059,3527,4088,4259,4553,5299,8461,
chr1	164885	169996	TCONS_00002904	0	-	164885	169996	0	11	692,148,65,174,130,191,139,140,176,111,47,	0,908,1133,1281,1562,2183,2504,2772,3395,4671,5064,
chr1	164885	170133	TCONS_00000871	0	-	164885	170133	0	11	692,148,65,174,130,191,139,140,176,111,121,	0,908,1133,1281,1562,2183,2504,2772,3395,4671,5127,
chr1	214101	214758	TCONS_00000872	0	-	214101	214758	0	1	657,	0,
chr1	214101	214968	TCONS_00000874	0	-	214101	214968	0	2	253,166,	0,701,
chr1	214103	214965	TCONS_00000873	0	-	214103	214965	0	2	251,166,	0,696,
chr1	237259	269023	TCONS_00003983	0	+	237259	269023	0	10	37,79,118,133,122,120,222,63,138,195,	0,7941,15674,17436,21108,28702,28991,29356,29761,31569,
chr1	237259	258780	TCONS_00000001	0	+	237259	258780	0	6	37,79,115,133,122,37,	0,7941,15674,17436,21108,21484,
chr1	237259	259531	TCONS_00000002	0	+	237259	259531	0	6	37,79,115,133,122,39,	0,7941,15674,17436,21108,22233,
chr1	245239	269065	TCONS_00001963	0	+	245239	269065	0	9	40,118,133,122,120,222,63,138,237,	0,7694,9456,13128,20722,21011,21376,21781,23589,
chr1	265343	269023	TCONS_00003984	0	+	265343	269023	0	6	1,120,222,63,138,195,	0,618,907,1272,1677,3485,
chr1	265964	269074	TCONS_00000003	0	+	265964	269074	0	5	117,222,63,138,246,	0,286,651,1056,2864,
chr1	272814	280362	TCONS_00004686	0	-	272814	280362	0	20	239,100,167,217,167,40,94,146,51,110,190,132,243,216,54,162,80,70,47,214,	0,348,523,763,1123,2386,2640,2883,3247,3385,3654,4027,4241,4570,4999,5134,5436,5599,5880,7334,
chr1	272814	280362	TCONS_00004687	0	-	272814	280362	0	20	239,100,167,217,167,40,94,146,51,128,190,132,243,216,54,162,80,70,47,214,	0,348,523,763,1123,2386,2640,2883,3247,3385,3654,4027,4241,4570,4999,5134,5436,5599,5880,7334,
chr1	283569	287395	TCONS_00000004	0	+	283569	287395	0	12	165,118,103,142,222,77,94,143,159,60,154,424,	0,707,1200,1504,1762,2055,2210,2423,2648,2996,3166,3402,
chr1	283569	287389	TCONS_00003985	0	+	283569	287389	0	13	165,118,103,142,222,77,94,143,159,93,53,95,418,	0,707,1200,1504,1762,2055,2210,2423,2648,2963,3166,3225,3402,
chr1	283572	287389	TCONS_00001964	0	+	283572	287389	0	12	162,118,103,142,222,77,94,143,159,93,154,418,	0,704,1197,1501,1759,2052,2207,2420,2645,2960,3163,3399,
chr1	286220	287395	TCONS_00000005	0	+	286220	287395	0	4	156,93,154,424,	0,312,515,751,
chr1	291234	291932	TCONS_00001965	0	+	291234	291932	0	3	25,206,32,	0,375,666,
chr1	292578	294158	TCONS_00001966	0	+	292578	294158	0	3	60,147,127,	0,1141,1453,
chr1	304889	308131	TCONS_00001967	0	+	304889	308131	0	6	113,76,84,122,183,4,	0,678,2462,2629,2836,3238,
chr1	307353	308155	TCONS_00003988	0	+	307353	308155	0	4	82,116,183,28,	0,165,372,774,
chr1	312364	314200	TCONS_00004688	0	-	312364	314200	0	5	30,136,102,144,79,	0,447,1165,1348,1757,
chr1	314265	315751	TCONS_00004689	0	-	314265	315751	0	4	91,184,153,108,	0,533,1127,1378,
chr1	322899	326722	TCONS_00000876	0	-	322899	326722	0	6	392,308,352,181,155,20,	0,397,854,1279,1643,3803,
chr1	322899	325417	TCONS_00000875	0	-	322899	325417	0	6	392,308,352,181,155,194,	0,397,854,1279,1643,2324,
chr1	327818	331011	TCONS_00000877	0	-	327818	331011	0	7	339,129,100,83,59,94,50,	0,429,1572,1895,2096,2462,3143,
chr1	330641	331308	TCONS_00001968	0	+	330641	331308	0	1	667,	0,
chr1	340559	346141	TCONS_00002910	0	-	340559	346141	0	18	435,94,163,80,109,156,83,154,140,170,26,150,141,39,140,104,68,305,	0,1226,1441,1685,1843,2295,2986,3323,3577,3812,4049,4080,4315,4542,4662,4921,5099,5277,
chr1	340590	345016	TCONS_00000878	0	-	340590	345016	0	13	404,94,163,80,109,156,83,154,140,170,26,150,142,	0,1195,1410,1654,1812,2264,2955,3292,3546,3781,4018,4049,4284,
chr1	347054	349474	TCONS_00000007	0	+	347054	349474	0	4	59,579,478,89,	0,1253,1837,2331,
chr1	347065	349474	TCONS_00003989	0	+	347065	349474	0	3	48,1062,89,	0,1242,2320,
chr1	349977	351049	TCONS_00000008	0	+	349977	351049	0	1	1072,	0,
chr1	352753	354726	TCONS_00002911	0	-	352753	354726	0	2	1588,34,	0,1939,
chr1	356400	359391	TCONS_00004692	0	-	356400	359391	0	10	44,148,183,93,127,134,120,126,96,126,	0,279,772,1055,1266,1559,1822,2028,2612,2865,
chr1	356628	359913	TCONS_00002912	0	-	356628	359913	0	11	199,183,93,127,134,120,126,96,105,46,91,	0,544,827,1038,1331,1594,1800,2384,2637,3010,3194,
chr1	359640	360612	TCONS_00004693	0	-	359640	360612	0	3	44,103,58,	0,182,914,
chr1	360682	363046	TCONS_00004694	0	-	360682	363046	0	3	45,111,46,	0,998,2318,
chr1	368983	369541	TCONS_00000009	0	+	368983	369541	0	3	203,73,40,	0,421,518,
chr1	369600	370054	TCONS_00000010	0	+	369600	370054	0	1	454,	0,
chr1	372556	375472	TCONS_00000880	0	-	372556	375472	0	9	437,131,136,102,89,117,73,131,223,	0,516,724,955,1143,1318,1720,1906,2693,
chr1	376803	380974	TCONS_00001972	0	+	376803	380974	0	14	48,38,172,113,1,62,66,183,94,129,47,147,201,65,	0,927,1046,1881,2087,2094,2380,2551,2809,2989,3326,3505,3837,4106,
chr1	376809	379536	TCONS_00003990	0	+	376809	379536	0	8	42,38,172,116,1,62,66,182,	0,921,1040,1875,2081,2088,2374,2545,
chr1	377384	380974	TCONS_00001973	0	+	377384	380974	0	14	44,38,172,113,1,62,66,183,94,129,47,147,201,65,	0,346,465,1300,1506,1513,1799,1970,2228,2408,2745,2924,3256,3525,
chr1	377396	379536	TCONS_00003991	0	+	377396	379536	0	8	32,38,172,116,1,62,66,182,	0,334,453,1288,1494,1501,1787,1958,
chr1	378890	380952	TCONS_00000012	0	+	378890	380952	0	10	1,62,66,183,94,129,47,147,201,43,	0,7,293,464,722,902,1239,1418,1750,2019,
chr1	379609	380977	TCONS_00003992	0	+	379609	380977	0	7	97,129,47,147,201,14,48,	0,183,520,699,1031,1300,1320,
chr1	381061	383014	TCONS_00000013	0	+	381061	383014	0	4	26,102,90,1386,	0,174,388,567,
chr1	382862	384204	TCONS_00000881	0	-	382862	384204	0	4	165,235,169,241,	0,239,865,1101,
chr1	385534	391462	TCONS_00000882	0	-	385534	391462	0	21	183,172,123,88,111,214,119,91,158,140,151,213,94,83,127,65,96,149,79,160,133,	0,540,894,1107,1279,1478,1863,2072,2239,2567,2792,3030,3335,3586,3762,3974,4137,4319,4558,4775,5795,
chr1	385543	391454	TCONS_00002913	0	-	385543	391454	0	19	174,172,123,283,214,119,91,158,140,113,388,83,127,65,96,149,79,160,125,	0,531,885,1098,1469,1854,2063,2230,2558,2783,3032,3577,3753,3965,4128,4310,4549,4766,5786,
chr1	385543	391454	TCONS_00002914	0	-	385543	391454	0	19	174,172,123,283,214,119,91,158,140,151,399,83,127,65,96,149,79,160,125,	0,531,885,1098,1469,1854,2063,2230,2558,2783,3021,3577,3753,3965,4128,4310,4549,4766,5786,
chr1	392223	394618	TCONS_00004696	0	-	392223	394618	0	8	836,83,325,156,110,76,75,48,	0,958,1164,1591,1836,2033,2200,2347,
chr1	392223	394618	TCONS_00000883	0	-	392223	394618	0	10	645,106,83,174,70,156,110,76,75,48,	0,730,958,1164,1419,1591,1836,2033,2200,2347,
chr1	395095	396399	TCONS_00000884	0	-	395095	396399	0	4	35,77,150,198,	0,135,788,1106,
chr1	403573	404647	TCONS_00000016	0	+	403573	404647	0	4	115,149,117,385,	0,198,418,689,
chr1	403772	405331	TCONS_00003995	0	+	403772	405331	0	3	148,117,1069,	0,219,490,
chr1	407875	408432	TCONS_00000018	0	+	407875	408432	0	3	49,291,44,	0,139,513,
chr1	408511	409330	TCONS_00000019	0	+	408511	409330	0	4	47,93,39,90,	0,166,337,729,
chr1	408527	409330	TCONS_00000020	0	+	408527	409330	0	4	46,93,39,90,	0,150,321,713,
chr1	411318	414481	TCONS_00004697	0	-	411318	414481	0	4	475,103,60,432,	0,747,2360,2731,
chr1	411329	414535	TCONS_00000886	0	-	411329	414535	0	3	464,103,486,	0,736,2720,
chr1	415308	421602	TCONS_00002915	0	-	415308	421602	0	23	361,195,105,141,126,213,150,118,310,151,122,136,180,120,75,147,116,186,148,99,69,181,64,	0,367,727,1119,1351,1582,1900,2212,2436,2835,3068,3272,3486,3842,4062,4227,4554,4787,5069,5296,5498,5668,6230,
chr1	415322	421580	TCONS_00000887	0	-	415322	421580	0	24	347,195,105,141,126,213,150,118,310,151,122,136,180,120,75,139,3,116,186,148,99,69,181,42,	0,353,713,1105,1337,1568,1886,2198,2422,2821,3054,3258,3472,3828,4048,4213,4357,4540,4773,5055,5282,5484,5654,6216,
chr1	415322	421580	TCONS_00000888	0	-	415322	421580	0	25	347,195,105,141,126,213,150,118,158,35,151,122,136,180,120,75,139,3,116,186,148,99,69,181,42,	0,353,713,1105,1337,1568,1886,2198,2422,2697,2821,3054,3258,3472,3828,4048,4213,4357,4540,4773,5055,5282,5484,5654,6216,
chr1	422767	425325	TCONS_00000021	0	+	422767	425325	0	9	82,113,212,55,161,84,175,200,245,	0,623,837,1130,1262,1501,1659,1910,2313,
chr1	425518	426278	TCONS_00000889	0	-	425518	426278	0	4	85,327,114,3,	0,91,563,757,
chr1	426364	427087	TCONS_00000890	0	-	426364	427087	0	4	34,57,108,124,	0,137,415,599,
chr1	427455	427803	TCONS_00005389	0	+	427455	427803	0	1	348,	0,
chr1	428019	431032	TCONS_00000891	0	-	428019	431032	0	13	82,135,168,96,181,115,123,92,102,184,113,107,94,	0,160,371,643,836,1277,1470,1704,1914,2096,2369,2551,2919,
chr1	431553	432304	TCONS_00000892	0	-	431553	432304	0	2	237,430,	0,321,
chr1	432532	433253	TCONS_00000893	0	-	432532	433253	0	2	450,47,	0,674,
chr1	432622	435551	TCONS_00002916	0	-	432622	435551	0	10	360,158,56,49,96,144,98,77,53,169,	0,584,835,960,1100,1347,1571,1882,2047,2760,
chr1	433316	435597	TCONS_00000894	0	-	433316	435597	0	9	48,56,49,96,144,98,77,53,215,	0,141,266,406,653,877,1188,1353,2066,
chr1	439329	441428	TCONS_00001977	0	+	439329	441428	0	2	305,1277,	0,822,
chr1	440412	441428	TCONS_00001978	0	+	440412	441428	0	2	41,876,	0,140,
chr1	479927	495602	TCONS_00001980	0	+	479927	495602	0	25	40,59,315,58,72,117,131,166,181,116,124,206,95,133,105,111,157,167,113,123,112,100,106,284,44,	0,5849,6248,7062,7125,7203,7777,8137,9233,9845,10410,10627,10974,11176,11833,12190,12385,12647,13174,13494,13713,14499,14695,15102,15631,
chr1	479930	486747	TCONS_00001981	0	+	479930	486747	0	4	37,56,320,1,	0,5849,6245,6816,
chr1	485792	495744	TCONS_00003997	0	+	485792	495744	0	23	43,315,135,117,131,166,181,116,124,206,95,133,105,111,157,167,113,123,112,100,106,284,186,	0,383,1197,1338,1912,2272,3368,3980,4545,4762,5109,5311,5968,6325,6520,6782,7309,7629,7848,8634,8830,9237,9766,
chr1	495864	496809	TCONS_00001982	0	+	495864	496809	0	2	73,867,	0,78,
chr1	497488	499176	TCONS_00003998	0	+	497488	499176	0	3	50,288,63,	0,1233,1625,
chr1	499236	499605	TCONS_00003999	0	+	499236	499605	0	2	165,134,	0,235,
chr1	499741	504443	TCONS_00004002	0	+	499741	504443	0	16	406,116,112,200,92,127,108,111,151,80,104,123,112,100,112,144,	0,641,957,1167,1574,1773,2012,2237,2492,2734,2903,3104,3311,3500,4310,4558,
chr1	499741	504443	TCONS_00004000	0	+	499741	504443	0	16	406,116,112,200,92,127,108,111,146,80,104,123,112,100,112,144,	0,641,957,1167,1574,1773,2012,2237,2492,2734,2903,3104,3311,3500,4310,4558,
chr1	499741	504443	TCONS_00004001	0	+	499741	504443	0	16	406,116,112,200,92,127,108,111,163,80,104,123,112,100,112,144,	0,641,957,1167,1574,1773,2012,2237,2492,2734,2903,3104,3311,3500,4310,4558,
chr1	508533	509911	TCONS_00000895	0	-	508533	509911	0	3	571,210,125,	0,941,1253,
chr1	508536	509969	TCONS_00002918	0	-	508536	509969	0	5	207,352,210,130,1,	0,216,938,1250,1432,
chr1	510190	515197	TCONS_00002919	0	-	510190	515197	0	15	11,223,185,126,128,308,141,111,83,86,209,135,108,472,1,	0,318,636,922,1601,1880,2256,2512,2700,3114,3333,3759,3983,4172,5006,
chr1	510190	515197	TCONS_00002920	0	-	510190	515197	0	16	11,223,185,126,128,308,141,111,83,69,86,209,135,108,472,1,	0,318,636,922,1601,1880,2256,2512,2700,2971,3114,3333,3759,3983,4172,5006,
chr1	510191	516326	TCONS_00004704	0	-	510191	516326	0	17	10,223,185,126,128,517,46,83,69,86,209,135,108,483,175,136,145,	0,317,635,921,1600,1879,2576,2699,2970,3113,3332,3758,3982,4171,5083,5354,5990,
chr1	510191	512746	TCONS_00004703	0	-	510191	512746	0	7	10,223,185,126,128,517,44,	0,317,635,921,1600,1879,2511,
chr1	510193	516309	TCONS_00000896	0	-	510193	516309	0	17	8,223,185,126,128,517,111,83,69,86,209,135,108,483,175,136,128,	0,315,633,919,1598,1877,2509,2697,2968,3111,3330,3756,3980,4169,5081,5352,5988,
chr1	516957	518028	TCONS_00000022	0	+	516957	518028	0	3	47,99,383,	0,365,688,
chr1	516957	519160	TCONS_00000023	0	+	516957	519160	0	5	47,99,204,377,369,	0,365,688,1331,1834,
chr1	516961	519231	TCONS_00001983	0	+	516961	519231	0	5	43,99,438,356,341,	0,361,684,1568,1929,
chr1	516966	519158	TCONS_00004004	0	+	516966	519158	0	4	38,99,204,870,	0,356,679,1322,
chr1	516966	519158	TCONS_00004003	0	+	516966	519158	0	4	38,99,289,629,	0,356,679,1563,
chr1	518143	519160	TCONS_00000024	0	+	518143	519160	0	1	1017,	0,
chr1	518188	519231	TCONS_00001984	0	+	518188	519231	0	2	697,341,	0,702,
chr1	524121	527217	TCONS_00000897	0	-	524121	527217	0	10	42,327,60,198,79,84,54,89,170,161,	0,51,492,630,930,1100,1274,1423,1746,2935,
chr1	524140	524669	TCONS_00002922	0	-	524140	524669	0	2	359,56,	0,473,
chr1	524792	527201	TCONS_00002923	0	-	524792	527201	0	8	157,17,55,84,54,89,170,145,	0,259,283,429,603,752,1075,2264,
chr1	528462	528691	TCONS_00001739	0	+	528462	528691	0	1	229,	0,
chr1	529180	538341	TCONS_00004707	0	-	529180	538341	0	15	235,103,110,171,175,124,97,183,129,186,155,88,224,253,630,	0,350,564,765,1040,1950,2361,2610,3296,4451,5649,6209,6978,7207,8531,
chr1	529180	538336	TCONS_00004706	0	-	529180	538336	0	16	235,103,110,171,175,124,97,183,129,186,155,88,224,253,597,4,	0,350,564,765,1040,1950,2361,2610,3296,4451,5649,6209,6978,7207,8531,9152,
chr1	529180	538512	TCONS_00004708	0	-	529180	538512	0	16	235,103,110,171,175,124,97,183,129,186,155,88,224,253,502,105,	0,350,564,765,1040,1950,2361,2610,3296,4451,5649,6209,6978,7207,8531,9227,
chr1	529250	561694	TCONS_00000899	0	-	529250	561694	0	16	165,103,110,171,175,124,97,183,129,186,155,88,224,253,1020,47,	0,280,494,695,970,1880,2291,2540,3226,4381,5579,6139,6908,7137,8461,32397,
chr1	529250	561332	TCONS_00000898	0	-	529250	561332	0	16	165,103,110,171,175,124,97,183,129,186,155,88,224,253,1020,47,	0,280,494,695,970,1880,2291,2540,3226,4381,5579,6139,6908,7137,8461,32035,
chr1	529266	538337	TCONS_00002924	0	-	529266	538337	0	15	149,103,110,171,175,124,97,183,129,186,155,88,482,597,5,	0,264,478,679,954,1864,2275,2524,3210,4365,5563,6123,6892,8445,9066,
chr1	529266	538512	TCONS_00002925	0	-	529266	538512	0	16	149,103,110,171,175,124,97,183,129,186,155,88,345,129,502,105,	0,264,478,679,954,1864,2275,2524,3210,4365,5563,6123,6892,7245,8445,9141,
chr1	564419	565660	TCONS_00000025	0	+	564419	565660	0	4	133,54,30,40,	0,950,1092,1201,
chr1	566604	567892	TCONS_00004005	0	+	566604	567892	0	4	88,129,609,50,	0,211,623,1238,
chr1	566604	567738	TCONS_00000026	0	+	566604	567738	0	4	88,129,429,63,	0,211,623,1071,
chr1	576590	577759	TCONS_00004006	0	+	576590	577759	0	3	117,147,97,	0,284,1072,
chr1	587003	593888	TCONS_00000027	0	+	587003	593888	0	14	49,22,155,93,144,156,76,110,367,127,82,44,91,814,	0,2208,2313,2550,2830,3045,4127,4298,4495,5094,5360,5547,5863,6071,
chr1	589209	589960	TCONS_00004007	0	+	589209	589960	0	4	24,155,93,127,	0,107,344,624,
chr1	594616	597566	TCONS_00000028	0	+	594616	597566	0	5	48,61,78,54,44,	0,2492,2623,2780,2906,
chr1	626659	627561	TCONS_00000032	0	+	626659	627561	0	4	47,84,134,47,	0,122,337,855,
chr1	627623	628605	TCONS_00000033	0	+	627623	628605	0	3	48,85,130,	0,140,852,
chr1	629237	634137	TCONS_00000035	0	+	629237	634137	0	12	54,122,187,86,105,69,158,155,155,228,203,231,	0,1138,2136,2452,2635,2863,3037,3323,3576,3816,4390,4669,
chr1	629237	634137	TCONS_00000034	0	+	629237	634137	0	12	68,122,187,86,105,69,158,155,155,228,203,231,	0,1138,2136,2452,2635,2863,3037,3323,3576,3816,4390,4669,
chr1	629244	635451	TCONS_00001985	0	+	629244	635451	0	14	47,122,187,86,105,69,158,155,155,228,203,221,105,4,	0,1131,2129,2445,2628,2856,3030,3316,3569,3809,4383,4662,6092,6203,
chr1	629269	635451	TCONS_00001986	0	+	629269	635451	0	14	36,122,187,86,105,69,158,155,155,228,203,221,105,4,	0,1106,2104,2420,2603,2831,3005,3291,3544,3784,4358,4637,6067,6178,
chr1	635529	636023	TCONS_00000036	0	+	635529	636023	0	1	494,	0,
chr1	636205	636705	TCONS_00001740	0	+	636205	636705	0	1	500,	0,
chr1	782222	793259	TCONS_00000038	0	+	782222	793259	0	9	97,109,179,112,128,140,179,836,238,	0,5490,5706,5959,6193,9008,9289,9958,10799,
chr1	789996	793257	TCONS_00000039	0	+	789996	793257	0	5	105,140,179,836,236,	0,1234,1515,2184,3025,
chr1	797134	806834	TCONS_00000040	0	+	797134	806834	0	14	78,108,108,126,59,136,62,80,100,167,96,98,100,7,	0,1027,1806,2154,3012,3910,5422,6458,8254,8485,8843,9188,9440,9693,
chr1	797134	806834	TCONS_00000041	0	+	797134	806834	0	13	78,108,108,126,59,136,80,100,167,96,98,100,7,	0,1027,1806,2154,3012,3910,6458,8254,8485,8843,9188,9440,9693,
chr1	806682	808873	TCONS_00000042	0	+	806682	808873	0	7	15,158,115,128,168,162,322,	0,166,513,714,950,1205,1869,
chr1	809789	817601	TCONS_00000043	0	+	809789	817601	0	12	43,147,130,59,139,166,72,183,125,64,72,1741,	0,2372,2655,3150,3367,3612,4549,4927,5392,5602,5891,6071,
chr1	837203	849216	TCONS_00004013	0	+	837203	849216	0	15	145,152,61,123,138,222,75,99,103,80,96,96,124,73,106,	0,6389,6547,6741,7632,8667,10064,10506,10846,11029,11193,11358,11534,11754,11907,
chr1	837302	849155	TCONS_00000044	0	+	837302	849155	0	14	46,219,123,138,222,75,99,103,80,96,96,124,73,45,	0,6290,6642,7533,8568,9965,10407,10747,10930,11094,11259,11435,11655,11808,
chr1	850932	851671	TCONS_00000901	0	-	850932	851671	0	1	739,	0,
chr1	851889	857124	TCONS_00001992	0	+	851889	857124	0	12	123,161,238,103,67,117,167,299,83,80,91,893,	0,1153,1528,2334,2663,2809,3019,3276,3657,3817,3983,4342,
chr1	851898	857125	TCONS_00004015	0	+	851898	857125	0	13	114,161,238,103,67,117,167,299,83,80,91,123,766,	0,1144,1519,2325,2654,2800,3010,3267,3648,3808,3974,4333,4461,
chr1	851898	857125	TCONS_00004014	0	+	851898	857125	0	12	114,161,238,396,117,167,299,83,80,91,123,766,	0,1144,1519,2325,2800,3010,3267,3648,3808,3974,4333,4461,
chr1	851964	857126	TCONS_00000046	0	+	851964	857126	0	11	48,161,238,88,263,167,299,83,80,91,895,	0,1078,1453,2274,2588,2944,3201,3582,3742,3908,4267,
chr1	851964	857126	TCONS_00000045	0	+	851964	857126	0	11	48,161,238,103,263,167,299,83,80,91,895,	0,1078,1453,2259,2588,2944,3201,3582,3742,3908,4267,
chr1	858110	934171	TCONS_00004017	0	+	858110	934171	0	17	27,70,45,8,27,27,27,27,117,27,27,54,60,45,69,54,44,	0,443,57162,59750,60696,65133,65231,67150,71282,73150,73308,73419,73551,73691,73813,75882,76017,
chr1	928181	934171	TCONS_00001994	0	+	928181	934171	0	10	47,117,27,27,54,60,45,69,54,44,	0,1211,3079,3237,3348,3480,3620,3742,5811,5946,
chr1	934247	936370	TCONS_00004018	0	+	934247	936370	0	11	82,54,75,27,60,72,27,54,87,39,46,	0,166,314,479,586,715,867,977,1113,1777,2077,
chr1	934247	936754	TCONS_00004019	0	+	934247	936754	0	11	82,54,75,27,60,72,27,54,87,39,22,	0,166,314,479,586,715,867,977,1113,1777,2485,
chr1	934730	936772	TCONS_00001997	0	+	934730	936772	0	9	23,60,45,27,54,87,39,42,40,	0,103,259,384,494,630,1294,1594,2002,
chr1	934730	936772	TCONS_00001996	0	+	934730	936772	0	9	23,60,72,27,54,87,39,42,40,	0,103,232,384,494,630,1294,1594,2002,
chr1	939418	942831	TCONS_00000047	0	+	939418	942831	0	8	225,172,148,96,111,141,111,215,	0,629,1012,1619,1908,2541,2888,3198,
chr1	943315	945714	TCONS_00001998	0	+	943315	945714	0	6	59,199,206,101,119,411,	0,579,1258,1604,1779,1988,
chr1	943797	945704	TCONS_00004020	0	+	943797	945704	0	5	296,206,101,119,401,	0,776,1122,1297,1506,
chr1	946784	949173	TCONS_00000050	0	+	946784	949173	0	7	190,159,132,91,150,86,669,	0,282,506,740,953,1212,1720,
chr1	949259	952659	TCONS_00002928	0	-	949259	952659	0	12	517,131,89,156,226,83,117,88,75,160,119,168,	0,586,805,1177,1678,1982,2144,2347,2514,2664,3008,3232,
chr1	949259	952659	TCONS_00002927	0	-	949259	952659	0	11	517,131,89,156,83,117,88,75,160,119,168,	0,586,805,1177,1982,2144,2347,2514,2664,3008,3232,
chr1	952882	955872	TCONS_00004021	0	+	952882	955872	0	8	35,202,61,536,78,109,39,121,	0,1576,1861,2002,2552,2639,2758,2869,
chr1	952885	956114	TCONS_00000051	0	+	952885	956114	0	6	32,202,61,746,39,363,	0,1573,1858,1999,2755,2866,
chr1	952948	956114	TCONS_00000052	0	+	952948	956114	0	6	46,202,61,746,39,363,	0,1510,1795,1936,2692,2803,
chr1	952949	955872	TCONS_00004022	0	+	952949	955872	0	8	45,202,61,536,78,109,39,121,	0,1509,1794,1935,2485,2572,2691,2802,
chr1	956905	962445	TCONS_00002002	0	+	956905	962445	0	10	44,142,155,144,207,215,131,128,118,223,	0,1125,3584,3842,4059,4342,4636,4848,5125,5317,
chr1	956905	962409	TCONS_00000053	0	+	956905	962409	0	11	44,142,155,144,207,215,131,128,118,176,1,	0,1125,3584,3842,4059,4342,4636,4848,5125,5317,5503,
chr1	957263	962409	TCONS_00000054	0	+	957263	962409	0	11	39,142,155,144,207,215,131,128,118,176,1,	0,767,3226,3484,3701,3984,4278,4490,4767,4959,5145,
chr1	957308	962401	TCONS_00004024	0	+	957308	962401	0	10	10,142,155,144,207,215,131,128,118,179,	0,722,3181,3439,3656,3939,4233,4445,4722,4914,
chr1	958829	962445	TCONS_00002003	0	+	958829	962445	0	9	45,155,144,207,215,131,128,118,223,	0,1660,1918,2135,2418,2712,2924,3201,3393,
chr1	962622	964111	TCONS_00004025	0	+	962622	964111	0	3	2,908,532,	0,20,957,
chr1	962623	964092	TCONS_00002004	0	+	962623	964092	0	4	1,851,30,513,	0,19,897,956,
chr1	963579	964016	TCONS_00000056	0	+	963579	964016	0	2	75,356,	0,81,
chr1	979598	980209	TCONS_00000904	0	-	979598	980209	0	1	611,	0,
chr1	980049	984139	TCONS_00000057	0	+	980049	984139	0	6	172,165,114,106,125,60,	0,2280,3134,3408,3794,4030,
chr1	984214	993338	TCONS_00000058	0	+	984214	993338	0	22	656,306,175,60,622,217,215,153,108,128,280,254,273,172,91,132,120,24,140,177,135,696,	0,739,1051,1231,1297,2009,2336,2649,2925,3153,3362,3729,4080,4431,4701,5064,5284,5725,7237,7484,7747,8428,
chr1	984216	993228	TCONS_00002005	0	+	984216	993228	0	21	654,487,60,622,217,215,153,108,128,280,254,273,172,91,132,120,24,140,177,135,586,	0,737,1229,1295,2007,2334,2647,2923,3151,3360,3727,4078,4429,4699,5062,5282,5723,7235,7482,7745,8426,
chr1	984217	993203	TCONS_00004026	0	+	984217	993203	0	21	653,552,392,225,217,215,153,108,128,280,254,273,172,91,132,120,24,140,177,135,561,	0,736,1294,1691,2006,2333,2646,2922,3150,3359,3726,4077,4428,4698,5061,5281,5722,7234,7481,7744,8425,
chr1	984217	993203	TCONS_00004027	0	+	984217	993203	0	21	653,552,392,225,217,215,153,108,128,193,254,273,172,91,132,120,24,140,177,135,561,	0,736,1294,1691,2006,2333,2646,2922,3150,3446,3726,4077,4428,4698,5061,5281,5722,7234,7481,7744,8425,
chr1	993555	999200	TCONS_00000060	0	+	993555	999200	0	9	46,279,73,77,319,87,88,167,798,	0,220,1724,2906,3244,3709,3802,4552,4847,
chr1	993857	999031	TCONS_00004029	0	+	993857	999031	0	9	76,53,73,77,121,114,181,167,629,	0,144,1422,2604,2942,3147,3407,4250,4545,
chr1	999263	1000311	TCONS_00000061	0	+	999263	1000311	0	1	1048,	0,
chr1	1050755	1053155	TCONS_00004031	0	+	1050755	1053155	0	4	384,1025,149,153,	0,1061,2092,2247,
chr1	1052869	1053152	TCONS_00002015	0	+	1052869	1053152	0	1	283,	0,
chr1	1080537	1081224	TCONS_00000905	0	-	1080537	1081224	0	3	42,336,44,	0,229,643,
chr1	1110064	1117413	TCONS_00004032	0	+	1110064	1117413	0	3	967,94,325,	0,1069,7024,
chr1	1110064	1117413	TCONS_00004033	0	+	1110064	1117413	0	2	1163,325,	0,7024,
chr1	1117473	1117673	TCONS_00004034	0	+	1117473	1117673	0	1	200,	0,
chr1	1118483	1119250	TCONS_00000062	0	+	1118483	1119250	0	4	79,161,90,182,	0,149,407,585,
chr1	1120795	1121086	TCONS_00003760	0	+	1120795	1121086	0	1	291,	0,
chr1	1121187	1121492	TCONS_00003761	0	+	1121187	1121492	0	1	305,	0,
chr1	1122095	1122566	TCONS_00003762	0	+	1122095	1122566	0	1	471,	0,
chr1	1122404	1122891	TCONS_00005396	0	+	1122404	1122891	0	1	487,	0,
chr1	1122770	1123379	TCONS_00002929	0	-	1122770	1123379	0	2	185,329,	0,280,
chr1	1122995	1129149	TCONS_00000908	0	-	1122995	1129149	0	5	327,277,160,300,169,	0,333,728,990,5985,
chr1	1123042	1129206	TCONS_00004710	0	-	1123042	1129206	0	4	563,160,300,226,	0,681,943,5938,
chr1	1123454	1129960	TCONS_00002930	0	-	1123454	1129960	0	5	151,160,300,212,25,	0,269,531,5526,6481,
chr1	1134141	1135119	TCONS_00004711	0	-	1134141	1135119	0	2	646,235,	0,743,
chr1	1134142	1135424	TCONS_00002932	0	-	1134142	1135424	0	3	645,258,31,	0,742,1251,
chr1	1135510	1145655	TCONS_00002933	0	-	1135510	1145655	0	16	38,172,120,78,102,162,140,68,98,132,66,165,81,154,157,102,	0,821,1069,1397,1568,1758,2104,3323,3588,3773,3979,4153,4425,4582,9302,10043,
chr1	1135510	1145655	TCONS_00002934	0	-	1135510	1145655	0	16	38,172,120,78,102,162,140,68,98,132,66,165,81,154,157,102,	0,821,1069,1397,1568,1758,2104,2520,3588,3773,3979,4153,4425,4582,5003,10043,
chr1	1136117	1145598	TCONS_00004713	0	-	1136117	1145598	0	16	32,172,120,78,102,162,140,68,98,132,66,165,81,154,157,45,	0,214,462,790,961,1151,1497,2716,2981,3166,3372,3546,3818,3975,8695,9436,
chr1	1136117	1141298	TCONS_00004712	0	-	1136117	1141298	0	16	32,172,120,78,102,162,140,68,98,132,66,165,81,154,157,45,	0,214,462,790,961,1151,1497,2716,2981,3166,3372,3546,3818,3975,4396,5136,
chr1	1136128	1145599	TCONS_00000910	0	-	1136128	1145599	0	16	21,172,120,78,102,162,140,68,98,132,66,165,81,154,157,46,	0,203,451,779,950,1140,1486,1902,2970,3155,3361,3535,3807,3964,8684,9425,
chr1	1136128	1145599	TCONS_00000911	0	-	1136128	1145599	0	16	21,172,120,78,102,162,140,68,98,132,66,165,81,154,157,46,	0,203,451,779,950,1140,1486,1902,2970,3155,3361,3535,3807,3964,4385,9425,
chr1	1136309	1141299	TCONS_00000912	0	-	1136309	1141299	0	15	194,120,78,102,162,140,68,98,132,66,165,81,154,157,46,	0,270,598,769,959,1305,2524,2789,2974,3180,3354,3626,3783,4204,4944,
chr1	1136312	1141299	TCONS_00002935	0	-	1136312	1141299	0	15	191,120,78,102,162,140,68,98,132,66,165,81,154,157,46,	0,267,595,766,956,1302,1718,2786,2971,3177,3351,3623,3780,4201,4941,
chr1	1136313	1145598	TCONS_00004714	0	-	1136313	1145598	0	15	190,120,78,102,162,140,68,98,132,66,165,81,154,157,45,	0,266,594,765,955,1301,1717,2785,2970,3176,3350,3622,3779,4200,9240,
chr1	1142418	1143226	TCONS_00000913	0	-	1142418	1143226	0	1	808,	0,
chr1	1147334	1148854	TCONS_00000914	0	-	1147334	1148854	0	6	205,205,107,142,117,138,	0,451,738,928,1184,1382,
chr1	1147374	1149465	TCONS_00002936	0	-	1147374	1149465	0	9	165,205,107,142,117,123,59,113,49,	0,411,698,888,1144,1342,1553,1686,2042,
chr1	1148938	1149518	TCONS_00000915	0	-	1148938	1149518	0	3	48,113,102,	0,122,478,
chr1	1149571	1150058	TCONS_00002937	0	-	1149571	1150058	0	3	51,157,46,	0,132,441,
chr1	1149577	1150552	TCONS_00000916	0	-	1149577	1150552	0	4	45,157,180,43,	0,126,435,932,
chr1	1150146	1151259	TCONS_00002938	0	-	1150146	1151259	0	5	46,198,124,93,45,	0,363,638,873,1068,
chr1	1151387	1152977	TCONS_00002939	0	-	1151387	1152977	0	6	130,98,223,125,180,113,	0,204,409,739,1096,1477,
chr1	1151471	1152912	TCONS_00004718	0	-	1151471	1152912	0	6	46,98,223,125,216,48,	0,120,325,655,1012,1393,
chr1	1154036	1154977	TCONS_00000920	0	-	1154036	1154977	0	4	215,173,139,50,	0,293,532,891,
chr1	1158086	1159904	TCONS_00000923	0	-	1158086	1159904	0	3	1195,173,205,	0,1200,1613,
chr1	1158088	1159908	TCONS_00002940	0	-	1158088	1159908	0	2	1371,209,	0,1611,
chr1	1160401	1162684	TCONS_00000924	0	-	1160401	1162684	0	7	225,87,113,130,111,51,81,	0,339,544,1397,1690,1882,2202,
chr1	1163680	1166836	TCONS_00000063	0	+	1163680	1166836	0	11	42,170,171,99,76,86,128,50,50,48,97,	0,1181,1412,1673,1840,2000,2327,2525,2721,2923,3059,
chr1	1168940	1179470	TCONS_00002941	0	-	1168940	1179470	0	25	33,73,284,103,118,204,143,144,214,184,195,135,155,128,92,234,223,77,162,164,210,777,503,131,40,	0,446,526,903,1115,1474,1813,2096,2332,2633,2941,3259,3466,3770,3967,4139,4467,5258,5497,5771,6006,6390,8344,9785,10490,
chr1	1169228	1179470	TCONS_00002942	0	-	1169228	1179470	0	24	231,284,103,118,204,143,144,214,184,195,135,155,128,92,234,223,77,162,164,210,777,503,131,40,	0,238,615,827,1186,1525,1808,2044,2345,2653,2971,3178,3482,3679,3851,4179,4970,5209,5483,5718,6102,8056,9497,10202,
chr1	1169304	1171181	TCONS_00000925	0	-	1169304	1171181	0	7	155,284,103,118,204,143,145,	0,162,539,751,1110,1449,1732,
chr1	1171181	1179475	TCONS_00000926	0	-	1171181	1179475	0	18	2,214,184,195,135,155,128,92,234,223,77,162,164,210,777,503,131,45,	0,91,392,700,1018,1225,1529,1726,1898,2226,3017,3256,3530,3765,4149,6103,7544,8249,
chr1	1171573	1179673	TCONS_00004720	0	-	1171573	1179673	0	16	184,195,135,155,128,92,234,223,77,162,164,210,777,503,131,243,	0,308,626,833,1137,1334,1506,1834,2625,2864,3138,3373,3757,5711,7152,7857,
chr1	1180135	1183442	TCONS_00000064	0	+	1180135	1183442	0	6	43,137,361,123,172,674,	0,736,1563,2135,2381,2633,
chr1	1182768	1183443	TCONS_00002018	0	+	1182768	1183443	0	1	675,	0,
chr1	1182768	1183443	TCONS_00002017	0	+	1182768	1183443	0	2	134,427,	0,248,
chr1	1184783	1197083	TCONS_00000928	0	-	1184783	1197083	0	21	140,188,105,81,201,126,77,268,185,127,101,517,147,197,253,128,132,104,86,205,329,	0,696,1306,1496,1656,1931,2140,2439,4423,4711,4925,5101,6163,7192,7754,8107,8479,9235,9644,9945,11971,
chr1	1184783	1197083	TCONS_00000927	0	-	1184783	1197083	0	21	140,188,105,81,201,126,77,268,185,127,101,517,147,197,253,128,132,106,86,205,329,	0,696,1306,1496,1656,1931,2140,2439,4423,4711,4925,5101,6163,7192,7754,8107,8479,9235,9644,9945,11971,
chr1	1199307	1221906	TCONS_00002943	0	-	1199307	1221906	0	11	225,15,420,245,153,138,83,221,68,101,135,	0,230,1602,3623,5382,5693,8510,13870,21763,22262,22464,
chr1	1200478	1200826	TCONS_00002944	0	-	1200478	1200826	0	2	55,288,	0,60,
chr1	1202356	1222876	TCONS_00002945	0	-	1202356	1222876	0	11	124,245,153,138,83,221,68,64,13,100,1,	0,574,2333,2644,5461,10821,18714,19213,20388,20409,20519,
chr1	1222164	1222626	TCONS_00002946	0	-	1222164	1222626	0	2	44,161,	0,301,
chr1	1223004	1226870	TCONS_00002947	0	-	1223004	1226870	0	9	45,245,251,153,144,83,221,68,165,	0,858,1645,1966,2571,2806,2970,3557,3701,
chr1	1223004	1227018	TCONS_00002948	0	-	1223004	1227018	0	10	45,245,251,49,144,83,221,68,107,94,	0,858,1645,1966,2571,2806,2970,3557,3701,3920,
chr1	1227642	1228031	TCONS_00002019	0	+	1227642	1228031	0	1	389,	0,
chr1	1228203	1228556	TCONS_00004035	0	+	1228203	1228556	0	1	353,	0,
chr1	1228333	1228641	TCONS_00002020	0	+	1228333	1228641	0	1	308,	0,
chr1	1229228	1232629	TCONS_00000929	0	-	1229228	1232629	0	6	1049,111,79,254,264,205,	0,1148,1368,1572,1941,3196,
chr1	1235510	1237040	TCONS_00004723	0	-	1235510	1237040	0	6	7,169,97,162,187,64,	0,137,419,636,881,1466,
chr1	1239472	1240410	TCONS_00000065	0	+	1239472	1240410	0	1	938,	0,
chr1	1242274	1243967	TCONS_00000066	0	+	1242274	1243967	0	5	343,924,41,57,141,	0,500,1430,1483,1552,
chr1	1242937	1243882	TCONS_00004037	0	+	1242937	1243882	0	2	761,178,	0,767,
chr1	1244029	1244251	TCONS_00000067	0	+	1244029	1244251	0	1	222,	0,
chr1	1245111	1246715	TCONS_00002022	0	+	1245111	1246715	0	3	31,167,202,	0,842,1402,
chr1	1245952	1246712	TCONS_00000069	0	+	1245952	1246712	0	2	168,199,	0,561,
chr1	1247123	1253338	TCONS_00000070	0	+	1247123	1253338	0	20	113,214,58,141,123,100,135,245,77,152,107,134,185,93,156,126,108,120,162,566,	0,126,864,1040,1919,2243,2451,2669,3003,3156,3438,3629,3923,4198,4444,4697,4956,5137,5367,5649,
chr1	1247149	1253289	TCONS_00002023	0	+	1247149	1253289	0	19	314,58,141,123,100,135,245,77,152,107,134,185,93,156,126,108,120,162,517,	0,838,1014,1893,2217,2425,2643,2977,3130,3412,3603,3897,4172,4418,4671,4930,5111,5341,5623,
chr1	1251913	1253202	TCONS_00004724	0	-	1251913	1253202	0	1	1289,	0,
chr1	1253567	1255244	TCONS_00000071	0	+	1253567	1255244	0	6	420,102,183,185,175,166,	0,577,750,1002,1257,1511,
chr1	1255449	1258471	TCONS_00000073	0	+	1255449	1258471	0	9	140,97,141,59,125,67,110,299,670,	0,797,975,1297,1517,1721,1861,2044,2352,
chr1	1255449	1258482	TCONS_00002024	0	+	1255449	1258482	0	9	140,97,185,33,125,67,110,299,681,	0,797,975,1323,1517,1721,1861,2044,2352,
chr1	1255449	1258471	TCONS_00000072	0	+	1255449	1258471	0	9	140,97,141,59,125,67,110,290,670,	0,797,975,1297,1517,1721,1861,2053,2352,
chr1	1256747	1258491	TCONS_00004039	0	+	1256747	1258491	0	6	58,125,67,110,299,690,	0,219,423,563,746,1054,
chr1	1256747	1258491	TCONS_00004040	0	+	1256747	1258491	0	6	58,125,67,110,296,690,	0,219,423,563,749,1054,
chr1	1258626	1258987	TCONS_00004725	0	-	1258626	1258987	0	2	188,85,	0,276,
chr1	1260198	1260462	TCONS_00001751	0	+	1260198	1260462	0	1	264,	0,
chr1	1261979	1262447	TCONS_00001753	0	+	1261979	1262447	0	1	468,	0,
chr1	1262519	1272245	TCONS_00000931	0	-	1262519	1272245	0	9	279,158,131,145,285,117,158,1190,47,	0,491,738,982,1287,1686,1942,7936,9679,
chr1	1294988	1295849	TCONS_00002025	0	+	1294988	1295849	0	2	354,45,	0,816,
chr1	1295901	1300103	TCONS_00002026	0	+	1295901	1300103	0	4	149,96,327,4,	0,1233,2510,4198,
chr1	1295909	1302562	TCONS_00004042	0	+	1295909	1302562	0	6	141,96,381,122,171,42,	0,1225,2502,6134,6339,6611,
chr1	1302644	1302995	TCONS_00002028	0	+	1302644	1302995	0	2	136,126,	0,225,
chr1	1304438	1316823	TCONS_00000074	0	+	1304438	1316823	0	9	33,154,181,111,126,54,69,131,67,	0,10169,10500,10757,10946,11237,11408,11570,12318,
chr1	1308267	1316870	TCONS_00000075	0	+	1308267	1316870	0	17	49,283,145,85,106,140,198,175,60,154,181,111,126,54,69,131,114,	0,3988,4368,4603,4771,4958,5161,5433,5693,6340,6671,6928,7117,7408,7579,7741,8489,
chr1	1309545	1316870	TCONS_00004043	0	+	1309545	1316870	0	15	83,106,140,66,132,175,60,154,181,111,126,54,69,131,114,	0,166,353,556,3949,4155,4415,5062,5393,5650,5839,6130,6301,6463,7211,
chr1	1309548	1310184	TCONS_00000076	0	+	1309548	1310184	0	4	80,106,140,83,	0,163,350,553,
chr1	1311594	1316870	TCONS_00000077	0	+	1311594	1316870	0	17	49,283,145,85,106,140,198,175,60,154,181,111,126,54,69,131,114,	0,661,1041,1276,1444,1631,1834,2106,2366,3013,3344,3601,3790,4081,4252,4414,5162,
chr1	1316943	1317402	TCONS_00000078	0	+	1316943	1317402	0	1	459,	0,
chr1	1320576	1341733	TCONS_00002031	0	+	1320576	1341733	0	36	174,62,50,122,81,110,68,1857,48,73,164,168,115,100,177,142,110,147,178,138,176,118,131,95,140,6,142,101,109,178,192,150,117,96,129,280,	0,1518,1660,1796,2012,2240,2427,2577,4439,4562,4809,5046,5309,5497,5765,6866,7093,7404,7634,8137,8348,8621,9156,9475,9691,10574,10586,10826,11701,11884,12186,17242,19929,20497,20663,20877,
chr1	1320590	1341728	TCONS_00000079	0	+	1320590	1341728	0	36	160,62,50,122,81,110,68,920,254,73,164,168,115,100,177,142,110,147,178,138,176,118,131,83,6,140,154,101,109,178,192,150,117,96,129,275,	0,1504,1646,1782,1998,2226,2413,2563,4219,4548,4795,5032,5295,5483,5751,6852,7079,7390,7620,8123,8334,8607,9142,9461,9550,9677,10560,10812,11687,11870,12172,17228,19915,20483,20649,20863,
chr1	1320972	1341733	TCONS_00002032	0	+	1320972	1341733	0	36	47,62,50,122,81,113,68,1857,48,73,164,168,115,100,177,142,110,147,178,138,176,118,131,95,140,6,142,101,109,178,192,150,117,96,129,280,	0,1122,1264,1400,1616,1841,2031,2181,4043,4166,4413,4650,4913,5101,5369,6470,6697,7008,7238,7741,7952,8225,8760,9079,9295,10178,10190,10430,11305,11488,11790,16846,19533,20101,20267,20481,
chr1	1320972	1341733	TCONS_00004044	0	+	1320972	1341733	0	34	47,62,50,122,81,113,68,1910,73,164,168,115,100,177,142,110,147,178,138,176,118,131,95,140,154,101,109,178,192,150,117,96,129,280,	0,1122,1264,1400,1616,1841,2031,2181,4166,4413,4650,4913,5101,5369,6470,6697,7008,7238,7741,7952,8225,8760,9079,9295,10178,10430,11305,11488,11790,16846,19533,20101,20267,20481,
chr1	1320974	1341728	TCONS_00000080	0	+	1320974	1341728	0	35	45,62,50,122,81,113,68,1910,73,164,168,115,100,177,142,110,147,178,138,176,118,131,83,6,140,154,101,109,178,192,150,117,96,129,275,	0,1120,1262,1398,1614,1839,2029,2179,4164,4411,4648,4911,5099,5367,6468,6695,7006,7236,7739,7950,8223,8758,9077,9166,9293,10176,10428,11303,11486,11788,16844,19531,20099,20265,20479,
chr1	1342498	1342907	TCONS_00005403	0	+	1342498	1342907	0	1	409,	0,
chr1	1371972	1375091	TCONS_00000081	0	+	1371972	1375091	0	11	136,27,95,121,70,33,121,133,127,119,130,	0,450,590,764,1154,1505,1612,1892,2303,2633,2989,
chr1	1371975	1375899	TCONS_00004045	0	+	1371975	1375899	0	13	133,27,95,121,70,33,121,133,127,119,217,158,42,	0,447,587,761,1151,1502,1609,1889,2300,2630,2986,3639,3882,
chr1	1376388	1380260	TCONS_00000932	0	-	1376388	1380260	0	8	175,187,99,162,63,70,43,390,	0,189,806,1880,2761,2927,3099,3482,
chr1	1376626	1380261	TCONS_00002951	0	-	1376626	1380261	0	8	1,109,99,162,63,70,43,391,	0,29,568,1642,2523,2689,2861,3244,
chr1	1379744	1397869	TCONS_00002034	0	+	1379744	1397869	0	16	868,82,78,120,133,269,89,88,152,158,164,130,172,104,108,243,	0,2182,2376,4116,5740,7586,8836,9118,11015,12161,13550,13840,14329,15253,16288,17882,
chr1	1380547	1398192	TCONS_00000082	0	+	1380547	1398192	0	17	65,82,78,120,133,269,89,88,152,158,164,130,172,104,108,99,461,	0,1379,1573,3313,4937,6783,8033,8315,10212,11358,12747,13037,13526,14450,15485,17079,17184,
chr1	1446402	1446908	TCONS_00004046	0	+	1446402	1446908	0	1	506,	0,
chr1	1447171	1447765	TCONS_00004047	0	+	1447171	1447765	0	1	594,	0,
chr1	1447982	1448731	TCONS_00004048	0	+	1447982	1448731	0	1	749,	0,
chr1	1454586	1459201	TCONS_00000083	0	+	1454586	1459201	0	4	112,223,105,1867,	0,1253,2570,2748,
chr1	1454919	1459201	TCONS_00000084	0	+	1454919	1459201	0	4	48,223,105,1867,	0,920,2237,2415,
chr1	1456062	1456459	TCONS_00004726	0	-	1456062	1456459	0	1	397,	0,
chr1	1459707	1461304	TCONS_00000085	0	+	1459707	1461304	0	5	14,109,147,156,140,	0,496,974,1228,1457,
chr1	1460254	1461306	TCONS_00004049	0	+	1460254	1461306	0	4	58,147,156,142,	0,427,681,910,
chr1	1460266	1461370	TCONS_00002036	0	+	1460266	1461370	0	5	46,147,156,115,85,	0,415,669,898,1019,
chr1	1464953	1465591	TCONS_00002952	0	-	1464953	1465591	0	3	151,100,221,	0,231,417,
chr1	1468280	1469676	TCONS_00004050	0	+	1468280	1469676	0	6	47,113,172,202,196,170,	0,282,498,740,1025,1226,
chr1	1484687	1485328	TCONS_00000086	0	+	1484687	1485328	0	4	100,166,95,55,	0,174,426,586,
chr1	1601669	1601875	TCONS_00001757	0	+	1601669	1601875	0	1	206,	0,
chr1	1602398	1602630	TCONS_00005408	0	+	1602398	1602630	0	1	232,	0,
chr1	1603517	1604197	TCONS_00004051	0	+	1603517	1604197	0	1	680,	0,
chr1	1604268	1606228	TCONS_00004052	0	+	1604268	1606228	0	4	2,57,123,48,	0,1018,1654,1912,
chr1	1607979	1615671	TCONS_00000087	0	+	1607979	1615671	0	9	109,605,137,123,132,330,144,280,902,	0,711,3047,3692,5003,5241,5731,6438,6790,
chr1	1607993	1614826	TCONS_00004054	0	+	1607993	1614826	0	8	95,605,137,132,330,144,280,57,	0,697,3033,4989,5227,5717,6424,6776,
chr1	1607994	1614599	TCONS_00002040	0	+	1607994	1614599	0	9	94,605,137,123,132,31,293,144,182,	0,696,3032,3677,4988,5226,5263,5716,6423,
chr1	1607994	1614599	TCONS_00002039	0	+	1607994	1614599	0	8	94,605,137,132,31,293,144,182,	0,696,3032,4988,5226,5263,5716,6423,
chr1	1614379	1615300	TCONS_00000933	0	-	1614379	1615300	0	2	318,531,	0,390,
chr1	1614767	1615300	TCONS_00002953	0	-	1614767	1615300	0	1	533,	0,
chr1	1616179	1621089	TCONS_00002042	0	+	1616179	1621089	0	10	48,76,99,276,348,145,180,138,1240,36,	0,1039,1222,1417,1918,2344,2579,3120,3362,4874,
chr1	1616179	1621453	TCONS_00004055	0	+	1616179	1621453	0	10	48,76,99,276,348,145,180,138,1188,119,	0,1039,1222,1417,1918,2344,2579,3120,3362,5155,
chr1	1616179	1620729	TCONS_00000088	0	+	1616179	1620729	0	8	48,76,99,276,348,415,138,1188,	0,1039,1222,1417,1918,2344,3120,3362,
chr1	1621140	1621454	TCONS_00002043	0	+	1621140	1621454	0	1	314,	0,
chr1	1621845	1622057	TCONS_00003768	0	+	1621845	1622057	0	1	212,	0,
chr1	1624606	1625593	TCONS_00002044	0	+	1624606	1625593	0	1	987,	0,
chr1	1624638	1625593	TCONS_00000089	0	+	1624638	1625593	0	2	158,790,	0,165,
chr1	1658701	1660050	TCONS_00001759	0	+	1658701	1660050	0	1	1349,	0,
chr1	1660120	1662000	TCONS_00000934	0	-	1660120	1662000	0	2	1286,47,	0,1833,
chr1	1660199	1660507	TCONS_00003770	0	+	1660199	1660507	0	1	308,	0,
chr1	1663769	1664005	TCONS_00005412	0	+	1663769	1664005	0	1	236,	0,
chr1	1665348	1670091	TCONS_00002955	0	-	1665348	1670091	0	11	363,165,118,71,108,71,101,86,103,62,314,	0,436,731,950,1434,1745,1968,2277,2640,4231,4429,
chr1	1687397	1697747	TCONS_00000090	0	+	1687397	1697747	0	22	39,99,248,69,117,80,196,141,101,154,102,180,159,90,126,171,117,171,153,253,124,255,	0,1337,2002,2449,5691,5934,6129,6393,6631,6944,7187,7379,7780,8021,8188,8462,8705,9010,9286,9521,9896,10095,
chr1	1689399	1697763	TCONS_00002047	0	+	1689399	1697763	0	20	248,69,117,80,405,101,154,102,180,159,90,126,171,117,22,143,153,253,124,271,	0,447,3689,3932,4127,4629,4942,5185,5377,5778,6019,6186,6460,6703,7008,7036,7284,7519,7894,8093,
chr1	1689399	1698580	TCONS_00004056	0	+	1689399	1698580	0	20	248,69,127,117,80,196,141,101,154,102,180,159,90,126,360,171,153,253,124,1088,	0,447,2251,3689,3932,4127,4391,4629,4942,5185,5377,5778,6019,6186,6460,7008,7284,7519,7894,8093,
chr1	1689399	1698580	TCONS_00004057	0	+	1689399	1698580	0	19	248,69,117,80,196,141,101,154,102,180,159,90,126,360,171,153,253,124,1088,	0,447,3689,3932,4127,4391,4629,4942,5185,5377,5778,6019,6186,6460,7008,7284,7519,7894,8093,
chr1	1694956	1697763	TCONS_00002048	0	+	1694956	1697763	0	12	18,159,90,126,171,117,22,143,153,253,124,271,	0,221,462,629,903,1146,1451,1479,1727,1962,2337,2536,
chr1	1699344	1702355	TCONS_00004058	0	+	1699344	1702355	0	14	45,93,187,29,38,53,67,71,387,157,145,136,205,290,	0,146,352,627,662,797,929,1074,1239,1713,1960,2200,2417,2721,
chr1	1699344	1702443	TCONS_00000092	0	+	1699344	1702443	0	13	45,93,187,73,53,67,71,387,157,145,136,205,378,	0,146,352,627,797,929,1074,1239,1713,1960,2200,2417,2721,
chr1	1699350	1702443	TCONS_00000093	0	+	1699350	1702443	0	13	43,93,187,73,53,67,71,387,157,145,136,205,378,	0,140,346,621,791,923,1068,1233,1707,1954,2194,2411,2715,
chr1	1699350	1702355	TCONS_00004059	0	+	1699350	1702355	0	14	43,93,187,29,38,53,67,71,387,157,145,136,205,290,	0,140,346,621,656,791,923,1068,1233,1707,1954,2194,2411,2715,
chr1	1702922	1704989	TCONS_00000935	0	-	1702922	1704989	0	6	201,501,137,130,165,280,	0,212,790,1193,1412,1787,
chr1	1702922	1705041	TCONS_00000936	0	-	1702922	1705041	0	6	201,501,137,130,165,23,	0,212,790,1193,1412,2096,
chr1	1702964	1705034	TCONS_00002957	0	-	1702964	1705034	0	7	159,501,137,130,165,192,16,	0,170,748,1151,1370,1745,2054,
chr1	1705616	1707585	TCONS_00000094	0	+	1705616	1707585	0	7	141,162,147,129,143,103,429,	0,215,478,708,992,1340,1540,
chr1	1709461	1710670	TCONS_00002050	0	+	1709461	1710670	0	3	46,56,110,	0,852,1099,
chr1	1710727	1711195	TCONS_00002051	0	+	1710727	1711195	0	4	29,108,27,46,	0,108,298,422,
chr1	1711262	1712480	TCONS_00002052	0	+	1711262	1712480	0	6	61,72,81,63,78,285,	0,152,349,601,747,933,
chr1	1714251	1714799	TCONS_00004060	0	+	1714251	1714799	0	3	92,66,53,	0,319,495,
chr1	1714303	1715542	TCONS_00002053	0	+	1714303	1715542	0	5	40,66,72,75,48,	0,267,443,748,1191,
chr1	1716402	1721694	TCONS_00002055	0	+	1716402	1721694	0	15	47,51,45,42,66,57,57,96,48,36,72,60,39,106,462,	0,628,787,1030,1483,1651,1836,2221,2480,2773,3317,3467,3631,4347,4830,
chr1	1721280	1724382	TCONS_00004728	0	-	1721280	1724382	0	6	127,935,620,112,262,345,	0,211,1291,2297,2417,2757,
chr1	1721891	1724382	TCONS_00000938	0	-	1721891	1724382	0	5	275,255,620,382,345,	0,280,680,1686,2146,
chr1	1722571	1724402	TCONS_00002960	0	-	1722571	1724402	0	4	620,112,262,365,	0,1006,1126,1466,
chr1	1725180	1726653	TCONS_00000096	0	+	1725180	1726653	0	2	43,688,	0,785,
chr1	1726926	1727440	TCONS_00001760	0	+	1726926	1727440	0	1	514,	0,
chr1	1729145	1733899	TCONS_00000939	0	-	1729145	1733899	0	7	45,66,74,169,157,187,84,	0,1811,1961,2405,2887,3125,4670,
chr1	1730132	1730486	TCONS_00003775	0	+	1730132	1730486	0	1	354,	0,
chr1	1730426	1733895	TCONS_00000940	0	-	1730426	1733895	0	7	183,66,74,169,157,187,80,	0,530,680,1124,1606,1844,3389,
chr1	1757765	1758186	TCONS_00004729	0	-	1757765	1758186	0	1	421,	0,
chr1	1766831	1767078	TCONS_00000941	0	-	1766831	1767078	0	1	247,	0,
chr1	1767266	1792631	TCONS_00004730	0	-	1767266	1792631	0	2	85,184,	0,25181,
chr1	1814286	1835882	TCONS_00004731	0	-	1814286	1835882	0	3	2,150,456,	0,8748,21140,
chr1	1936258	1936479	TCONS_00004062	0	+	1936258	1936479	0	1	221,	0,
chr1	1936260	1960135	TCONS_00002058	0	+	1936260	1960135	0	2	238,2,	0,23873,
chr1	1959224	1960929	TCONS_00004063	0	+	1959224	1960929	0	3	104,168,82,	0,909,1623,
chr1	2011917	2015587	TCONS_00004065	0	+	2011917	2015587	0	7	34,39,171,35,52,131,263,	0,1799,1964,2471,2622,3105,3407,
chr1	2011917	2015587	TCONS_00004066	0	+	2011917	2015587	0	7	34,39,171,35,52,125,263,	0,1799,1964,2471,2622,3105,3407,
chr1	2013740	2015153	TCONS_00002059	0	+	2013740	2015153	0	5	2,174,35,52,131,	0,138,648,799,1282,
chr1	2015242	2015583	TCONS_00002060	0	+	2015242	2015583	0	1	341,	0,
chr1	2020840	2026747	TCONS_00002061	0	+	2020840	2026747	0	5	2,132,155,77,45,	0,3240,5378,5662,5862,
chr1	2022987	2023822	TCONS_00000099	0	+	2022987	2023822	0	4	40,136,146,64,	0,262,553,771,
chr1	2024358	2026749	TCONS_00000101	0	+	2024358	2026749	0	6	269,134,155,155,77,47,	0,457,697,1860,2144,2344,
chr1	2024580	2026748	TCONS_00004068	0	+	2024580	2026748	0	6	47,144,155,155,77,46,	0,235,475,1638,1922,2122,
chr1	2024605	2026748	TCONS_00004069	0	+	2024605	2026748	0	6	22,141,155,155,77,46,	0,213,450,1613,1897,2097,
chr1	2033032	2033248	TCONS_00002064	0	+	2033032	2033248	0	1	216,	0,
chr1	2036684	2038519	TCONS_00000944	0	-	2036684	2038519	0	4	200,701,110,165,	0,218,1334,1670,
chr1	2044472	2045202	TCONS_00000945	0	-	2044472	2045202	0	2	344,380,	0,350,
chr1	2044688	2045031	TCONS_00002962	0	-	2044688	2045031	0	1	343,	0,
chr1	2055648	2063276	TCONS_00002963	0	-	2055648	2063276	0	8	249,126,571,12,332,175,66,44,	0,1254,2230,2959,4034,4527,4708,7584,
chr1	2058491	2063276	TCONS_00002964	0	-	2058491	2063276	0	5	128,332,175,66,44,	0,1191,1684,1865,4741,
chr1	2058498	2060571	TCONS_00000947	0	-	2058498	2060571	0	4	121,332,147,1,	0,1184,1677,2072,
chr1	2079616	2082666	TCONS_00000948	0	-	2079616	2082666	0	4	1107,220,146,620,	0,1746,2059,2430,
chr1	2079618	2082666	TCONS_00002965	0	-	2079618	2082666	0	5	717,381,220,146,620,	0,724,1744,2057,2428,
chr1	2089049	2096789	TCONS_00000102	0	+	2089049	2096789	0	9	66,73,95,125,105,61,101,123,118,	0,2828,3221,5183,5679,5855,6049,6752,7622,
chr1	2089049	2096789	TCONS_00000103	0	+	2089049	2096789	0	9	66,73,55,125,105,61,101,123,118,	0,2828,3221,5183,5679,5855,6049,6752,7622,
chr1	2096845	2097307	TCONS_00005416	0	+	2096845	2097307	0	1	462,	0,
chr1	2098666	2124601	TCONS_00000949	0	-	2098666	2124601	0	32	251,86,121,125,106,100,112,123,95,73,81,89,114,27,76,136,107,132,147,357,109,118,166,185,118,172,140,166,146,275,97,52,	0,416,560,749,947,1151,1414,1637,1888,2073,2152,2729,2894,3090,3122,3578,4800,5266,6151,6462,7520,8187,9571,10039,10300,11110,11372,12989,13240,14502,15831,25883,
chr1	2098668	2108990	TCONS_00002967	0	-	2098668	2108990	0	22	276,86,314,106,100,112,123,95,160,89,114,108,136,107,132,128,357,109,118,166,185,24,	0,414,558,945,1149,1412,1635,1886,2071,2727,2892,3088,3576,4798,5264,6149,6460,7518,8185,9569,10037,10298,
chr1	2098668	2108990	TCONS_00002966	0	-	2098668	2108990	0	22	249,86,314,106,100,112,123,95,160,89,114,108,136,107,132,147,357,109,118,166,185,24,	0,414,558,945,1149,1412,1635,1886,2071,2727,2892,3088,3576,4798,5264,6149,6460,7518,8185,9569,10037,10298,
chr1	2098922	2124601	TCONS_00000950	0	-	2098922	2124601	0	32	22,86,121,125,106,100,112,123,95,73,81,89,114,27,76,136,107,132,128,357,109,118,166,185,118,172,140,166,146,275,97,52,	0,160,304,493,691,895,1158,1381,1632,1817,1896,2473,2638,2834,2866,3322,4544,5010,5895,6206,7264,7931,9315,9783,10044,10854,11116,12733,12984,14246,15575,25627,
chr1	2127037	2127279	TCONS_00001765	0	+	2127037	2127279	0	1	242,	0,
chr1	2127797	2131049	TCONS_00000951	0	-	2127797	2131049	0	6	586,145,234,96,358,34,	0,674,1057,1896,2460,3218,
chr1	2127799	2131065	TCONS_00004734	0	-	2127799	2131065	0	7	522,57,145,234,96,358,46,	0,527,672,1055,1894,2458,3220,
chr1	2128727	2130565	TCONS_00002970	0	-	2128727	2130565	0	4	11,234,96,308,	0,127,966,1530,
chr1	2134048	2137200	TCONS_00004070	0	+	2134048	2137200	0	2	46,1413,	0,1739,
chr1	2137796	2140912	TCONS_00000104	0	+	2137796	2140912	0	8	125,20,94,226,114,79,269,391,	0,613,639,1306,1640,2292,2448,2725,
chr1	2137809	2140919	TCONS_00002067	0	+	2137809	2140919	0	8	112,120,226,114,79,114,148,398,	0,600,1293,1627,2279,2435,2556,2712,
chr1	2139612	2140919	TCONS_00002068	0	+	2139612	2140919	0	4	555,114,148,398,	0,632,753,909,
chr1	2141322	2141721	TCONS_00005418	0	+	2141322	2141721	0	1	399,	0,
chr1	2141783	2143969	TCONS_00000952	0	-	2141783	2143969	0	6	304,166,115,30,100,153,	0,734,979,1197,1337,2033,
chr1	2145320	2148071	TCONS_00000105	0	+	2145320	2148071	0	5	55,71,157,202,46,	0,993,1115,1494,2705,
chr1	2145327	2148085	TCONS_00002069	0	+	2145327	2148085	0	4	48,279,202,60,	0,986,1487,2698,
chr1	2148189	2151186	TCONS_00002070	0	+	2148189	2151186	0	8	46,203,196,184,234,1066,76,97,	0,290,500,776,1041,1406,2734,2900,
chr1	2148189	2151222	TCONS_00004071	0	+	2148189	2151222	0	9	46,406,184,234,623,262,139,76,133,	0,290,776,1041,1406,2040,2309,2734,2900,
chr1	2148191	2151184	TCONS_00000106	0	+	2148191	2151184	0	9	44,203,196,184,234,616,426,76,95,	0,288,498,774,1039,1404,2044,2732,2898,
chr1	2152681	2153424	TCONS_00000107	0	+	2152681	2153424	0	3	139,96,23,	0,475,720,
chr1	2152684	2156924	TCONS_00002071	0	+	2152684	2156924	0	12	136,72,55,75,61,137,73,154,137,163,132,72,	0,472,2330,2487,2641,2775,3002,3204,3448,3666,3957,4168,
chr1	2157017	2158243	TCONS_00000109	0	+	2157017	2158243	0	5	99,150,72,111,205,	0,348,578,803,1021,
chr1	2157017	2161437	TCONS_00002072	0	+	2157017	2161437	0	9	99,150,72,111,177,79,48,88,48,	0,348,578,803,1021,1476,1681,1920,4372,
chr1	2160207	2160780	TCONS_00004072	0	+	2160207	2160780	0	1	573,	0,
chr1	2161236	2161491	TCONS_00004735	0	-	2161236	2161491	0	2	244,3,	0,252,
chr1	2161562	2161812	TCONS_00002973	0	-	2161562	2161812	0	2	3,197,	0,53,
chr1	2161867	2162069	TCONS_00004736	0	-	2161867	2162069	0	1	202,	0,
chr1	2316683	2372724	TCONS_00000110	0	+	2316683	2372724	0	15	47,216,144,104,181,165,189,300,88,169,234,150,165,179,165,	0,7084,23439,25277,26540,34999,39998,40948,43205,43684,45640,51908,53754,54028,55876,
chr1	2316683	2372724	TCONS_00000111	0	+	2316683	2372724	0	16	47,216,144,104,181,168,165,189,300,88,169,234,150,165,179,165,	0,7084,23439,25277,26540,29021,34999,39998,40948,43205,43684,45640,51908,53754,54028,55876,
chr1	2323834	2372684	TCONS_00004073	0	+	2323834	2372684	0	14	157,144,104,181,165,189,300,88,169,234,150,165,179,125,	0,16288,18126,19389,27848,32847,33797,36054,36533,38489,44757,46603,46877,48725,
chr1	2345719	2372728	TCONS_00002073	0	+	2345719	2372728	0	11	153,165,189,300,88,169,234,150,165,179,169,	0,5963,10962,11912,14169,14648,16604,22872,24718,24992,26840,
chr1	2376202	2376537	TCONS_00003777	0	+	2376202	2376537	0	1	335,	0,
chr1	2376418	2376893	TCONS_00001771	0	+	2376418	2376893	0	1	475,	0,
chr1	2377081	2377421	TCONS_00003779	0	+	2377081	2377421	0	1	340,	0,
chr1	2377427	2395880	TCONS_00004737	0	-	2377427	2395880	0	14	303,116,121,181,238,53,32,94,28,152,99,65,80,203,	0,557,1838,2049,2379,2770,9312,9415,10295,12739,16539,17990,18163,18250,
chr1	2377427	2395880	TCONS_00002975	0	-	2377427	2395880	0	12	303,116,121,181,238,53,32,94,28,152,99,161,	0,557,1838,2049,2379,2770,9312,9415,10295,12739,16539,18292,
chr1	2377485	2395880	TCONS_00000953	0	-	2377485	2395880	0	11	245,116,121,181,238,53,197,28,152,99,161,	0,499,1780,1991,2321,2712,9254,10237,12681,16481,18234,
chr1	2382914	2383346	TCONS_00004738	0	-	2382914	2383346	0	1	432,	0,
chr1	2395963	2399387	TCONS_00000112	0	+	2395963	2399387	0	7	172,454,47,118,112,255,703,	0,182,1150,1382,1691,2461,2721,
chr1	2395996	2399392	TCONS_00002074	0	+	2395996	2399392	0	6	603,47,118,112,255,708,	0,1117,1349,1658,2428,2688,
chr1	2398442	2400356	TCONS_00000954	0	-	2398442	2400356	0	4	859,435,205,204,	0,878,1319,1710,
chr1	2399026	2400361	TCONS_00004739	0	-	2399026	2400361	0	3	275,646,209,	0,294,1126,
chr1	2400845	2401362	TCONS_00002976	0	-	2400845	2401362	0	1	517,	0,
chr1	2400905	2406370	TCONS_00000955	0	-	2400905	2406370	0	17	277,50,168,37,142,252,394,63,464,68,953,150,153,131,177,200,168,	0,548,693,940,983,1210,1631,2123,2192,2661,2735,3903,4252,4558,4737,5000,5297,
chr1	2400905	2406370	TCONS_00000956	0	-	2400905	2406370	0	17	133,50,168,37,142,252,394,63,464,68,953,150,153,130,43,200,168,	0,548,693,940,983,1210,1631,2123,2192,2661,2735,3903,4252,4558,4871,5000,5297,
chr1	2400910	2409704	TCONS_00004741	0	-	2400910	2409704	0	26	388,59,168,185,252,127,190,1410,149,150,153,131,177,200,169,118,96,163,176,214,143,146,112,140,424,142,	0,534,688,935,1205,1626,1830,2118,3534,3898,4247,4553,4732,4995,5292,5684,5883,6061,6306,6567,7168,7406,7670,7907,8129,8652,
chr1	2400910	2409595	TCONS_00004740	0	-	2400910	2409595	0	26	388,59,168,185,252,127,190,1410,149,150,153,130,43,200,169,118,96,163,176,214,143,146,112,140,424,45,	0,534,688,935,1205,1626,1830,2118,3534,3898,4247,4553,4866,4995,5292,5684,5883,6061,6306,6567,7168,7406,7670,7907,8129,8640,
chr1	2401418	2409638	TCONS_00002977	0	-	2401418	2409638	0	26	85,168,185,252,127,190,1301,101,149,150,153,130,43,200,169,117,96,163,176,214,143,146,112,140,424,76,	0,180,427,697,1118,1322,1610,2919,3026,3390,3739,4045,4358,4487,4784,5177,5375,5553,5798,6059,6660,6898,7162,7399,7621,8144,
chr1	2409939	2419807	TCONS_00004742	0	-	2409939	2419807	0	18	154,263,33,65,144,128,88,110,192,80,158,95,234,149,148,157,154,252,	0,269,660,698,867,1088,1467,1653,1884,2160,2559,3051,3261,3703,3929,4239,6823,9616,
chr1	2409939	2419824	TCONS_00000959	0	-	2409939	2419824	0	17	154,263,103,144,128,88,110,192,80,158,95,234,149,148,157,154,269,	0,269,660,867,1088,1467,1653,1884,2160,2559,3051,3261,3703,3929,4239,6823,9616,
chr1	2421719	2425950	TCONS_00000114	0	+	2421719	2425950	0	11	54,96,156,142,140,182,104,136,84,93,165,	0,682,863,1094,2085,2919,3204,3392,3607,3787,4066,
chr1	2421724	2425928	TCONS_00002075	0	+	2421724	2425928	0	12	49,96,156,142,140,190,38,60,136,84,93,143,	0,677,858,1089,2080,2914,3199,3243,3387,3602,3782,4061,
chr1	2426035	2426406	TCONS_00003781	0	+	2426035	2426406	0	1	371,	0,
chr1	2426613	2430476	TCONS_00000960	0	-	2426613	2430476	0	16	409,78,49,95,130,120,98,168,116,102,136,62,309,118,180,173,	0,478,629,754,932,1153,1358,1521,1943,2152,2349,2557,2695,3086,3287,3690,
chr1	2426783	2430400	TCONS_00004743	0	-	2426783	2430400	0	17	239,78,49,95,130,120,98,168,116,102,136,62,124,102,118,180,97,	0,308,459,584,762,983,1188,1351,1773,1982,2179,2387,2525,2732,2916,3117,3520,
chr1	2426835	2430399	TCONS_00002978	0	-	2426835	2430399	0	16	187,78,49,95,130,120,98,168,116,102,136,62,124,102,381,96,	0,256,407,532,710,931,1136,1299,1721,1930,2127,2335,2473,2680,2864,3468,
chr1	2431378	2433446	TCONS_00002076	0	+	2431378	2433446	0	6	46,241,199,156,87,47,	0,630,955,1246,1512,2021,
chr1	2431378	2433441	TCONS_00004075	0	+	2431378	2433441	0	9	46,129,73,11,199,156,62,20,42,	0,630,781,860,955,1246,1512,1579,2021,
chr1	2433927	2434486	TCONS_00002077	0	+	2433927	2434486	0	1	559,	0,
chr1	2469847	2473392	TCONS_00000115	0	+	2469847	2473392	0	9	46,187,143,138,101,167,355,155,135,	0,1292,1615,1837,2081,2281,2526,2954,3410,
chr1	2469848	2473451	TCONS_00002078	0	+	2469848	2473451	0	10	45,187,143,138,101,167,166,103,155,194,	0,1291,1614,1836,2080,2280,2525,2777,2953,3409,
chr1	2473602	2473921	TCONS_00000116	0	+	2473602	2473921	0	1	319,	0,
chr1	2475704	2478115	TCONS_00004744	0	-	2475704	2478115	0	8	706,21,232,252,93,387,208,47,	0,789,816,1114,1456,1617,2070,2364,
chr1	2476038	2476742	TCONS_00002979	0	-	2476038	2476742	0	1	704,	0,
chr1	2477167	2477969	TCONS_00002981	0	-	2477167	2477969	0	2	605,191,	0,611,
chr1	2478186	2487897	TCONS_00004745	0	-	2478186	2487897	0	3	54,284,48,	0,134,9663,
chr1	2478202	2478422	TCONS_00002982	0	-	2478202	2478422	0	1	220,	0,
chr1	2488917	2491074	TCONS_00004746	0	-	2488917	2491074	0	7	273,140,294,152,143,140,41,	0,483,733,1334,1607,1829,2116,
chr1	2492058	2497082	TCONS_00004747	0	-	2492058	2497082	0	12	91,109,167,125,103,137,223,131,151,156,374,49,	0,180,380,639,891,1109,1361,2043,2256,2501,3101,4975,
chr1	2492107	2495562	TCONS_00002983	0	-	2492107	2495562	0	10	42,109,384,103,137,223,131,151,156,403,	0,131,331,842,1060,1312,1994,2207,2452,3052,
chr1	2492107	2497109	TCONS_00002984	0	-	2492107	2497109	0	11	42,109,384,103,137,223,131,151,156,374,76,	0,131,331,842,1060,1312,1994,2207,2452,3052,4926,
chr1	2498059	2505921	TCONS_00004076	0	+	2498059	2505921	0	26	95,39,85,95,114,91,80,57,94,96,59,123,59,79,82,95,114,91,80,54,94,96,59,123,256,75,	0,1014,1638,1810,1985,2180,2335,2510,2728,3041,3217,3470,3676,4427,4950,5121,5306,5671,5841,6105,6231,6404,6571,6720,7526,7787,
chr1	2498066	2505921	TCONS_00002081	0	+	2498066	2505921	0	25	88,39,85,95,114,91,80,57,94,96,59,123,59,82,95,114,91,80,54,94,96,59,123,256,75,	0,1007,1631,1803,1978,2173,2328,2503,2721,3034,3210,3463,3669,4943,5114,5299,5664,5834,6098,6224,6397,6564,6713,7519,7780,
chr1	2498974	2505921	TCONS_00002082	0	+	2498974	2505921	0	26	29,39,85,95,114,91,80,57,94,96,59,123,59,79,82,95,114,91,80,54,94,96,59,123,256,75,	0,99,723,895,1070,1265,1420,1595,1813,2126,2302,2555,2761,3512,4035,4206,4391,4756,4926,5190,5316,5489,5656,5805,6611,6872,
chr1	2509678	2511299	TCONS_00000117	0	+	2509678	2511299	0	3	47,182,146,	0,830,1475,
chr1	2509694	2511299	TCONS_00000118	0	+	2509694	2511299	0	3	46,182,146,	0,814,1459,
chr1	2512734	2517303	TCONS_00000121	0	+	2512734	2517303	0	13	210,95,169,93,66,132,129,136,126,84,60,41,85,	0,484,956,1333,1527,2456,2861,3064,3291,3537,4116,4196,4484,
chr1	2512734	2517303	TCONS_00000119	0	+	2512734	2517303	0	11	210,95,169,93,66,132,129,136,126,84,85,	0,484,956,1333,1527,2456,2861,3064,3291,3537,4484,
chr1	2512734	2516846	TCONS_00004077	0	+	2512734	2516846	0	11	210,95,169,93,66,132,129,136,126,84,86,	0,484,956,1333,1527,2456,2861,3064,3291,3537,4026,
chr1	2512734	2516935	TCONS_00002086	0	+	2512734	2516935	0	12	210,95,169,93,66,131,129,136,126,84,150,5,	0,484,956,1333,1527,2457,2861,3064,3291,3537,4026,4196,
chr1	2512734	2517303	TCONS_00000120	0	+	2512734	2517303	0	12	210,95,169,93,66,132,129,136,126,84,121,85,	0,484,956,1333,1527,2456,2861,3064,3291,3537,4116,4484,
chr1	2517573	2518560	TCONS_00000122	0	+	2517573	2518560	0	1	987,	0,
chr1	2518915	2521215	TCONS_00002985	0	-	2518915	2521215	0	5	439,100,118,151,84,	0,809,1313,1507,2216,
chr1	2523514	2528575	TCONS_00000124	0	+	2523514	2528575	0	14	178,71,179,44,108,21,74,113,110,74,55,108,98,221,	0,792,994,1270,1678,2189,2622,3018,3215,3407,3683,3888,4667,4840,
chr1	2523514	2528575	TCONS_00000123	0	+	2523514	2528575	0	13	178,71,179,44,108,74,113,110,74,55,108,98,221,	0,792,994,1270,1678,2622,3018,3215,3407,3683,3888,4667,4840,
chr1	2547488	2551030	TCONS_00000125	0	+	2547488	2551030	0	2	45,207,	0,3335,
chr1	2551681	2552311	TCONS_00004078	0	+	2551681	2552311	0	3	89,193,329,	0,102,301,
chr1	2551879	2552311	TCONS_00000126	0	+	2551879	2552311	0	1	432,	0,
chr1	2552396	2554701	TCONS_00000127	0	+	2552396	2554701	0	2	433,41,	0,2264,
chr1	2555185	2555859	TCONS_00004079	0	+	2555185	2555859	0	2	460,204,	0,470,
chr1	2555381	2555782	TCONS_00000128	0	+	2555381	2555782	0	1	401,	0,
chr1	2558879	2567953	TCONS_00000129	0	+	2558879	2567953	0	9	75,51,147,172,126,48,117,112,78,	0,2956,4944,5744,6774,7127,8447,8781,8996,
chr1	2565454	2567921	TCONS_00002088	0	+	2565454	2567921	0	6	48,126,48,117,112,46,	0,199,552,1872,2206,2421,
chr1	2568366	2569210	TCONS_00000130	0	+	2568366	2569210	0	1	844,	0,
chr1	2578424	2580989	TCONS_00004748	0	-	2578424	2580989	0	2	668,406,	0,2159,
chr1	2578424	2580989	TCONS_00004749	0	-	2578424	2580989	0	2	670,404,	0,2161,
chr1	2602385	2615111	TCONS_00002089	0	+	2602385	2615111	0	8	304,110,196,167,120,270,204,27,	0,1505,1910,3727,4057,4984,6266,12699,
chr1	2613407	2613802	TCONS_00004750	0	-	2613407	2613802	0	1	395,	0,
chr1	2613892	2614472	TCONS_00004751	0	-	2613892	2614472	0	1	580,	0,
chr1	2617381	2639423	TCONS_00000132	0	+	2617381	2639423	0	10	158,93,157,202,152,111,182,106,135,1386,	0,910,1519,2698,9015,10368,11217,14965,20129,20656,
chr1	2638754	2639487	TCONS_00002091	0	+	2638754	2639487	0	1	733,	0,
chr1	2639289	2639606	TCONS_00004082	0	+	2639289	2639606	0	1	317,	0,
chr1	2796916	2797969	TCONS_00002986	0	-	2796916	2797969	0	3	373,55,79,	0,622,974,
chr1	2796952	2798681	TCONS_00004752	0	-	2796952	2798681	0	6	337,55,84,114,122,134,	0,586,938,1100,1330,1595,
chr1	2798809	2799680	TCONS_00004753	0	-	2798809	2799680	0	4	72,89,97,15,	0,163,321,856,
chr1	2800821	2802500	TCONS_00004754	0	-	2800821	2802500	0	7	28,244,62,162,150,207,22,	0,266,594,729,972,1195,1657,
chr1	2802558	2802912	TCONS_00004755	0	-	2802558	2802912	0	3	30,76,94,	0,115,260,
chr1	2803433	2804312	TCONS_00002989	0	-	2803433	2804312	0	6	49,90,51,140,60,49,	0,154,324,444,678,830,
chr1	2803589	2804999	TCONS_00004756	0	-	2803589	2804999	0	6	88,51,140,60,63,43,	0,168,288,522,674,1367,
chr1	2808861	2813983	TCONS_00004083	0	+	2808861	2813983	0	11	265,194,223,120,174,162,116,88,122,100,208,	0,1601,2005,2379,2955,3226,3628,4260,4536,4735,4914,
chr1	2808862	2813996	TCONS_00000134	0	+	2808862	2813996	0	13	264,194,23,195,120,174,162,116,88,122,100,208,3,	0,1600,2004,2032,2378,2954,3225,3627,4259,4535,4734,4913,5131,
chr1	2808862	2813996	TCONS_00000133	0	+	2808862	2813996	0	13	264,194,23,195,168,174,162,116,88,122,100,208,3,	0,1600,2004,2032,2378,2954,3225,3627,4259,4535,4734,4913,5131,
chr1	2808862	2814029	TCONS_00002092	0	+	2808862	2814029	0	10	264,194,223,120,174,162,116,88,299,254,	0,1600,2004,2378,2954,3225,3627,4259,4535,4913,
chr1	2817416	2817642	TCONS_00002096	0	+	2817416	2817642	0	1	226,	0,
chr1	2818401	2818988	TCONS_00000961	0	-	2818401	2818988	0	2	217,145,	0,442,
chr1	2818407	2819364	TCONS_00002990	0	-	2818407	2819364	0	4	211,149,67,31,	0,436,624,926,
chr1	2819432	2822219	TCONS_00000962	0	-	2819432	2822219	0	7	73,178,92,86,139,77,71,	0,255,676,920,1107,1342,2716,
chr1	2822872	2824276	TCONS_00000964	0	-	2822872	2824276	0	4	549,120,74,110,	0,743,1032,1294,
chr1	2825008	2825418	TCONS_00002097	0	+	2825008	2825418	0	1	410,	0,
chr1	2827680	2828802	TCONS_00004086	0	+	2827680	2828802	0	1	1122,	0,
chr1	2828494	2828802	TCONS_00004087	0	+	2828494	2828802	0	2	49,235,	0,73,
chr1	2842251	2843440	TCONS_00000965	0	-	2842251	2843440	0	1	1189,	0,
chr1	2843558	2849826	TCONS_00002994	0	-	2843558	2849826	0	13	106,229,182,115,119,90,177,51,91,99,1046,68,98,	0,148,475,751,1521,1723,1890,2839,3249,3988,4162,5214,6170,
chr1	2843692	2849424	TCONS_00000967	0	-	2843692	2849424	0	11	243,182,115,119,90,177,51,91,99,1120,48,	0,341,617,1387,1589,1756,2705,3115,3854,4028,5684,
chr1	2843692	2849826	TCONS_00000968	0	-	2843692	2849826	0	11	243,182,115,119,90,177,51,91,99,1120,98,	0,341,617,1387,1589,1756,2705,3115,3854,4028,6036,
chr1	2854637	2857847	TCONS_00002995	0	-	2854637	2857847	0	4	391,212,143,135,	0,844,1573,3075,
chr1	2854639	2857854	TCONS_00000969	0	-	2854639	2857854	0	5	38,346,212,143,142,	0,43,842,1571,3073,
chr1	2885375	2886901	TCONS_00004088	0	+	2885375	2886901	0	3	236,206,670,	0,242,856,
chr1	2886038	2886901	TCONS_00004089	0	+	2886038	2886901	0	2	3,622,	0,241,
chr1	2888817	2890407	TCONS_00004758	0	-	2888817	2890407	0	6	559,105,92,93,92,1,	0,643,860,1042,1491,1589,
chr1	2888868	2890400	TCONS_00000971	0	-	2888868	2890400	0	6	273,119,105,92,93,92,	0,389,592,809,991,1440,
chr1	2888868	2890400	TCONS_00000970	0	-	2888868	2890400	0	5	273,119,105,92,92,	0,389,592,809,1440,
chr1	2888870	2890408	TCONS_00002996	0	-	2888870	2890408	0	7	268,232,105,92,93,92,2,	0,274,590,807,989,1438,1536,
chr1	2890624	2892197	TCONS_00000972	0	-	2890624	2892197	0	5	273,124,48,125,66,	0,389,996,1377,1507,
chr1	2890624	2892194	TCONS_00002997	0	-	2890624	2892194	0	4	273,124,48,193,	0,389,996,1377,
chr1	2892803	2895006	TCONS_00000973	0	-	2892803	2895006	0	5	210,46,141,172,66,	0,227,1149,1373,2137,
chr1	2892803	2895006	TCONS_00000974	0	-	2892803	2895006	0	5	210,44,143,172,66,	0,227,1147,1373,2137,
chr1	2893017	2894971	TCONS_00000975	0	-	2893017	2894971	0	5	11,31,141,172,31,	0,28,935,1159,1923,
chr1	2893017	2894971	TCONS_00000976	0	-	2893017	2894971	0	5	11,29,143,172,31,	0,28,933,1159,1923,
chr1	2903106	2923644	TCONS_00000135	0	+	2903106	2923644	0	10	47,98,166,113,178,165,170,92,124,167,	0,14020,14508,15251,17183,17454,19253,19974,20153,20371,
chr1	2910449	2923644	TCONS_00000136	0	+	2910449	2923644	0	10	70,98,166,113,178,165,170,92,124,167,	0,6677,7165,7908,9840,10111,11910,12631,12810,13028,
chr1	2926104	2926956	TCONS_00002100	0	+	2926104	2926956	0	1	852,	0,
chr1	2930789	2931303	TCONS_00004759	0	-	2930789	2931303	0	3	48,79,180,	0,150,334,
chr1	2930790	2942403	TCONS_00002998	0	-	2930790	2942403	0	22	47,95,180,103,327,78,217,109,196,90,178,140,85,167,72,66,202,77,79,71,113,109,	0,133,333,738,950,1405,1597,1904,2651,3032,3211,3480,3819,4083,4345,4740,4891,6096,6270,10936,11085,11504,
chr1	2931305	2942403	TCONS_00002999	0	-	2931305	2942403	0	20	148,103,327,78,217,109,196,90,178,140,85,167,72,66,202,77,79,71,113,109,	0,223,435,890,1082,1389,2136,2517,2696,2965,3304,3568,3830,4225,4376,5581,5755,10421,10570,10989,
chr1	2931360	2942405	TCONS_00004760	0	-	2931360	2942405	0	21	93,103,130,109,78,217,109,196,90,178,140,85,167,72,66,202,77,79,71,113,111,	0,168,380,598,835,1027,1334,2081,2462,2641,2910,3249,3513,3775,4170,4321,5526,5700,10366,10515,10934,
chr1	2943413	2944710	TCONS_00000979	0	-	2943413	2944710	0	2	330,105,	0,1192,
chr1	2945624	2947330	TCONS_00003001	0	-	2945624	2947330	0	7	70,170,177,201,138,59,37,	0,185,442,699,1189,1410,1669,
chr1	2945624	2947234	TCONS_00003000	0	-	2945624	2947234	0	7	70,170,177,201,138,69,43,	0,185,442,699,1189,1400,1567,
chr1	2947093	2949100	TCONS_00000138	0	+	2947093	2949100	0	4	476,140,84,494,	0,879,1122,1513,
chr1	2949823	2951083	TCONS_00000981	0	-	2949823	2951083	0	3	405,371,356,	0,426,904,
chr1	2949824	2951083	TCONS_00004761	0	-	2949824	2951083	0	4	129,262,371,356,	0,142,425,903,
chr1	2951325	2953215	TCONS_00003002	0	-	2951325	2953215	0	3	566,206,78,	0,643,1812,
chr1	2951467	2957088	TCONS_00000982	0	-	2951467	2957088	0	12	424,206,170,120,66,88,223,184,164,1,109,102,	0,501,1670,1889,2424,3174,3350,3658,3911,5072,5164,5519,
chr1	2953356	2957103	TCONS_00003003	0	-	2953356	2957103	0	9	120,66,88,223,184,164,1,109,117,	0,535,1285,1461,1769,2022,3183,3275,3630,
chr1	2984255	2987585	TCONS_00000984	0	-	2984255	2987585	0	5	45,69,92,100,58,	0,1112,1454,1552,3272,
chr1	2985389	2987578	TCONS_00003005	0	-	2985389	2987578	0	3	47,198,51,	0,320,2138,
chr1	2990074	3060373	TCONS_00000985	0	-	2990074	3060373	0	12	65,89,127,131,142,82,69,74,56,64,157,172,	0,3397,10974,12386,15067,15798,64164,66490,67755,68408,69260,70127,
chr1	3013317	3060373	TCONS_00000986	0	-	3013317	3060373	0	7	37,69,74,56,64,157,172,	0,40921,43247,44512,45165,46017,46884,
chr1	3049867	3063657	TCONS_00000987	0	-	3049867	3063657	0	7	40,69,74,56,64,157,37,	0,4371,6697,7962,8615,9467,13753,
chr1	3087408	3088606	TCONS_00004090	0	+	3087408	3088606	0	1	1198,	0,
chr1	3097189	3109367	TCONS_00004765	0	-	3097189	3109367	0	22	135,197,151,123,151,178,167,221,864,195,305,51,137,196,74,202,144,106,128,126,99,53,	0,270,570,848,1082,1320,1715,1970,2443,3438,3977,4395,4557,4829,5233,5445,6202,6461,6633,7318,8492,12125,
chr1	3097189	3104051	TCONS_00004764	0	-	3097189	3104051	0	20	135,197,151,123,151,178,167,221,864,195,305,51,137,196,74,202,144,106,128,36,	0,270,570,848,1082,1320,1715,1970,2443,3438,3977,4395,4557,4829,5233,5445,6202,6461,6633,6826,
chr1	3113541	3131105	TCONS_00000139	0	+	3113541	3131105	0	5	48,141,184,116,126,	0,5688,13572,16560,17438,
chr1	3132985	3138200	TCONS_00000140	0	+	3132985	3138200	0	7	2,162,30,127,96,135,71,	0,50,805,930,1444,4801,5144,
chr1	3138435	3139889	TCONS_00000141	0	+	3138435	3139889	0	5	90,30,53,67,2,	0,804,1089,1247,1452,
chr1	3138435	3140369	TCONS_00004091	0	+	3138435	3140369	0	7	90,30,53,67,11,81,109,	0,804,1089,1247,1410,1531,1825,
chr1	3139966	3140463	TCONS_00000142	0	+	3139966	3140463	0	2	81,203,	0,294,
chr1	3141877	3158069	TCONS_00000143	0	+	3141877	3158069	0	16	63,126,78,80,136,96,215,180,84,37,33,120,212,146,73,29,	0,11641,11912,12061,12473,12848,13025,13311,13583,14202,14245,14476,14793,15317,15555,16163,
chr1	3141892	3159343	TCONS_00002101	0	+	3141892	3159343	0	18	48,126,78,80,136,96,215,180,84,37,33,120,212,146,73,36,168,171,	0,11626,11897,12046,12458,12833,13010,13296,13568,14187,14230,14461,14778,15302,15540,16148,16718,17280,
chr1	3150799	3158064	TCONS_00004092	0	+	3150799	3158064	0	17	49,126,78,80,136,96,68,141,180,84,37,33,120,212,146,73,24,	0,2719,2990,3139,3551,3926,4103,4177,4389,4661,5280,5323,5554,5871,6395,6633,7241,
chr1	3158610	3162029	TCONS_00000144	0	+	3158610	3162029	0	3	168,174,1,	0,562,3418,
chr1	3177385	3178814	TCONS_00004766	0	-	3177385	3178814	0	3	80,495,766,	0,85,663,
chr1	3179537	3180374	TCONS_00000146	0	+	3179537	3180374	0	3	82,106,342,	0,312,495,
chr1	3180546	3181950	TCONS_00000147	0	+	3180546	3181950	0	4	46,155,35,162,	0,227,1013,1242,
chr1	3184294	3185896	TCONS_00004767	0	-	3184294	3185896	0	7	59,514,143,126,140,34,121,	0,66,658,902,1125,1367,1481,
chr1	3184294	3185917	TCONS_00003009	0	-	3184294	3185917	0	7	59,514,143,126,130,34,142,	0,66,658,902,1135,1367,1481,
chr1	3184299	3184777	TCONS_00000988	0	-	3184299	3184777	0	1	478,	0,
chr1	3186050	3188876	TCONS_00003010	0	-	3186050	3188876	0	7	813,143,126,139,34,188,18,	0,916,1142,1466,1708,1828,2808,
chr1	3254946	3285202	TCONS_00004094	0	+	3254946	3285202	0	10	26,240,185,54,159,168,105,111,69,293,	0,14334,18440,21476,23769,24156,25176,25435,29523,29963,
chr1	3269281	3298621	TCONS_00000149	0	+	3269281	3298621	0	12	239,185,54,159,168,105,111,69,446,199,248,33,	0,4105,7141,9434,9821,10841,11100,15188,15628,25646,26282,29307,
chr1	3269281	3302702	TCONS_00000150	0	+	3269281	3302702	0	13	239,185,54,159,168,105,111,69,446,199,248,115,130,	0,4105,7141,9434,9821,10841,11100,15188,15628,25646,26282,29978,33291,
chr1	3273570	3285202	TCONS_00004095	0	+	3273570	3285202	0	7	1,159,168,105,111,69,293,	0,5145,5532,6552,6811,10899,11339,
chr1	3299281	3304838	TCONS_00004097	0	+	3299281	3304838	0	3	93,135,166,	0,3291,5391,
chr1	3347582	3350160	TCONS_00004769	0	-	3347582	3350160	0	11	2,83,151,150,163,159,122,115,76,109,43,	0,8,158,409,644,1423,1714,1980,2202,2358,2535,
chr1	3348936	3349822	TCONS_00000990	0	-	3348936	3349822	0	4	228,122,115,38,	0,360,626,848,
chr1	3354007	3354828	TCONS_00004771	0	-	3354007	3354828	0	2	249,564,	0,257,
chr1	3354011	3354828	TCONS_00003013	0	-	3354011	3354828	0	1	817,	0,
chr1	3354079	3354828	TCONS_00000991	0	-	3354079	3354828	0	2	108,636,	0,113,
chr1	3360504	3373448	TCONS_00004098	0	+	3360504	3373448	0	30	38,150,90,78,102,182,97,129,105,89,238,151,142,148,154,157,97,77,109,120,200,88,144,91,131,73,95,239,148,426,	0,2275,2522,3063,3667,3849,4105,4298,4513,4705,4862,5204,5771,6023,6857,7130,7355,7541,7691,7939,8139,8423,8590,8880,9545,11217,11398,11570,12261,12518,
chr1	3360519	3364535	TCONS_00000151	0	+	3360519	3364535	0	6	52,150,90,78,102,182,	0,2260,2507,3048,3652,3834,
chr1	3360553	3373448	TCONS_00002108	0	+	3360553	3373448	0	30	18,150,90,78,102,182,97,129,105,89,238,151,142,148,154,157,97,77,109,120,200,88,144,91,131,73,95,239,148,426,	0,2226,2473,3014,3618,3800,4056,4249,4464,4656,4813,5155,5722,5974,6808,7081,7306,7492,7642,7890,8090,8374,8541,8831,9496,11168,11349,11521,12212,12469,
chr1	3375057	3375746	TCONS_00000153	0	+	3375057	3375746	0	4	48,99,77,75,	0,278,448,614,
chr1	3376306	3379655	TCONS_00000154	0	+	3376306	3379655	0	10	88,149,236,116,156,714,73,177,163,125,	0,164,404,895,1127,1349,2153,2713,2975,3224,
chr1	3376306	3398999	TCONS_00002109	0	+	3376306	3398999	0	10	88,149,236,116,156,714,73,177,163,7,	0,164,404,895,1127,1349,2153,2713,2975,22686,
chr1	3576614	3597622	TCONS_00000155	0	+	3576614	3597622	0	3	226,294,31,	0,14478,20977,
chr1	3576615	3601860	TCONS_00002113	0	+	3576615	3601860	0	5	225,45,294,51,37,	0,13109,14477,20976,25208,
chr1	3576615	3591390	TCONS_00004099	0	+	3576615	3591390	0	2	225,298,	0,14477,
chr1	3576615	3589879	TCONS_00002111	0	+	3576615	3589879	0	3	225,45,17,	0,13109,13247,
chr1	3576615	3601860	TCONS_00002112	0	+	3576615	3601860	0	4	225,294,51,37,	0,14477,20976,25208,
chr1	3589728	3591390	TCONS_00004100	0	+	3589728	3591390	0	2	41,298,	0,1364,
chr1	3590949	3601860	TCONS_00002114	0	+	3590949	3601860	0	4	17,294,51,37,	0,143,6642,10874,
chr1	3590969	3601860	TCONS_00002115	0	+	3590969	3601860	0	4	1,290,51,37,	0,127,6622,10854,
chr1	3680387	3705940	TCONS_00004101	0	+	3680387	3705940	0	29	202,196,102,195,201,186,147,212,120,262,268,144,250,21,230,155,102,178,638,176,236,297,556,272,408,114,268,131,903,	0,786,2314,2828,4728,6300,11047,11294,12285,13427,13977,15408,15850,16462,16605,17387,17780,18172,18530,19365,20928,21277,21728,22368,22741,23424,23745,24427,24650,
chr1	3685141	3705971	TCONS_00002118	0	+	3685141	3705971	0	25	175,186,147,212,120,262,268,144,250,21,230,155,102,180,636,176,236,297,556,272,408,114,268,131,934,	0,1546,6293,6540,7531,8673,9223,10654,11096,11708,11851,12633,13026,13418,13778,14611,16174,16523,16974,17614,17987,18670,18991,19673,19896,
chr1	3685141	3705971	TCONS_00002119	0	+	3685141	3705971	0	25	175,186,147,212,120,262,268,144,250,21,230,155,102,178,638,176,236,297,556,272,408,114,268,131,934,	0,1546,6293,6540,7531,8673,9223,10654,11096,11708,11851,12633,13026,13418,13776,14611,16174,16523,16974,17614,17987,18670,18991,19673,19896,
chr1	3707932	3711233	TCONS_00003015	0	-	3707932	3711233	0	4	439,368,293,126,	0,445,1258,3175,
chr1	3707958	3711228	TCONS_00000992	0	-	3707958	3711228	0	5	413,368,238,50,121,	0,419,1232,1475,3149,
chr1	3713967	3716730	TCONS_00000993	0	-	3713967	3716730	0	4	151,466,177,340,	0,163,850,2423,
chr1	3719414	3720553	TCONS_00002120	0	+	3719414	3720553	0	5	1,362,178,110,139,	0,90,530,783,1000,
chr1	3719504	3725234	TCONS_00000166	0	+	3719504	3725234	0	14	362,178,110,139,151,123,73,140,173,75,189,115,158,1353,	0,440,693,910,1160,2274,2504,2707,2945,3199,3354,3618,4104,4377,
chr1	3720664	3725235	TCONS_00002121	0	+	3720664	3725235	0	10	151,123,73,140,173,75,189,115,158,1354,	0,1114,1344,1547,1785,2039,2194,2458,2944,3217,
chr1	3724916	3726102	TCONS_00000994	0	-	3724916	3726102	0	4	343,145,87,127,	0,429,879,1059,
chr1	3726348	3728703	TCONS_00000167	0	+	3726348	3728703	0	6	188,99,21,126,167,349,	0,310,885,1091,1699,2006,
chr1	3729164	3732633	TCONS_00002122	0	+	3729164	3732633	0	8	207,251,538,97,79,58,173,42,	0,1120,1457,2106,2271,2453,2677,3427,
chr1	3729164	3732415	TCONS_00000168	0	+	3729164	3732415	0	7	207,251,538,97,79,58,574,	0,1120,1457,2106,2271,2453,2677,
chr1	3732727	3742284	TCONS_00000169	0	+	3732727	3742284	0	29	44,128,82,144,97,77,205,152,74,124,99,80,108,112,118,104,93,90,204,71,88,81,93,175,140,102,149,129,15,	0,2062,2272,2484,2724,2940,3149,3534,4032,4215,4611,4852,5093,5562,5805,6018,6446,6616,6824,7176,7377,7552,7725,7923,8215,8472,8651,9207,9542,
chr1	3732857	3742284	TCONS_00000170	0	+	3732857	3742284	0	29	47,128,82,144,97,77,205,152,74,124,99,80,108,112,118,104,93,90,204,71,88,81,93,175,140,102,149,129,15,	0,1932,2142,2354,2594,2810,3019,3404,3902,4085,4481,4722,4963,5432,5675,5888,6316,6486,6694,7046,7247,7422,7595,7793,8085,8342,8521,9077,9412,
chr1	3742418	3745435	TCONS_00002123	0	+	3742418	3745435	0	7	169,220,108,127,78,88,64,	0,688,1572,1767,2241,2859,2953,
chr1	3742495	3745324	TCONS_00000171	0	+	3742495	3745324	0	7	92,220,108,127,78,29,13,	0,611,1495,1690,2164,2782,2816,
chr1	3746099	3746491	TCONS_00002125	0	+	3746099	3746491	0	2	377,9,	0,383,
chr1	3746099	3746491	TCONS_00002124	0	+	3746099	3746491	0	2	377,8,	0,384,
chr1	3760005	3760210	TCONS_00001782	0	+	3760005	3760210	0	1	205,	0,
chr1	3760458	3809117	TCONS_00002127	0	+	3760458	3809117	0	4	27,93,117,448,	0,40963,45716,48211,
chr1	3801171	3809117	TCONS_00002128	0	+	3801171	3809117	0	4	34,93,117,448,	0,250,5003,7498,
chr1	3804713	3809060	TCONS_00000174	0	+	3804713	3809060	0	3	3,117,391,	0,1461,3956,
chr1	3810035	3810353	TCONS_00005427	0	+	3810035	3810353	0	1	318,	0,
chr1	3810947	3811328	TCONS_00005428	0	+	3810947	3811328	0	1	381,	0,
chr1	3842219	3849018	TCONS_00004773	0	-	3842219	3849018	0	10	209,189,152,131,145,358,88,117,137,806,	0,319,1535,1774,3141,4126,4490,4879,5264,5993,
chr1	3842352	3849018	TCONS_00003016	0	-	3842352	3849018	0	9	375,152,131,145,210,144,117,137,806,	0,1402,1641,3008,3993,4301,4746,5131,5860,
chr1	3842427	3849015	TCONS_00000995	0	-	3842427	3849015	0	10	1,189,152,131,145,210,144,117,137,803,	0,111,1327,1566,2933,3918,4226,4671,5056,5785,
chr1	3850258	3852831	TCONS_00004774	0	-	3850258	3852831	0	5	483,234,93,161,125,	0,1007,1490,2122,2448,
chr1	3856334	3861594	TCONS_00000175	0	+	3856334	3861594	0	5	122,172,173,163,684,	0,738,1053,4252,4576,
chr1	3879598	3903652	TCONS_00004775	0	-	3879598	3903652	0	11	153,69,244,132,130,233,180,201,180,83,16,	0,2449,3728,5723,6279,7398,7944,8487,10449,23842,24038,
chr1	3879598	3904554	TCONS_00004776	0	-	3879598	3904554	0	11	153,92,244,132,130,233,201,180,110,127,39,	0,2426,3728,5723,6279,7398,8487,10449,23842,24038,24917,
chr1	4019465	4038254	TCONS_00000176	0	+	4019465	4038254	0	3	157,239,96,	0,7117,18693,
chr1	4047781	4054388	TCONS_00000177	0	+	4047781	4054388	0	4	165,208,102,96,	0,1364,5289,6511,
chr1	4054444	4062599	TCONS_00000178	0	+	4054444	4062599	0	6	44,201,186,30,147,52,	0,1546,3252,3566,3688,8103,
chr1	4062653	4065237	TCONS_00000179	0	+	4062653	4065237	0	4	129,120,262,185,	0,1244,1455,2399,
chr1	4102521	4104686	TCONS_00002129	0	+	4102521	4104686	0	3	2,213,258,	0,1628,1907,
chr1	4104950	4105279	TCONS_00002130	0	+	4104950	4105279	0	1	329,	0,
chr1	4114516	4114935	TCONS_00003017	0	-	4114516	4114935	0	1	419,	0,
chr1	4115058	4115628	TCONS_00003018	0	-	4115058	4115628	0	1	570,	0,
chr1	4120568	4121900	TCONS_00003020	0	-	4120568	4121900	0	4	593,74,14,69,	0,1006,1085,1263,
chr1	4120568	4121900	TCONS_00003019	0	-	4120568	4121900	0	4	596,74,14,69,	0,1006,1085,1263,
chr1	4120584	4121900	TCONS_00000998	0	-	4120584	4121900	0	3	580,93,69,	0,990,1247,
chr1	4120584	4121900	TCONS_00000999	0	-	4120584	4121900	0	3	577,93,69,	0,990,1247,
chr1	4120999	4121900	TCONS_00004778	0	-	4120999	4121900	0	4	50,97,93,69,	0,65,575,832,
chr1	4121001	4121900	TCONS_00003021	0	-	4121001	4121900	0	5	48,97,74,14,69,	0,63,573,652,830,
chr1	4121968	4125003	TCONS_00001000	0	-	4121968	4125003	0	8	205,117,92,99,55,126,99,204,	0,845,1040,1350,1696,2122,2355,2831,
chr1	4121972	4125033	TCONS_00001001	0	-	4121972	4125033	0	8	201,117,92,99,55,126,99,40,	0,841,1036,1346,1692,2118,2351,3021,
chr1	4160340	4165426	TCONS_00002132	0	+	4160340	4165426	0	11	165,156,147,287,808,147,199,80,102,123,116,	0,1571,1921,2282,2598,3630,4074,4353,4569,4763,4970,
chr1	4160340	4163970	TCONS_00002131	0	+	4160340	4163970	0	6	165,156,147,257,808,34,	0,1571,1921,2282,2598,3596,
chr1	4160382	4165374	TCONS_00000180	0	+	4160382	4165374	0	11	123,156,147,1124,57,147,199,80,102,123,64,	0,1529,1879,2240,3438,3588,4032,4311,4527,4721,4928,
chr1	4160418	4165378	TCONS_00004107	0	+	4160418	4165378	0	11	87,156,147,136,1006,147,199,80,102,123,68,	0,1493,1843,2204,2453,3552,3996,4275,4491,4685,4892,
chr1	4160418	4165378	TCONS_00004106	0	+	4160418	4165378	0	11	87,156,147,287,939,147,199,80,102,123,68,	0,1493,1843,2204,2520,3552,3996,4275,4491,4685,4892,
chr1	4162921	4165426	TCONS_00002133	0	+	4162921	4165426	0	7	825,147,199,80,102,123,116,	0,1049,1493,1772,1988,2182,2389,
chr1	4163746	4165426	TCONS_00002134	0	+	4163746	4165426	0	7	131,147,199,80,102,123,116,	0,224,668,947,1163,1357,1564,
chr1	4164870	4165378	TCONS_00004108	0	+	4164870	4165378	0	3	141,123,68,	0,233,440,
chr1	4165650	4166065	TCONS_00003791	0	+	4165650	4166065	0	1	415,	0,
chr1	4167327	4176721	TCONS_00000181	0	+	4167327	4176721	0	23	4,42,60,117,82,81,80,107,38,143,71,89,65,103,125,123,90,159,162,77,118,141,167,	0,245,2542,2681,2881,3109,3808,4358,4922,5043,5271,5423,5732,6169,6474,7041,7429,7596,7836,8098,8272,8595,9227,
chr1	4167572	4177801	TCONS_00004110	0	+	4167572	4177801	0	23	42,60,117,82,81,80,107,38,143,71,89,65,103,125,123,90,159,162,77,118,141,122,23,	0,2297,2436,2636,2864,3563,4113,4677,4798,5026,5178,5487,5924,6229,6796,7184,7351,7591,7853,8027,8350,8982,10206,
chr1	4167572	4177279	TCONS_00004109	0	+	4167572	4177279	0	23	42,60,117,82,81,80,107,38,143,71,89,65,103,125,123,90,159,162,77,118,141,519,186,	0,2297,2436,2636,2864,3563,4113,4677,4798,5026,5178,5487,5924,6229,6796,7184,7351,7591,7853,8027,8350,8982,9521,
chr1	4167573	4177305	TCONS_00002135	0	+	4167573	4177305	0	26	41,60,117,82,81,80,107,38,143,71,89,65,103,125,123,90,159,162,77,118,141,252,260,108,73,3,	0,2296,2435,2635,2863,3562,4112,4676,4797,5025,5177,5486,5923,6228,6795,7183,7350,7590,7852,8026,8349,8981,9240,9520,9634,9729,
chr1	4167573	4177793	TCONS_00002136	0	+	4167573	4177793	0	23	41,60,117,82,81,80,67,38,143,71,89,65,103,125,123,90,159,162,77,118,141,122,15,	0,2296,2435,2635,2863,3562,4152,4676,4797,5025,5177,5486,5923,6228,6795,7183,7350,7590,7852,8026,8349,8981,10205,
chr1	4182138	4183279	TCONS_00004779	0	-	4182138	4183279	0	1	1141,	0,
chr1	4238995	4253866	TCONS_00002137	0	+	4238995	4253866	0	5	9,126,173,285,1,	0,59,12079,14567,14870,
chr1	4238995	4253871	TCONS_00004112	0	+	4238995	4253871	0	6	9,126,173,145,119,6,	0,59,12079,14567,14733,14870,
chr1	4253934	4254312	TCONS_00004113	0	+	4253934	4254312	0	3	1,356,1,	0,14,377,
chr1	4255379	4255852	TCONS_00004115	0	+	4255379	4255852	0	2	415,52,	0,421,
chr1	4255490	4255866	TCONS_00002140	0	+	4255490	4255866	0	3	304,11,47,	0,310,329,
chr1	4256089	4256372	TCONS_00002141	0	+	4256089	4256372	0	1	283,	0,
chr1	4279937	4280241	TCONS_00005432	0	+	4279937	4280241	0	1	304,	0,
chr1	4280850	4281097	TCONS_00003795	0	+	4280850	4281097	0	1	247,	0,
chr1	4281028	4286901	TCONS_00001003	0	-	4281028	4286901	0	19	270,112,128,85,120,24,236,104,55,111,136,110,112,182,117,115,102,159,6,	0,480,697,940,1098,2008,2505,2839,2950,3102,3384,3873,4253,4494,4926,5229,5423,5611,5867,
chr1	4281028	4290763	TCONS_00001004	0	-	4281028	4290763	0	25	270,112,128,85,120,236,104,55,111,136,110,112,182,117,115,102,174,244,98,90,114,39,92,80,45,	0,480,697,940,1098,2505,2839,2950,3102,3384,3873,4253,4494,4926,5229,5423,5611,5867,6218,6323,6517,6885,7446,9079,9690,
chr1	4281028	4291189	TCONS_00004781	0	-	4281028	4291189	0	26	270,112,128,85,120,24,236,104,55,111,136,110,112,182,117,115,102,174,244,37,42,90,114,39,92,46,	0,480,697,940,1098,2008,2505,2839,2950,3102,3384,3873,4253,4494,4926,5229,5423,5611,5867,6218,6274,6323,6517,6885,7446,10115,
chr1	4281028	4290896	TCONS_00004780	0	-	4281028	4290896	0	25	270,112,128,85,120,236,104,55,111,136,110,112,182,117,115,102,174,244,37,42,90,114,39,92,44,	0,480,697,940,1098,2505,2839,2950,3102,3384,3873,4253,4494,4926,5229,5423,5611,5867,6218,6274,6323,6517,6885,7446,9824,
chr1	4281028	4291170	TCONS_00001005	0	-	4281028	4291170	0	25	270,112,128,85,120,24,236,104,55,111,136,110,112,182,117,115,102,174,244,98,90,114,39,92,27,	0,480,697,940,1098,2008,2505,2839,2950,3102,3384,3873,4253,4494,4926,5229,5423,5611,5867,6218,6323,6517,6885,7446,10115,
chr1	4281176	4286901	TCONS_00003022	0	-	4281176	4286901	0	18	122,112,128,85,120,24,236,104,55,111,136,110,112,182,117,296,159,6,	0,332,549,792,950,1860,2357,2691,2802,2954,3236,3725,4105,4346,4778,5081,5463,5719,
chr1	4281176	4290900	TCONS_00003023	0	-	4281176	4290900	0	24	122,112,128,85,120,24,236,104,55,111,136,110,112,182,117,296,174,244,98,90,114,39,92,48,	0,332,549,792,950,1860,2357,2691,2802,2954,3236,3725,4105,4346,4778,5081,5463,5719,6070,6175,6369,6737,7298,9676,
chr1	4281176	4291165	TCONS_00003024	0	-	4281176	4291165	0	23	122,112,128,85,120,236,104,55,111,136,110,112,182,117,296,174,244,98,90,114,39,92,22,	0,332,549,792,950,2357,2691,2802,2954,3236,3725,4105,4346,4778,5081,5463,5719,6070,6175,6369,6737,7298,9967,
chr1	4281176	4291170	TCONS_00003025	0	-	4281176	4291170	0	24	122,112,128,85,120,24,236,104,55,111,136,110,112,182,117,296,174,244,98,90,114,39,87,27,	0,332,549,792,950,1860,2357,2691,2802,2954,3236,3725,4105,4346,4778,5081,5463,5719,6070,6175,6369,6737,7298,9967,
chr1	4296097	4297483	TCONS_00000183	0	+	4296097	4297483	0	3	197,110,48,	0,815,1338,
chr1	4297627	4298576	TCONS_00000184	0	+	4297627	4298576	0	3	51,182,455,	0,123,494,
chr1	4301169	4303145	TCONS_00000185	0	+	4301169	4303145	0	2	148,1315,	0,661,
chr1	4301189	4303144	TCONS_00004116	0	+	4301189	4303144	0	4	128,100,83,1120,	0,641,747,835,
chr1	4303393	4304741	TCONS_00003026	0	-	4303393	4304741	0	7	97,112,68,134,98,153,163,	0,104,299,455,664,830,1185,
chr1	4303397	4304733	TCONS_00004782	0	-	4303397	4304733	0	7	212,68,134,98,153,42,34,	0,295,451,660,826,1181,1302,
chr1	4303405	4304739	TCONS_00001006	0	-	4303405	4304739	0	8	85,36,69,68,134,98,153,161,	0,92,135,287,443,652,818,1173,
chr1	4305149	4311555	TCONS_00000186	0	+	4305149	4311555	0	19	872,116,104,70,74,162,90,83,68,119,193,105,111,86,108,114,359,153,657,	0,1500,1693,1874,2352,2502,2745,2918,3074,3222,3468,3739,3918,4121,4296,4493,4706,5138,5749,
chr1	4305291	4311242	TCONS_00002143	0	+	4305291	4311242	0	20	730,116,104,70,74,162,90,83,68,119,193,105,111,86,108,114,106,173,153,344,	0,1358,1551,1732,2210,2360,2603,2776,2932,3080,3326,3597,3776,3979,4154,4351,4564,4750,4996,5607,
chr1	4311624	4312091	TCONS_00001786	0	+	4311624	4312091	0	1	467,	0,
chr1	4312578	4313731	TCONS_00000187	0	+	4312578	4313731	0	2	100,115,	0,1038,
chr1	4314380	4315602	TCONS_00000188	0	+	4314380	4315602	0	4	115,55,171,394,	0,243,378,828,
chr1	4314384	4317844	TCONS_00000189	0	+	4314384	4317844	0	4	111,55,171,46,	0,239,374,3414,
chr1	4324570	4329651	TCONS_00002145	0	+	4324570	4329651	0	9	196,143,63,66,89,72,307,761,52,	0,1218,1831,3124,3268,3499,3687,4088,5029,
chr1	4324570	4329651	TCONS_00002146	0	+	4324570	4329651	0	10	196,143,63,90,66,89,72,307,809,144,	0,1218,1831,2369,3124,3268,3499,3687,4088,4937,
chr1	4324579	4330023	TCONS_00000191	0	+	4324579	4330023	0	12	187,143,63,90,66,89,72,40,105,492,312,516,	0,1209,1822,2360,3115,3259,3490,3678,3880,4079,4576,4928,
chr1	4329085	4332570	TCONS_00001007	0	-	4329085	4332570	0	4	953,1187,562,83,	0,1004,2197,3402,
chr1	4329983	4332535	TCONS_00003027	0	-	4329983	4332535	0	3	683,1157,48,	0,704,2504,
chr1	4330086	4332525	TCONS_00004783	0	-	4330086	4332525	0	4	580,410,562,38,	0,601,1196,2401,
chr1	4333057	4335305	TCONS_00000192	0	+	4333057	4335305	0	9	516,81,62,87,43,191,150,296,68,	0,677,859,1004,1220,1339,1635,1874,2180,
chr1	4333058	4335564	TCONS_00002147	0	+	4333058	4335564	0	8	515,81,62,87,43,191,150,633,	0,676,858,1003,1219,1338,1634,1873,
chr1	4335044	4336223	TCONS_00001008	0	-	4335044	4336223	0	3	495,90,197,	0,788,982,
chr1	4336642	4339054	TCONS_00002148	0	+	4336642	4339054	0	10	205,107,107,99,111,44,189,158,304,138,	0,444,633,831,1065,1281,1417,1677,1899,2274,
chr1	4336643	4339079	TCONS_00000193	0	+	4336643	4339079	0	11	204,107,107,99,111,44,189,158,304,107,49,	0,443,632,830,1064,1280,1416,1676,1898,2273,2387,
chr1	4339844	4341013	TCONS_00002149	0	+	4339844	4341013	0	3	69,104,205,	0,347,964,
chr1	4339860	4341012	TCONS_00000194	0	+	4339860	4341012	0	4	53,104,136,63,	0,331,948,1089,
chr1	4341584	4341987	TCONS_00003028	0	-	4341584	4341987	0	1	403,	0,
chr1	4342469	4345316	TCONS_00003030	0	-	4342469	4345316	0	7	755,162,79,137,90,184,83,	0,959,1197,1380,1600,2510,2764,
chr1	4342469	4345316	TCONS_00003029	0	-	4342469	4345316	0	7	755,162,82,137,90,184,83,	0,959,1197,1380,1600,2510,2764,
chr1	4345531	4353276	TCONS_00000195	0	+	4345531	4353276	0	13	104,115,196,187,102,60,97,169,133,191,53,46,930,	0,1676,2483,2928,3908,4015,4345,4630,4903,5121,5843,6155,6815,
chr1	4345589	4353290	TCONS_00002151	0	+	4345589	4353290	0	11	46,115,196,187,102,60,97,169,133,191,944,	0,1618,2425,2870,3850,3957,4287,4572,4845,5063,6757,
chr1	4345589	4353290	TCONS_00002152	0	+	4345589	4353290	0	12	46,115,196,187,102,60,97,169,133,191,46,944,	0,1618,2425,2870,3850,3957,4287,4572,4845,5063,6097,6757,
chr1	4345589	4353286	TCONS_00004121	0	+	4345589	4353286	0	12	46,115,196,187,102,60,97,169,133,191,53,940,	0,1618,2425,2870,3850,3957,4287,4572,4845,5063,5785,6757,
chr1	4353782	4354028	TCONS_00004122	0	+	4353782	4354028	0	1	246,	0,
chr1	4354140	4354405	TCONS_00004123	0	+	4354140	4354405	0	1	265,	0,
chr1	4355472	4356945	TCONS_00000197	0	+	4355472	4356945	0	3	409,131,441,	0,737,1032,
chr1	4355472	4358910	TCONS_00000198	0	+	4355472	4358910	0	4	409,131,106,1885,	0,737,1032,1553,
chr1	4355518	4358898	TCONS_00002154	0	+	4355518	4358898	0	5	363,131,106,79,1788,	0,691,986,1507,1592,
chr1	4357023	4358894	TCONS_00004124	0	+	4357023	4358894	0	1	1871,	0,
chr1	4359041	4361967	TCONS_00001012	0	-	4359041	4361967	0	6	933,89,91,26,81,161,	0,1011,1184,1396,1529,2765,
chr1	4359044	4361970	TCONS_00003031	0	-	4359044	4361970	0	7	565,360,89,91,26,81,164,	0,570,1008,1181,1393,1526,2762,
chr1	4380682	4388268	TCONS_00002157	0	+	4380682	4388268	0	12	204,175,105,162,85,193,348,515,86,5,918,290,	0,3112,3450,3641,3921,4679,4952,5749,6272,6363,6373,7296,
chr1	4380720	4384688	TCONS_00004126	0	+	4380720	4384688	0	6	4,155,175,105,162,85,	0,11,3074,3412,3603,3883,
chr1	4380720	4384688	TCONS_00004125	0	+	4380720	4384688	0	6	4,155,175,99,162,85,	0,11,3074,3418,3603,3883,
chr1	4385361	4388278	TCONS_00004127	0	+	4385361	4388278	0	8	193,348,431,69,1,86,5,1223,	0,273,1070,1509,1584,1593,1684,1694,
chr1	4388348	4388628	TCONS_00003797	0	+	4388348	4388628	0	1	280,	0,
chr1	4392502	4396476	TCONS_00001013	0	-	4392502	4396476	0	3	199,92,137,	0,3412,3837,
chr1	4491509	4534033	TCONS_00002158	0	+	4491509	4534033	0	5	2138,346,59,173,49,	0,4066,26029,27488,42475,
chr1	4491509	4535090	TCONS_00004128	0	+	4491509	4535090	0	6	2138,328,59,173,623,476,	0,4084,26029,27488,42475,43105,
chr1	4533752	4535456	TCONS_00004784	0	-	4533752	4535456	0	1	1704,	0,
chr1	4535409	4535931	TCONS_00002160	0	+	4535409	4535931	0	1	522,	0,
chr1	4623330	4707119	TCONS_00004786	0	-	4623330	4707119	0	7	46,66,93,136,166,125,30,	0,28066,28395,40795,47764,69147,83759,
chr1	4623330	4696976	TCONS_00004785	0	-	4623330	4696976	0	6	46,93,136,166,125,1,	0,28395,40795,47764,69147,73645,
chr1	4711919	4785893	TCONS_00004787	0	-	4711919	4785893	0	10	96,95,102,115,105,65,119,117,113,32,	0,10873,13434,56651,64182,65321,65861,69242,72773,73942,
chr1	4767409	4785885	TCONS_00001016	0	-	4767409	4785885	0	8	39,115,105,65,119,117,113,24,	0,1161,8692,9831,10371,13752,17283,18452,
chr1	4770549	4785893	TCONS_00004788	0	-	4770549	4785893	0	7	54,105,65,119,117,113,32,	0,5552,6691,7231,10612,14143,15312,
chr1	4770549	4802094	TCONS_00003035	0	-	4770549	4802094	0	11	54,105,65,119,117,113,109,137,70,75,137,	0,5552,6691,7231,10612,14143,18505,21293,22078,22244,31408,
chr1	4789044	4875172	TCONS_00004789	0	-	4789044	4875172	0	10	119,137,70,75,140,21,105,177,33,48,	0,2798,3583,3749,12913,67174,73040,76496,77682,86080,
chr1	4789044	4875172	TCONS_00004790	0	-	4789044	4875172	0	9	119,137,70,75,140,105,177,33,48,	0,2798,3583,3749,12913,73040,76496,77682,86080,
chr1	4853990	4875170	TCONS_00003036	0	-	4853990	4875170	0	6	39,21,105,177,33,46,	0,2228,8094,11550,12736,21134,
chr1	4859871	4860647	TCONS_00001019	0	-	4859871	4860647	0	1	776,	0,
chr1	4862142	4875172	TCONS_00001020	0	-	4862142	4875172	0	3	47,177,48,	0,3398,12982,
chr1	4912447	4927366	TCONS_00004130	0	+	4912447	4927366	0	9	47,131,68,224,138,215,150,340,110,	0,7291,7808,8602,10749,11002,13229,14464,14809,
chr1	4936910	4940051	TCONS_00004131	0	+	4936910	4940051	0	7	239,175,175,92,162,198,376,	0,1223,1795,2038,2273,2499,2765,
chr1	4940013	4941786	TCONS_00001022	0	-	4940013	4941786	0	4	184,122,248,51,	0,648,845,1722,
chr1	4940013	4941786	TCONS_00001021	0	-	4940013	4941786	0	4	183,123,248,51,	0,647,845,1722,
chr1	4945383	4945902	TCONS_00004132	0	+	4945383	4945902	0	3	126,62,182,	0,196,337,
chr1	4946044	4947624	TCONS_00004133	0	+	4946044	4947624	0	7	60,55,80,128,72,172,212,	0,155,317,647,876,1034,1368,
chr1	4947739	4948955	TCONS_00004134	0	+	4947739	4948955	0	3	37,346,620,	0,143,596,
chr1	4949181	4950401	TCONS_00000202	0	+	4949181	4950401	0	2	197,487,	0,733,
chr1	4950448	4952719	TCONS_00001024	0	-	4950448	4952719	0	6	518,541,161,91,57,347,	0,529,1135,1442,1683,1924,
chr1	4950448	4952834	TCONS_00001025	0	-	4950448	4952834	0	7	518,541,161,91,57,256,45,	0,529,1135,1442,1683,1924,2341,
chr1	4950527	4952820	TCONS_00003038	0	-	4950527	4952820	0	6	991,161,91,57,256,31,	0,1056,1363,1604,1845,2262,
chr1	4950537	4952717	TCONS_00003037	0	-	4950537	4952717	0	5	981,161,91,57,345,	0,1046,1353,1594,1835,
chr1	4953690	4955755	TCONS_00000203	0	+	4953690	4955755	0	3	230,335,1260,	0,385,805,
chr1	4956085	4970870	TCONS_00003041	0	-	4956085	4970870	0	44	99,82,171,40,171,218,81,212,142,366,150,136,110,202,162,164,72,180,137,102,111,121,145,228,132,164,144,119,145,329,230,127,132,137,100,147,273,111,73,97,160,192,105,151,	0,193,347,557,679,1077,1451,1697,2002,2221,2681,2992,3213,3605,3942,4192,4460,5164,5511,5811,6034,6282,6534,6778,7117,7378,7624,8254,9022,9415,9842,10221,10542,10810,11026,11247,11491,11996,12203,12282,12795,13635,13905,14634,
chr1	4956085	4970870	TCONS_00003040	0	-	4956085	4970870	0	43	99,82,207,181,218,81,212,142,366,150,136,110,202,162,164,72,180,137,102,111,121,145,228,132,164,144,119,145,329,230,127,132,137,100,147,273,111,73,97,160,192,105,151,	0,193,347,669,1077,1451,1697,2002,2221,2681,2992,3213,3605,3942,4192,4460,5164,5511,5811,6034,6282,6534,6778,7117,7378,7624,8254,9022,9415,9842,10221,10542,10810,11026,11247,11491,11996,12203,12282,12795,13635,13905,14634,
chr1	4956085	4970846	TCONS_00004793	0	-	4956085	4970846	0	46	99,82,108,78,181,218,81,203,142,366,150,136,110,202,162,164,72,180,137,102,111,121,145,228,132,164,144,119,145,54,113,60,230,127,132,137,100,147,273,111,73,97,160,192,105,127,	0,193,347,476,669,1077,1451,1706,2002,2221,2681,2992,3213,3605,3942,4192,4460,5164,5511,5811,6034,6282,6534,6778,7117,7378,7624,8254,9022,9415,9476,9684,9842,10221,10542,10810,11026,11247,11491,11996,12203,12282,12795,13635,13905,14634,
chr1	4956085	4970872	TCONS_00001026	0	-	4956085	4970872	0	46	99,82,76,46,40,171,218,75,212,142,366,150,136,110,202,162,164,72,180,137,102,111,121,145,228,132,164,144,119,145,54,113,60,230,127,132,137,100,147,273,111,176,160,192,105,153,	0,193,347,472,557,679,1077,1451,1697,2002,2221,2681,2992,3213,3605,3942,4192,4460,5164,5511,5811,6034,6282,6534,6778,7117,7378,7624,8254,9022,9415,9476,9684,9842,10221,10542,10810,11026,11247,11491,11996,12203,12795,13635,13905,14634,
chr1	4956085	4970872	TCONS_00001027	0	-	4956085	4970872	0	44	99,82,250,18,132,218,75,212,142,366,150,136,110,202,162,164,72,180,137,102,111,121,145,228,132,164,144,119,145,174,60,230,127,132,137,100,147,273,111,176,160,192,105,153,	0,193,347,691,718,1077,1451,1697,2002,2221,2681,2992,3213,3605,3942,4192,4460,5164,5511,5811,6034,6282,6534,6778,7117,7378,7624,8254,9022,9415,9684,9842,10221,10542,10810,11026,11247,11491,11996,12203,12795,13635,13905,14634,
chr1	4956085	4970846	TCONS_00004792	0	-	4956085	4970846	0	46	99,82,108,105,181,218,81,203,142,366,150,136,110,202,162,164,72,180,137,102,111,121,145,228,132,164,144,119,145,54,113,60,230,127,132,137,100,147,273,111,73,97,160,192,105,127,	0,193,347,476,669,1077,1451,1706,2002,2221,2681,2992,3213,3605,3942,4192,4460,5164,5511,5811,6034,6282,6534,6778,7117,7378,7624,8254,9022,9415,9476,9684,9842,10221,10542,10810,11026,11247,11491,11996,12203,12282,12795,13635,13905,14634,
chr1	4956085	4970872	TCONS_00001028	0	-	4956085	4970872	0	44	99,82,234,181,218,75,212,142,366,150,136,110,202,162,164,72,180,137,102,111,121,145,228,132,164,144,119,145,53,114,60,230,127,132,137,100,147,273,111,176,160,192,105,153,	0,193,347,669,1077,1451,1697,2002,2221,2681,2992,3213,3605,3942,4192,4460,5164,5511,5811,6034,6282,6534,6778,7117,7378,7624,8254,9022,9415,9475,9684,9842,10221,10542,10810,11026,11247,11491,11996,12203,12795,13635,13905,14634,
chr1	4956085	4970870	TCONS_00003039	0	-	4956085	4970870	0	43	99,82,234,181,218,81,212,142,366,150,136,110,202,162,164,72,180,137,102,111,121,145,228,132,164,144,119,145,329,230,127,132,137,100,147,273,111,73,97,160,192,105,151,	0,193,347,669,1077,1451,1697,2002,2221,2681,2992,3213,3605,3942,4192,4460,5164,5511,5811,6034,6282,6534,6778,7117,7378,7624,8254,9022,9415,9842,10221,10542,10810,11026,11247,11491,11996,12203,12282,12795,13635,13905,14634,
chr1	4971691	4988729	TCONS_00004794	0	-	4971691	4988729	0	31	41,83,234,165,114,79,160,193,90,187,129,130,147,185,112,126,204,73,125,72,351,108,149,148,174,234,148,156,169,13,68,	0,119,336,1085,1471,1663,2393,2639,3151,3399,3683,5571,6559,6957,7239,7526,7749,8100,8249,8519,8665,9194,9413,10558,11256,11825,12517,14595,15108,15284,16970,
chr1	4971691	4988729	TCONS_00004795	0	-	4971691	4988729	0	32	41,83,234,165,114,79,160,193,90,187,129,154,130,147,185,112,126,204,73,125,72,351,108,149,148,174,234,148,156,169,13,68,	0,119,336,1085,1471,1663,2393,2639,3151,3399,3683,5192,5571,6559,6957,7239,7526,7749,8100,8249,8519,8665,9194,9413,10558,11256,11825,12517,14595,15108,15284,16970,
chr1	4972149	4988729	TCONS_00001030	0	-	4972149	4988729	0	30	112,165,114,79,160,182,6,90,187,129,154,130,147,185,112,126,204,73,125,72,351,108,149,148,174,234,148,156,189,68,	0,627,1013,1205,1935,2181,2368,2693,2941,3225,4734,5113,6101,6499,6781,7068,7291,7642,7791,8061,8207,8736,8955,10100,10798,11367,12059,14137,14650,16512,
chr1	4993154	5003719	TCONS_00004796	0	-	4993154	5003719	0	8	156,86,106,57,141,188,115,8,	0,2931,3798,4666,7090,8123,10264,10557,
chr1	4993154	5003848	TCONS_00003044	0	-	4993154	5003848	0	8	156,86,106,57,141,188,115,2,	0,2931,3798,4666,7090,8123,10264,10692,
chr1	4999842	5003848	TCONS_00003045	0	-	4999842	5003848	0	5	2,141,188,115,2,	0,402,1435,3576,4004,
chr1	5001467	5076830	TCONS_00003046	0	-	5001467	5076830	0	7	4,234,207,157,132,147,28,	0,17178,20736,26631,39643,56547,75335,
chr1	5001467	5085455	TCONS_00003047	0	-	5001467	5085455	0	7	4,234,207,157,132,147,48,	0,17178,20736,26631,39643,56547,83940,
chr1	5018645	5101113	TCONS_00004800	0	-	5018645	5101113	0	9	234,207,157,132,147,90,105,116,45,	0,3558,9453,22465,39369,66762,74199,81034,82423,
chr1	5018645	5101110	TCONS_00004798	0	-	5018645	5101110	0	7	234,207,157,132,147,90,42,	0,3558,9453,22465,39369,66762,82423,
chr1	5018645	5101110	TCONS_00004799	0	-	5018645	5101110	0	8	234,207,157,132,147,90,105,42,	0,3558,9453,22465,39369,66762,74199,82423,
chr1	5018645	5076850	TCONS_00004797	0	-	5018645	5076850	0	6	234,207,157,132,147,48,	0,3558,9453,22465,39369,58157,
chr1	5058118	5101201	TCONS_00001034	0	-	5058118	5101201	0	5	43,90,105,116,133,	0,27289,34726,41561,42950,
chr1	5058118	5101201	TCONS_00001033	0	-	5058118	5101201	0	4	43,90,105,133,	0,27289,34726,42950,
chr1	5147735	5170479	TCONS_00003048	0	-	5147735	5170479	0	4	109,51,125,33,	0,203,330,22711,
chr1	5216620	5220258	TCONS_00003049	0	-	5216620	5220258	0	8	53,170,196,174,166,107,265,74,	0,247,1374,2088,2382,2632,2855,3564,
chr1	5220402	5223379	TCONS_00003050	0	-	5220402	5223379	0	10	114,114,128,85,210,124,82,220,44,33,	0,635,846,1081,1811,2108,2327,2485,2804,2944,
chr1	5237991	5240001	TCONS_00001035	0	-	5237991	5240001	0	3	76,135,42,	0,1482,1968,
chr1	5238024	5241084	TCONS_00004802	0	-	5238024	5241084	0	4	43,135,110,340,	0,1449,1935,2720,
chr1	5240065	5242608	TCONS_00001036	0	-	5240065	5242608	0	4	4,346,81,203,	0,679,2154,2340,
chr1	5274501	5278667	TCONS_00001037	0	-	5274501	5278667	0	14	404,71,95,57,107,71,63,42,58,70,122,140,109,112,	0,613,1167,1337,1537,1752,2105,2301,2348,2568,2716,3202,3527,4054,
chr1	5274506	5278651	TCONS_00003051	0	-	5274506	5278651	0	13	399,71,95,57,107,71,63,105,70,122,140,109,96,	0,608,1162,1332,1532,1747,2100,2296,2563,2711,3197,3522,4049,
chr1	5280217	5281296	TCONS_00001038	0	-	5280217	5281296	0	4	70,118,86,28,	0,307,876,1051,
chr1	5280217	5285318	TCONS_00001039	0	-	5280217	5285318	0	14	70,118,86,116,91,66,57,54,26,55,27,78,69,103,	0,307,876,1120,1351,1526,1773,1942,2146,2253,2386,2495,2980,4998,
chr1	5286842	5293048	TCONS_00001040	0	-	5286842	5293048	0	7	31,96,161,568,261,209,434,	0,3160,3264,3966,4611,4926,5772,
chr1	5288390	5288674	TCONS_00001041	0	-	5288390	5288674	0	1	284,	0,
chr1	5290920	5291153	TCONS_00003052	0	-	5290920	5291153	0	2	73,151,	0,82,
chr1	5294880	5297755	TCONS_00001043	0	-	5294880	5297755	0	7	206,125,241,27,92,579,49,	0,236,616,983,1093,1650,2826,
chr1	5295009	5297737	TCONS_00003055	0	-	5295009	5297737	0	8	77,125,241,92,89,341,80,31,	0,107,487,964,1521,1640,2020,2697,
chr1	5295009	5297737	TCONS_00003054	0	-	5295009	5297737	0	9	77,125,241,27,92,89,341,80,31,	0,107,487,854,964,1521,1640,2020,2697,
chr1	5299570	5303017	TCONS_00004135	0	+	5299570	5303017	0	4	539,182,56,1382,	0,1815,2003,2065,
chr1	5299584	5303013	TCONS_00002166	0	+	5299584	5303013	0	3	525,1016,598,	0,1801,2831,
chr1	5305520	5320447	TCONS_00003056	0	-	5305520	5320447	0	9	259,92,93,89,108,57,62,79,38,	0,1993,2941,3358,9874,10339,10625,11965,14889,
chr1	5305545	5365952	TCONS_00001044	0	-	5305545	5365952	0	36	234,92,93,89,108,57,62,79,123,75,111,184,173,65,139,140,85,70,50,83,106,73,89,78,128,166,112,128,70,74,41,46,99,100,115,62,	0,1968,2916,3333,9849,10314,10600,11940,14864,16268,20443,21647,22636,26068,28910,30379,30901,31203,31529,32463,33793,35792,38764,38933,39855,42630,42913,43336,43548,44678,46186,46322,49108,50083,51887,60345,
chr1	5320447	5365928	TCONS_00003057	0	-	5320447	5365928	0	27	85,75,111,184,173,65,139,140,85,70,50,83,106,73,89,78,128,166,115,128,70,74,41,46,99,115,38,	0,1366,5541,6745,7734,11166,14008,15477,15999,16301,16627,17561,18891,20890,23862,24031,24953,27728,28011,28434,28646,29776,31284,31420,34206,36985,45443,
chr1	5374715	5375091	TCONS_00003799	0	+	5374715	5375091	0	1	376,	0,
chr1	5375453	5380817	TCONS_00001045	0	-	5375453	5380817	0	18	50,114,130,166,109,72,40,136,164,68,59,83,93,100,48,195,150,91,	0,122,379,596,1016,1379,1530,1644,2016,2710,3340,3657,3829,4098,4342,4513,4820,5273,
chr1	5380957	5384591	TCONS_00003059	0	-	5380957	5384591	0	14	280,134,132,112,255,100,55,148,70,89,27,161,104,20,	0,431,657,879,1133,1486,1665,1804,2057,2660,2831,3336,3502,3614,
chr1	5381080	5384891	TCONS_00004803	0	-	5381080	5384891	0	12	157,134,132,112,255,234,148,70,89,27,172,37,	0,308,534,756,1010,1363,1681,1934,2537,2708,3213,3774,
chr1	5381086	5384978	TCONS_00001046	0	-	5381086	5384978	0	13	151,134,132,112,255,100,55,148,70,89,27,172,124,	0,302,528,750,1004,1357,1536,1675,1928,2531,2702,3207,3768,
chr1	5385916	5386217	TCONS_00003800	0	+	5385916	5386217	0	1	301,	0,
chr1	5387924	5388380	TCONS_00003801	0	+	5387924	5388380	0	1	456,	0,
chr1	5424887	5425988	TCONS_00004806	0	-	5424887	5425988	0	1	1101,	0,
chr1	5425077	5425996	TCONS_00003061	0	-	5425077	5425996	0	2	910,2,	0,917,
chr1	5517964	5536006	TCONS_00001048	0	-	5517964	5536006	0	7	93,78,104,130,89,97,220,	0,2491,2649,10908,12420,14951,17822,
chr1	5530268	5536002	TCONS_00003063	0	-	5530268	5536002	0	3	205,97,216,	0,2647,5518,
chr1	5532012	5536002	TCONS_00003064	0	-	5532012	5536002	0	3	92,97,216,	0,903,3774,
chr1	5539885	5541299	TCONS_00004807	0	-	5539885	5541299	0	2	438,397,	0,1017,
chr1	5546142	5547962	TCONS_00003066	0	-	5546142	5547962	0	4	810,72,130,26,	0,1100,1424,1794,
chr1	5546142	5547962	TCONS_00003067	0	-	5546142	5547962	0	4	759,72,130,26,	0,1100,1424,1794,
chr1	5546146	5548541	TCONS_00004808	0	-	5546146	5548541	0	8	755,72,28,96,145,44,79,40,	0,1096,1420,1454,1790,2036,2202,2355,
chr1	5548033	5549885	TCONS_00001050	0	-	5548033	5549885	0	11	48,44,79,44,109,71,145,38,70,59,73,	0,149,315,468,626,838,1009,1344,1478,1634,1779,
chr1	5549944	5550878	TCONS_00001051	0	-	5549944	5550878	0	7	45,49,44,90,115,56,84,	0,137,266,379,545,729,850,
chr1	5552375	5556010	TCONS_00001052	0	-	5552375	5556010	0	11	136,160,127,97,149,150,477,46,144,125,191,	0,263,570,1014,1284,1536,1857,2605,2856,3078,3444,
chr1	5556503	5559172	TCONS_00001053	0	-	5556503	5559172	0	9	374,175,149,139,189,46,82,39,69,	0,516,787,1032,1312,1590,1719,1899,2600,
chr1	5556520	5559156	TCONS_00003068	0	-	5556520	5559156	0	8	357,420,139,189,46,82,39,53,	0,499,1015,1295,1573,1702,1882,2583,
chr1	5559710	5559975	TCONS_00005438	0	+	5559710	5559975	0	1	265,	0,
chr1	5560041	5561925	TCONS_00001054	0	-	5560041	5561925	0	5	82,506,294,76,104,	0,161,730,1582,1780,
chr1	5560202	5561928	TCONS_00003071	0	-	5560202	5561928	0	3	863,76,107,	0,1421,1619,
chr1	5562195	5565488	TCONS_00000206	0	+	5562195	5565488	0	10	62,126,132,89,63,48,115,93,101,459,	0,682,893,1167,1559,1709,1896,2213,2532,2834,
chr1	5566023	5567475	TCONS_00003073	0	-	5566023	5567475	0	3	698,161,198,	0,1022,1254,
chr1	5566023	5566359	TCONS_00003072	0	-	5566023	5566359	0	2	155,136,	0,200,
chr1	5566027	5566327	TCONS_00004811	0	-	5566027	5566327	0	3	156,99,3,	0,171,297,
chr1	5566027	5567460	TCONS_00004812	0	-	5566027	5567460	0	4	694,161,45,47,	0,1018,1250,1386,
chr1	5566911	5567475	TCONS_00003074	0	-	5566911	5567475	0	3	18,161,198,	0,134,366,
chr1	5568858	5575176	TCONS_00004813	0	-	5568858	5575176	0	17	242,110,169,265,213,84,132,115,150,139,181,125,165,80,64,13,1,	0,472,1390,1633,1987,2422,2588,2792,2980,3225,3449,3697,3887,4481,6150,6296,6317,
chr1	5568872	5575246	TCONS_00001055	0	-	5568872	5575246	0	15	228,110,169,265,213,84,132,115,150,139,181,125,165,80,238,	0,458,1376,1619,1973,2408,2574,2778,2966,3211,3435,3683,3873,4467,6136,
chr1	5575582	5577320	TCONS_00001056	0	-	5575582	5577320	0	7	371,67,105,148,185,123,6,	0,459,632,873,1100,1471,1732,
chr1	5577655	5578281	TCONS_00001057	0	-	5577655	5578281	0	3	46,134,73,	0,339,553,
chr1	5578332	5579625	TCONS_00001058	0	-	5578332	5579625	0	6	45,93,81,88,68,104,	0,147,483,723,903,1189,
chr1	5579677	5581197	TCONS_00001059	0	-	5579677	5581197	0	8	45,93,93,104,103,97,108,45,	0,140,358,546,721,917,1091,1475,
chr1	5581859	5582277	TCONS_00001060	0	-	5581859	5582277	0	3	46,152,49,	0,123,369,
chr1	5581860	5584327	TCONS_00003076	0	-	5581860	5584327	0	9	45,152,34,84,77,97,210,115,146,	0,122,368,489,713,1012,1678,2008,2321,
chr1	5583756	5591137	TCONS_00004137	0	+	5583756	5591137	0	13	2,152,159,135,176,81,166,131,147,137,173,41,1,	0,1799,3127,4430,5026,5281,5447,6138,6387,6790,7057,7330,7380,
chr1	5585186	5591135	TCONS_00000207	0	+	5585186	5591135	0	12	521,159,135,176,81,166,131,147,137,51,116,49,	0,1697,3000,3596,3851,4017,4708,4957,5360,5627,5684,5900,
chr1	5585262	5591137	TCONS_00004138	0	+	5585262	5591137	0	12	445,159,135,176,81,166,131,147,137,173,41,1,	0,1621,2924,3520,3775,3941,4632,4881,5284,5551,5824,5874,
chr1	5585274	5591132	TCONS_00002170	0	+	5585274	5591132	0	12	278,149,159,135,176,81,166,131,147,137,173,46,	0,284,1609,2912,3508,3763,3929,4620,4869,5272,5539,5812,
chr1	5585293	5591135	TCONS_00000208	0	+	5585293	5591135	0	13	1,330,159,135,176,81,166,131,147,137,51,116,49,	0,84,1590,2893,3489,3744,3910,4601,4850,5253,5520,5577,5793,
chr1	5592178	5592386	TCONS_00004816	0	-	5592178	5592386	0	1	208,	0,
chr1	5601100	5603763	TCONS_00002171	0	+	5601100	5603763	0	3	8,349,333,	0,1911,2330,
chr1	5604107	5607852	TCONS_00003077	0	-	5604107	5607852	0	7	43,90,108,59,546,297,45,	0,582,2337,2518,2661,3283,3700,
chr1	5611520	5611849	TCONS_00003078	0	-	5611520	5611849	0	2	36,165,	0,164,
chr1	5611997	5617858	TCONS_00003079	0	-	5611997	5617858	0	5	44,126,32,135,4,	0,5025,5276,5383,5857,
chr1	5616869	5617858	TCONS_00003082	0	-	5616869	5617858	0	4	331,32,135,4,	0,404,511,985,
chr1	5620280	5620862	TCONS_00003083	0	-	5620280	5620862	0	1	582,	0,
chr1	5623499	5646003	TCONS_00004817	0	-	5623499	5646003	0	19	249,206,158,143,155,131,241,138,94,140,98,125,81,83,72,72,72,69,2,	0,333,630,902,1137,7467,8730,9243,10063,11646,14321,15988,16826,16976,17154,19520,19938,20137,22502,
chr1	5649179	5681213	TCONS_00004819	0	-	5649179	5681213	0	12	11,144,75,151,164,144,72,72,98,164,72,63,	0,750,3127,4842,6882,7218,9307,10315,13434,14243,16874,31971,
chr1	5649179	5681213	TCONS_00004820	0	-	5649179	5681213	0	13	11,144,75,151,164,144,72,72,72,98,164,72,63,	0,750,3127,4842,6882,7218,9307,10315,10861,13434,14243,16874,31971,
chr1	5662615	5681221	TCONS_00001068	0	-	5662615	5681221	0	4	143,164,72,71,	0,807,3438,18535,
chr1	5745901	5762733	TCONS_00004821	0	-	5745901	5762733	0	3	72,72,158,	0,4585,16674,
chr1	5763813	5764246	TCONS_00004822	0	-	5763813	5764246	0	1	433,	0,
chr1	5828160	5832644	TCONS_00004140	0	+	5828160	5832644	0	8	48,155,127,170,181,42,87,353,	0,1844,2005,3430,3707,3990,4038,4131,
chr1	5828162	5832615	TCONS_00002172	0	+	5828162	5832615	0	6	46,288,170,181,391,68,	0,1842,3428,3705,3988,4385,
chr1	5828169	5832618	TCONS_00000210	0	+	5828169	5832618	0	7	39,288,170,181,42,343,71,	0,1835,3421,3698,3981,4029,4378,
chr1	5839268	5843279	TCONS_00003085	0	-	5839268	5843279	0	13	262,70,55,43,61,53,60,59,57,75,62,117,15,	0,330,1004,1155,1832,2169,2623,2760,2909,3069,3232,3601,3996,
chr1	5843701	5844885	TCONS_00004824	0	-	5843701	5844885	0	4	174,164,82,3,	0,239,520,1181,
chr1	5843760	5861102	TCONS_00004142	0	+	5843760	5861102	0	5	41,116,82,98,39,	0,228,461,1122,17303,
chr1	5843760	5850828	TCONS_00004141	0	+	5843760	5850828	0	5	41,116,82,98,51,	0,228,461,1122,7017,
chr1	5843957	5844311	TCONS_00001071	0	-	5843957	5844311	0	2	131,93,	0,261,
chr1	5848505	5848956	TCONS_00003089	0	-	5848505	5848956	0	2	182,187,	0,264,
chr1	5861505	5861706	TCONS_00001794	0	+	5861505	5861706	0	1	201,	0,
chr1	5861800	5862224	TCONS_00001795	0	+	5861800	5862224	0	1	424,	0,
chr1	5862925	5865290	TCONS_00001072	0	-	5862925	5865290	0	6	196,115,128,131,90,109,	0,493,849,1272,1538,2256,
chr1	5863267	5865290	TCONS_00001073	0	-	5863267	5865290	0	6	39,115,128,131,90,109,	0,151,507,930,1196,1914,
chr1	5879792	5882620	TCONS_00002173	0	+	5879792	5882620	0	9	105,74,206,123,77,109,134,196,843,	0,111,259,541,797,1019,1458,1706,1985,
chr1	5879792	5882621	TCONS_00000213	0	+	5879792	5882621	0	8	185,206,123,77,109,134,196,844,	0,259,541,797,1019,1458,1706,1985,
chr1	5883302	5885000	TCONS_00000214	0	+	5883302	5885000	0	2	1338,355,	0,1343,
chr1	5883325	5884998	TCONS_00004144	0	+	5883325	5884998	0	3	896,412,353,	0,903,1320,
chr1	5883325	5888132	TCONS_00004145	0	+	5883325	5888132	0	2	758,205,	0,4602,
chr1	5883325	5884998	TCONS_00004143	0	+	5883325	5884998	0	3	815,364,353,	0,951,1320,
chr1	5887134	5888616	TCONS_00000215	0	+	5887134	5888616	0	2	793,515,	0,967,
chr1	5888048	5888616	TCONS_00000216	0	+	5888048	5888616	0	1	568,	0,
chr1	5889284	5893503	TCONS_00000217	0	+	5889284	5893503	0	15	79,159,107,122,163,110,117,150,118,198,102,129,141,144,75,	0,872,1100,1281,1712,1980,2170,2357,2577,2800,3066,3241,3701,3908,4144,
chr1	5889661	5893503	TCONS_00000218	0	+	5889661	5893503	0	15	50,159,107,122,163,110,117,150,118,198,102,129,141,144,75,	0,495,723,904,1335,1603,1793,1980,2200,2423,2689,2864,3324,3531,3767,
chr1	5889662	5892970	TCONS_00002174	0	+	5889662	5892970	0	13	49,159,107,122,163,110,117,150,118,198,102,129,24,	0,494,722,903,1334,1602,1792,1979,2199,2422,2688,2863,3284,
chr1	5894232	5894495	TCONS_00001798	0	+	5894232	5894495	0	1	263,	0,
chr1	5894964	5895340	TCONS_00005444	0	+	5894964	5895340	0	1	376,	0,
chr1	5896461	5897126	TCONS_00004826	0	-	5896461	5897126	0	6	102,71,159,102,58,2,	0,109,185,409,585,663,
chr1	5896560	5899650	TCONS_00003091	0	-	5896560	5899650	0	12	3,71,159,102,45,203,96,84,212,82,142,48,	0,10,86,310,486,672,970,1138,1363,2633,2801,3042,
chr1	5896560	5899650	TCONS_00003090	0	-	5896560	5899650	0	13	3,71,159,102,45,203,96,84,212,204,82,142,48,	0,10,86,310,486,672,970,1138,1363,1973,2633,2801,3042,
chr1	5896560	5896963	TCONS_00001074	0	-	5896560	5896963	0	3	3,235,93,	0,10,310,
chr1	5897238	5899723	TCONS_00004827	0	-	5897238	5899723	0	7	197,96,84,212,82,142,121,	0,292,460,685,1955,2123,2364,
chr1	5897238	5899723	TCONS_00004828	0	-	5897238	5899723	0	9	197,96,84,212,125,70,82,142,121,	0,292,460,685,1295,1429,1955,2123,2364,
chr1	5899782	5904169	TCONS_00004830	0	-	5899782	5904169	0	9	3,82,72,130,52,99,117,96,41,	0,12,604,987,1200,1427,2248,2694,4346,
chr1	5899782	5904169	TCONS_00004829	0	-	5899782	5904169	0	8	3,82,130,52,99,117,96,41,	0,12,987,1200,1427,2248,2694,4346,
chr1	6037058	6039213	TCONS_00004831	0	-	6037058	6039213	0	2	1,1650,	0,505,
chr1	6037560	6039213	TCONS_00003096	0	-	6037560	6039213	0	2	842,618,	0,1035,
chr1	6037560	6039213	TCONS_00003095	0	-	6037560	6039213	0	1	1653,	0,
chr1	6037560	6038972	TCONS_00003094	0	-	6037560	6038972	0	2	1264,49,	0,1363,
chr1	6663208	6663908	TCONS_00000219	0	+	6663208	6663908	0	1	700,	0,
chr1	6666361	6680503	TCONS_00000220	0	+	6666361	6680503	0	2	92,272,	0,13870,
chr1	6709139	6709417	TCONS_00004147	0	+	6709139	6709417	0	1	278,	0,
chr1	6734395	6734768	TCONS_00002180	0	+	6734395	6734768	0	1	373,	0,
chr1	6738743	6739055	TCONS_00004148	0	+	6738743	6739055	0	1	312,	0,
chr1	6747919	6748196	TCONS_00002181	0	+	6747919	6748196	0	1	277,	0,
chr1	6757662	6757980	TCONS_00004149	0	+	6757662	6757980	0	1	318,	0,
chr1	6767115	6768025	TCONS_00004150	0	+	6767115	6768025	0	1	910,	0,
chr1	6768104	6768504	TCONS_00004151	0	+	6768104	6768504	0	1	400,	0,
chr1	6770303	6771460	TCONS_00004152	0	+	6770303	6771460	0	1	1157,	0,
chr1	6776857	6777787	TCONS_00004153	0	+	6776857	6777787	0	1	930,	0,
chr1	6777844	6778145	TCONS_00004154	0	+	6777844	6778145	0	1	301,	0,
chr1	6780721	6780926	TCONS_00004155	0	+	6780721	6780926	0	1	205,	0,
chr1	6788522	6794672	TCONS_00000221	0	+	6788522	6794672	0	3	2464,59,4,	0,6032,6146,
chr1	6797372	6798961	TCONS_00004156	0	+	6797372	6798961	0	2	68,342,	0,1247,
chr1	6797374	6799005	TCONS_00000222	0	+	6797374	6799005	0	3	66,239,140,	0,1245,1491,
chr1	6800098	6801237	TCONS_00004157	0	+	6800098	6801237	0	2	225,907,	0,232,
chr1	6800187	6801210	TCONS_00002182	0	+	6800187	6801210	0	1	1023,	0,
chr1	6812016	6812361	TCONS_00001799	0	+	6812016	6812361	0	1	345,	0,
chr1	6813195	6855366	TCONS_00004834	0	-	6813195	6855366	0	13	215,44,90,133,165,125,130,240,102,95,96,115,350,	0,1163,5863,9048,9346,9723,9946,10565,11132,11554,11935,39870,41821,
chr1	6813195	6855366	TCONS_00001076	0	-	6813195	6855366	0	12	215,90,133,165,125,130,240,102,95,96,115,350,	0,5863,9048,9346,9723,9946,10565,11132,11554,11935,39870,41821,
chr1	6813266	6861952	TCONS_00003097	0	-	6813266	6861952	0	17	144,90,133,165,125,130,240,102,95,96,115,577,180,65,116,117,118,	0,5792,8977,9275,9652,9875,10494,11061,11483,11864,39799,41750,44174,45538,46700,47907,48568,
chr1	6855416	6861953	TCONS_00001077	0	-	6855416	6861953	0	6	177,180,65,116,117,119,	0,2024,3388,4550,5757,6418,
chr1	6862248	6863173	TCONS_00001078	0	-	6862248	6863173	0	5	68,106,140,64,87,	0,163,345,690,838,
chr1	6862248	6871928	TCONS_00003099	0	-	6862248	6871928	0	10	68,106,140,64,84,113,102,159,138,162,	0,163,345,690,838,1264,1738,2028,9091,9518,
chr1	6862248	6871928	TCONS_00003098	0	-	6862248	6871928	0	11	68,106,140,64,84,113,102,159,27,138,162,	0,163,345,690,838,1264,1738,2028,2788,9091,9518,
chr1	6863515	6872010	TCONS_00001079	0	-	6863515	6872010	0	5	110,102,159,138,244,	0,471,761,7824,8251,
chr1	6863522	6871929	TCONS_00004835	0	-	6863522	6871929	0	6	103,102,159,27,138,163,	0,464,754,1514,7817,8244,
chr1	6885578	6898700	TCONS_00001081	0	-	6885578	6898700	0	8	143,76,84,222,196,265,234,217,	0,613,1308,3388,4113,10703,12076,12905,
chr1	6885578	6898700	TCONS_00001080	0	-	6885578	6898700	0	8	143,76,81,222,196,265,234,217,	0,613,1308,3388,4113,10703,12076,12905,
chr1	6885578	6898700	TCONS_00001082	0	-	6885578	6898700	0	8	143,76,34,222,196,265,234,217,	0,613,1358,3388,4113,10703,12076,12905,
chr1	6885581	6929950	TCONS_00003101	0	-	6885581	6929950	0	10	140,76,34,222,196,265,234,217,763,68,	0,610,1355,3385,4110,10700,12073,12902,19430,44301,
chr1	6886265	6929950	TCONS_00003102	0	-	6886265	6929950	0	8	2,222,196,265,234,217,763,68,	0,2701,3426,10016,11389,12218,18746,43617,
chr1	6904938	6909317	TCONS_00001083	0	-	6904938	6909317	0	3	7,763,45,	0,73,4334,
chr1	6904938	6929928	TCONS_00001084	0	-	6904938	6929928	0	3	7,763,46,	0,73,24944,
chr1	6932613	6933524	TCONS_00001085	0	-	6932613	6933524	0	3	71,177,74,	0,558,837,
chr1	6933184	6933958	TCONS_00003103	0	-	6933184	6933958	0	3	164,87,84,	0,266,690,
chr1	6934314	6935564	TCONS_00003104	0	-	6934314	6935564	0	3	98,105,32,	0,302,1218,
chr1	6968255	6968694	TCONS_00004837	0	-	6968255	6968694	0	2	84,119,	0,320,
chr1	6969774	6971863	TCONS_00003105	0	-	6969774	6971863	0	6	35,76,135,82,158,121,	0,192,723,1122,1600,1968,
chr1	6991749	6993840	TCONS_00004159	0	+	6991749	6993840	0	3	430,235,224,	0,1194,1867,
chr1	6991749	6993840	TCONS_00000224	0	+	6991749	6993840	0	3	430,238,224,	0,1191,1867,
chr1	6994940	6999580	TCONS_00003106	0	-	6994940	6999580	0	8	1007,63,105,108,71,70,125,88,	0,1214,1983,2194,2393,2544,2969,4552,
chr1	7035710	7041232	TCONS_00004840	0	-	7035710	7041232	0	12	172,63,84,130,129,60,135,147,114,213,162,127,	0,331,1097,1272,1481,2722,2957,3569,3905,4308,4881,5395,
chr1	7035710	7041232	TCONS_00004839	0	-	7035710	7041232	0	12	172,63,84,130,129,60,171,147,114,213,162,127,	0,331,1097,1272,1481,2722,2957,3569,3905,4308,4881,5395,
chr1	7040085	7041345	TCONS_00003108	0	-	7040085	7041345	0	3	146,162,240,	0,506,1020,
chr1	7049273	7053950	TCONS_00000225	0	+	7049273	7053950	0	14	168,363,74,145,174,81,86,70,237,119,1009,24,122,423,	0,857,1289,1441,1711,1973,2147,2241,2385,2724,3078,4092,4126,4254,
chr1	7049398	7053878	TCONS_00004160	0	+	7049398	7053878	0	11	43,363,74,145,343,87,63,237,119,1170,351,	0,732,1164,1316,1586,2022,2123,2260,2599,2953,4129,
chr1	7050346	7053846	TCONS_00002184	0	+	7050346	7053846	0	9	147,74,145,343,164,237,119,1170,319,	0,216,368,638,1074,1312,1651,2005,3181,
chr1	7055933	7058522	TCONS_00004841	0	-	7055933	7058522	0	5	291,92,170,165,158,	0,372,1286,1706,2431,
chr1	7057669	7059136	TCONS_00003109	0	-	7057669	7059136	0	3	135,181,99,	0,695,1368,
chr1	7059042	7059781	TCONS_00004842	0	-	7059042	7059781	0	3	108,166,72,	0,274,667,
chr1	7071151	7071742	TCONS_00001086	0	-	7071151	7071742	0	1	591,	0,
chr1	7072085	7072809	TCONS_00001087	0	-	7072085	7072809	0	4	203,112,110,48,	0,296,496,676,
chr1	7074712	7075448	TCONS_00004843	0	-	7074712	7075448	0	2	172,183,	0,553,
chr1	7075688	7076479	TCONS_00003111	0	-	7075688	7076479	0	4	94,46,128,43,	0,301,534,748,
chr1	7077944	7078928	TCONS_00001089	0	-	7077944	7078928	0	3	192,173,124,	0,276,860,
chr1	7082520	7083497	TCONS_00000228	0	+	7082520	7083497	0	3	47,112,46,	0,455,931,
chr1	7083739	7084470	TCONS_00000229	0	+	7083739	7084470	0	2	166,559,	0,172,
chr1	7083827	7084470	TCONS_00002185	0	+	7083827	7084470	0	2	216,420,	0,223,
chr1	7084050	7084471	TCONS_00004161	0	+	7084050	7084471	0	1	421,	0,
chr1	7089450	7093392	TCONS_00000230	0	+	7089450	7093392	0	8	416,163,96,234,23,116,338,213,	0,506,1021,2555,3004,3131,3385,3729,
chr1	7089525	7093392	TCONS_00004162	0	+	7089525	7093392	0	7	341,163,96,234,23,116,557,	0,431,946,2480,2929,3056,3310,
chr1	7089937	7093392	TCONS_00002187	0	+	7089937	7093392	0	7	1,141,96,234,23,116,557,	0,41,534,2068,2517,2644,2898,
chr1	7089937	7093392	TCONS_00000231	0	+	7089937	7093392	0	8	1,141,96,234,23,116,338,213,	0,41,534,2068,2517,2644,2898,3242,
chr1	7103006	7104368	TCONS_00004845	0	-	7103006	7104368	0	6	271,70,143,81,77,18,	0,340,485,707,1145,1344,
chr1	7103006	7104382	TCONS_00004847	0	-	7103006	7104382	0	7	267,76,143,133,119,98,27,	0,334,485,707,913,1127,1349,
chr1	7103006	7104368	TCONS_00004846	0	-	7103006	7104368	0	7	126,168,143,133,119,95,18,	0,242,485,707,913,1127,1344,
chr1	7113778	7114943	TCONS_00001092	0	-	7113778	7114943	0	3	82,138,47,	0,332,1118,
chr1	7117690	7118264	TCONS_00003814	0	+	7117690	7118264	0	1	574,	0,
chr1	7118460	7118696	TCONS_00003815	0	+	7118460	7118696	0	1	236,	0,
chr1	7118858	7119068	TCONS_00005447	0	+	7118858	7119068	0	1	210,	0,
chr1	7118935	7123033	TCONS_00003114	0	-	7118935	7123033	0	12	425,95,68,42,203,193,151,128,69,18,154,122,	0,1197,1475,1624,1785,2081,2423,2672,2933,3392,3726,3976,
chr1	7118935	7123033	TCONS_00003113	0	-	7118935	7123033	0	10	425,68,42,203,193,151,128,69,154,122,	0,1475,1624,1785,2081,2423,2672,2933,3726,3976,
chr1	7119128	7132148	TCONS_00004848	0	-	7119128	7132148	0	20	232,68,42,203,193,151,128,69,154,119,193,223,247,279,263,120,69,164,110,49,	0,1282,1431,1592,1888,2230,2479,2740,3533,3783,4012,4299,4607,4946,5323,5678,5891,7774,8588,12971,
chr1	7119128	7132148	TCONS_00004849	0	-	7119128	7132148	0	19	232,68,42,203,193,151,128,69,18,154,119,193,223,247,279,263,120,69,49,	0,1282,1431,1592,1888,2230,2479,2740,3199,3533,3783,4012,4299,4607,4946,5323,5678,5891,12971,
chr1	7119131	7132215	TCONS_00001094	0	-	7119131	7132215	0	20	229,68,42,203,193,151,128,69,18,154,119,193,223,247,279,263,120,69,110,116,	0,1279,1428,1589,1885,2227,2476,2737,3196,3530,3780,4009,4296,4604,4943,5320,5675,5888,8585,12968,
chr1	7119131	7132215	TCONS_00001093	0	-	7119131	7132215	0	19	229,95,68,42,203,193,151,128,69,154,119,193,223,247,279,263,120,69,116,	0,1001,1279,1428,1589,1885,2227,2476,2737,3530,3780,4009,4296,4604,4943,5320,5675,5888,12968,
chr1	7119131	7132215	TCONS_00001095	0	-	7119131	7132215	0	20	229,95,68,42,203,193,151,128,69,18,154,119,193,223,247,279,263,120,69,116,	0,1001,1279,1428,1589,1885,2227,2476,2737,3196,3530,3780,4009,4296,4604,4943,5320,5675,5888,12968,
chr1	7123140	7132148	TCONS_00003115	0	-	7123140	7132148	0	8	193,223,247,261,263,120,69,49,	0,287,595,934,1311,1666,1879,8959,
chr1	7134023	7137436	TCONS_00001096	0	-	7134023	7137436	0	4	1359,76,83,391,	0,2131,2291,3022,
chr1	7139590	7139988	TCONS_00004850	0	-	7139590	7139988	0	4	8,115,3,97,	0,102,292,301,
chr1	7143130	7144104	TCONS_00004163	0	+	7143130	7144104	0	5	77,144,3,198,362,	0,170,337,408,612,
chr1	7143130	7144148	TCONS_00000232	0	+	7143130	7144148	0	2	77,848,	0,170,
chr1	7143130	7144147	TCONS_00002189	0	+	7143130	7144147	0	3	77,141,618,	0,170,399,
chr1	7143432	7144104	TCONS_00004164	0	+	7143432	7144104	0	3	9,207,362,	0,97,310,
chr1	7145628	7146058	TCONS_00001097	0	-	7145628	7146058	0	1	430,	0,
chr1	7150187	7152150	TCONS_00000233	0	+	7150187	7152150	0	3	148,130,16,	0,239,1947,
chr1	7152269	7154433	TCONS_00000234	0	+	7152269	7154433	0	9	76,93,140,107,144,108,187,124,80,	0,331,510,771,1096,1358,1539,1884,2084,
chr1	7152680	7153809	TCONS_00004165	0	+	7152680	7153809	0	5	13,140,144,108,1,	0,99,685,947,1128,
chr1	7153883	7154439	TCONS_00004166	0	+	7153883	7154439	0	3	112,124,86,	0,270,470,
chr1	7154836	7155567	TCONS_00000235	0	+	7154836	7155567	0	1	731,	0,
chr1	7158825	7162022	TCONS_00002190	0	+	7158825	7162022	0	4	53,227,228,750,	0,1056,1371,2447,
chr1	7165938	7167259	TCONS_00000236	0	+	7165938	7167259	0	6	135,118,143,116,195,41,	0,259,627,958,1079,1280,
chr1	7166022	7167263	TCONS_00002191	0	+	7166022	7167263	0	5	51,118,143,316,45,	0,175,543,874,1196,
chr1	7167442	7169402	TCONS_00000237	0	+	7167442	7169402	0	6	54,275,108,120,138,768,	0,216,593,785,972,1192,
chr1	7167447	7169389	TCONS_00002192	0	+	7167447	7169389	0	7	49,121,149,108,120,138,755,	0,211,337,588,780,967,1187,
chr1	7172312	7177129	TCONS_00000239	0	+	7172312	7177129	0	12	220,53,105,122,158,173,103,92,133,109,107,754,	0,225,283,730,1081,1481,1753,1954,2173,2707,2906,4063,
chr1	7172378	7178235	TCONS_00000240	0	+	7172378	7178235	0	15	154,53,105,122,158,173,103,92,133,109,107,84,227,153,6,	0,159,217,664,1015,1415,1687,1888,2107,2641,2840,3997,4247,4519,5851,
chr1	7176584	7177236	TCONS_00004168	0	+	7176584	7177236	0	1	652,	0,
chr1	7176585	7178235	TCONS_00000241	0	+	7176585	7178235	0	3	267,153,6,	0,312,1644,
chr1	7178245	7178493	TCONS_00002193	0	+	7178245	7178493	0	1	248,	0,
chr1	7180102	7182794	TCONS_00003118	0	-	7180102	7182794	0	8	415,130,66,107,77,114,61,257,	0,492,736,1034,1239,1582,2253,2435,
chr1	7180103	7182834	TCONS_00001099	0	-	7180103	7182834	0	9	336,73,130,66,107,77,114,61,297,	0,341,491,735,1033,1238,1581,2252,2434,
chr1	7182934	7184196	TCONS_00000244	0	+	7182934	7184196	0	5	202,106,101,196,81,	0,410,593,860,1181,
chr1	7184372	7186657	TCONS_00002194	0	+	7184372	7186657	0	6	335,120,137,97,95,271,	0,686,1189,1447,1623,2014,
chr1	7184388	7186572	TCONS_00000245	0	+	7184388	7186572	0	7	319,120,137,97,95,112,67,	0,670,1173,1431,1607,1998,2117,
chr1	7186310	7188047	TCONS_00003119	0	-	7186310	7188047	0	1	1737,	0,
chr1	7187856	7188957	TCONS_00002195	0	+	7187856	7188957	0	1	1101,	0,
chr1	7188248	7200574	TCONS_00003120	0	-	7188248	7200574	0	16	626,159,126,74,121,130,36,147,128,134,93,77,56,196,156,104,	0,635,983,1223,1381,1571,1782,1896,2168,2408,2663,7729,8218,8727,9359,12222,
chr1	7188873	7200576	TCONS_00004852	0	-	7188873	7200576	0	17	1,159,126,74,121,26,98,36,147,128,134,93,77,56,196,156,106,	0,10,358,598,756,946,978,1157,1271,1543,1783,2038,7104,7593,8102,8734,11597,
chr1	7216440	7217936	TCONS_00004853	0	-	7216440	7217936	0	3	164,306,68,	0,938,1428,
chr1	7229591	7236753	TCONS_00004171	0	+	7229591	7236753	0	19	24,78,186,106,194,101,130,104,129,222,73,133,46,374,98,181,202,178,4,	0,254,605,2342,2527,2799,3012,3234,3480,3729,4579,5414,5631,5757,6323,6505,6766,6974,7158,
chr1	7229846	7236743	TCONS_00000246	0	+	7229846	7236743	0	18	77,186,106,194,101,130,104,129,222,73,133,46,130,168,98,181,202,178,	0,350,2087,2272,2544,2757,2979,3225,3474,4324,5159,5376,5502,5708,6068,6250,6511,6719,
chr1	7229855	7236566	TCONS_00002196	0	+	7229855	7236566	0	20	68,186,106,194,101,130,104,129,222,73,133,46,108,15,168,98,181,62,126,1,	0,341,2078,2263,2535,2748,2970,3216,3465,4315,5150,5367,5493,5608,5699,6059,6241,6502,6578,6710,
chr1	7245043	7245538	TCONS_00004855	0	-	7245043	7245538	0	3	39,124,169,	0,128,326,
chr1	7247202	7247503	TCONS_00004856	0	-	7247202	7247503	0	2	48,174,	0,127,
chr1	7249239	7252052	TCONS_00000248	0	+	7249239	7252052	0	12	88,71,74,49,115,100,104,107,65,99,238,333,	0,195,368,595,895,1144,1413,1629,1830,1969,2171,2480,
chr1	7249271	7252052	TCONS_00000247	0	+	7249271	7252052	0	12	56,71,74,49,115,100,101,105,65,99,238,333,	0,163,336,563,863,1112,1381,1599,1798,1937,2139,2448,
chr1	7253543	7253755	TCONS_00005448	0	+	7253543	7253755	0	1	212,	0,
chr1	7253886	7258733	TCONS_00003122	0	-	7253886	7258733	0	10	209,158,190,66,115,107,108,97,125,22,	0,304,549,900,1033,1222,1398,1592,2205,4825,
chr1	7253886	7256251	TCONS_00003121	0	-	7253886	7256251	0	10	209,158,190,66,115,107,108,97,125,1,	0,304,549,900,1033,1222,1398,1592,2205,2364,
chr1	7257990	7258350	TCONS_00004172	0	+	7257990	7258350	0	2	159,121,	0,239,
chr1	7259447	7262265	TCONS_00000249	0	+	7259447	7262265	0	8	141,58,85,126,188,171,221,214,	0,845,1035,1667,1876,2139,2378,2604,
chr1	7259520	7262270	TCONS_00002197	0	+	7259520	7262270	0	7	68,58,85,126,188,171,445,	0,772,962,1594,1803,2066,2305,
chr1	7259649	7262265	TCONS_00000250	0	+	7259649	7262265	0	8	83,58,85,126,188,171,221,214,	0,643,833,1465,1674,1937,2176,2402,
chr1	7263042	7271292	TCONS_00000252	0	+	7263042	7271292	0	11	299,75,100,75,71,109,74,135,111,105,568,	0,3621,3786,4089,4285,4455,4650,5011,5705,7275,7682,
chr1	7263042	7271292	TCONS_00000251	0	+	7263042	7271292	0	10	299,75,100,75,71,109,74,135,111,568,	0,3621,3786,4089,4285,4455,4650,5011,5705,7682,
chr1	7263043	7269216	TCONS_00002198	0	+	7263043	7269216	0	10	130,162,75,100,75,71,109,74,135,88,	0,136,3620,3785,4088,4284,4454,4649,5010,6085,
chr1	7263134	7270860	TCONS_00002200	0	+	7263134	7270860	0	12	39,162,75,100,75,71,109,74,135,111,105,136,	0,45,3529,3694,3997,4193,4363,4558,4919,5613,7183,7590,
chr1	7263134	7270860	TCONS_00002199	0	+	7263134	7270860	0	11	39,162,75,100,75,71,109,74,135,111,136,	0,45,3529,3694,3997,4193,4363,4558,4919,5613,7590,
chr1	7271147	7271368	TCONS_00004173	0	+	7271147	7271368	0	1	221,	0,
chr1	7273621	7279967	TCONS_00002201	0	+	7273621	7279967	0	19	129,41,139,79,48,179,107,94,154,116,127,263,78,259,129,87,225,30,48,	0,487,1548,2379,2525,2661,2936,3115,3323,3552,3794,4004,4362,4572,4994,5402,5704,6033,6298,
chr1	7273706	7280056	TCONS_00000255	0	+	7273706	7280056	0	19	44,41,139,79,48,179,107,94,154,116,127,263,78,225,129,87,225,30,137,	0,402,1463,2294,2440,2576,2851,3030,3238,3467,3709,3919,4277,4521,4909,5317,5619,5948,6213,
chr1	7280260	7282485	TCONS_00004174	0	+	7280260	7282485	0	5	700,164,147,216,642,	0,804,1052,1298,1583,
chr1	7280261	7282107	TCONS_00002202	0	+	7280261	7282107	0	6	252,442,164,147,216,264,	0,257,803,1051,1297,1582,
chr1	7280435	7282127	TCONS_00000257	0	+	7280435	7282127	0	6	2,363,164,147,216,284,	0,162,629,877,1123,1408,
chr1	7282756	7282956	TCONS_00005449	0	+	7282756	7282956	0	1	200,	0,
chr1	7283438	7287881	TCONS_00004176	0	+	7283438	7287881	0	19	84,38,93,136,125,46,144,190,67,82,62,131,158,114,173,80,93,63,120,	0,587,630,844,1055,1299,1604,1819,2083,2230,2473,2661,2874,3221,3414,3653,4016,4187,4323,
chr1	7283438	7287881	TCONS_00004175	0	+	7283438	7287881	0	18	84,38,93,136,125,46,144,190,67,82,62,131,158,114,173,80,139,120,	0,587,630,844,1055,1299,1604,1819,2083,2230,2473,2661,2874,3221,3414,3653,4111,4323,
chr1	7284062	7287881	TCONS_00000258	0	+	7284062	7287881	0	17	1,93,136,125,46,144,190,67,82,62,131,158,114,173,80,234,120,	0,6,220,431,675,980,1195,1459,1606,1849,2037,2250,2597,2790,3029,3392,3699,
chr1	7284072	7287857	TCONS_00002203	0	+	7284072	7287857	0	15	89,136,125,46,144,190,67,82,62,131,158,366,80,234,96,	0,210,421,665,970,1185,1449,1596,1839,2027,2240,2587,3019,3382,3689,
chr1	7284160	7287998	TCONS_00002204	0	+	7284160	7287998	0	16	1,133,125,46,144,190,67,82,62,131,158,366,80,234,60,25,	0,125,333,577,882,1097,1361,1508,1751,1939,2152,2499,2931,3294,3601,3813,
chr1	7296282	7296781	TCONS_00000259	0	+	7296282	7296781	0	2	166,125,	0,374,
chr1	7297037	7297753	TCONS_00000260	0	+	7297037	7297753	0	4	42,53,111,45,	0,187,402,671,
chr1	7297834	7299836	TCONS_00000261	0	+	7297834	7299836	0	5	45,36,96,115,94,	0,127,260,454,1908,
chr1	7305124	7305779	TCONS_00000266	0	+	7305124	7305779	0	3	295,141,46,	0,379,609,
chr1	7305198	7305780	TCONS_00002207	0	+	7305198	7305780	0	2	446,47,	0,535,
chr1	7306183	7307406	TCONS_00000267	0	+	7306183	7307406	0	6	59,104,82,122,100,117,	0,142,450,600,892,1106,
chr1	7328193	7338653	TCONS_00004179	0	+	7328193	7338653	0	8	168,140,45,110,208,609,180,206,	0,7503,7724,7846,8122,8558,9389,10254,
chr1	7328193	7338653	TCONS_00004178	0	+	7328193	7338653	0	7	168,140,45,110,208,1011,206,	0,7503,7724,7846,8122,8558,10254,
chr1	7366738	7370127	TCONS_00004181	0	+	7366738	7370127	0	5	250,195,87,110,760,	0,404,869,2430,2629,
chr1	7370487	7370764	TCONS_00005451	0	+	7370487	7370764	0	1	277,	0,
chr1	7375332	7376940	TCONS_00001102	0	-	7375332	7376940	0	6	435,131,103,162,138,66,	0,506,879,1056,1290,1542,
chr1	7375363	7377053	TCONS_00001103	0	-	7375363	7377053	0	6	404,131,103,162,117,179,	0,475,848,1025,1259,1511,
chr1	7375363	7377053	TCONS_00001101	0	-	7375363	7377053	0	6	404,131,103,162,105,179,	0,475,848,1025,1271,1511,
chr1	7377107	7377601	TCONS_00002211	0	+	7377107	7377601	0	2	138,118,	0,376,
chr1	7380414	7385368	TCONS_00000269	0	+	7380414	7385368	0	10	62,89,64,143,128,128,218,173,33,32,	0,70,295,892,1202,1616,2397,3100,4224,4922,
chr1	7380414	7385368	TCONS_00000268	0	+	7380414	7385368	0	10	62,92,64,143,128,128,218,173,125,305,	0,67,295,892,1202,1616,2397,3100,4224,4649,
chr1	7380414	7381744	TCONS_00004182	0	+	7380414	7381744	0	4	159,64,143,128,	0,295,892,1202,
chr1	7380414	7381744	TCONS_00002212	0	+	7380414	7381744	0	6	62,15,66,64,143,128,	0,70,93,295,892,1202,
chr1	7381973	7385394	TCONS_00002213	0	+	7381973	7385394	0	5	185,218,173,125,331,	0,838,1541,2665,3090,
chr1	7382049	7385390	TCONS_00002214	0	+	7382049	7385390	0	5	109,218,173,33,54,	0,762,1465,2589,3287,
chr1	7395591	7396873	TCONS_00002216	0	+	7395591	7396873	0	2	470,98,	0,1184,
chr1	7395596	7396873	TCONS_00004184	0	+	7395596	7396873	0	2	321,242,	0,1035,
chr1	7395596	7396502	TCONS_00004183	0	+	7395596	7396502	0	1	906,	0,
chr1	7397458	7398542	TCONS_00002217	0	+	7397458	7398542	0	2	4,636,	0,448,
chr1	7397815	7398547	TCONS_00004185	0	+	7397815	7398547	0	1	732,	0,
chr1	7402973	7417221	TCONS_00004186	0	+	7402973	7417221	0	10	14,461,168,137,197,213,187,225,163,193,	0,140,6171,7249,7783,9857,10802,11076,13042,14055,
chr1	7417799	7419336	TCONS_00000270	0	+	7417799	7419336	0	2	159,1132,	0,405,
chr1	7568783	7573611	TCONS_00001104	0	-	7568783	7573611	0	2	39,595,	0,4233,
chr1	7573059	7584927	TCONS_00001106	0	-	7573059	7584927	0	3	2468,582,28,	0,6916,11840,
chr1	7813471	7816225	TCONS_00001107	0	-	7813471	7816225	0	4	663,960,52,300,	0,674,2059,2454,
chr1	7813472	7816225	TCONS_00004859	0	-	7813472	7816225	0	5	662,721,206,52,300,	0,673,1427,2058,2453,
chr1	7848461	7930357	TCONS_00004187	0	+	7848461	7930357	0	13	133,399,2,307,66,96,108,149,128,144,163,208,421,	0,36723,37130,37297,50970,52165,57270,59939,60918,61452,63923,80995,81475,
chr1	7848461	7930357	TCONS_00004188	0	+	7848461	7930357	0	12	133,399,2,307,96,108,149,128,144,163,208,421,	0,36723,37130,37297,52165,57270,59939,60918,61452,63923,80995,81475,
chr1	7920981	7921414	TCONS_00004189	0	+	7920981	7921414	0	1	433,	0,
chr1	7952090	7956248	TCONS_00004191	0	+	7952090	7956248	0	13	238,172,156,137,152,189,90,90,123,69,57,117,123,	0,951,1336,2111,2318,2544,2853,3021,3203,3405,3480,3771,4035,
chr1	7952324	7956248	TCONS_00004192	0	+	7952324	7956248	0	14	4,163,39,107,137,152,189,90,90,123,69,57,117,123,	0,726,1102,1151,1877,2084,2310,2619,2787,2969,3171,3246,3537,3801,
chr1	7952676	7956248	TCONS_00004193	0	+	7952676	7956248	0	14	5,174,39,107,137,152,189,90,90,123,69,57,117,123,	0,363,750,799,1525,1732,1958,2267,2435,2617,2819,2894,3185,3449,
chr1	7958909	7963415	TCONS_00004194	0	+	7958909	7963415	0	11	44,73,133,223,146,148,129,120,104,129,50,	0,132,1635,2040,2350,2862,3089,3462,3651,3938,4456,
chr1	7963415	7964129	TCONS_00004195	0	+	7963415	7964129	0	4	67,72,46,45,	0,218,548,669,
chr1	7964485	7964859	TCONS_00004196	0	+	7964485	7964859	0	2	45,179,	0,195,
chr1	7968295	7969252	TCONS_00002221	0	+	7968295	7969252	0	3	197,183,16,	0,643,941,
chr1	7969501	7970042	TCONS_00002222	0	+	7969501	7970042	0	3	115,268,10,	0,185,531,
chr1	7974809	7975203	TCONS_00002223	0	+	7974809	7975203	0	2	170,127,	0,267,
chr1	7975163	7975633	TCONS_00000273	0	+	7975163	7975633	0	3	56,166,80,	0,148,390,
chr1	7975321	7975652	TCONS_00002224	0	+	7975321	7975652	0	2	156,99,	0,232,
chr1	7975866	7977037	TCONS_00002225	0	+	7975866	7977037	0	6	222,183,117,72,86,9,	0,307,596,811,999,1162,
chr1	7984506	7992174	TCONS_00001109	0	-	7984506	7992174	0	8	103,276,229,145,187,276,145,197,	0,203,2479,3763,4727,4953,5410,7471,
chr1	7984506	7992168	TCONS_00003127	0	-	7984506	7992168	0	7	103,276,229,145,502,145,191,	0,203,2479,3763,4727,5410,7471,
chr1	7984506	7992168	TCONS_00004860	0	-	7984506	7992168	0	7	103,276,229,145,394,145,187,	0,203,2479,3763,4835,5410,7475,
chr1	8000874	8032729	TCONS_00000274	0	+	8000874	8032729	0	4	43,124,163,173,	0,497,31440,31682,
chr1	8034235	8034693	TCONS_00004200	0	+	8034235	8034693	0	4	45,56,72,44,	0,115,265,414,
chr1	8036201	8037509	TCONS_00004201	0	+	8036201	8037509	0	5	40,122,111,99,389,	0,119,433,722,919,
chr1	8037744	8042555	TCONS_00000275	0	+	8037744	8042555	0	18	202,125,86,58,110,197,90,153,64,52,119,39,74,109,107,57,127,265,	0,544,750,937,1118,1303,1652,1870,2596,2776,2968,3178,3330,3499,3704,4026,4170,4546,
chr1	8037745	8042561	TCONS_00004202	0	+	8037745	8042561	0	18	201,125,86,58,110,197,90,153,64,52,6,108,39,74,312,57,127,271,	0,543,749,936,1117,1302,1651,1869,2595,2775,2967,2978,3177,3329,3498,4025,4169,4545,
chr1	8046587	8046879	TCONS_00001110	0	-	8046587	8046879	0	1	292,	0,
chr1	8046607	8047900	TCONS_00000276	0	+	8046607	8047900	0	3	433,280,301,	0,617,992,
chr1	8049947	8051659	TCONS_00004203	0	+	8049947	8051659	0	8	150,101,51,78,57,60,65,113,	0,298,625,759,907,1056,1216,1599,
chr1	8049947	8051659	TCONS_00002228	0	+	8049947	8051659	0	9	150,101,51,78,57,60,65,100,113,	0,298,625,759,907,1056,1216,1371,1599,
chr1	8049949	8051959	TCONS_00002229	0	+	8049949	8051959	0	10	148,101,51,78,57,60,65,100,77,244,	0,296,623,757,905,1054,1214,1369,1597,1766,
chr1	8052067	8052409	TCONS_00003129	0	-	8052067	8052409	0	1	342,	0,
chr1	8053674	8054105	TCONS_00004205	0	+	8053674	8054105	0	3	31,85,97,	0,110,334,
chr1	8055411	8057008	TCONS_00004206	0	+	8055411	8057008	0	6	86,167,115,113,66,90,	0,377,624,1151,1362,1507,
chr1	8055531	8057008	TCONS_00004207	0	+	8055531	8057008	0	6	74,167,115,113,66,90,	0,257,504,1031,1242,1387,
chr1	8055826	8057011	TCONS_00002230	0	+	8055826	8057011	0	5	129,115,113,66,93,	0,209,736,947,1092,
chr1	8057511	8063561	TCONS_00003131	0	-	8057511	8063561	0	14	601,30,96,851,82,113,132,135,85,93,197,108,161,18,	0,637,758,860,1815,2050,2264,3004,3608,3787,4088,4448,4648,6032,
chr1	8057511	8063561	TCONS_00003130	0	-	8057511	8063561	0	13	601,30,96,851,82,113,129,85,93,197,120,161,18,	0,637,758,860,1815,2050,2264,3608,3787,4088,4436,4648,6032,
chr1	8057570	8058226	TCONS_00001113	0	-	8057570	8058226	0	2	542,78,	0,578,
chr1	8058965	8063561	TCONS_00001117	0	-	8058965	8063561	0	11	257,82,113,129,135,85,93,197,108,161,18,	0,361,596,810,1550,2154,2333,2634,2994,3194,4578,
chr1	8058968	8063561	TCONS_00004862	0	-	8058968	8063561	0	10	254,82,113,132,85,93,197,108,161,18,	0,358,593,807,2151,2330,2631,2991,3191,4575,
chr1	8058968	8063561	TCONS_00004863	0	-	8058968	8063561	0	11	254,82,113,129,135,85,93,197,120,161,18,	0,358,593,807,1547,2151,2330,2631,2979,3191,4575,
chr1	8058968	8063561	TCONS_00004861	0	-	8058968	8063561	0	10	254,82,113,129,85,93,197,108,161,18,	0,358,593,807,2151,2330,2631,2991,3191,4575,
chr1	8063963	8065396	TCONS_00002231	0	+	8063963	8065396	0	5	100,90,238,183,142,	0,581,676,1004,1291,
chr1	8064022	8065548	TCONS_00000278	0	+	8064022	8065548	0	4	41,333,183,294,	0,522,945,1232,
chr1	8065463	8065738	TCONS_00004208	0	+	8065463	8065738	0	1	275,	0,
chr1	8067424	8067751	TCONS_00005455	0	+	8067424	8067751	0	1	327,	0,
chr1	8067604	8068131	TCONS_00003823	0	+	8067604	8068131	0	1	527,	0,
chr1	8068512	8068808	TCONS_00005457	0	+	8068512	8068808	0	1	296,	0,
chr1	8069036	8069423	TCONS_00001118	0	-	8069036	8069423	0	2	197,62,	0,325,
chr1	8069561	8074575	TCONS_00004864	0	-	8069561	8074575	0	3	45,220,80,	0,404,4934,
chr1	8076500	8077177	TCONS_00002232	0	+	8076500	8077177	0	4	43,56,107,161,	0,121,257,516,
chr1	8079485	8079721	TCONS_00003825	0	+	8079485	8079721	0	1	236,	0,
chr1	8079854	8090124	TCONS_00001120	0	-	8079854	8090124	0	7	444,241,165,168,245,98,550,	0,449,972,1503,2095,5394,9720,
chr1	8080005	8090075	TCONS_00003135	0	-	8080005	8090075	0	7	539,165,168,245,98,375,119,	0,821,1352,1944,5243,9569,9951,
chr1	8080005	8090075	TCONS_00003136	0	-	8080005	8090075	0	8	294,240,165,168,245,98,375,119,	0,299,821,1352,1944,5243,9569,9951,
chr1	8095251	8098020	TCONS_00004209	0	+	8095251	8098020	0	11	44,65,54,113,17,79,192,52,162,184,436,	0,561,719,849,969,1117,1331,1651,1769,2054,2333,
chr1	8095251	8098123	TCONS_00002233	0	+	8095251	8098123	0	9	44,65,54,128,79,192,280,184,539,	0,561,719,849,1117,1331,1651,2054,2333,
chr1	8095258	8098028	TCONS_00000279	0	+	8095258	8098028	0	10	37,65,54,128,79,192,52,162,184,444,	0,554,712,842,1110,1324,1644,1762,2047,2326,
chr1	8095258	8098028	TCONS_00000280	0	+	8095258	8098028	0	10	37,65,54,137,79,192,52,162,184,444,	0,554,712,842,1110,1324,1644,1762,2047,2326,
chr1	8096134	8098123	TCONS_00002234	0	+	8096134	8098123	0	6	103,79,192,280,184,539,	0,234,448,768,1171,1450,
chr1	8098312	8103140	TCONS_00001121	0	-	8098312	8103140	0	15	267,166,75,185,272,127,155,118,105,181,168,119,126,251,47,	0,354,682,882,1163,1569,1776,2161,2716,2902,3287,3576,3763,3985,4781,
chr1	8103558	8103758	TCONS_00005459	0	+	8103558	8103758	0	1	200,	0,
chr1	8104439	8113690	TCONS_00003137	0	-	8104439	8113690	0	25	210,101,110,114,75,77,65,244,102,97,141,80,127,236,121,181,97,79,58,180,128,109,71,26,5,	0,384,911,1131,1358,1544,1770,1919,2339,2815,3089,3351,3547,4568,5483,5724,6011,6196,6371,8013,8352,8692,8920,8996,9246,
chr1	8104439	8114872	TCONS_00001122	0	-	8104439	8114872	0	25	210,101,110,114,75,77,65,244,102,97,141,80,127,236,154,181,97,79,58,180,128,109,71,26,36,	0,384,911,1131,1358,1544,1770,1919,2339,2815,3089,3351,3547,4568,5483,5724,6011,6196,6371,8013,8352,8692,8920,8996,10397,
chr1	8104467	8114871	TCONS_00004865	0	-	8104467	8114871	0	24	182,101,110,114,75,77,65,244,102,97,141,80,127,236,154,181,97,79,58,180,128,109,102,35,	0,356,883,1103,1330,1516,1742,1891,2311,2787,3061,3323,3519,4540,5455,5696,5983,6168,6343,7985,8324,8664,8892,10369,
chr1	8115826	8116771	TCONS_00001123	0	-	8115826	8116771	0	4	635,59,43,48,	0,646,821,897,
chr1	8115826	8119515	TCONS_00001124	0	-	8115826	8119515	0	6	705,351,990,593,253,48,	0,821,1208,2205,3022,3641,
chr1	8115828	8119514	TCONS_00003138	0	-	8115828	8119514	0	6	618,79,144,1821,253,47,	0,624,819,975,3020,3639,
chr1	8115828	8119603	TCONS_00004866	0	-	8115828	8119603	0	8	618,79,144,820,395,593,253,136,	0,624,819,975,1801,2203,3020,3639,
chr1	8120138	8122311	TCONS_00000282	0	+	8120138	8122311	0	5	50,49,109,269,536,	0,363,581,799,1637,
chr1	8120158	8121634	TCONS_00000281	0	+	8120158	8121634	0	5	30,49,109,269,18,	0,343,561,779,1458,
chr1	8123284	8129005	TCONS_00001125	0	-	8123284	8129005	0	20	376,79,55,245,90,149,196,76,188,156,114,108,159,156,91,73,142,123,141,108,	0,481,641,702,1053,1214,1444,1952,2163,2439,2701,2901,3123,3477,3797,4089,4174,4415,4860,5613,
chr1	8123503	8129005	TCONS_00003139	0	-	8123503	8129005	0	19	157,79,306,90,149,196,76,188,156,114,108,159,156,91,79,142,123,141,108,	0,262,422,834,995,1225,1733,1944,2220,2482,2682,2904,3258,3578,3870,3955,4196,4641,5394,
chr1	8129621	8129992	TCONS_00003826	0	+	8129621	8129992	0	1	371,	0,
chr1	8130599	8132155	TCONS_00003140	0	-	8130599	8132155	0	1	1556,	0,
chr1	8134488	8135075	TCONS_00001126	0	-	8134488	8135075	0	1	587,	0,
chr1	8135729	8136024	TCONS_00003828	0	+	8135729	8136024	0	1	295,	0,
chr1	8138861	8139170	TCONS_00003829	0	+	8138861	8139170	0	1	309,	0,
chr1	8143017	8143309	TCONS_00003831	0	+	8143017	8143309	0	1	292,	0,
chr1	8145796	8146036	TCONS_00002237	0	+	8145796	8146036	0	1	240,	0,
chr1	8146851	8147094	TCONS_00002239	0	+	8146851	8147094	0	1	243,	0,
chr1	8147380	8148446	TCONS_00002240	0	+	8147380	8148446	0	1	1066,	0,
chr1	8179473	8252404	TCONS_00001127	0	-	8179473	8252404	0	10	45,79,1,73,31,122,117,30,108,45,	0,2477,4586,5432,6964,7550,19658,26679,72551,72886,
chr1	8232454	8233564	TCONS_00002241	0	+	8232454	8233564	0	1	1110,	0,
chr1	8233730	8234477	TCONS_00002242	0	+	8233730	8234477	0	1	747,	0,
chr1	8274358	8277545	TCONS_00000284	0	+	8274358	8277545	0	10	27,82,60,205,148,84,105,81,70,29,	0,272,1210,1718,2038,2272,2505,2751,2992,3158,
chr1	8275461	8277545	TCONS_00000285	0	+	8275461	8277545	0	8	49,205,148,84,105,81,70,29,	0,615,935,1169,1402,1648,1889,2055,
chr1	8276397	8276714	TCONS_00002244	0	+	8276397	8276714	0	1	317,	0,
chr1	8278606	8281086	TCONS_00002248	0	+	8278606	8281086	0	3	110,37,142,	0,2180,2338,
chr1	8278606	8282095	TCONS_00004211	0	+	8278606	8282095	0	8	110,37,69,56,108,59,116,44,	0,2180,2338,2592,2796,3105,3243,3445,
chr1	8278606	8282097	TCONS_00000286	0	+	8278606	8282097	0	9	110,37,69,56,108,59,93,17,46,	0,2180,2338,2592,2796,3105,3243,3342,3445,
chr1	8281712	8282117	TCONS_00002251	0	+	8281712	8282117	0	1	405,	0,
chr1	8283227	8283526	TCONS_00002252	0	+	8283227	8283526	0	1	299,	0,
chr1	8283332	8285310	TCONS_00000288	0	+	8283332	8285310	0	4	194,148,103,2,	0,1519,1791,1976,
chr1	8284849	8285226	TCONS_00004212	0	+	8284849	8285226	0	2	150,103,	0,274,
chr1	8286024	8296575	TCONS_00000289	0	+	8286024	8296575	0	32	82,100,165,105,50,229,142,99,156,274,73,175,143,113,158,133,185,81,107,93,71,77,171,127,224,230,137,228,102,85,154,72,	0,505,888,1277,1847,1904,2307,2521,2809,3097,3543,4048,4299,4541,4738,4965,5173,5434,5633,5811,6033,6223,7399,7693,8417,8773,9086,9308,9615,10051,10246,10479,
chr1	8287909	8296575	TCONS_00004214	0	+	8287909	8296575	0	27	248,142,99,156,274,73,175,143,113,158,133,185,81,107,93,71,77,171,127,224,230,137,228,102,85,154,72,	0,422,636,924,1212,1658,2163,2414,2656,2853,3080,3288,3549,3748,3926,4148,4338,5514,5808,6532,6888,7201,7423,7730,8166,8361,8594,
chr1	8288331	8288643	TCONS_00002260	0	+	8288331	8288643	0	1	312,	0,
chr1	8290072	8290463	TCONS_00002264	0	+	8290072	8290463	0	1	391,	0,
chr1	8290565	8291538	TCONS_00002265	0	+	8290565	8291538	0	1	973,	0,
chr1	8291657	8291928	TCONS_00002266	0	+	8291657	8291928	0	1	271,	0,
chr1	8295106	8295741	TCONS_00002273	0	+	8295106	8295741	0	1	635,	0,
chr1	8296270	8296547	TCONS_00002275	0	+	8296270	8296547	0	1	277,	0,
chr1	8296688	8297928	TCONS_00000290	0	+	8296688	8297928	0	6	85,122,155,44,108,236,	0,229,428,755,806,1004,
chr1	8296688	8298318	TCONS_00004215	0	+	8296688	8298318	0	5	85,122,155,159,626,	0,229,428,755,1004,
chr1	8296918	8297271	TCONS_00002277	0	+	8296918	8297271	0	1	353,	0,
chr1	8297443	8297930	TCONS_00002278	0	+	8297443	8297930	0	1	487,	0,
chr1	8299498	8301463	TCONS_00000291	0	+	8299498	8301463	0	4	239,102,93,352,	0,367,1327,1613,
chr1	8303547	8304006	TCONS_00004216	0	+	8303547	8304006	0	1	459,	0,
chr1	8304915	8305461	TCONS_00004217	0	+	8304915	8305461	0	1	546,	0,
chr1	8316626	8318821	TCONS_00001128	0	-	8316626	8318821	0	5	204,161,118,141,66,	0,362,663,852,2129,
chr1	8320381	8320922	TCONS_00001129	0	-	8320381	8320922	0	1	541,	0,
chr1	8321842	8322490	TCONS_00001131	0	-	8321842	8322490	0	3	118,129,124,	0,255,524,
chr1	8321842	8322490	TCONS_00001130	0	-	8321842	8322490	0	3	124,129,124,	0,255,524,
chr1	8322838	8324051	TCONS_00001132	0	-	8322838	8324051	0	4	72,94,299,260,	0,257,460,953,
chr1	8325599	8325897	TCONS_00001816	0	+	8325599	8325897	0	1	298,	0,
chr1	8326074	8328603	TCONS_00001134	0	-	8326074	8328603	0	4	56,136,123,94,	0,435,1366,2435,
chr1	8338125	8338444	TCONS_00002280	0	+	8338125	8338444	0	1	319,	0,
chr1	8338628	8338961	TCONS_00002281	0	+	8338628	8338961	0	1	333,	0,
chr1	8339299	8343030	TCONS_00001138	0	-	8339299	8343030	0	10	750,427,120,104,87,82,57,117,71,58,	0,755,1431,1642,1904,2840,3016,3257,3527,3673,
chr1	8339299	8343030	TCONS_00001139	0	-	8339299	8343030	0	9	750,427,122,104,82,57,117,71,58,	0,755,1429,1642,2840,3016,3257,3527,3673,
chr1	8339311	8343027	TCONS_00003144	0	-	8339311	8343027	0	8	1170,122,104,82,57,117,71,55,	0,1417,1630,2828,3004,3245,3515,3661,
chr1	8339311	8343027	TCONS_00004870	0	-	8339311	8343027	0	9	1170,122,104,87,82,57,117,71,55,	0,1417,1630,1892,2828,3004,3245,3515,3661,
chr1	8361240	8364349	TCONS_00001140	0	-	8361240	8364349	0	8	857,87,91,63,179,91,123,43,	0,933,1116,1212,1418,2198,2398,3066,
chr1	8361269	8364346	TCONS_00004871	0	-	8361269	8364346	0	7	828,87,159,179,91,123,40,	0,904,1087,1389,2169,2369,3037,
chr1	8364798	8367143	TCONS_00000293	0	+	8364798	8367143	0	7	67,123,559,120,98,94,146,	0,549,797,1431,1644,1952,2199,
chr1	8365593	8366540	TCONS_00002284	0	+	8365593	8366540	0	1	947,	0,
chr1	8366750	8367099	TCONS_00002285	0	+	8366750	8367099	0	1	349,	0,
chr1	8367313	8370790	TCONS_00001141	0	-	8367313	8370790	0	12	50,53,228,154,102,123,264,113,94,146,77,505,	0,182,314,622,849,1033,1233,1572,1790,1889,2129,2972,
chr1	8371251	8371777	TCONS_00001142	0	-	8371251	8371777	0	1	526,	0,
chr1	8372300	8372510	TCONS_00003834	0	+	8372300	8372510	0	1	210,	0,
chr1	8372603	8374324	TCONS_00001143	0	-	8372603	8374324	0	5	191,79,138,344,57,	0,542,704,1308,1664,
chr1	8375377	8377177	TCONS_00000294	0	+	8375377	8377177	0	3	39,634,892,	0,163,908,
chr1	8375377	8377177	TCONS_00000295	0	+	8375377	8377177	0	3	39,634,895,	0,163,905,
chr1	8375462	8377140	TCONS_00002286	0	+	8375462	8377140	0	1	1678,	0,
chr1	8382780	8390781	TCONS_00000297	0	+	8382780	8390781	0	7	174,165,204,240,157,95,80,	0,4427,4713,4983,5819,7240,7921,
chr1	8387216	8390780	TCONS_00002289	0	+	8387216	8390780	0	7	156,204,225,9,157,95,70,	0,277,547,778,1383,2804,3494,
chr1	8387216	8390780	TCONS_00002288	0	+	8387216	8390780	0	7	156,204,225,9,157,95,79,	0,277,547,778,1383,2804,3485,
chr1	8396557	8398901	TCONS_00000298	0	+	8396557	8398901	0	4	261,592,286,308,	0,368,1204,2036,
chr1	8398978	8399610	TCONS_00001819	0	+	8398978	8399610	0	1	632,	0,
chr1	8401119	8402628	TCONS_00000299	0	+	8401119	8402628	0	4	248,163,139,202,	0,742,1094,1307,
chr1	8402731	8402959	TCONS_00001820	0	+	8402731	8402959	0	1	228,	0,
chr1	8405098	8409548	TCONS_00000300	0	+	8405098	8409548	0	6	56,198,182,240,119,115,	0,3207,3493,3739,4086,4335,
chr1	8405109	8410383	TCONS_00002292	0	+	8405109	8410383	0	9	45,198,182,240,119,125,167,130,184,	0,3196,3482,3728,4075,4324,4648,4884,5090,
chr1	8409757	8410422	TCONS_00000301	0	+	8409757	8410422	0	3	167,130,223,	0,236,442,
chr1	8410433	8410755	TCONS_00005465	0	+	8410433	8410755	0	1	322,	0,
chr1	8411126	8411374	TCONS_00005466	0	+	8411126	8411374	0	1	248,	0,
chr1	8411858	8412942	TCONS_00001144	0	-	8411858	8412942	0	1	1084,	0,
chr1	8413010	8414043	TCONS_00001145	0	-	8413010	8414043	0	2	731,297,	0,736,
chr1	8413010	8414135	TCONS_00003148	0	-	8413010	8414135	0	1	1125,	0,
chr1	8414449	8414716	TCONS_00003149	0	-	8414449	8414716	0	1	267,	0,
chr1	8414450	8415289	TCONS_00001146	0	-	8414450	8415289	0	2	651,180,	0,659,
chr1	8414451	8415289	TCONS_00003150	0	-	8414451	8415289	0	2	476,356,	0,482,
chr1	8415356	8416437	TCONS_00003151	0	-	8415356	8416437	0	3	272,194,223,	0,357,858,
chr1	8416523	8417946	TCONS_00003152	0	-	8416523	8417946	0	2	244,171,	0,1252,
chr1	8420193	8423631	TCONS_00000302	0	+	8420193	8423631	0	6	47,104,109,87,78,55,	0,536,2554,2853,3207,3383,
chr1	8420451	8423631	TCONS_00000303	0	+	8420451	8423631	0	6	38,104,109,87,78,55,	0,278,2296,2595,2949,3125,
chr1	8434792	8437633	TCONS_00000304	0	+	8434792	8437633	0	2	215,1493,	0,1348,
chr1	8437823	8442859	TCONS_00004875	0	-	8437823	8442859	0	5	949,52,76,312,103,	0,954,1410,1572,4933,
chr1	8437824	8442842	TCONS_00003153	0	-	8437824	8442842	0	4	1005,76,312,86,	0,1409,1571,4932,
chr1	8437843	8442836	TCONS_00001150	0	-	8437843	8442836	0	3	986,474,80,	0,1390,4913,
chr1	8445381	8450291	TCONS_00001153	0	-	8445381	8450291	0	14	174,240,192,72,57,128,139,93,57,51,105,135,216,86,	0,839,1154,1412,1569,1708,1901,2118,2285,2451,2573,2795,3722,4824,
chr1	8445381	8449805	TCONS_00001151	0	-	8445381	8449805	0	14	174,240,192,72,57,128,139,93,57,51,105,135,216,34,	0,839,1154,1412,1569,1708,1901,2118,2285,2451,2573,2795,3722,4390,
chr1	8445381	8450205	TCONS_00001152	0	-	8445381	8450205	0	14	174,240,192,72,57,128,139,93,57,51,105,135,216,32,	0,839,1154,1412,1569,1708,1901,2118,2285,2451,2573,2795,3722,4792,
chr1	8452475	8453840	TCONS_00004876	0	-	8452475	8453840	0	4	203,56,122,336,	0,536,825,1029,
chr1	8455479	8459259	TCONS_00001155	0	-	8455479	8459259	0	9	826,94,156,58,79,105,245,52,48,	0,992,1174,1412,1550,2093,2741,3251,3732,
chr1	8455479	8459006	TCONS_00001154	0	-	8455479	8459006	0	9	826,94,156,58,79,105,245,52,46,	0,992,1174,1412,1550,2093,2741,3251,3481,
chr1	8455482	8459006	TCONS_00004877	0	-	8455482	8459006	0	10	823,94,156,58,79,105,214,25,52,46,	0,989,1171,1409,1547,2090,2738,2958,3248,3478,
chr1	8455482	8459255	TCONS_00004878	0	-	8455482	8459255	0	10	823,94,156,58,79,105,214,25,52,44,	0,989,1171,1409,1547,2090,2738,2958,3248,3729,
chr1	8455496	8459257	TCONS_00003156	0	-	8455496	8459257	0	10	809,94,156,58,79,105,213,25,52,46,	0,975,1157,1395,1533,2076,2724,2944,3234,3715,
chr1	8455496	8459006	TCONS_00003155	0	-	8455496	8459006	0	10	809,94,156,58,79,105,213,25,52,46,	0,975,1157,1395,1533,2076,2724,2944,3234,3464,
chr1	8461560	8463734	TCONS_00000305	0	+	8461560	8463734	0	4	108,255,108,591,	0,343,1397,1583,
chr1	8463201	8463716	TCONS_00002293	0	+	8463201	8463716	0	3	115,132,256,	0,121,259,
chr1	8463752	8466916	TCONS_00003157	0	-	8463752	8466916	0	2	1,719,	0,2445,
chr1	8466160	8466918	TCONS_00001156	0	-	8466160	8466918	0	1	758,	0,
chr1	8469692	8472979	TCONS_00000306	0	+	8469692	8472979	0	11	174,85,199,127,101,134,109,64,87,98,209,	0,289,488,785,1282,1482,1953,2161,2328,2503,3078,
chr1	8507490	8508968	TCONS_00002294	0	+	8507490	8508968	0	6	120,103,301,110,136,183,	0,208,401,778,1058,1295,
chr1	8509807	8510766	TCONS_00002295	0	+	8509807	8510766	0	2	752,119,	0,840,
chr1	8514321	8517769	TCONS_00003158	0	-	8514321	8517769	0	4	147,160,94,99,	0,1463,1927,3349,
chr1	8599723	8612893	TCONS_00004880	0	-	8599723	8612893	0	15	96,112,123,98,154,89,114,105,130,107,129,147,285,109,62,	0,1770,2008,4472,5237,5473,5692,6838,7665,8114,9111,9380,9625,11058,13108,
chr1	8617569	8625980	TCONS_00004881	0	-	8617569	8625980	0	13	6,170,41,75,182,171,144,81,42,47,166,94,42,	0,102,353,405,576,840,1066,2012,2098,2906,2958,4293,8369,
chr1	8630118	8631040	TCONS_00000307	0	+	8630118	8631040	0	6	55,120,81,86,58,7,	0,133,456,635,793,915,
chr1	8634551	8636025	TCONS_00000309	0	+	8634551	8636025	0	5	108,109,121,168,23,	0,196,420,1144,1451,
chr1	8638224	8638766	TCONS_00004882	0	-	8638224	8638766	0	1	542,	0,
chr1	8638925	8647852	TCONS_00001160	0	-	8638925	8647852	0	15	1,116,136,177,92,110,173,102,51,39,100,76,177,115,49,	0,10,164,314,660,849,1039,1294,1481,1618,3234,3883,4038,5365,8878,
chr1	8638925	8647902	TCONS_00003160	0	-	8638925	8647902	0	14	1,143,327,92,110,173,102,51,39,100,76,177,115,99,	0,10,164,660,849,1039,1294,1481,1618,3234,3883,4038,5365,8878,
chr1	8638925	8688971	TCONS_00003161	0	-	8638925	8688971	0	26	1,143,327,92,110,173,102,51,39,100,76,177,115,103,157,145,144,137,170,125,51,54,129,86,132,47,	0,10,164,660,849,1039,1294,1481,1618,3234,3883,4038,5365,10265,10888,16521,17487,18597,18814,19096,20337,21125,42105,45646,49169,49999,
chr1	8638925	8647901	TCONS_00004883	0	-	8638925	8647901	0	13	1,481,92,110,173,102,51,39,100,76,177,115,98,	0,10,660,849,1039,1294,1481,1618,3234,3883,4038,5365,8878,
chr1	8638925	8661365	TCONS_00001161	0	-	8638925	8661365	0	24	1,116,136,177,92,110,173,102,51,39,100,76,177,115,103,157,145,145,137,170,125,51,54,4,	0,10,164,314,660,849,1039,1294,1481,1618,3234,3883,4038,5365,10265,10888,16521,17486,18597,18814,19096,20337,21125,22436,
chr1	8680912	8688971	TCONS_00001162	0	-	8680912	8688971	0	5	40,129,86,132,47,	0,118,3659,7182,8012,
chr1	8690786	8696175	TCONS_00001163	0	-	8690786	8696175	0	13	150,146,207,160,83,146,94,99,60,94,116,49,6,	0,742,978,1262,1775,2670,3334,3505,3682,3810,4049,4772,5383,
chr1	8690787	8697101	TCONS_00003162	0	-	8690787	8697101	0	13	149,146,207,160,83,146,94,99,60,94,116,141,46,	0,741,977,1261,1774,2669,3333,3504,3681,3809,4048,4771,6268,
chr1	8698242	8701103	TCONS_00000310	0	+	8698242	8701103	0	6	60,98,141,99,61,159,	0,813,1762,1995,2526,2702,
chr1	8698271	8701114	TCONS_00004222	0	+	8698271	8701114	0	7	31,36,56,141,99,61,170,	0,784,826,1733,1966,2497,2673,
chr1	8698390	8701103	TCONS_00000311	0	+	8698390	8701103	0	6	49,98,141,99,61,159,	0,665,1614,1847,2378,2554,
chr1	8698393	8701114	TCONS_00004223	0	+	8698393	8701114	0	7	46,36,56,141,99,61,170,	0,662,704,1611,1844,2375,2551,
chr1	8703677	8707036	TCONS_00001165	0	-	8703677	8707036	0	6	733,53,118,104,148,253,	0,1842,1987,2279,2872,3106,
chr1	8708433	8713901	TCONS_00003164	0	-	8708433	8713901	0	9	560,113,67,94,112,106,54,59,86,	0,566,824,2047,2810,3174,4073,4329,5382,
chr1	8708446	8713901	TCONS_00004886	0	-	8708446	8713901	0	9	547,113,67,94,112,106,54,59,86,	0,553,811,2034,2797,3690,4060,4316,5369,
chr1	8708446	8713901	TCONS_00001167	0	-	8708446	8713901	0	10	478,60,113,67,94,112,106,54,59,86,	0,487,553,811,2034,2797,3161,4060,4316,5369,
chr1	8722067	8733014	TCONS_00004224	0	+	8722067	8733014	0	27	134,64,139,121,141,88,78,138,112,92,103,197,118,97,136,100,89,82,90,114,89,88,153,93,73,763,527,	0,1092,2152,2461,2677,2923,3102,3284,3521,3701,3868,4054,4684,4881,5065,5271,5562,6069,6551,6722,6931,7092,7751,8062,8274,8784,10420,
chr1	8722067	8733014	TCONS_00004225	0	+	8722067	8733014	0	26	134,64,139,121,141,88,78,138,112,92,103,197,118,97,136,100,89,82,90,114,89,88,153,73,763,527,	0,1092,2152,2461,2677,2923,3102,3284,3521,3701,3868,4054,4684,4881,5065,5271,5562,6069,6551,6722,6931,7092,7751,8274,8784,10420,
chr1	8734471	8736323	TCONS_00004226	0	+	8734471	8736323	0	2	21,1105,	0,747,
chr1	8735288	8736323	TCONS_00002300	0	+	8735288	8736323	0	2	397,543,	0,492,
chr1	8735944	8736323	TCONS_00004227	0	+	8735944	8736323	0	2	2,366,	0,13,
chr1	8747894	8750562	TCONS_00003165	0	-	8747894	8750562	0	4	45,108,86,43,	0,351,1071,2625,
chr1	8752015	8753863	TCONS_00004228	0	+	8752015	8753863	0	6	185,963,222,149,252,6,	0,192,1199,1428,1582,1842,
chr1	8752015	8753863	TCONS_00002302	0	+	8752015	8753863	0	2	1834,6,	0,1842,
chr1	8752015	8753836	TCONS_00000313	0	+	8752015	8753836	0	2	185,1629,	0,192,
chr1	8795554	8815816	TCONS_00000314	0	+	8795554	8815816	0	28	41,120,90,81,108,129,89,54,65,82,151,198,171,209,72,74,104,182,267,178,87,117,60,128,136,66,104,155,	0,7593,9088,11283,12069,12473,13280,13820,14233,14395,14553,14801,15165,15707,16041,16453,16625,16820,17371,17724,17987,18434,18648,19206,19496,19705,19912,20107,
chr1	8795554	8813621	TCONS_00002303	0	+	8795554	8813621	0	23	41,120,90,81,108,129,89,54,65,82,151,198,78,87,102,62,72,74,104,182,267,178,80,	0,7593,9088,11283,12069,12473,13280,13820,14233,14395,14553,14801,15165,15249,15707,15854,16041,16453,16625,16820,17371,17724,17987,
chr1	8795563	8813574	TCONS_00004229	0	+	8795563	8813574	0	22	32,120,90,81,108,129,89,54,65,82,151,198,171,102,62,72,74,104,182,267,178,33,	0,7584,9079,11274,12060,12464,13271,13811,14224,14386,14544,14792,15156,15698,15845,16032,16444,16616,16811,17362,17715,17978,
chr1	8813627	8816282	TCONS_00004230	0	+	8813627	8816282	0	9	1,117,60,128,136,66,104,157,20,	0,361,575,1133,1423,1632,1839,2034,2635,
chr1	8813991	8819438	TCONS_00002306	0	+	8813991	8819438	0	8	114,60,128,136,66,104,157,21,	0,211,769,1059,1268,1475,1670,5426,
chr1	8813991	8816304	TCONS_00002304	0	+	8813991	8816304	0	8	114,60,128,136,66,104,157,42,	0,211,769,1059,1268,1475,1670,2271,
chr1	8813991	8816561	TCONS_00002305	0	+	8813991	8816561	0	8	114,60,128,136,66,104,157,2,	0,211,769,1059,1268,1475,1670,2568,
chr1	8823747	8831617	TCONS_00004232	0	+	8823747	8831617	0	23	43,120,117,150,116,115,120,192,192,169,77,86,67,116,70,93,93,126,222,93,78,64,39,	0,743,1112,1329,1578,1770,1967,2166,2444,2940,4009,4209,4417,4574,4899,5098,5303,5481,5691,6282,6454,6712,7831,
chr1	8823747	8831617	TCONS_00004231	0	+	8823747	8831617	0	22	43,120,117,150,116,115,120,192,192,169,77,86,67,116,70,93,93,126,93,78,64,39,	0,743,1112,1329,1578,1770,1967,2166,2444,2940,4009,4209,4417,4574,4899,5098,5303,5481,6282,6454,6712,7831,
chr1	8835008	8837836	TCONS_00004887	0	-	8835008	8837836	0	7	859,124,102,35,135,25,212,	0,1023,1224,1506,1634,2509,2616,
chr1	8835008	8837962	TCONS_00004888	0	-	8835008	8837962	0	9	859,124,102,35,135,114,25,182,48,	0,1023,1224,1506,1634,2312,2509,2616,2906,
chr1	8844815	8871782	TCONS_00004233	0	+	8844815	8871782	0	3	39,163,42,	0,489,26925,
chr1	8871860	8899707	TCONS_00002310	0	+	8871860	8899707	0	7	48,111,104,199,155,2,58,	0,17761,19958,25100,27620,27780,27789,
chr1	8969044	8969393	TCONS_00004890	0	-	8969044	8969393	0	1	349,	0,
chr1	8969477	8972591	TCONS_00003168	0	-	8969477	8972591	0	2	721,999,	0,2115,
chr1	8979415	8982332	TCONS_00002315	0	+	8979415	8982332	0	4	121,1006,165,477,	0,272,1948,2440,
chr1	8982560	8984298	TCONS_00002316	0	+	8982560	8984298	0	1	1738,	0,
chr1	8982561	8984321	TCONS_00004238	0	+	8982561	8984321	0	2	1742,13,	0,1747,
chr1	9033272	9033789	TCONS_00001169	0	-	9033272	9033789	0	1	517,	0,
chr1	9033913	9034326	TCONS_00004891	0	-	9033913	9034326	0	1	413,	0,
chr1	9034970	9039569	TCONS_00001172	0	-	9034970	9039569	0	13	5,75,112,152,160,58,120,133,106,80,112,128,19,	0,552,756,952,1194,1888,2030,2310,3134,3341,3974,4352,4580,
chr1	9034970	9039569	TCONS_00001171	0	-	9034970	9039569	0	14	5,75,112,152,160,58,120,133,51,106,80,112,128,19,	0,552,756,952,1194,1888,2030,2310,2777,3134,3341,3974,4352,4580,
chr1	9035521	9037792	TCONS_00004892	0	-	9035521	9037792	0	8	76,112,152,160,58,120,133,45,	0,205,401,643,1337,1479,1759,2226,
chr1	9035521	9039569	TCONS_00004893	0	-	9035521	9039569	0	12	76,112,152,160,58,120,133,106,80,112,128,19,	0,205,401,643,1337,1479,1759,2583,2790,3423,3801,4029,
chr1	9041790	9045019	TCONS_00000315	0	+	9041790	9045019	0	9	265,109,106,171,138,118,129,89,645,	0,372,651,840,1083,1359,1578,1785,2584,
chr1	9041839	9045019	TCONS_00004239	0	+	9041839	9045019	0	10	216,109,106,82,83,138,118,129,89,645,	0,323,602,791,879,1034,1310,1529,1736,2535,
chr1	9045160	9046154	TCONS_00002317	0	+	9045160	9046154	0	3	156,109,44,	0,749,950,
chr1	9046624	9065800	TCONS_00002318	0	+	9046624	9065800	0	21	247,84,85,122,205,90,96,123,130,60,147,87,82,116,180,21,97,87,100,47,85,	0,1287,3034,4474,4693,6109,6384,6774,8363,8607,9421,10264,10422,10791,11047,12101,13304,13703,13871,18746,19091,
chr1	9046624	9065800	TCONS_00002319	0	+	9046624	9065800	0	20	247,84,85,122,205,90,96,123,130,60,147,87,82,116,180,97,87,100,47,85,	0,1287,3034,4474,4693,6109,6384,6774,8363,8607,9421,10264,10422,10791,11047,13304,13703,13871,18746,19091,
chr1	9046702	9052333	TCONS_00000317	0	+	9046702	9052333	0	6	169,84,85,122,205,57,	0,1209,2956,4396,4615,5574,
chr1	9046703	9065799	TCONS_00004240	0	+	9046703	9065799	0	22	168,84,85,122,205,57,91,96,123,130,60,147,87,82,116,180,21,97,87,100,47,84,	0,1208,2955,4395,4614,5573,6029,6305,6695,8284,8528,9342,10185,10343,10712,10968,12022,13225,13624,13792,18667,19012,
chr1	9046703	9065799	TCONS_00004241	0	+	9046703	9065799	0	21	168,84,85,122,205,57,91,96,123,130,60,147,87,82,116,180,97,87,100,47,84,	0,1208,2955,4395,4614,5573,6029,6305,6695,8284,8528,9342,10185,10343,10712,10968,13225,13624,13792,18667,19012,
chr1	9068891	9069255	TCONS_00003171	0	-	9068891	9069255	0	1	364,	0,
chr1	9069866	9070130	TCONS_00003172	0	-	9069866	9070130	0	1	264,	0,
chr1	9070871	9071225	TCONS_00003173	0	-	9070871	9071225	0	2	3,224,	0,130,
chr1	9072318	9073147	TCONS_00003174	0	-	9072318	9073147	0	2	306,2,	0,827,
chr1	9073199	9073429	TCONS_00003175	0	-	9073199	9073429	0	1	230,	0,
chr1	9075636	9077586	TCONS_00003176	0	-	9075636	9077586	0	4	312,354,197,242,	0,793,1225,1708,
chr1	9078374	9078778	TCONS_00003177	0	-	9078374	9078778	0	2	41,271,	0,133,
chr1	9078399	9079326	TCONS_00004894	0	-	9078399	9079326	0	4	16,281,106,231,	0,108,495,696,
chr1	9078937	9079362	TCONS_00003178	0	-	9078937	9079362	0	2	63,267,	0,158,
chr1	9079790	9080462	TCONS_00003179	0	-	9079790	9080462	0	4	96,104,46,127,	0,188,411,545,
chr1	9080220	9080875	TCONS_00004895	0	-	9080220	9080875	0	3	27,138,83,	0,115,572,
chr1	9093476	9109868	TCONS_00000319	0	+	9093476	9109868	0	16	47,102,81,164,109,84,102,140,128,221,122,286,54,76,169,47,	0,5069,5440,5831,6187,7674,8342,12931,13954,14159,15024,15221,15593,15750,16073,16345,
chr1	9093476	9109868	TCONS_00000320	0	+	9093476	9109868	0	17	47,102,81,164,109,84,102,126,140,128,221,122,286,54,76,169,47,	0,5069,5440,5831,6187,7674,8342,11185,12931,13954,14159,15024,15221,15593,15750,16073,16345,
chr1	9093476	9108751	TCONS_00002320	0	+	9093476	9108751	0	13	47,102,81,164,109,102,99,126,140,128,221,122,54,	0,5069,5440,5831,6187,8342,9400,11185,12931,13954,14159,15024,15221,
chr1	9093476	9108749	TCONS_00002321	0	+	9093476	9108749	0	11	47,102,81,164,109,102,140,128,221,122,52,	0,5069,5440,5831,6187,8342,12931,13954,14159,15024,15221,
chr1	9093476	9108751	TCONS_00004242	0	+	9093476	9108751	0	13	47,102,81,164,109,102,102,99,140,128,221,122,54,	0,5069,5440,5831,6187,8342,8936,9400,12931,13954,14159,15024,15221,
chr1	9108846	9109984	TCONS_00002322	0	+	9108846	9109984	0	5	137,54,76,169,163,	0,223,380,703,975,
chr1	9110049	9110630	TCONS_00002323	0	+	9110049	9110630	0	3	47,149,45,	0,120,536,
chr1	9110987	9112250	TCONS_00000322	0	+	9110987	9112250	0	1	1263,	0,
chr1	9112526	9114037	TCONS_00001174	0	-	9112526	9114037	0	4	306,188,170,79,	0,442,702,1432,
chr1	9114094	9120743	TCONS_00001175	0	-	9114094	9120743	0	3	42,182,45,	0,698,6604,
chr1	9125521	9131347	TCONS_00001176	0	-	9125521	9131347	0	16	240,106,86,31,154,112,114,89,106,142,106,113,77,78,200,409,	0,455,925,1107,1256,1844,2166,2740,2902,3082,3504,3870,4097,4323,4770,5417,
chr1	9132094	9137378	TCONS_00000323	0	+	9132094	9137378	0	12	137,77,79,134,121,59,73,114,195,113,60,288,	0,473,661,1067,1370,1666,2293,2851,3061,4176,4574,4996,
chr1	9147864	9148429	TCONS_00003180	0	-	9147864	9148429	0	1	565,	0,
chr1	9150208	9161697	TCONS_00004896	0	-	9150208	9161697	0	10	33,87,118,247,147,66,66,137,112,25,	0,1293,1496,2671,4325,5339,9115,10231,11038,11464,
chr1	9151708	9153544	TCONS_00003181	0	-	9151708	9153544	0	3	114,247,34,	0,1171,1802,
chr1	9161681	9163557	TCONS_00003183	0	-	9161681	9163557	0	2	158,153,	0,1723,
chr1	9165339	9172267	TCONS_00003184	0	-	9165339	9172267	0	6	60,202,75,62,61,76,	0,2537,4110,4685,5383,6852,
chr1	9169451	9194773	TCONS_00001178	0	-	9169451	9194773	0	10	73,62,61,79,147,157,112,121,157,50,	0,573,1271,2740,4899,7597,8485,9098,17005,25272,
chr1	9169451	9191118	TCONS_00001177	0	-	9169451	9191118	0	10	73,62,61,79,147,157,112,121,157,38,	0,573,1271,2740,4899,7597,8485,9098,17005,21629,
chr1	9254875	9255201	TCONS_00005470	0	+	9254875	9255201	0	1	326,	0,
chr1	9254921	9260204	TCONS_00001180	0	-	9254921	9260204	0	11	481,42,222,49,125,136,110,65,118,92,121,	0,593,976,2203,2413,2637,3317,3971,4451,4848,5162,
chr1	9268482	9268734	TCONS_00003186	0	-	9268482	9268734	0	1	252,	0,
chr1	9273188	9273413	TCONS_00002324	0	+	9273188	9273413	0	1	225,	0,
chr1	9277676	9290308	TCONS_00000325	0	+	9277676	9290308	0	2	653,792,	0,11840,
chr1	9285028	9290308	TCONS_00000327	0	+	9285028	9290308	0	4	411,260,523,823,	0,3289,3835,4457,
chr1	9285028	9290308	TCONS_00000328	0	+	9285028	9290308	0	3	411,260,1445,	0,3289,3835,
chr1	9290689	9295174	TCONS_00000329	0	+	9290689	9295174	0	13	70,27,111,85,146,194,127,93,242,163,147,125,127,	0,287,400,747,1340,1663,1943,2177,2346,3175,3481,3718,4358,
chr1	9290714	9294312	TCONS_00004243	0	+	9290714	9294312	0	11	45,96,111,85,146,194,127,93,242,163,142,	0,193,375,722,1315,1638,1918,2152,2321,3150,3456,
chr1	9295880	9303128	TCONS_00004897	0	-	9295880	9303128	0	14	136,152,84,125,197,100,60,139,123,120,137,170,79,104,	0,220,2507,3161,3473,3770,4393,5565,5814,6043,6250,6472,6840,7144,
chr1	9295880	9303128	TCONS_00001181	0	-	9295880	9303128	0	13	136,152,84,125,197,100,139,123,120,137,170,79,104,	0,220,2507,3161,3473,3770,5565,5814,6043,6250,6472,6840,7144,
chr1	9308009	9308540	TCONS_00002330	0	+	9308009	9308540	0	1	531,	0,
chr1	9316024	9316834	TCONS_00002332	0	+	9316024	9316834	0	1	810,	0,
chr1	9316024	9317238	TCONS_00004247	0	+	9316024	9317238	0	6	237,218,159,154,240,107,	0,243,492,656,859,1107,
chr1	9316028	9317222	TCONS_00000331	0	+	9316028	9317222	0	4	457,318,240,91,	0,488,855,1103,
chr1	9316917	9317243	TCONS_00002333	0	+	9316917	9317243	0	1	326,	0,
chr1	9317979	9318608	TCONS_00004248	0	+	9317979	9318608	0	3	126,127,46,	0,337,583,
chr1	9317979	9318608	TCONS_00000332	0	+	9317979	9318608	0	3	126,130,46,	0,334,583,
chr1	9318811	9321156	TCONS_00004249	0	+	9318811	9321156	0	3	123,66,60,	0,132,2285,
chr1	9318883	9325829	TCONS_00002334	0	+	9318883	9325829	0	8	126,188,261,167,146,78,169,152,	0,2213,2799,3173,4301,5470,6064,6794,
chr1	9321212	9325994	TCONS_00004250	0	+	9321212	9325994	0	9	72,261,167,146,78,169,172,65,5,	0,470,844,1972,3141,3735,4465,4679,4777,
chr1	9321212	9325994	TCONS_00004251	0	+	9321212	9325994	0	9	72,234,167,146,78,169,172,65,5,	0,497,844,1972,3141,3735,4465,4679,4777,
chr1	9321214	9325831	TCONS_00000334	0	+	9321214	9325831	0	8	70,261,167,146,78,87,75,154,	0,468,842,1970,3139,3733,3827,4463,
chr1	9332104	9332329	TCONS_00001831	0	+	9332104	9332329	0	1	225,	0,
chr1	9332444	9333913	TCONS_00001182	0	-	9332444	9333913	0	2	1247,86,	0,1383,
chr1	9334142	9334806	TCONS_00000335	0	+	9334142	9334806	0	1	664,	0,
chr1	9334840	9335199	TCONS_00005473	0	+	9334840	9335199	0	1	359,	0,
chr1	9335396	9338866	TCONS_00001183	0	-	9335396	9338866	0	8	45,88,84,156,108,75,188,177,	0,184,656,848,1281,1747,1898,3293,
chr1	9342075	9344527	TCONS_00004253	0	+	9342075	9344527	0	5	116,180,134,122,113,	0,1183,1449,1659,2339,
chr1	9345718	9352280	TCONS_00004899	0	-	9345718	9352280	0	17	139,209,109,103,162,103,179,102,95,85,11,361,110,216,105,24,32,	0,654,937,1108,1338,1819,2267,2749,2950,3135,3300,3633,4218,4768,5115,5229,6530,
chr1	9345718	9352296	TCONS_00001185	0	-	9345718	9352296	0	16	139,209,109,103,162,103,179,102,95,85,85,361,110,216,124,48,	0,654,937,1108,1338,1819,2267,2749,2950,3135,3300,3633,4218,4768,5115,6530,
chr1	9345718	9352296	TCONS_00004901	0	-	9345718	9352296	0	17	139,209,109,103,162,103,179,102,95,85,85,361,110,216,105,10,48,	0,654,937,1108,1338,1819,2267,2749,2950,3135,3300,3633,4218,4768,5115,5229,6530,
chr1	9345718	9352296	TCONS_00004900	0	-	9345718	9352296	0	16	139,209,109,103,162,103,179,102,95,85,11,361,110,216,124,48,	0,654,937,1108,1338,1819,2267,2749,2950,3135,3300,3633,4218,4768,5115,6530,
chr1	9345718	9348999	TCONS_00004898	0	-	9345718	9348999	0	11	139,209,109,103,162,103,179,102,95,41,5,	0,654,937,1108,1338,1819,2267,2749,2950,3135,3276,
chr1	9345718	9352296	TCONS_00001184	0	-	9345718	9352296	0	16	139,209,109,103,162,103,179,102,95,85,85,361,110,216,138,48,	0,654,937,1108,1338,1819,2267,2749,2950,3135,3300,3633,4218,4768,5115,6530,
chr1	9349351	9350035	TCONS_00003192	0	-	9349351	9350035	0	3	168,112,99,	0,249,585,
chr1	9354021	9356248	TCONS_00001187	0	-	9354021	9356248	0	7	512,158,110,154,199,170,53,	0,769,1119,1324,1549,1861,2174,
chr1	9354021	9356248	TCONS_00001186	0	-	9354021	9356248	0	7	512,158,110,154,199,172,53,	0,769,1119,1324,1549,1861,2174,
chr1	9354167	9356479	TCONS_00004902	0	-	9354167	9356479	0	8	366,158,110,154,199,172,53,3,	0,623,973,1178,1403,1715,2028,2309,
chr1	9358201	9371009	TCONS_00000336	0	+	9358201	9371009	0	7	227,161,159,138,49,104,125,	0,6170,7588,8716,9199,12467,12683,
chr1	9388177	9388657	TCONS_00001188	0	-	9388177	9388657	0	1	480,	0,
chr1	9388807	9395330	TCONS_00003198	0	-	9388807	9395330	0	4	152,81,191,243,	0,524,2306,6280,
chr1	9395945	9399182	TCONS_00000337	0	+	9395945	9399182	0	8	214,100,30,30,47,120,742,117,	0,346,1397,1585,2041,2163,2373,3120,
chr1	9395945	9399188	TCONS_00002338	0	+	9395945	9399188	0	6	446,30,30,48,120,870,	0,1397,1585,2040,2163,2373,
chr1	9396213	9399182	TCONS_00000338	0	+	9396213	9399182	0	8	1,171,30,30,48,120,742,117,	0,7,1129,1317,1772,1895,2105,2852,
chr1	9406939	9407676	TCONS_00004903	0	-	9406939	9407676	0	1	737,	0,
chr1	9409985	9412802	TCONS_00004904	0	-	9409985	9412802	0	3	353,321,26,	0,476,2791,
chr1	9427148	9430952	TCONS_00003200	0	-	9427148	9430952	0	7	291,83,65,165,175,102,93,	0,366,658,1380,2522,2773,3711,
chr1	9427163	9431466	TCONS_00001189	0	-	9427163	9431466	0	8	279,83,65,165,175,102,91,64,	0,351,643,1365,2507,2758,3700,4239,
chr1	9427163	9431466	TCONS_00001190	0	-	9427163	9431466	0	8	279,83,65,165,175,102,95,64,	0,351,643,1365,2507,2758,3696,4239,
chr1	9501990	9503625	TCONS_00004255	0	+	9501990	9503625	0	4	147,138,183,111,	0,504,1260,1524,
chr1	9501992	9503696	TCONS_00000339	0	+	9501992	9503696	0	5	145,138,183,111,2,	0,502,1258,1522,1702,
chr1	9504640	9505810	TCONS_00000340	0	+	9504640	9505810	0	1	1170,	0,
chr1	9514431	9514908	TCONS_00001192	0	-	9514431	9514908	0	1	477,	0,
chr1	9515141	9515698	TCONS_00004905	0	-	9515141	9515698	0	1	557,	0,
chr1	9528529	9531026	TCONS_00000341	0	+	9528529	9531026	0	2	42,1079,	0,1418,
chr1	9529961	9531040	TCONS_00004257	0	+	9529961	9531040	0	1	1079,	0,
chr1	9529961	9531033	TCONS_00002339	0	+	9529961	9531033	0	2	135,929,	0,143,
chr1	9548627	9554140	TCONS_00002341	0	+	9548627	9554140	0	6	132,65,299,113,205,2,	0,3305,3493,4872,5096,5511,
chr1	9548627	9554140	TCONS_00002340	0	+	9548627	9554140	0	6	132,61,299,113,205,2,	0,3305,3493,4872,5096,5511,
chr1	9552030	9555744	TCONS_00004258	0	+	9552030	9555744	0	7	389,113,205,52,134,109,130,	0,1469,1693,3020,3144,3374,3584,
chr1	9552032	9554140	TCONS_00002342	0	+	9552032	9554140	0	4	387,113,205,2,	0,1467,1691,2106,
chr1	9555057	9556389	TCONS_00002343	0	+	9555057	9556389	0	5	45,134,109,134,32,	0,117,347,557,1300,
chr1	9561861	9564677	TCONS_00001193	0	-	9561861	9564677	0	5	794,83,77,98,46,	0,918,1899,2265,2770,
chr1	9565366	9566895	TCONS_00002344	0	+	9565366	9566895	0	4	152,174,58,25,	0,439,1137,1504,
chr1	9565366	9566562	TCONS_00000342	0	+	9565366	9566562	0	3	152,174,59,	0,439,1137,
chr1	9565366	9566895	TCONS_00004259	0	+	9565366	9566895	0	4	80,174,58,25,	0,439,1137,1504,
chr1	9566812	9568291	TCONS_00002345	0	+	9566812	9568291	0	5	47,91,68,93,463,	0,194,558,746,1016,
chr1	9567006	9568292	TCONS_00000343	0	+	9567006	9568292	0	5	91,68,93,398,60,	0,364,552,822,1226,
chr1	9567006	9568292	TCONS_00004260	0	+	9567006	9568292	0	4	91,68,93,464,	0,364,552,822,
chr1	9572571	9572785	TCONS_00001833	0	+	9572571	9572785	0	1	214,	0,
chr1	9574678	9583514	TCONS_00002346	0	+	9574678	9583514	0	5	44,90,120,218,3,	0,1112,1286,6505,8833,
chr1	9586907	9589078	TCONS_00000348	0	+	9586907	9589078	0	7	217,106,74,93,117,98,255,	0,632,897,1056,1274,1469,1916,
chr1	9586908	9593337	TCONS_00002347	0	+	9586908	9593337	0	11	216,106,74,93,117,98,425,43,103,66,47,	0,631,896,1055,1273,1468,1915,2348,5175,5959,6382,
chr1	9590776	9592416	TCONS_00003201	0	-	9590776	9592416	0	5	187,137,294,152,259,	0,381,586,1149,1381,
chr1	9594455	9597433	TCONS_00003202	0	-	9594455	9597433	0	6	196,109,167,212,103,1,	0,419,613,866,1776,2977,
chr1	9594473	9601212	TCONS_00004906	0	-	9594473	9601212	0	12	178,109,167,212,103,140,223,137,166,156,381,44,	0,401,595,848,1758,3312,4335,4646,4856,5212,5433,6695,
chr1	9606293	9608497	TCONS_00000350	0	+	9606293	9608497	0	8	50,25,123,163,158,129,75,5,	0,71,374,687,957,1205,2009,2199,
chr1	9606354	9613139	TCONS_00002348	0	+	9606354	9613139	0	14	35,123,163,158,129,77,28,133,110,126,201,135,127,457,	0,313,626,896,1144,1948,2179,2267,3230,4468,5468,5834,6133,6328,
chr1	9606356	9613128	TCONS_00004263	0	+	9606356	9613128	0	14	33,123,163,158,129,77,28,133,110,146,219,135,127,446,	0,311,624,894,1142,1946,2177,2265,3228,4466,5448,5832,6131,6326,
chr1	9608378	9610954	TCONS_00000351	0	+	9608378	9610954	0	4	1,133,110,132,	0,243,1206,2444,
chr1	9611817	9613219	TCONS_00000353	0	+	9611817	9613219	0	6	206,135,127,304,155,67,	0,371,670,865,1175,1335,
chr1	9627274	9629728	TCONS_00004264	0	+	9627274	9629728	0	3	59,221,80,	0,1733,2374,
chr1	9635896	9637264	TCONS_00004265	0	+	9635896	9637264	0	3	127,203,292,	0,369,1076,
chr1	9640809	9641478	TCONS_00004266	0	+	9640809	9641478	0	3	45,112,149,	0,215,520,
chr1	9640810	9658279	TCONS_00000354	0	+	9640810	9658279	0	16	44,112,149,81,78,84,65,206,140,124,133,144,134,102,120,37,	0,214,519,993,1194,1353,1521,1673,2282,2630,3179,15908,16207,16581,17164,17432,
chr1	9640812	9658542	TCONS_00002349	0	+	9640812	9658542	0	18	42,112,149,81,78,84,65,206,140,124,133,144,134,102,120,37,172,1,	0,212,517,991,1192,1351,1519,1671,2280,2628,3177,15906,16205,16579,17162,17430,17545,17729,
chr1	9641803	9658650	TCONS_00004267	0	+	9641803	9658650	0	15	81,78,84,65,206,140,124,133,144,134,102,120,37,172,109,	0,201,360,528,680,1289,1637,2186,14915,15214,15588,16171,16439,16554,16738,
chr1	9645486	9646142	TCONS_00002350	0	+	9645486	9646142	0	1	656,	0,
chr1	9686971	9687405	TCONS_00003850	0	+	9686971	9687405	0	1	434,	0,
chr1	9696435	9697652	TCONS_00002351	0	+	9696435	9697652	0	3	48,50,308,	0,191,909,
chr1	9701732	9734841	TCONS_00000358	0	+	9701732	9734841	0	12	154,206,210,189,139,213,218,242,192,310,164,223,	0,413,3238,4334,7476,9965,12316,12707,16088,28200,29805,32886,
chr1	9701732	9714725	TCONS_00000357	0	+	9701732	9714725	0	8	154,206,210,189,139,213,218,286,	0,413,3238,4334,7476,9965,12316,12707,
chr1	9701736	9706369	TCONS_00002353	0	+	9701736	9706369	0	5	150,206,210,189,27,	0,409,3234,4330,4606,
chr1	9701736	9711702	TCONS_00000356	0	+	9701736	9711702	0	6	150,206,210,189,138,6,	0,409,3234,4330,7472,9960,
chr1	9736815	9737905	TCONS_00004270	0	+	9736815	9737905	0	1	1090,	0,
chr1	9751349	9753590	TCONS_00001194	0	-	9751349	9753590	0	7	495,193,63,149,98,115,86,	0,624,898,1106,1499,1860,2155,
chr1	9754886	9759329	TCONS_00001196	0	-	9754886	9759329	0	12	107,89,140,132,103,67,74,73,188,151,138,107,	0,296,475,689,908,1405,1589,2184,2764,3198,3500,4336,
chr1	9757650	9759368	TCONS_00004909	0	-	9757650	9759368	0	4	188,151,138,146,	0,434,736,1572,
chr1	9757650	9759368	TCONS_00004908	0	-	9757650	9759368	0	3	188,138,146,	0,736,1572,
chr1	9763389	9763603	TCONS_00000359	0	+	9763389	9763603	0	1	214,	0,
chr1	9764166	9765502	TCONS_00000360	0	+	9764166	9765502	0	6	84,59,73,114,149,97,	0,273,473,751,972,1239,
chr1	9764167	9766993	TCONS_00002356	0	+	9764167	9766993	0	8	83,59,73,114,149,97,160,208,	0,272,472,750,971,1238,2450,2618,
chr1	9764167	9767962	TCONS_00002357	0	+	9764167	9767962	0	7	83,59,73,114,149,97,8,	0,272,472,750,971,1238,3787,
chr1	9766617	9766995	TCONS_00000361	0	+	9766617	9766995	0	1	378,	0,
chr1	9768657	9770593	TCONS_00000362	0	+	9768657	9770593	0	6	180,115,112,109,289,167,	0,473,721,1151,1474,1769,
chr1	9820746	9821637	TCONS_00002358	0	+	9820746	9821637	0	1	891,	0,
chr1	9830439	9832220	TCONS_00001197	0	-	9830439	9832220	0	6	158,158,71,191,44,43,	0,404,1160,1338,1609,1738,
chr1	9833163	9845404	TCONS_00004910	0	-	9833163	9845404	0	7	32,59,113,81,198,168,4,	0,1263,1569,2389,2669,12036,12237,
chr1	9834413	9845404	TCONS_00004911	0	-	9834413	9845404	0	6	72,113,81,198,168,4,	0,319,1139,1419,10786,10987,
chr1	9834427	9839749	TCONS_00001198	0	-	9834427	9839749	0	5	58,113,81,198,281,	0,305,1125,1405,5041,
chr1	9863855	9865877	TCONS_00004271	0	+	9863855	9865877	0	4	181,118,85,40,	0,1107,1796,1982,
chr1	9871453	9874009	TCONS_00001200	0	-	9871453	9874009	0	3	1023,569,118,	0,1028,2438,
chr1	9871460	9872298	TCONS_00001199	0	-	9871460	9872298	0	2	727,2,	0,836,
chr1	9875192	9875445	TCONS_00001201	0	-	9875192	9875445	0	1	253,	0,
chr1	9876069	9877147	TCONS_00001202	0	-	9876069	9877147	0	2	203,126,	0,952,
chr1	9877627	9899637	TCONS_00001203	0	-	9877627	9899637	0	9	185,416,94,106,78,32,64,40,49,	0,1957,2686,8826,9036,10682,18423,21844,21961,
chr1	9877630	9899630	TCONS_00004913	0	-	9877630	9899630	0	8	181,416,94,106,78,32,64,159,	0,1954,2683,8823,9033,10679,18420,21841,
chr1	9877630	9899616	TCONS_00003208	0	-	9877630	9899616	0	8	165,324,94,106,78,32,64,145,	0,2046,2683,8823,9033,10679,18420,21841,
chr1	9924239	9929853	TCONS_00003210	0	-	9924239	9929853	0	9	339,286,69,93,194,38,83,352,159,	0,2211,2648,3207,3588,3858,4555,4645,5455,
chr1	9924461	9930180	TCONS_00004914	0	-	9924461	9930180	0	11	1,110,286,69,93,194,38,442,188,132,2,	0,7,1989,2426,2985,3366,3636,4333,5233,5564,5717,
chr1	9924461	9937030	TCONS_00004916	0	-	9924461	9937030	0	18	1,110,286,69,93,194,38,103,331,105,86,65,11,258,50,70,97,47,	0,7,1989,2426,2985,3366,3636,4333,4444,5233,7442,7708,8004,8020,8363,8523,11817,12522,
chr1	9924461	9937030	TCONS_00004915	0	-	9924461	9937030	0	18	1,110,45,286,69,93,194,38,442,105,86,65,11,258,50,70,97,47,	0,7,800,1989,2426,2985,3366,3636,4333,5233,7442,7708,8004,8020,8363,8523,11817,12522,
chr1	9924515	9929840	TCONS_00001204	0	-	9924515	9929840	0	9	63,286,69,93,194,38,64,371,146,	0,1935,2372,2931,3312,3582,4279,4350,5179,
chr1	9926179	9937031	TCONS_00003211	0	-	9926179	9937031	0	18	28,286,69,93,194,38,83,352,105,86,65,11,65,123,50,70,97,48,	0,271,708,1267,1648,1918,2615,2705,3515,5724,5990,6286,6302,6437,6645,6805,10099,10804,
chr1	9931883	9937032	TCONS_00001205	0	-	9931883	9937032	0	9	106,65,11,65,123,50,70,97,49,	0,286,582,598,733,941,1101,4395,5100,
chr1	9931883	9937030	TCONS_00004917	0	-	9931883	9937030	0	8	106,65,11,258,50,70,97,47,	0,286,582,598,941,1101,4395,5100,
chr1	9970217	9971346	TCONS_00003215	0	-	9970217	9971346	0	5	2,173,35,76,130,	0,93,366,601,999,
chr1	9993248	9998491	TCONS_00000365	0	+	9993248	9998491	0	7	134,90,142,164,123,63,1,	0,695,1517,1774,3727,4169,5242,
chr1	10001669	10001992	TCONS_00001207	0	-	10001669	10001992	0	1	323,	0,
chr1	10100364	10103728	TCONS_00004919	0	-	10100364	10103728	0	11	113,87,74,187,90,74,121,123,87,150,149,	0,401,592,802,1081,1261,2139,2336,2532,2699,3215,
chr1	10100370	10101692	TCONS_00003216	0	-	10100370	10101692	0	5	107,87,74,187,67,	0,395,586,796,1255,
chr1	10108373	10113163	TCONS_00002360	0	+	10108373	10113163	0	3	20,143,541,	0,2918,4249,
chr1	10111330	10114941	TCONS_00004272	0	+	10111330	10114941	0	2	104,2319,	0,1292,
chr1	10116083	10120511	TCONS_00004273	0	+	10116083	10120511	0	3	40,267,2250,	0,1905,2178,
chr1	10227810	10229870	TCONS_00004920	0	-	10227810	10229870	0	3	406,226,18,	0,1103,2042,
chr1	10229990	10230447	TCONS_00004921	0	-	10229990	10230447	0	2	443,3,	0,454,
chr1	10229990	10230621	TCONS_00004922	0	-	10229990	10230621	0	2	517,108,	0,523,
chr1	10349298	10357134	TCONS_00003218	0	-	10349298	10357134	0	7	193,102,130,291,186,144,1,	0,3008,5772,6100,6976,7523,7835,
chr1	10357528	10369960	TCONS_00003219	0	-	10357528	10369960	0	8	6,239,190,145,163,184,120,1,	0,1031,1417,3455,3860,5566,11124,12431,
chr1	10374363	10389463	TCONS_00003220	0	-	10374363	10389463	0	3	185,161,48,	0,10485,15052,
chr1	10396914	10402562	TCONS_00004274	0	+	10396914	10402562	0	7	217,86,158,129,104,149,248,	0,1299,2363,3897,4339,4747,5400,
chr1	10403908	10410160	TCONS_00000367	0	+	10403908	10410160	0	10	41,127,183,119,115,90,81,97,89,105,	0,763,2188,2935,4150,4863,5267,5440,5810,6147,
chr1	10403913	10410149	TCONS_00002365	0	+	10403913	10410149	0	10	188,127,183,119,115,90,81,97,89,94,	0,758,2183,2930,4145,4858,5262,5435,5805,6142,
chr1	10403930	10410159	TCONS_00000366	0	+	10403930	10410159	0	11	19,42,127,183,119,115,90,81,97,89,104,	0,129,741,2166,2913,4128,4841,5245,5418,5788,6125,
chr1	10403962	10404306	TCONS_00004275	0	+	10403962	10404306	0	1	344,	0,
chr1	10411277	10417912	TCONS_00000368	0	+	10411277	10417912	0	8	62,130,62,517,88,128,1752,1,	0,1321,2207,2855,3576,4589,4834,6634,
chr1	10412546	10417912	TCONS_00004277	0	+	10412546	10417912	0	7	182,62,517,88,128,1752,1,	0,938,1586,2307,3320,3565,5365,
chr1	10412575	10417888	TCONS_00002367	0	+	10412575	10417888	0	4	153,62,227,1119,	0,909,1557,4194,
chr1	10413612	10417912	TCONS_00004278	0	+	10413612	10417912	0	4	6,227,1094,1,	0,520,3157,4299,
chr1	10413612	10417912	TCONS_00000369	0	+	10413612	10417912	0	6	6,517,88,128,1752,1,	0,520,1241,2254,2499,4299,
chr1	10416114	10417888	TCONS_00002369	0	+	10416114	10417888	0	1	1774,	0,
chr1	10420320	10421203	TCONS_00004279	0	+	10420320	10421203	0	2	708,168,	0,715,
chr1	10437183	10440019	TCONS_00003222	0	-	10437183	10440019	0	7	354,166,138,33,338,165,198,	0,470,736,985,1026,1753,2638,
chr1	10442114	10442406	TCONS_00005479	0	+	10442114	10442406	0	1	292,	0,
chr1	10442670	10450666	TCONS_00001210	0	-	10442670	10450666	0	8	194,96,96,147,159,141,132,32,	0,1878,5278,5630,6259,6498,7110,7964,
chr1	10442677	10463066	TCONS_00003223	0	-	10442677	10463066	0	18	187,96,96,147,159,141,132,54,62,98,90,144,126,75,225,190,233,72,	0,1871,5271,5623,6252,6491,7103,9403,9548,10016,10273,10721,10945,11174,11361,13380,16447,20317,
chr1	10450764	10463066	TCONS_00003224	0	-	10450764	10463066	0	14	45,33,54,62,98,90,144,126,75,225,190,233,124,72,	0,418,1316,1461,1929,2186,2634,2858,3087,3274,5293,8360,11325,12230,
chr1	10450764	10463040	TCONS_00001211	0	-	10450764	10463040	0	13	45,33,54,62,98,90,144,126,75,225,190,233,46,	0,418,1316,1461,1929,2186,2634,2858,3087,3274,5293,8360,12230,
chr1	10465210	10469463	TCONS_00002370	0	+	10465210	10469463	0	8	96,70,116,135,203,178,89,230,	0,1342,1485,1853,2143,3306,3858,4023,
chr1	10465210	10469405	TCONS_00000370	0	+	10465210	10469405	0	10	96,70,116,135,203,178,89,42,29,89,	0,1342,1485,1853,2143,3306,3858,4023,4072,4106,
chr1	10466047	10469405	TCONS_00000371	0	+	10466047	10469405	0	10	28,70,116,135,196,185,89,42,29,89,	0,505,648,1016,1306,2462,3021,3186,3235,3269,
chr1	10469677	10474007	TCONS_00004925	0	-	10469677	10474007	0	5	814,177,108,135,47,	0,883,1155,1344,4283,
chr1	10470731	10474012	TCONS_00001212	0	-	10470731	10474012	0	4	6,108,135,52,	0,101,290,3229,
chr1	10482115	10489129	TCONS_00000372	0	+	10482115	10489129	0	21	45,131,260,165,124,116,125,148,91,105,142,116,372,168,95,369,243,126,104,114,163,	0,630,838,1378,1627,1848,2047,2732,2972,3165,3352,3788,4100,4556,5002,5182,5622,5943,6290,6582,6851,
chr1	10482118	10489130	TCONS_00002371	0	+	10482118	10489130	0	22	42,131,260,165,70,48,116,125,148,91,105,142,116,372,168,95,369,243,126,104,114,164,	0,627,835,1375,1624,1700,1845,2044,2729,2969,3162,3349,3785,4097,4553,4999,5179,5619,5940,6287,6579,6848,
chr1	10489372	10489886	TCONS_00003855	0	+	10489372	10489886	0	1	514,	0,
chr1	10492106	10495053	TCONS_00002372	0	+	10492106	10495053	0	11	153,122,143,114,154,77,120,140,211,136,73,	0,296,486,699,924,1180,1712,2140,2379,2657,2874,
chr1	10495105	10504875	TCONS_00002373	0	+	10495105	10504875	0	31	39,141,159,93,95,85,219,131,207,179,127,120,174,228,168,118,127,161,182,372,154,156,106,114,88,107,186,117,84,120,117,	0,120,380,644,839,1010,1188,1581,1788,2093,2341,2555,3243,3630,3943,4193,4511,4817,5086,5359,5858,6187,7245,7456,7680,7876,8182,8977,9271,9441,9653,
chr1	10495105	10504875	TCONS_00002374	0	+	10495105	10504875	0	31	39,141,159,93,95,85,219,131,207,179,127,120,174,228,168,118,127,161,182,372,154,156,106,114,88,110,186,117,84,120,117,	0,120,380,644,839,1010,1188,1581,1788,2093,2341,2555,3243,3630,3943,4193,4511,4817,5086,5359,5858,6187,7245,7456,7680,7873,8182,8977,9271,9441,9653,
chr1	10496614	10504875	TCONS_00002375	0	+	10496614	10504875	0	24	203,207,179,127,120,174,228,168,118,127,161,182,372,154,156,106,114,88,110,186,117,84,120,117,	0,279,584,832,1046,1734,2121,2434,2684,3002,3308,3577,3850,4349,4678,5736,5947,6171,6364,6673,7468,7762,7932,8144,
chr1	10496907	10502870	TCONS_00004282	0	+	10496907	10502870	0	18	193,179,127,120,174,228,168,118,127,161,182,122,155,154,156,106,114,85,	0,291,539,753,1441,1828,2141,2391,2709,3015,3284,3557,3774,4056,4385,5443,5654,5878,
chr1	10508573	10509480	TCONS_00004284	0	+	10508573	10509480	0	1	907,	0,
chr1	10520372	10521713	TCONS_00000373	0	+	10520372	10521713	0	5	50,68,31,60,22,	0,233,450,580,1319,
chr1	10522421	10522916	TCONS_00005480	0	+	10522421	10522916	0	1	495,	0,
chr1	10523291	10523691	TCONS_00001213	0	-	10523291	10523691	0	2	88,303,	0,97,
chr1	10523293	10529174	TCONS_00003225	0	-	10523293	10529174	0	11	260,129,150,138,131,168,182,964,221,172,37,	0,274,1034,1282,1526,1758,2025,2347,3386,3702,5844,
chr1	10523395	10529161	TCONS_00004926	0	-	10523395	10529161	0	11	158,128,150,138,131,168,182,964,221,172,24,	0,173,932,1180,1424,1656,1923,2245,3284,3600,5742,
chr1	10524238	10529172	TCONS_00001215	0	-	10524238	10529172	0	11	239,138,131,168,182,597,361,145,70,172,35,	0,337,581,813,1080,1402,2005,2441,2592,2757,4899,
chr1	10542606	10578203	TCONS_00000374	0	+	10542606	10578203	0	5	48,62,202,98,123,	0,3071,23026,33010,35474,
chr1	10542630	10580097	TCONS_00002378	0	+	10542630	10580097	0	6	24,62,202,98,123,1,	0,3047,23002,32986,35450,37466,
chr1	10542630	10565986	TCONS_00002377	0	+	10542630	10565986	0	4	24,62,202,27,	0,3047,23002,23329,
chr1	10542969	10578202	TCONS_00000375	0	+	10542969	10578202	0	5	20,62,202,98,122,	0,2708,22663,32647,35111,
chr1	10589495	10605816	TCONS_00000376	0	+	10589495	10605816	0	3	366,97,8,	0,11535,16313,
chr1	10589496	10607555	TCONS_00004285	0	+	10589496	10607555	0	3	365,97,1,	0,11534,18058,
chr1	10654925	10657500	TCONS_00004288	0	+	10654925	10657500	0	5	1,179,121,133,22,	0,37,1240,1485,2553,
chr1	10654925	10656584	TCONS_00004287	0	+	10654925	10656584	0	5	1,179,121,132,5,	0,37,1240,1485,1654,
chr1	10654925	10656531	TCONS_00004286	0	+	10654925	10656531	0	5	1,179,121,111,1,	0,37,1240,1485,1605,
chr1	10654962	10657506	TCONS_00000377	0	+	10654962	10657506	0	4	179,121,133,28,	0,1203,1448,2516,
chr1	10657721	10658039	TCONS_00005482	0	+	10657721	10658039	0	1	318,	0,
chr1	10677928	10688897	TCONS_00000379	0	+	10677928	10688897	0	6	49,92,77,154,454,196,	0,576,2247,9436,10311,10773,
chr1	10680145	10688897	TCONS_00000380	0	+	10680145	10688897	0	4	107,154,454,196,	0,7219,8094,8556,
chr1	10710650	10730047	TCONS_00002382	0	+	10710650	10730047	0	13	141,130,164,88,187,116,110,125,83,125,146,94,363,	0,214,7878,8048,14081,14350,14818,15010,15369,15656,17540,18835,19034,
chr1	10710650	10730047	TCONS_00002381	0	+	10710650	10730047	0	14	141,130,164,88,187,116,110,125,83,125,146,148,94,363,	0,214,7878,8048,14081,14350,14818,15010,15369,15656,17540,18034,18835,19034,
chr1	10715091	10730137	TCONS_00004291	0	+	10715091	10730137	0	12	34,170,258,187,116,110,137,83,125,146,94,453,	0,108,3437,9640,9909,10377,10569,10928,11215,13099,14394,14593,
chr1	10715091	10730137	TCONS_00004292	0	+	10715091	10730137	0	15	34,170,122,128,187,116,110,94,26,83,125,146,148,94,453,	0,108,3437,3567,9640,9909,10377,10569,10668,10928,11215,13099,13593,14394,14593,
chr1	10715228	10727503	TCONS_00002383	0	+	10715228	10727503	0	12	3,133,45,110,88,187,116,110,125,83,125,42,	0,8,3300,3354,3470,9503,9772,10240,10432,10791,11078,12233,
chr1	10731676	10737330	TCONS_00004928	0	-	10731676	10737330	0	13	1,599,176,159,118,415,317,224,618,232,155,78,419,	0,6,693,1168,1415,1828,2331,2902,3303,4262,4588,4749,5235,
chr1	10731682	10737339	TCONS_00003226	0	-	10731682	10737339	0	12	599,176,159,118,415,317,224,618,232,30,203,428,	0,687,1162,1409,1822,2325,2896,3297,4256,4582,4618,5229,
chr1	10731685	10734774	TCONS_00001216	0	-	10731685	10734774	0	8	596,176,159,118,415,132,60,196,	0,684,1159,1406,1819,2322,2579,2893,
chr1	10734980	10737230	TCONS_00001217	0	-	10734980	10737230	0	5	617,232,239,64,249,	0,958,1284,1931,2001,
chr1	10744158	10744580	TCONS_00004929	0	-	10744158	10744580	0	3	41,108,81,	0,152,341,
chr1	10755371	10761974	TCONS_00002384	0	+	10755371	10761974	0	8	181,129,156,185,81,627,309,373,	0,2996,4161,4484,5129,5281,5915,6230,
chr1	10755371	10762051	TCONS_00004293	0	+	10755371	10762051	0	7	181,129,156,185,81,943,450,	0,2996,4161,4484,5129,5281,6230,
chr1	10755386	10762051	TCONS_00000381	0	+	10755386	10762051	0	6	166,129,156,185,81,1399,	0,2981,4146,4469,5114,5266,
chr1	10762000	10768936	TCONS_00001218	0	-	10762000	10768936	0	11	56,108,102,69,65,106,199,50,111,167,33,	0,443,2051,2227,2521,5134,5310,5645,6244,6554,6903,
chr1	10762000	10774345	TCONS_00001219	0	-	10762000	10774345	0	12	56,108,102,69,65,106,199,50,111,167,102,39,	0,443,2051,2227,2521,5134,5310,5645,6244,11710,11984,12306,
chr1	10764010	10773999	TCONS_00003228	0	-	10764010	10773999	0	9	143,69,65,106,199,50,111,167,15,	0,217,511,3124,3300,3635,4234,9700,9974,
chr1	10764010	10768932	TCONS_00003227	0	-	10764010	10768932	0	9	143,69,65,106,199,50,111,167,29,	0,217,511,3124,3300,3635,4234,4544,4893,
chr1	10769648	10769883	TCONS_00001220	0	-	10769648	10769883	0	1	235,	0,
chr1	10775725	10777814	TCONS_00004294	0	+	10775725	10777814	0	7	245,68,188,161,432,80,159,	0,382,525,811,1205,1785,1930,
chr1	10775725	10778099	TCONS_00004295	0	+	10775725	10778099	0	8	245,68,188,161,432,80,94,231,	0,382,525,811,1205,1785,1930,2143,
chr1	10775769	10777812	TCONS_00000382	0	+	10775769	10777812	0	8	201,68,188,161,162,206,80,157,	0,338,481,767,1161,1387,1741,1886,
chr1	10776824	10777360	TCONS_00002385	0	+	10776824	10777360	0	1	536,	0,
chr1	10777873	10786425	TCONS_00001222	0	-	10777873	10786425	0	10	900,97,86,133,95,105,96,130,534,47,	0,1001,1174,1450,1720,1910,2093,2284,7632,8505,
chr1	10777873	10786177	TCONS_00001221	0	-	10777873	10786177	0	10	900,97,86,133,95,105,96,130,534,44,	0,1001,1174,1450,1720,1910,2093,2284,7632,8260,
chr1	10787342	10788724	TCONS_00000383	0	+	10787342	10788724	0	5	189,183,112,137,436,	0,314,564,745,946,
chr1	10789713	10804845	TCONS_00001224	0	-	10789713	10804845	0	37	363,143,104,82,116,151,357,131,185,431,156,186,187,143,152,73,110,139,115,76,153,87,105,135,111,171,154,109,109,62,57,151,81,123,117,121,71,	0,447,705,897,1055,1275,1512,1957,2362,2631,3219,3461,4121,5111,5332,5623,5781,5962,6212,6421,6571,6806,6979,8157,9118,9583,9835,10102,10859,11052,11201,11375,11629,11796,11996,14207,15061,
chr1	10789713	10804845	TCONS_00001223	0	-	10789713	10804845	0	37	363,143,104,82,116,151,357,131,185,431,156,186,187,143,152,73,110,138,115,76,153,87,105,135,111,171,154,109,109,62,57,151,81,123,117,121,71,	0,447,705,897,1055,1275,1512,1957,2362,2631,3219,3461,4121,5111,5332,5623,5781,5962,6212,6421,6571,6806,6979,8157,9118,9583,9835,10102,10859,11052,11201,11375,11629,11796,11996,14207,15061,
chr1	10789797	10804845	TCONS_00003231	0	-	10789797	10804845	0	38	279,143,104,82,116,151,153,119,131,185,431,156,186,187,143,152,73,110,138,115,76,153,87,105,135,111,171,154,109,109,62,57,151,81,123,117,121,71,	0,363,621,813,971,1191,1428,1666,1873,2278,2547,3135,3377,4037,5027,5248,5539,5697,5878,6128,6337,6487,6722,6895,8073,9034,9499,9751,10018,10775,10968,11117,11291,11545,11712,11912,14123,14977,
chr1	10789797	10804845	TCONS_00003232	0	-	10789797	10804845	0	38	279,143,104,82,116,151,153,119,131,185,431,156,186,187,143,152,73,110,139,115,76,153,87,105,135,111,171,154,109,109,62,57,151,81,123,117,121,71,	0,363,621,813,971,1191,1428,1666,1873,2278,2547,3135,3377,4037,5027,5248,5539,5697,5878,6128,6337,6487,6722,6895,8073,9034,9499,9751,10018,10775,10968,11117,11291,11545,11712,11912,14123,14977,
chr1	10827793	10830640	TCONS_00003233	0	-	10827793	10830640	0	8	302,267,189,105,81,201,126,74,	0,307,663,1178,1383,1534,1858,2773,
chr1	10827806	10830644	TCONS_00001225	0	-	10827806	10830644	0	7	561,189,105,81,201,126,78,	0,650,1165,1370,1521,1845,2760,
chr1	10832736	10844992	TCONS_00004932	0	-	10832736	10844992	0	12	364,185,127,104,559,195,218,253,131,132,107,58,	0,705,984,1613,6446,7839,8107,8924,9732,10027,10232,12198,
chr1	10832736	10844993	TCONS_00003234	0	-	10832736	10844993	0	12	364,185,127,104,559,195,218,253,131,132,107,59,	0,705,984,1613,6446,7839,8107,8924,9732,10027,11244,12198,
chr1	10832736	10844993	TCONS_00003235	0	-	10832736	10844993	0	12	364,185,127,104,274,195,218,253,131,132,107,59,	0,705,984,1613,6446,7839,8107,8924,9732,10027,10232,12198,
chr1	10832737	10845549	TCONS_00001226	0	-	10832737	10845549	0	15	363,185,127,104,451,102,195,31,180,253,131,132,107,59,3,	0,704,983,1612,6445,6902,7838,8106,8144,8923,9731,10026,11243,12197,12809,
chr1	10832737	10845549	TCONS_00001227	0	-	10832737	10845549	0	15	363,185,127,104,451,102,195,31,180,253,131,132,107,59,3,	0,704,983,1612,6445,6902,7838,8106,8144,8923,9731,10026,10231,12197,12809,
chr1	10846213	10846782	TCONS_00001228	0	-	10846213	10846782	0	1	569,	0,
chr1	10934884	10955341	TCONS_00003238	0	-	10934884	10955341	0	54	27,320,213,106,191,113,195,142,84,198,188,140,92,162,178,215,317,156,126,119,159,132,108,154,192,144,187,172,226,145,172,82,178,235,82,112,176,92,106,191,140,109,126,169,99,143,268,143,132,7,126,231,197,146,	0,1853,2378,2661,2846,3881,4236,4510,4958,5148,5433,5716,5933,6623,6918,7230,7577,7998,8233,8589,8923,9280,9502,9721,10325,10597,11521,11932,12712,13125,13354,13660,13917,14239,14557,14884,15212,15473,15702,15899,16177,16425,16646,16874,17116,17987,18214,18570,19014,19322,19335,19580,19926,20311,
chr1	10934884	10955341	TCONS_00003237	0	-	10934884	10955341	0	54	27,320,213,106,191,113,195,142,84,198,188,140,92,162,178,215,317,156,126,119,159,132,108,154,192,144,187,172,226,145,172,82,178,235,82,112,176,92,106,191,140,109,126,169,99,143,268,143,141,7,126,231,197,146,	0,1853,2378,2661,2846,3881,4236,4510,4958,5148,5433,5716,5933,6623,6918,7230,7577,7998,8233,8589,8923,9280,9502,9721,10325,10597,11521,11932,12712,13125,13354,13660,13917,14239,14557,14884,15212,15473,15702,15899,16177,16425,16646,16874,17116,17987,18214,18570,19002,19322,19335,19580,19926,20311,
chr1	10936786	10961254	TCONS_00001229	0	-	10936786	10961254	0	72	271,213,106,191,113,195,142,84,198,188,140,92,162,178,215,317,156,126,119,159,132,108,154,192,144,187,172,226,145,172,82,178,235,82,112,176,92,106,191,140,109,126,169,99,143,268,143,144,7,126,231,197,148,185,180,193,188,192,152,134,196,128,133,215,151,104,171,186,156,185,179,2,	0,476,759,944,1979,2334,2608,3056,3246,3531,3814,4031,4721,5016,5328,5675,6096,6331,6687,7021,7378,7600,7819,8423,8695,9619,10030,10810,11223,11452,11758,12015,12337,12655,12982,13310,13571,13800,13997,14275,14523,14744,14972,15214,16085,16312,16668,17100,17420,17433,17678,18024,18409,18762,19036,19323,19625,19884,20183,20897,21124,21410,21699,21929,22252,22538,22819,23087,23372,23628,24092,24466,
chr1	10936787	10957121	TCONS_00004934	0	-	10936787	10957121	0	59	270,213,106,191,113,195,142,84,198,188,140,92,162,178,215,317,156,126,119,159,132,108,154,192,144,187,172,226,145,172,82,178,235,82,112,176,92,106,191,140,109,126,169,99,143,268,143,132,7,126,231,197,148,185,180,193,188,192,152,	0,475,758,943,1978,2333,2607,3055,3245,3530,3813,4030,4720,5015,5327,5674,6095,6330,6686,7020,7377,7599,7818,8422,8694,9618,10029,10809,11222,11451,11757,12014,12336,12654,12981,13309,13570,13799,13996,14274,14522,14743,14971,15213,16084,16311,16667,17111,17419,17432,17677,18023,18408,18761,19035,19322,19624,19883,20182,
chr1	10955549	10969963	TCONS_00003239	0	-	10955549	10969963	0	37	184,180,193,188,192,152,134,196,128,133,215,151,104,171,186,156,185,179,119,229,201,194,252,114,158,152,189,174,172,105,142,101,223,132,94,107,36,	0,273,560,862,1121,1420,2134,2361,2647,2936,3166,3489,3775,4056,4324,4609,4865,5329,5710,6267,6603,6990,7623,7959,8177,8561,8823,9252,9549,9804,10001,10741,10990,12199,12414,13210,14378,
chr1	10957410	10969962	TCONS_00004936	0	-	10957410	10969962	0	33	21,68,134,196,128,133,215,151,104,171,186,156,185,179,126,229,201,194,252,114,158,152,189,174,172,105,142,101,223,132,94,107,35,	0,26,273,500,786,1075,1305,1628,1914,2195,2463,2748,3004,3468,3842,4406,4742,5129,5762,6098,6316,6700,6962,7391,7688,7943,8140,8880,9129,10338,10553,11349,12517,
chr1	10957410	10969962	TCONS_00004935	0	-	10957410	10969962	0	33	21,71,134,196,128,133,215,151,104,171,186,156,185,179,126,229,201,194,252,114,158,152,189,174,172,105,142,101,223,132,94,107,35,	0,26,273,500,786,1075,1305,1628,1914,2195,2463,2748,3004,3468,3842,4406,4742,5129,5762,6098,6316,6700,6962,7391,7688,7943,8140,8880,9129,10338,10553,11349,12517,
chr1	10971354	10972909	TCONS_00000384	0	+	10971354	10972909	0	5	102,48,91,161,669,	0,215,379,620,886,
chr1	10972963	10973196	TCONS_00005486	0	+	10972963	10973196	0	1	233,	0,
chr1	10973535	10976695	TCONS_00000385	0	+	10973535	10976695	0	7	337,22,210,57,91,161,1090,	0,913,940,1343,1638,1837,2070,
chr1	10973536	10976206	TCONS_00002389	0	+	10973536	10976206	0	6	336,237,57,91,161,601,	0,912,1342,1637,1836,2069,
chr1	10974343	10976647	TCONS_00002390	0	+	10974343	10976647	0	3	28,393,154,	0,105,2150,
chr1	10976938	10987655	TCONS_00001231	0	-	10976938	10987655	0	25	277,148,239,95,73,131,91,144,88,200,120,109,77,97,157,154,148,167,126,123,118,92,105,129,97,	0,493,715,1062,1285,1440,2297,2554,5691,5862,6166,6374,6564,6906,7164,7690,8459,8766,9003,9216,9415,9697,10148,10327,10620,
chr1	10977043	10992008	TCONS_00003240	0	-	10977043	10992008	0	31	172,148,239,95,73,131,91,144,88,200,120,109,77,97,157,154,148,167,126,123,118,92,105,129,97,182,102,78,90,121,73,	0,388,610,957,1180,1335,2192,2449,5586,5757,6061,6269,6459,6801,7059,7585,8354,8661,8898,9111,9310,9592,10043,10222,10515,10840,11115,11338,11638,11876,14892,
chr1	10987884	10992093	TCONS_00001232	0	-	10987884	10992093	0	6	181,102,78,90,121,158,	0,274,497,797,1035,4051,
chr1	10993235	10999954	TCONS_00004937	0	-	10993235	10999954	0	23	200,269,126,152,121,85,183,189,199,269,116,203,111,142,94,90,118,136,80,97,109,54,200,	0,335,673,1163,1392,1592,1771,2025,2337,2604,3426,3615,4014,4131,4348,4523,4717,4977,5300,5459,5705,6363,6519,
chr1	10993235	10999954	TCONS_00004938	0	-	10993235	10999954	0	24	200,269,126,152,121,85,183,189,199,82,36,116,203,111,142,94,90,118,136,80,97,109,54,200,	0,335,673,1163,1392,1592,1771,2025,2337,2604,2837,3426,3615,4014,4131,4348,4523,4717,4977,5300,5459,5705,6363,6519,
chr1	10993270	10999952	TCONS_00003241	0	-	10993270	10999952	0	22	165,101,89,126,152,121,85,183,189,199,269,116,203,428,90,118,136,80,97,109,54,198,	0,300,480,638,1128,1357,1557,1736,1990,2302,2569,3391,3580,3979,4488,4682,4942,5265,5424,5670,6328,6484,
chr1	10993270	10999952	TCONS_00003242	0	-	10993270	10999952	0	23	165,101,89,126,152,121,85,183,189,199,82,36,116,203,428,90,118,136,80,97,109,54,198,	0,300,480,638,1128,1357,1557,1736,1990,2302,2569,2802,3391,3580,3979,4488,4682,4942,5265,5424,5670,6328,6484,
chr1	10993385	10999893	TCONS_00001233	0	-	10993385	10999893	0	23	50,101,89,126,152,121,85,183,189,199,269,116,203,259,94,90,118,136,80,97,109,54,139,	0,185,365,523,1013,1242,1442,1621,1875,2187,2454,3276,3465,3864,4198,4373,4567,4827,5150,5309,5555,6213,6369,
chr1	11000634	11004271	TCONS_00000386	0	+	11000634	11004271	0	3	1374,543,302,	0,2785,3335,
chr1	11006451	11018294	TCONS_00004939	0	-	11006451	11018294	0	17	30,217,106,83,64,154,112,114,89,106,142,106,113,77,78,203,309,	0,105,1545,2209,2982,5711,6499,6748,7281,7983,8465,8762,8942,9134,10217,10407,11534,
chr1	11006477	11018302	TCONS_00003243	0	-	11006477	11018302	0	17	296,106,83,64,154,112,114,89,106,142,106,113,77,78,203,310,2,	0,1519,2183,2956,5685,6473,6722,7255,7957,8439,8736,8916,9108,10191,10381,11508,11823,
chr1	11006534	11018294	TCONS_00004940	0	-	11006534	11018294	0	17	239,106,83,64,51,154,112,114,89,106,142,106,113,77,78,203,309,	0,1462,2126,2899,4364,5628,6416,6665,7198,7900,8382,8679,8859,9051,10134,10324,11451,
chr1	11019360	11022293	TCONS_00000388	0	+	11019360	11022293	0	6	24,144,669,115,86,202,	0,135,1101,2190,2563,2731,
chr1	11019477	11022325	TCONS_00000389	0	+	11019477	11022325	0	5	162,669,115,86,234,	0,984,2073,2446,2614,
chr1	11022935	11023225	TCONS_00005487	0	+	11022935	11023225	0	1	290,	0,
chr1	11023532	11028736	TCONS_00004297	0	+	11023532	11028736	0	13	1,94,60,83,158,192,212,168,117,146,308,118,968,	0,15,1806,1943,2143,2379,2652,2946,3182,3402,3553,4039,4236,
chr1	11023534	11028737	TCONS_00002392	0	+	11023534	11028737	0	12	107,60,83,158,192,212,168,117,459,118,99,862,	0,1804,1941,2141,2377,2650,2944,3180,3400,4037,4234,4341,
chr1	11023547	11028738	TCONS_00000390	0	+	11023547	11028738	0	11	94,60,83,158,192,212,168,117,459,118,970,	0,1791,1928,2128,2364,2637,2931,3167,3387,4024,4221,
chr1	11030548	11031904	TCONS_00000391	0	+	11030548	11031904	0	4	38,143,129,146,	0,368,585,1210,
chr1	11030941	11031857	TCONS_00002393	0	+	11030941	11031857	0	4	2,110,129,99,	0,8,192,817,
chr1	11031911	11032753	TCONS_00002394	0	+	11031911	11032753	0	3	3,181,59,	0,522,783,
chr1	11034554	11036366	TCONS_00000392	0	+	11034554	11036366	0	6	72,137,129,156,184,236,	0,322,895,1096,1324,1576,
chr1	11036235	11039146	TCONS_00003244	0	-	11036235	11039146	0	11	27,99,153,149,209,159,71,131,71,138,121,	0,727,908,1169,1390,1673,1949,2114,2426,2577,2790,
chr1	11036261	11039149	TCONS_00004941	0	-	11036261	11039149	0	11	1,118,153,149,209,159,71,131,71,138,124,	0,682,882,1143,1364,1647,1923,2088,2400,2551,2764,
chr1	11036839	11039149	TCONS_00001235	0	-	11036839	11039149	0	10	222,153,149,209,159,71,131,71,138,124,	0,304,565,786,1069,1345,1510,1822,1973,2186,
chr1	11040798	11041822	TCONS_00003245	0	-	11040798	11041822	0	5	406,56,99,79,73,	0,472,596,802,951,
chr1	11045972	11046553	TCONS_00001236	0	-	11045972	11046553	0	2	418,78,	0,503,
chr1	11052460	11058267	TCONS_00001237	0	-	11052460	11058267	0	18	281,195,136,89,143,107,43,171,93,117,104,47,125,124,205,106,112,46,	0,575,856,1072,1953,2171,2358,2486,2783,2959,3154,3331,3567,3779,3985,4544,4894,5761,
chr1	11052490	11058267	TCONS_00003246	0	-	11052490	11058267	0	19	251,195,136,89,45,143,107,43,171,93,117,104,47,125,124,205,106,112,46,	0,545,826,1042,1711,1923,2141,2328,2456,2753,2929,3124,3301,3537,3749,3955,4514,4864,5731,
chr1	11058980	11059349	TCONS_00003863	0	+	11058980	11059349	0	1	369,	0,
chr1	11059710	11063826	TCONS_00003247	0	-	11059710	11063826	0	12	348,123,98,117,108,135,208,149,110,127,174,240,	0,436,636,873,1067,1265,1486,2330,2555,2765,3095,3876,
chr1	11059831	11063826	TCONS_00001238	0	-	11059831	11063826	0	13	227,123,98,117,108,135,208,149,110,127,174,25,209,	0,315,515,752,946,1144,1365,2209,2434,2644,2974,3755,3786,
chr1	11071283	11074316	TCONS_00004298	0	+	11071283	11074316	0	6	33,204,210,185,143,128,	0,1704,2059,2416,2676,2905,
chr1	11076315	11077951	TCONS_00000393	0	+	11076315	11077951	0	8	182,89,86,82,36,59,30,106,	0,244,546,726,1160,1277,1412,1530,
chr1	11077580	11078175	TCONS_00001239	0	-	11077580	11078175	0	2	177,330,	0,265,
chr1	11078920	11085526	TCONS_00004300	0	+	11078920	11085526	0	24	136,113,104,112,32,82,163,156,93,97,74,111,115,154,178,143,95,86,117,99,71,115,109,46,	0,327,524,727,910,1021,1181,1485,1727,1904,2087,2399,2786,2985,3235,3508,3814,5335,5427,5616,5789,5940,6366,6560,
chr1	11078920	11085526	TCONS_00004299	0	+	11078920	11085526	0	23	136,113,104,112,82,163,156,93,97,74,111,115,154,178,143,95,86,117,99,71,115,109,46,	0,327,524,727,1021,1181,1485,1727,1904,2087,2399,2786,2985,3235,3508,3814,5335,5427,5616,5789,5940,6366,6560,
chr1	11078974	11085525	TCONS_00000394	0	+	11078974	11085525	0	22	82,113,104,112,32,82,163,156,93,97,74,111,115,428,143,95,209,99,71,115,109,45,	0,273,470,673,856,967,1127,1431,1673,1850,2033,2345,2732,2931,3454,3760,5281,5562,5735,5886,6312,6506,
chr1	11084102	11085526	TCONS_00002400	0	+	11084102	11085526	0	7	45,209,99,71,115,105,46,	0,153,434,607,758,1188,1378,
chr1	11084147	11085526	TCONS_00002401	0	+	11084147	11085526	0	7	27,209,99,71,115,109,46,	0,108,389,562,713,1139,1333,
chr1	11085576	11086107	TCONS_00004301	0	+	11085576	11086107	0	3	110,82,148,	0,213,383,
chr1	11085589	11086139	TCONS_00000395	0	+	11085589	11086139	0	3	99,80,180,	0,202,370,
chr1	11088213	11089727	TCONS_00002402	0	+	11088213	11089727	0	9	72,37,50,98,69,46,110,234,137,	0,153,262,385,550,699,928,1136,1377,
chr1	11088217	11089512	TCONS_00004302	0	+	11088217	11089512	0	9	68,37,50,98,69,46,110,145,4,	0,149,258,381,546,695,924,1132,1291,
chr1	11089169	11089727	TCONS_00000398	0	+	11089169	11089727	0	4	82,145,75,137,	0,180,339,421,
chr1	11089821	11090549	TCONS_00000399	0	+	11089821	11090549	0	1	728,	0,
chr1	11091250	11104910	TCONS_00004944	0	-	11091250	11104910	0	22	462,128,390,165,148,125,171,196,87,81,121,602,90,249,62,150,130,80,77,201,110,45,	0,1046,1240,1864,2105,2320,2991,3250,3527,4374,4561,4801,5505,5689,7178,7378,7802,9818,11296,11771,12097,13615,
chr1	11091250	11112801	TCONS_00001242	0	-	11091250	11112801	0	22	462,128,390,165,148,125,171,196,87,81,121,602,90,249,62,150,130,80,77,201,110,164,	0,1046,1240,1864,2105,2320,2991,3250,3527,4374,4561,4801,5505,5689,7178,7378,7802,9818,11296,11771,12097,21387,
chr1	11118328	11118769	TCONS_00001244	0	-	11118328	11118769	0	1	441,	0,
chr1	11120692	11124005	TCONS_00004947	0	-	11120692	11124005	0	8	1152,273,172,286,269,122,232,2,	0,1225,1583,2073,2365,2944,3074,3311,
chr1	11120692	11142153	TCONS_00001245	0	-	11120692	11142153	0	17	859,282,273,172,561,122,425,86,276,24,1187,51,32,744,123,149,47,	0,870,1225,1583,2073,2944,3074,5453,5861,6142,6173,7370,7426,7464,8799,15952,21414,
chr1	11120692	11124005	TCONS_00004946	0	-	11120692	11124005	0	9	137,425,273,172,286,269,122,232,2,	0,727,1225,1583,2073,2365,2944,3074,3311,
chr1	11120692	11124012	TCONS_00003249	0	-	11120692	11124012	0	7	137,425,273,172,561,122,246,	0,727,1225,1583,2073,2944,3074,
chr1	11124098	11142151	TCONS_00004948	0	-	11124098	11142151	0	10	93,86,305,506,2,1258,254,123,149,45,	0,2047,2455,2767,3278,3285,4548,5393,12546,18008,
chr1	11124107	11142151	TCONS_00003251	0	-	11124107	11142151	0	8	84,86,305,513,1517,123,149,45,	0,2038,2446,2758,3276,5384,12537,17999,
chr1	11142221	11143920	TCONS_00001246	0	-	11142221	11143920	0	2	96,241,	0,1458,
chr1	11143685	11145131	TCONS_00002403	0	+	11143685	11145131	0	5	62,170,119,67,71,	0,717,1019,1228,1375,
chr1	11144028	11145131	TCONS_00002404	0	+	11144028	11145131	0	6	40,46,170,119,67,71,	0,212,374,676,885,1032,
chr1	11146771	11146992	TCONS_00005489	0	+	11146771	11146992	0	1	221,	0,
chr1	11147755	11148567	TCONS_00004949	0	-	11147755	11148567	0	1	812,	0,
chr1	11149180	11157383	TCONS_00001248	0	-	11149180	11157383	0	5	48,138,109,179,47,	0,6068,6353,7434,8156,
chr1	11151624	11157383	TCONS_00001251	0	-	11151624	11157383	0	5	41,138,109,179,47,	0,3624,3909,4990,5712,
chr1	11164809	11166142	TCONS_00004951	0	-	11164809	11166142	0	4	38,124,106,102,	0,170,768,1231,
chr1	11166964	11167515	TCONS_00004952	0	-	11166964	11167515	0	1	551,	0,
chr1	11168028	11169769	TCONS_00004953	0	-	11168028	11169769	0	3	148,81,25,	0,800,1716,
chr1	11185854	11192497	TCONS_00000401	0	+	11185854	11192497	0	15	48,99,51,71,235,89,244,260,94,204,162,129,225,164,438,	0,2172,2887,3013,3188,3609,3767,4226,4561,4761,5059,5327,5636,5953,6205,
chr1	11185855	11192232	TCONS_00002406	0	+	11185855	11192232	0	16	47,99,51,71,235,89,244,260,94,178,20,162,129,225,164,173,	0,2171,2886,3012,3187,3608,3766,4225,4560,4760,4944,5058,5326,5635,5952,6204,
chr1	11192515	11192817	TCONS_00005491	0	+	11192515	11192817	0	1	302,	0,
chr1	11195706	11197289	TCONS_00001252	0	-	11195706	11197289	0	4	805,596,19,133,	0,817,1421,1450,
chr1	11204993	11205350	TCONS_00004955	0	-	11204993	11205350	0	1	357,	0,
chr1	11205774	11205979	TCONS_00003869	0	+	11205774	11205979	0	1	205,	0,
chr1	11206980	11212967	TCONS_00004956	0	-	11206980	11212967	0	6	689,124,2764,132,156,1,	0,770,973,4237,5791,5986,
chr1	11206980	11244454	TCONS_00004957	0	-	11206980	11244454	0	8	689,124,2764,132,193,116,153,94,	0,770,973,4237,5791,8222,8715,37380,
chr1	11207002	11244450	TCONS_00003260	0	-	11207002	11244450	0	8	667,124,2764,116,193,116,153,90,	0,748,951,4215,5769,8200,8693,37358,
chr1	11207002	11211347	TCONS_00003259	0	-	11207002	11211347	0	5	667,124,2685,74,130,	0,748,951,3641,4215,
chr1	11210248	11213295	TCONS_00001253	0	-	11210248	11213295	0	4	469,132,193,2,	0,969,2523,3045,
chr1	11247866	11259500	TCONS_00001254	0	-	11247866	11259500	0	18	858,106,128,87,90,62,137,49,48,76,54,169,64,142,74,97,167,127,	0,2489,3506,3735,7665,7894,8182,8395,8669,8873,9158,9292,9828,9967,10185,10411,10931,11507,
chr1	11251685	11259499	TCONS_00003263	0	-	11251685	11259499	0	14	3,62,137,49,48,76,84,169,64,142,74,97,167,126,	0,4075,4363,4576,4850,5054,5309,5473,6009,6148,6366,6592,7112,7688,
chr1	11267886	11269499	TCONS_00004305	0	+	11267886	11269499	0	3	102,195,117,	0,1220,1496,
chr1	11273055	11274651	TCONS_00004960	0	-	11273055	11274651	0	2	207,66,	0,1530,
chr1	11274761	11280936	TCONS_00004962	0	-	11274761	11280936	0	12	39,193,78,183,118,122,137,257,182,168,120,294,	0,144,569,695,986,1334,1605,2156,2892,4546,5058,5881,
chr1	11296691	11297838	TCONS_00004306	0	+	11296691	11297838	0	5	47,116,50,124,46,	0,231,693,900,1101,
chr1	11300546	11301522	TCONS_00004308	0	+	11300546	11301522	0	5	29,128,84,82,40,	0,118,538,733,936,
chr1	11301327	11303125	TCONS_00004309	0	+	11301327	11303125	0	7	34,76,122,122,115,64,124,	0,224,382,677,1141,1451,1674,
chr1	11370087	11381937	TCONS_00004963	0	-	11370087	11381937	0	4	172,105,94,20,	0,1741,11335,11830,
chr1	11370087	11386528	TCONS_00001255	0	-	11370087	11386528	0	6	172,105,94,161,61,4,	0,1741,11335,13467,14940,16437,
chr1	11386913	11390891	TCONS_00004965	0	-	11386913	11390891	0	10	2,80,122,93,178,172,123,84,4,178,	0,102,694,911,1090,1372,2412,3136,3326,3800,
chr1	11386913	11390710	TCONS_00004964	0	-	11386913	11390710	0	9	2,80,122,93,178,172,123,84,1,	0,102,694,911,1090,1372,2412,3136,3796,
chr1	11387027	11390909	TCONS_00001256	0	-	11387027	11390909	0	9	68,122,93,178,172,123,84,4,196,	0,580,797,976,1258,2298,3022,3212,3686,
chr1	11399336	11408201	TCONS_00004967	0	-	11399336	11408201	0	6	1,1469,457,125,195,120,	0,10,1485,3124,3598,8745,
chr1	11399337	11408201	TCONS_00004968	0	-	11399337	11408201	0	5	1478,457,125,195,120,	0,1484,3123,3597,8744,
chr1	11399744	11408214	TCONS_00003269	0	-	11399744	11408214	0	4	1534,125,195,133,	0,2716,3190,8337,
chr1	11422437	11433821	TCONS_00002408	0	+	11422437	11433821	0	10	580,270,91,175,90,119,115,182,341,55,	0,1938,5891,9707,9961,10159,10355,10562,10946,11329,
chr1	11422676	11433819	TCONS_00004310	0	+	11422676	11433819	0	13	341,270,91,60,25,77,90,119,115,182,246,88,53,	0,1699,5652,9468,9535,9566,9722,9920,10116,10323,10707,10960,11090,
chr1	11422725	11433817	TCONS_00000402	0	+	11422725	11433817	0	12	292,270,91,60,25,77,90,119,115,182,341,51,	0,1650,5603,9419,9486,9517,9673,9871,10067,10274,10658,11041,
chr1	11434981	11435540	TCONS_00003870	0	+	11434981	11435540	0	1	559,	0,
chr1	11435626	11436709	TCONS_00002410	0	+	11435626	11436709	0	2	677,400,	0,683,
chr1	11435910	11436709	TCONS_00004312	0	+	11435910	11436709	0	4	63,7,296,400,	0,82,97,399,
chr1	11435914	11436476	TCONS_00000403	0	+	11435914	11436476	0	1	562,	0,
chr1	11440416	11441020	TCONS_00002411	0	+	11440416	11441020	0	1	604,	0,
chr1	11441610	11452166	TCONS_00002412	0	+	11441610	11452166	0	36	30,50,72,121,92,102,81,192,160,137,132,210,98,141,157,275,179,154,148,130,204,93,92,168,40,110,97,99,177,198,90,114,135,123,307,179,	0,145,332,503,817,1011,1203,1361,1650,1888,2100,2349,2692,2882,3252,3696,4085,4417,4899,5490,5724,6011,6189,7340,7581,7705,7950,8119,8298,8866,9138,9302,9493,9702,9980,10377,
chr1	11441610	11453472	TCONS_00002413	0	+	11441610	11453472	0	37	30,50,72,121,92,102,81,192,160,137,132,210,98,141,157,275,178,154,148,130,204,93,92,168,40,110,97,99,177,198,90,114,135,123,307,116,47,	0,145,332,503,817,1011,1203,1361,1650,1888,2100,2349,2692,2882,3252,3696,4086,4417,4899,5490,5724,6011,6189,7340,7581,7705,7950,8119,8298,8866,9138,9302,9493,9702,9980,10377,11815,
chr1	11441755	11452167	TCONS_00004313	0	+	11441755	11452167	0	36	50,72,121,92,102,81,192,160,137,132,210,98,141,157,275,179,154,148,130,204,93,92,168,40,110,97,99,177,198,90,114,135,123,59,178,180,	0,187,358,672,866,1058,1216,1505,1743,1955,2204,2547,2737,3107,3551,3940,4272,4754,5345,5579,5866,6044,7195,7436,7560,7805,7974,8153,8721,8993,9157,9348,9557,9835,9964,10232,
chr1	11441755	11452166	TCONS_00000404	0	+	11441755	11452166	0	36	50,72,121,92,102,81,192,160,137,132,210,98,141,149,238,179,154,148,130,204,93,92,168,40,110,97,99,177,198,90,114,135,123,59,178,179,	0,187,358,672,866,1058,1216,1505,1743,1955,2204,2547,2737,3107,3588,3940,4272,4754,5345,5579,5866,6044,7195,7436,7560,7805,7974,8153,8721,8993,9157,9348,9557,9835,9964,10232,
chr1	11441757	11452167	TCONS_00004314	0	+	11441757	11452167	0	36	48,67,121,92,102,81,192,160,137,132,210,98,141,157,275,178,154,148,130,204,93,92,168,40,110,97,99,177,198,90,114,135,123,59,178,180,	0,190,356,670,864,1056,1214,1503,1741,1953,2202,2545,2735,3105,3549,3939,4270,4752,5343,5577,5864,6042,7193,7434,7558,7803,7972,8151,8719,8991,9155,9346,9555,9833,9962,10230,
chr1	11446953	11453472	TCONS_00002414	0	+	11446953	11453472	0	19	48,130,204,93,92,168,40,110,97,99,177,198,90,114,135,123,307,116,47,	0,147,381,668,846,1997,2238,2362,2607,2776,2955,3523,3795,3959,4150,4359,4637,5034,6472,
chr1	11452735	11453329	TCONS_00001257	0	-	11452735	11453329	0	1	594,	0,
chr1	11453520	11458290	TCONS_00001258	0	-	11453520	11458290	0	11	142,149,726,83,155,126,186,196,96,216,101,	0,553,1041,1922,2092,2440,2638,2904,3284,3777,4669,
chr1	11453520	11458290	TCONS_00004969	0	-	11453520	11458290	0	11	142,149,726,83,146,126,186,196,96,216,101,	0,553,1041,1922,2092,2440,2638,2904,3284,3777,4669,
chr1	11459417	11470578	TCONS_00004315	0	+	11459417	11470578	0	35	122,97,92,84,68,87,55,201,52,152,66,60,48,81,176,123,103,84,78,96,13,83,54,241,177,168,76,165,60,90,75,237,134,133,48,	0,209,656,868,1029,1218,1708,1944,2231,2634,2982,3297,3430,3666,3839,4097,4320,5941,6110,6277,6441,6589,6755,7159,7875,8216,8464,8945,9568,9633,9839,9940,10339,10546,11113,
chr1	11459417	11470578	TCONS_00004316	0	+	11459417	11470578	0	37	122,97,92,84,68,87,55,201,73,152,66,60,48,81,176,123,103,84,78,96,13,83,54,241,127,177,168,103,77,209,60,90,75,237,134,133,48,	0,209,656,868,1029,1218,1708,1944,2231,2634,2982,3297,3430,3666,3839,4097,4320,5941,6110,6277,6441,6589,6755,7159,7651,7875,8216,8464,8642,8901,9568,9633,9839,9940,10339,10546,11113,
chr1	11459418	11470627	TCONS_00002415	0	+	11459418	11470627	0	34	121,97,65,84,68,87,55,201,73,152,66,60,48,81,23,129,123,103,84,78,96,231,54,241,177,168,76,165,155,75,237,134,133,97,	0,208,682,867,1028,1217,1707,1943,2230,2633,2981,3296,3429,3665,3838,3885,4096,4319,5940,6109,6276,6440,6754,7158,7874,8215,8463,8944,9567,9838,9939,10338,10545,11112,
chr1	11459418	11465924	TCONS_00000405	0	+	11459418	11465924	0	20	121,97,84,68,87,55,201,73,152,66,60,48,81,176,123,103,84,78,96,66,	0,208,867,1028,1217,1707,1943,2230,2633,2981,3296,3429,3665,3838,4096,4319,5940,6109,6276,6440,
chr1	11467030	11470627	TCONS_00002416	0	+	11467030	11470627	0	12	165,177,168,76,100,209,155,75,237,134,133,97,	0,262,603,851,1006,1288,1955,2226,2327,2726,2933,3500,
chr1	11467145	11470572	TCONS_00000408	0	+	11467145	11470572	0	13	50,177,168,103,77,209,60,90,78,48,134,133,42,	0,147,488,736,914,1173,1840,1905,2315,2401,2611,2818,3385,
chr1	11474312	11478285	TCONS_00000410	0	+	11474312	11478285	0	3	243,506,7,	0,1061,3966,
chr1	11474312	11477170	TCONS_00000409	0	+	11474312	11477170	0	3	243,506,40,	0,1061,2818,
chr1	11475491	11478284	TCONS_00004319	0	+	11475491	11478284	0	2	388,7,	0,2786,
chr1	11485298	11493427	TCONS_00000411	0	+	11485298	11493427	0	10	72,96,306,111,128,171,275,287,349,652,	0,355,872,3302,4920,5694,6043,6393,7045,7477,
chr1	11485298	11493109	TCONS_00004320	0	+	11485298	11493109	0	11	72,96,306,111,128,171,275,287,349,169,159,	0,355,872,3302,4920,5694,6043,6393,7045,7477,7652,
chr1	11493176	11493502	TCONS_00000412	0	+	11493176	11493502	0	1	326,	0,
chr1	11493748	11493968	TCONS_00001850	0	+	11493748	11493968	0	1	220,	0,
chr1	11494289	11494632	TCONS_00005495	0	+	11494289	11494632	0	1	343,	0,
chr1	11495725	11496800	TCONS_00002417	0	+	11495725	11496800	0	4	148,150,121,33,	0,350,699,1042,
chr1	11496209	11497861	TCONS_00000414	0	+	11496209	11497861	0	4	16,121,135,248,	0,215,1184,1404,
chr1	11497371	11497882	TCONS_00002418	0	+	11497371	11497882	0	2	157,269,	0,242,
chr1	11530566	11530968	TCONS_00003872	0	+	11530566	11530968	0	1	402,	0,
chr1	11531781	11537907	TCONS_00004970	0	-	11531781	11537907	0	12	236,134,165,208,133,89,150,222,102,145,154,3,	0,313,523,773,1987,2580,2896,3242,4685,5018,5873,6123,
chr1	11537858	11538299	TCONS_00004971	0	-	11537858	11538299	0	1	441,	0,
chr1	11552169	11557780	TCONS_00004972	0	-	11552169	11557780	0	5	22,118,67,176,8,	0,114,988,1160,5603,
chr1	11571071	11574558	TCONS_00000416	0	+	11571071	11574558	0	13	67,108,171,65,43,77,101,52,56,47,57,57,101,	0,393,753,996,1178,1303,1461,1655,2107,2274,2404,2530,3386,
chr1	11574827	11575788	TCONS_00000417	0	+	11574827	11575788	0	4	2,168,124,242,	0,32,479,719,
chr1	11576199	11584143	TCONS_00000419	0	+	11576199	11584143	0	9	184,487,143,147,174,354,141,211,104,	0,190,2226,4949,5180,5430,5852,7556,7840,
chr1	11576199	11584143	TCONS_00000418	0	+	11576199	11584143	0	10	184,487,143,147,174,354,141,39,211,104,	0,190,2226,4949,5180,5430,5852,7249,7556,7840,
chr1	11576204	11584140	TCONS_00004323	0	+	11576204	11584140	0	10	179,487,143,147,110,58,354,141,211,101,	0,185,2221,4944,5175,5291,5425,5847,7551,7835,
chr1	11576294	11581548	TCONS_00002420	0	+	11576294	11581548	0	4	582,143,147,169,	0,2131,4854,5085,
chr1	11585929	11587970	TCONS_00002425	0	+	11585929	11587970	0	4	305,476,211,512,	0,311,883,1529,
chr1	11585929	11587970	TCONS_00002424	0	+	11585929	11587970	0	4	305,476,211,200,	0,311,883,1841,
chr1	11588439	11590085	TCONS_00000420	0	+	11588439	11590085	0	5	679,93,75,216,106,	0,990,1183,1317,1540,
chr1	11591000	11591405	TCONS_00004973	0	-	11591000	11591405	0	1	405,	0,
chr1	11591530	11609788	TCONS_00001261	0	-	11591530	11609788	0	37	242,194,111,69,99,150,208,467,82,101,201,177,75,162,201,141,269,596,95,188,122,202,183,104,154,113,85,169,141,269,169,100,155,111,161,173,1,	0,330,1644,2941,3980,4195,4444,5834,8030,8121,9290,10096,10437,10725,10981,11719,11943,12335,13057,13358,13758,14214,14576,14871,15062,15290,15488,15646,15908,16155,16754,17050,17220,17488,17690,17970,18257,
chr1	11591530	11612811	TCONS_00001262	0	-	11591530	11612811	0	50	242,194,111,69,99,150,208,467,82,101,42,114,177,75,162,201,141,269,596,95,188,122,202,183,104,154,113,85,169,141,269,169,100,155,111,161,173,48,58,125,202,269,87,177,238,108,133,172,87,35,	0,330,1644,2941,3980,4195,4444,5834,8030,8121,9329,9377,10096,10437,10725,10981,11719,11943,12335,13057,13358,13758,14214,14576,14871,15062,15290,15488,15646,15908,16155,16754,17050,17220,17488,17690,17970,18256,18407,18537,18809,19248,19599,19790,20042,20404,20604,20818,21070,21246,
chr1	11591531	11609788	TCONS_00004974	0	-	11591531	11609788	0	37	241,194,111,69,99,150,208,467,82,101,42,114,177,75,162,201,141,269,596,95,188,122,202,183,104,341,85,169,141,269,169,100,155,111,161,173,1,	0,329,1643,2940,3979,4194,4443,5833,8029,8120,9328,9376,10095,10436,10724,10980,11718,11942,12334,13056,13357,13757,14213,14575,14870,15061,15487,15645,15907,16154,16753,17049,17219,17487,17689,17969,18256,
chr1	11591531	11611494	TCONS_00003274	0	-	11591531	11611494	0	43	241,194,111,69,99,150,208,467,66,1,101,162,177,75,162,201,141,269,596,95,188,122,202,183,104,341,85,169,141,269,169,100,155,111,161,173,47,58,125,202,269,87,174,	0,329,1643,2940,3979,4194,4443,5833,8029,8110,8120,9328,10095,10436,10724,10980,11718,11942,12334,13056,13357,13757,14213,14575,14870,15061,15487,15645,15907,16154,16753,17049,17219,17487,17689,17969,18256,18406,18536,18808,19247,19598,19789,
chr1	11591531	11611494	TCONS_00003275	0	-	11591531	11611494	0	43	241,194,111,69,99,150,208,467,66,1,101,201,177,75,162,201,141,269,596,95,188,122,202,183,104,341,85,169,141,269,169,100,155,111,161,173,47,58,125,202,269,87,174,	0,329,1643,2940,3979,4194,4443,5833,8029,8110,8120,9289,10095,10436,10724,10980,11718,11942,12334,13056,13357,13757,14213,14575,14870,15061,15487,15645,15907,16154,16753,17049,17219,17487,17689,17969,18256,18406,18536,18808,19247,19598,19789,
chr1	11591531	11609788	TCONS_00004975	0	-	11591531	11609788	0	37	241,194,111,69,99,150,208,467,82,101,81,114,177,75,162,201,141,269,596,95,188,122,202,183,104,341,85,169,141,269,169,100,155,111,161,173,1,	0,329,1643,2940,3979,4194,4443,5833,8029,8120,9289,9376,10095,10436,10724,10980,11718,11942,12334,13056,13357,13757,14213,14575,14870,15061,15487,15645,15907,16154,16753,17049,17219,17487,17689,17969,18256,
chr1	11609719	11612812	TCONS_00001263	0	-	11609719	11612812	0	14	1,45,58,125,202,269,87,177,238,108,133,172,87,36,	0,70,218,348,620,1059,1410,1601,1853,2215,2415,2629,2881,3057,
chr1	11621401	11623981	TCONS_00001264	0	-	11621401	11623981	0	7	390,72,145,48,54,85,107,	0,503,770,985,1136,2294,2473,
chr1	11626588	11631295	TCONS_00000421	0	+	11626588	11631295	0	11	64,71,40,88,86,71,92,109,105,103,101,	0,1302,1452,1644,1877,2042,2988,3201,4176,4409,4606,
chr1	11627463	11631295	TCONS_00000422	0	+	11627463	11631295	0	11	44,71,40,88,86,71,92,109,105,103,101,	0,427,577,769,1002,1167,2113,2326,3301,3534,3731,
chr1	11627752	11631295	TCONS_00002426	0	+	11627752	11631295	0	11	41,71,40,88,86,71,92,109,105,103,101,	0,138,288,480,713,878,1824,2037,3012,3245,3442,
chr1	11643939	11644265	TCONS_00003277	0	-	11643939	11644265	0	1	326,	0,
chr1	11644522	11646534	TCONS_00003278	0	-	11644522	11646534	0	7	253,132,192,186,210,26,3,	0,363,615,885,1148,1972,2009,
chr1	11644522	11646538	TCONS_00001266	0	-	11644522	11646538	0	6	253,132,192,186,210,44,	0,363,615,885,1148,1972,
chr1	11647572	11650886	TCONS_00004325	0	+	11647572	11650886	0	11	101,67,116,119,96,334,159,176,124,69,54,	0,826,977,1181,1438,1607,2041,2275,2613,2825,3260,
chr1	11647574	11650889	TCONS_00000423	0	+	11647574	11650889	0	11	99,106,116,119,96,334,159,176,124,69,57,	0,785,975,1179,1436,1605,2039,2273,2611,2823,3258,
chr1	11655927	11656690	TCONS_00001267	0	-	11655927	11656690	0	1	763,	0,
chr1	11655930	11656465	TCONS_00004976	0	-	11655930	11656465	0	2	115,403,	0,132,
chr1	11657260	11657476	TCONS_00001856	0	+	11657260	11657476	0	1	216,	0,
chr1	11657543	11661856	TCONS_00001268	0	-	11657543	11661856	0	9	192,79,198,84,77,239,214,81,454,	0,271,469,759,1087,1520,2319,2657,3859,
chr1	11657548	11661741	TCONS_00004977	0	-	11657548	11661741	0	10	187,79,198,84,77,239,214,81,226,98,	0,266,464,754,1082,1515,2314,2652,3854,4095,
chr1	11669555	11671624	TCONS_00002427	0	+	11669555	11671624	0	4	233,57,77,1106,	0,341,489,963,
chr1	11669630	11671565	TCONS_00000424	0	+	11669630	11671565	0	6	158,57,77,704,197,134,	0,266,414,888,1597,1801,
chr1	11674797	11730894	TCONS_00001270	0	-	11674797	11730894	0	9	106,120,135,146,289,176,128,169,907,	0,1535,3924,7065,28005,44884,48170,54516,55190,
chr1	11674810	11730905	TCONS_00001269	0	-	11674810	11730905	0	8	93,135,146,289,176,128,169,918,	0,3911,7052,27992,44871,48157,54503,55177,
chr1	11696588	11730910	TCONS_00003280	0	-	11696588	11730910	0	6	29,289,176,128,169,923,	0,6214,23093,26379,32725,33399,
chr1	11741882	11761443	TCONS_00003281	0	-	11741882	11761443	0	11	479,159,129,112,178,135,423,209,156,251,410,	0,635,1312,1447,2405,4000,5520,6022,7922,9425,19151,
chr1	11741897	11761443	TCONS_00004978	0	-	11741897	11761443	0	10	464,159,247,178,135,423,209,156,251,410,	0,620,1297,2390,3985,5505,6007,7907,9410,19136,
chr1	11741897	11761443	TCONS_00004979	0	-	11741897	11761443	0	10	464,159,247,178,135,423,209,156,257,410,	0,620,1297,2390,3985,5505,6007,7907,9404,19136,
chr1	11741902	11761443	TCONS_00001271	0	-	11741902	11761443	0	13	459,159,85,39,112,178,135,223,195,209,156,251,410,	0,615,1292,1382,1427,2385,3980,5500,5728,6002,7902,9405,19131,
chr1	11741902	11761443	TCONS_00001272	0	-	11741902	11761443	0	12	459,159,85,39,112,178,135,223,195,192,205,410,	0,615,1292,1382,1427,2385,3980,5500,5728,6002,9451,19131,
chr1	11811460	11812363	TCONS_00004326	0	+	11811460	11812363	0	3	116,384,235,	0,121,668,
chr1	11812520	11812821	TCONS_00004327	0	+	11812520	11812821	0	3	185,49,4,	0,192,297,
chr1	11817482	11821547	TCONS_00004328	0	+	11817482	11821547	0	7	126,70,291,261,131,163,76,	0,1657,1829,2312,2882,3525,3989,
chr1	11821621	11830182	TCONS_00004329	0	+	11821621	11830182	0	25	43,116,306,267,131,169,190,116,127,197,95,133,105,111,157,161,116,123,112,100,106,236,279,132,131,	0,261,574,993,1372,1587,1848,2166,2530,2746,3411,3690,3949,4218,4669,5262,5803,6359,6572,6776,7009,7700,8006,8293,8430,
chr1	11825871	11831042	TCONS_00002430	0	+	11825871	11831042	0	13	79,157,161,9,99,123,112,100,106,236,149,63,113,	0,419,1012,1553,1570,2109,2322,2526,2759,3450,3756,4977,5058,
chr1	11841792	11857064	TCONS_00002432	0	+	11841792	11857064	0	22	124,77,252,285,140,193,187,116,115,185,107,127,105,111,142,95,131,123,112,100,106,284,	0,226,1700,3446,3824,4289,4942,5705,6013,7446,8848,9077,9757,10023,10226,10539,10757,11300,12356,12553,12884,14988,
chr1	11841792	11857064	TCONS_00002433	0	+	11841792	11857064	0	22	124,77,252,285,140,172,187,116,115,185,107,127,105,111,142,95,131,123,112,100,106,284,	0,226,1700,3446,3824,4310,4942,5705,6013,7446,8848,9077,9757,10023,10226,10539,10757,11300,12356,12553,12884,14988,
chr1	11849142	11857064	TCONS_00002434	0	+	11849142	11857064	0	14	17,185,107,127,105,111,142,95,131,123,112,100,106,284,	0,96,1498,1727,2407,2673,2876,3189,3407,3950,5006,5203,5534,7638,
chr1	11851417	11857064	TCONS_00002435	0	+	11851417	11857064	0	11	34,105,111,142,95,131,123,112,100,106,284,	0,132,398,601,914,1132,1675,2731,2928,3259,5363,
chr1	11873778	11884535	TCONS_00004981	0	-	11873778	11884535	0	29	216,86,85,140,106,100,112,123,92,163,89,114,105,136,132,147,345,113,118,157,167,118,184,140,169,122,203,94,64,	0,292,481,651,1326,1519,1695,1882,2079,2254,2489,2690,3109,3320,4171,4383,4664,5099,5290,7278,7520,7771,7980,8337,8836,9267,9581,9858,10693,
chr1	11873778	11884535	TCONS_00004980	0	-	11873778	11884535	0	29	216,86,85,140,106,100,112,123,92,163,89,114,105,136,132,147,345,113,118,157,167,118,119,128,166,122,203,94,64,	0,292,481,651,1326,1519,1695,1882,2079,2254,2489,2690,3109,3320,4171,4383,4664,5099,5290,7278,7520,7771,7980,8349,8836,9267,9581,9858,10693,
chr1	11887233	11888943	TCONS_00004331	0	+	11887233	11888943	0	5	254,152,186,126,380,	0,365,589,852,1330,
chr1	11887233	11888938	TCONS_00000425	0	+	11887233	11888938	0	6	167,81,152,186,126,375,	0,173,365,589,852,1330,
chr1	11889427	11892674	TCONS_00000426	0	+	11889427	11892674	0	6	341,223,176,183,106,1153,	0,692,999,1322,1893,2094,
chr1	11894832	11899973	TCONS_00001273	0	-	11894832	11899973	0	14	1,90,301,185,210,159,105,101,291,148,107,83,310,119,	0,694,873,1253,1529,1859,2347,2528,2707,3343,3571,4186,4619,5022,
chr1	11895398	11899973	TCONS_00001274	0	-	11895398	11899973	0	13	218,301,185,210,159,105,101,291,148,107,83,310,119,	0,307,687,963,1293,1781,1962,2141,2777,3005,3620,4053,4456,
chr1	11895398	11901207	TCONS_00004982	0	-	11895398	11901207	0	22	218,65,155,185,210,159,105,101,145,76,148,107,83,119,114,121,90,92,149,60,95,43,	0,307,453,687,963,1293,1781,1962,2141,2356,2777,3005,3620,4053,4249,4456,4760,4955,5139,5394,5594,5766,
chr1	11895459	11896782	TCONS_00003283	0	-	11895459	11896782	0	5	157,301,180,210,91,	0,246,631,902,1232,
chr1	11895775	11901207	TCONS_00004983	0	-	11895775	11901207	0	20	231,185,210,159,105,101,145,76,148,107,83,119,114,121,90,92,149,60,95,43,	0,310,586,916,1404,1585,1764,1979,2400,2628,3243,3676,3872,4079,4383,4578,4762,5017,5217,5389,
chr1	11918517	11924855	TCONS_00000429	0	+	11918517	11924855	0	16	236,188,228,133,110,150,109,45,164,114,80,229,184,200,195,177,	0,989,1267,1639,1922,2750,2986,3594,3898,4130,4869,5039,5348,5617,5891,6161,
chr1	11918539	11924855	TCONS_00002437	0	+	11918539	11924855	0	17	6,160,188,228,133,110,150,109,45,164,114,80,229,184,200,195,177,	0,54,967,1245,1617,1900,2728,2964,3572,3876,4108,4847,5017,5326,5595,5869,6139,
chr1	11925225	11931501	TCONS_00004332	0	+	11925225	11931501	0	25	125,123,191,168,142,85,130,216,66,130,221,344,78,152,116,155,56,169,111,186,210,203,105,156,32,	0,469,672,940,1194,1450,1635,1910,2200,2357,2562,2866,3346,3516,3772,3969,4261,4405,4647,4926,5201,5485,5766,5990,6244,
chr1	11925304	11931642	TCONS_00002439	0	+	11925304	11931642	0	26	46,123,191,168,142,85,130,216,66,130,230,159,117,78,152,116,155,56,169,111,186,210,203,105,156,173,	0,390,593,861,1115,1371,1556,1831,2121,2278,2483,2781,3014,3267,3437,3693,3890,4182,4326,4568,4847,5122,5406,5687,5911,6165,
chr1	11925304	11931498	TCONS_00000431	0	+	11925304	11931498	0	25	46,123,191,168,142,85,130,216,66,130,230,350,78,152,116,155,56,169,111,186,210,203,105,156,29,	0,390,593,861,1115,1371,1556,1831,2121,2278,2483,2781,3267,3437,3693,3890,4182,4326,4568,4847,5122,5406,5687,5911,6165,
chr1	11931870	11933923	TCONS_00001278	0	-	11931870	11933923	0	4	323,892,143,29,	0,329,1626,2024,
chr1	11931870	11933877	TCONS_00001276	0	-	11931870	11933877	0	3	323,892,381,	0,329,1626,
chr1	11931870	11933885	TCONS_00001277	0	-	11931870	11933885	0	4	323,892,143,2,	0,329,1626,2013,
chr1	11931945	11933900	TCONS_00004984	0	-	11931945	11933900	0	2	1146,404,	0,1551,
chr1	11932077	11933877	TCONS_00003287	0	-	11932077	11933877	0	4	12,99,892,381,	0,17,122,1419,
chr1	11932077	11933916	TCONS_00003288	0	-	11932077	11933916	0	5	12,99,892,143,33,	0,17,122,1419,1806,
chr1	11947274	11952339	TCONS_00003289	0	-	11947274	11952339	0	15	390,132,126,164,658,113,92,104,173,107,242,193,222,121,272,	0,553,774,1001,1242,1972,2153,2323,2770,3027,3211,3526,4111,4595,4793,
chr1	11947274	11952339	TCONS_00003290	0	-	11947274	11952339	0	15	390,132,126,164,658,113,92,104,173,107,242,193,269,121,272,	0,553,774,1001,1242,1972,2153,2323,2770,3027,3211,3526,4064,4595,4793,
chr1	11947276	11949519	TCONS_00004985	0	-	11947276	11949519	0	8	388,132,126,164,619,33,113,92,	0,551,772,999,1240,1865,1970,2151,
chr1	11949587	11952303	TCONS_00001280	0	-	11949587	11952303	0	8	114,173,107,242,193,269,121,236,	0,457,714,898,1213,1751,2282,2480,
chr1	11952882	11954055	TCONS_00000432	0	+	11952882	11954055	0	7	159,61,56,34,26,76,47,	0,297,619,744,861,978,1126,
chr1	11954189	11954399	TCONS_00001858	0	+	11954189	11954399	0	1	210,	0,
chr1	11954458	11954687	TCONS_00001859	0	+	11954458	11954687	0	1	229,	0,
chr1	11954538	11954811	TCONS_00005500	0	+	11954538	11954811	0	1	273,	0,
chr1	11954751	11955009	TCONS_00001860	0	+	11954751	11955009	0	1	258,	0,
chr1	11955462	11962412	TCONS_00001281	0	-	11955462	11962412	0	11	520,121,222,128,152,73,146,113,207,67,311,	0,586,790,1092,1313,1540,1761,1987,2472,2887,6639,
chr1	11955541	11962411	TCONS_00004986	0	-	11955541	11962411	0	10	441,121,222,373,73,146,113,207,67,310,	0,507,711,1013,1461,1682,1908,2393,2808,6560,
chr1	11962777	11964267	TCONS_00000433	0	+	11962777	11964267	0	3	149,198,177,	0,247,1313,
chr1	11964451	11966076	TCONS_00000434	0	+	11964451	11966076	0	5	180,114,84,181,609,	0,257,488,772,1016,
chr1	11979345	11992862	TCONS_00004987	0	-	11979345	11992862	0	28	170,91,124,104,120,90,108,183,98,135,76,181,163,107,82,129,102,64,74,45,68,145,86,112,75,86,130,112,	0,1325,1484,1689,1889,2456,2639,2824,3097,3281,4224,5032,5944,7851,8220,8395,8870,9059,9345,9549,9673,10825,11229,11441,11663,11814,11997,13405,
chr1	11979353	11992799	TCONS_00001282	0	-	11979353	11992799	0	29	51,103,91,124,104,120,90,108,183,98,135,76,181,163,107,82,129,102,64,74,45,68,145,86,112,75,86,130,49,	0,59,1317,1476,1681,1881,2448,2631,2816,3089,3273,4216,5024,5936,7843,8212,8387,8862,9051,9337,9541,9665,10817,11221,11433,11655,11806,11989,13397,
chr1	11979353	11992799	TCONS_00003292	0	-	11979353	11992799	0	29	51,103,91,124,102,124,90,108,183,98,135,76,181,163,107,82,129,102,64,74,45,68,145,86,112,75,86,130,49,	0,59,1317,1476,1681,1877,2448,2631,2816,3089,3273,4216,5024,5936,7843,8212,8387,8862,9051,9337,9541,9665,10817,11221,11433,11655,11806,11989,13397,
chr1	11983373	11992799	TCONS_00003293	0	-	11983373	11992799	0	19	32,76,181,163,107,82,129,102,64,74,45,68,145,86,112,75,86,130,49,	0,196,1004,1916,3823,4192,4367,4842,5031,5317,5521,5645,6797,7201,7413,7635,7786,7969,9377,
chr1	11993374	12005178	TCONS_00002441	0	+	11993374	12005178	0	12	46,129,53,63,86,83,95,74,91,135,50,129,	0,1196,1401,1564,1727,4117,4348,5874,6431,8509,11525,11675,
chr1	11993374	12005178	TCONS_00002440	0	+	11993374	12005178	0	12	46,129,53,63,86,126,95,74,91,135,50,129,	0,1196,1401,1564,1727,4117,4348,5874,6431,8509,11525,11675,
chr1	11993375	12005227	TCONS_00000435	0	+	11993375	12005227	0	11	45,129,53,63,86,126,95,74,91,135,328,	0,1195,1400,1563,1726,4116,4347,5873,6430,8508,11524,
chr1	12008492	12011825	TCONS_00004333	0	+	12008492	12011825	0	3	22,167,885,	0,745,2448,
chr1	12008572	12008793	TCONS_00004334	0	+	12008572	12008793	0	1	221,	0,
chr1	12008574	12011821	TCONS_00002442	0	+	12008574	12011821	0	3	228,167,881,	0,663,2366,
chr1	12022204	12025568	TCONS_00003295	0	-	12022204	12025568	0	7	144,137,161,526,193,139,165,	0,249,463,987,2698,2984,3199,
chr1	12022204	12023829	TCONS_00003294	0	-	12022204	12023829	0	4	144,137,161,638,	0,249,463,987,
chr1	12023231	12025054	TCONS_00004989	0	-	12023231	12025054	0	3	245,154,152,	0,332,1671,
chr1	12026630	12028412	TCONS_00003296	0	-	12026630	12028412	0	2	224,2,	0,1780,
chr1	12032137	12036867	TCONS_00001283	0	-	12032137	12036867	0	17	424,88,114,117,89,86,52,106,96,83,84,258,188,125,111,44,47,	0,820,1031,1228,1438,1615,1774,1894,2119,2751,2927,3177,3540,3816,4065,4349,4683,
chr1	12032349	12034256	TCONS_00003297	0	-	12032349	12034256	0	9	212,88,114,117,89,86,52,106,41,	0,608,819,1016,1226,1403,1562,1682,1866,
chr1	12130082	12133495	TCONS_00000436	0	+	12130082	12133495	0	11	44,112,145,59,120,157,149,82,220,141,135,	0,813,1010,1653,1782,1968,2208,2454,2640,3000,3278,
chr1	12134417	12136820	TCONS_00001284	0	-	12134417	12136820	0	9	228,153,115,87,40,103,153,50,45,	0,237,465,925,1323,1463,1666,1935,2358,
chr1	12134417	12137001	TCONS_00001285	0	-	12134417	12137001	0	10	228,153,81,26,87,40,103,153,50,45,	0,237,465,554,925,1323,1463,1666,1935,2539,
chr1	12134577	12137001	TCONS_00004990	0	-	12134577	12137001	0	10	3,58,153,115,87,40,103,153,50,45,	0,10,77,305,765,1163,1303,1506,1775,2379,
chr1	12134644	12136801	TCONS_00003298	0	-	12134644	12136801	0	10	1,153,81,26,87,40,103,153,50,26,	0,10,238,327,698,1096,1236,1439,1708,2131,
chr1	12137461	12139639	TCONS_00000437	0	+	12137461	12139639	0	8	85,72,167,112,100,136,62,50,	0,769,1105,1380,1575,1750,1967,2128,
chr1	12137499	12139637	TCONS_00002443	0	+	12137499	12139637	0	9	47,72,167,112,8,86,136,62,48,	0,731,1067,1342,1537,1551,1712,1929,2090,
chr1	12139902	12140481	TCONS_00000438	0	+	12139902	12140481	0	1	579,	0,
chr1	12140450	12141434	TCONS_00001286	0	-	12140450	12141434	0	2	519,269,	0,715,
chr1	12140454	12141436	TCONS_00003299	0	-	12140454	12141436	0	3	218,289,271,	0,226,711,
chr1	12141712	12143398	TCONS_00002444	0	+	12141712	12143398	0	8	132,91,133,214,101,146,176,29,	0,352,522,735,1132,1320,1472,1657,
chr1	12141717	12143385	TCONS_00000439	0	+	12141717	12143385	0	7	127,91,133,214,101,328,16,	0,347,517,730,1127,1315,1652,
chr1	12143727	12145103	TCONS_00000440	0	+	12143727	12145103	0	2	456,63,	0,1313,
chr1	12145160	12150550	TCONS_00000442	0	+	12145160	12150550	0	14	271,107,151,32,114,133,64,49,113,118,100,197,138,83,	0,351,553,907,1016,1199,1416,2036,2177,2368,2596,2771,3612,5307,
chr1	12145160	12149114	TCONS_00000441	0	+	12145160	12149114	0	14	271,107,151,32,114,133,64,49,113,118,100,197,138,116,	0,351,553,907,1016,1199,1416,2036,2177,2368,2596,2771,3612,3838,
chr1	12149038	12151108	TCONS_00000443	0	+	12149038	12151108	0	2	70,531,	0,1539,
chr1	12151980	12153959	TCONS_00004335	0	+	12151980	12153959	0	6	123,101,83,138,419,2,	0,238,1019,1260,1553,1977,
chr1	12152005	12153957	TCONS_00000444	0	+	12152005	12153957	0	5	98,101,83,138,424,	0,213,994,1235,1528,
chr1	12152158	12154782	TCONS_00002445	0	+	12152158	12154782	0	6	161,83,138,135,97,28,	0,841,1082,1375,2370,2596,
chr1	12152180	12153959	TCONS_00004336	0	+	12152180	12153959	0	5	139,83,138,419,2,	0,819,1060,1353,1777,
chr1	12154273	12155181	TCONS_00001288	0	-	12154273	12155181	0	3	74,70,454,	0,282,454,
chr1	12154273	12155181	TCONS_00001287	0	-	12154273	12155181	0	2	74,626,	0,282,
chr1	12156052	12161019	TCONS_00000445	0	+	12156052	12161019	0	13	192,34,87,68,72,69,103,93,68,81,86,444,595,	0,410,540,712,871,1053,1300,1971,2552,2806,2972,3919,4372,
chr1	12156079	12161010	TCONS_00002446	0	+	12156079	12161010	0	15	165,34,87,68,72,69,103,93,68,81,38,36,444,172,380,	0,383,513,685,844,1026,1273,1944,2525,2779,2945,2995,3892,4345,4551,
chr1	12161554	12163718	TCONS_00001289	0	-	12161554	12163718	0	5	902,163,102,76,109,	0,981,1246,1354,2055,
chr1	12161557	12163868	TCONS_00003300	0	-	12161557	12163868	0	6	899,163,102,137,160,3,	0,978,1243,1351,2052,2308,
chr1	12164417	12168694	TCONS_00003301	0	-	12164417	12168694	0	9	190,179,198,144,264,119,106,156,240,	0,452,706,1756,1975,2541,3068,3448,4037,
chr1	12172543	12175108	TCONS_00002448	0	+	12172543	12175108	0	5	421,692,129,356,129,	0,1240,1940,2074,2436,
chr1	12177374	12177586	TCONS_00004337	0	+	12177374	12177586	0	1	212,	0,
chr1	12177699	12178891	TCONS_00004338	0	+	12177699	12178891	0	4	410,197,184,109,	0,542,832,1083,
chr1	12178553	12178901	TCONS_00000446	0	+	12178553	12178901	0	2	162,119,	0,229,
chr1	12182026	12182863	TCONS_00003302	0	-	12182026	12182863	0	4	35,151,110,84,	0,153,536,753,
chr1	12182241	12197931	TCONS_00001292	0	-	12182241	12197931	0	62	89,110,87,76,79,67,66,114,116,103,69,13,208,114,104,96,151,142,125,215,120,142,83,99,126,120,145,115,192,62,161,71,162,163,223,96,98,147,109,86,174,99,111,67,116,54,141,77,112,132,150,108,153,96,108,104,115,159,75,66,66,37,	0,321,538,751,950,1118,1270,1419,1626,1816,1992,2069,2189,2799,2998,3257,3438,3692,3925,4285,4576,4777,5006,5168,5371,5595,5817,6048,6260,6544,6675,6917,7086,7410,7671,7964,8165,8353,8873,9082,9246,9667,9875,10322,10493,10684,10810,11050,11199,11447,11696,11932,13055,13295,13486,13683,13875,14082,14356,14549,15489,15653,
chr1	12182241	12197931	TCONS_00001291	0	-	12182241	12197931	0	62	89,110,87,76,79,67,66,114,116,103,69,13,208,114,104,96,151,142,125,215,120,142,83,99,126,120,145,115,192,62,161,71,162,163,223,96,98,147,86,174,99,111,67,116,54,141,77,112,132,150,108,93,153,96,108,104,115,159,75,66,66,37,	0,321,538,751,950,1118,1270,1419,1626,1816,1992,2069,2189,2799,2998,3257,3438,3692,3925,4285,4576,4777,5006,5168,5371,5595,5817,6048,6260,6544,6675,6917,7086,7410,7671,7964,8165,8353,9082,9246,9667,9875,10322,10493,10684,10810,11050,11199,11447,11696,11932,12580,13055,13295,13486,13683,13875,14082,14356,14549,15489,15653,
chr1	12182992	12201785	TCONS_00004991	0	-	12182992	12201785	0	63	76,79,67,66,114,116,103,90,208,114,104,96,151,142,125,215,120,142,83,99,126,120,145,115,192,62,161,71,162,163,223,96,98,147,109,86,174,99,111,67,116,54,141,77,112,132,150,108,153,96,108,104,115,159,75,66,66,37,125,144,68,166,311,	0,199,367,519,668,875,1065,1241,1438,2048,2247,2506,2687,2941,3174,3534,3825,4026,4255,4417,4620,4844,5066,5297,5509,5793,5924,6166,6335,6659,6920,7213,7414,7602,8122,8331,8495,8916,9124,9571,9742,9933,10059,10299,10448,10696,10945,11181,12304,12544,12735,12932,13124,13331,13605,13798,14738,14902,15169,15745,15990,16162,18482,
chr1	12189327	12201786	TCONS_00003305	0	-	12189327	12201786	0	36	124,32,163,223,96,98,147,109,86,174,99,111,67,116,54,141,77,112,132,150,108,153,96,108,104,115,159,75,66,66,37,125,144,68,166,312,	0,130,324,585,878,1079,1267,1787,1996,2160,2581,2789,3236,3407,3598,3724,3964,4113,4361,4610,4846,5969,6209,6400,6597,6789,6996,7270,7463,8403,8567,8834,9410,9655,9827,12147,
chr1	12189327	12194864	TCONS_00003304	0	-	12189327	12194864	0	22	124,32,163,223,96,98,147,109,86,174,99,111,67,116,54,141,77,112,132,150,108,43,	0,130,324,585,878,1079,1267,1787,1996,2160,2581,2789,3236,3407,3598,3724,3964,4113,4361,4610,4846,5494,
chr1	12198161	12201945	TCONS_00001293	0	-	12198161	12201945	0	5	125,144,68,169,471,	0,576,821,993,3313,
chr1	12202608	12204408	TCONS_00000447	0	+	12202608	12204408	0	5	224,117,120,105,516,	0,417,642,851,1284,
chr1	12202667	12204404	TCONS_00002449	0	+	12202667	12204404	0	4	165,345,105,512,	0,358,792,1225,
chr1	12203149	12204408	TCONS_00004340	0	+	12203149	12204408	0	3	221,105,516,	0,310,743,
chr1	12251643	12261956	TCONS_00004992	0	-	12251643	12261956	0	6	212,177,58,188,93,46,	0,4244,7253,7402,7709,10267,
chr1	12251643	12278361	TCONS_00003307	0	-	12251643	12278361	0	7	212,177,58,188,93,158,45,	0,4244,7253,7402,7709,9725,26673,
chr1	12251643	12272139	TCONS_00003306	0	-	12251643	12272139	0	7	212,177,58,188,93,158,45,	0,4244,7253,7402,7709,9725,20451,
chr1	12274025	12284784	TCONS_00000448	0	+	12274025	12284784	0	10	197,143,94,145,88,225,163,339,127,261,	0,6956,7807,8114,8846,9081,9424,9658,10071,10498,
chr1	12274026	12284784	TCONS_00002450	0	+	12274026	12284784	0	11	196,143,94,145,88,225,163,339,127,133,112,	0,6955,7806,8113,8845,9080,9423,9657,10070,10497,10646,
chr1	12274899	12284784	TCONS_00000449	0	+	12274899	12284784	0	9	126,94,145,88,225,163,339,127,261,	0,6933,7240,7972,8207,8550,8784,9197,9624,
chr1	12274903	12284784	TCONS_00002451	0	+	12274903	12284784	0	10	122,94,145,88,225,163,339,127,133,112,	0,6929,7236,7968,8203,8546,8780,9193,9620,9769,
chr1	12285334	12285698	TCONS_00001864	0	+	12285334	12285698	0	1	364,	0,
chr1	12286458	12286686	TCONS_00003881	0	+	12286458	12286686	0	1	228,	0,
chr1	12287764	12291185	TCONS_00003310	0	-	12287764	12291185	0	14	36,17,72,70,35,85,32,127,160,163,35,29,123,145,	0,159,285,471,637,741,903,1012,1468,2289,2555,2673,3067,3276,
chr1	12287764	12291185	TCONS_00003309	0	-	12287764	12291185	0	14	36,20,72,70,35,85,32,127,160,163,35,29,123,145,	0,159,285,471,637,741,903,1012,1468,2289,2555,2673,3067,3276,
chr1	12287919	12289279	TCONS_00004993	0	-	12287919	12289279	0	8	24,72,70,35,85,32,127,47,	0,130,316,482,586,748,857,1313,
chr1	12291239	12292530	TCONS_00003311	0	-	12291239	12292530	0	4	75,195,167,164,	0,148,864,1127,
chr1	12292598	12293203	TCONS_00003882	0	+	12292598	12293203	0	1	605,	0,
chr1	12301615	12306590	TCONS_00001294	0	-	12301615	12306590	0	7	69,149,195,405,97,63,48,	0,1253,1495,1874,3074,3263,4927,
chr1	12302873	12305066	TCONS_00004998	0	-	12302873	12305066	0	6	144,196,404,97,63,1,	0,237,617,1816,2005,2192,
chr1	12303520	12310287	TCONS_00003315	0	-	12303520	12310287	0	4	374,97,63,3,	0,1169,1358,6764,
chr1	12303520	12305068	TCONS_00003314	0	-	12303520	12305068	0	4	374,97,63,3,	0,1169,1358,1545,
chr1	12306651	12320812	TCONS_00005000	0	-	12306651	12320812	0	5	35,39,120,132,54,	0,5605,6023,9218,14107,
chr1	12306651	12320812	TCONS_00005001	0	-	12306651	12320812	0	4	35,120,132,54,	0,6023,9218,14107,
chr1	12306655	12321885	TCONS_00001295	0	-	12306655	12321885	0	6	31,39,120,132,54,5,	0,5601,6019,9214,14103,15225,
chr1	12449665	12451661	TCONS_00005003	0	-	12449665	12451661	0	7	94,58,71,87,139,68,3,	0,1133,1266,1468,1670,1905,1993,
chr1	12451743	12459978	TCONS_00005004	0	-	12451743	12459978	0	8	124,143,161,99,204,150,74,161,	0,220,488,1311,1574,1877,2443,8074,
chr1	12460866	12463992	TCONS_00005005	0	-	12460866	12463992	0	10	367,132,213,150,190,199,469,273,185,50,	0,534,747,1038,1404,1694,1979,2523,2883,3076,
chr1	12460939	12463913	TCONS_00001297	0	-	12460939	12463913	0	9	294,132,441,190,199,469,273,157,1,	0,461,674,1331,1621,1906,2450,2810,2973,
chr1	12460939	12464004	TCONS_00003319	0	-	12460939	12464004	0	9	294,132,213,150,190,199,469,273,255,	0,461,674,965,1331,1621,1906,2450,2810,
chr1	12464143	12465800	TCONS_00000450	0	+	12464143	12465800	0	8	107,58,65,74,32,113,77,235,	0,327,482,623,768,908,1150,1422,
chr1	12466207	12466432	TCONS_00001865	0	+	12466207	12466432	0	1	225,	0,
chr1	12466738	12467560	TCONS_00001298	0	-	12466738	12467560	0	2	492,121,	0,701,
chr1	12466739	12467588	TCONS_00003320	0	-	12466739	12467588	0	1	849,	0,
chr1	12466739	12468000	TCONS_00001299	0	-	12466739	12468000	0	2	783,276,	0,985,
chr1	12468898	12469964	TCONS_00000452	0	+	12468898	12469964	0	2	224,240,	0,826,
chr1	12468898	12469964	TCONS_00000451	0	+	12468898	12469964	0	2	224,236,	0,830,
chr1	12472680	12476368	TCONS_00000453	0	+	12472680	12476368	0	6	50,51,101,80,52,1043,	0,181,1102,2349,2508,2645,
chr1	12478804	12482647	TCONS_00002454	0	+	12478804	12482647	0	5	591,60,93,212,850,	0,1600,1811,2697,2993,
chr1	12480616	12482664	TCONS_00004343	0	+	12480616	12482664	0	3	92,212,867,	0,885,1181,
chr1	12484401	12487515	TCONS_00005007	0	-	12484401	12487515	0	14	170,208,130,106,127,101,195,111,229,155,113,89,116,217,	0,176,468,605,786,995,1179,1516,1714,2035,2269,2530,2633,2897,
chr1	12484401	12487515	TCONS_00005006	0	-	12484401	12487515	0	15	170,134,69,130,106,127,101,195,111,229,155,122,89,116,217,	0,176,315,468,605,786,995,1179,1516,1714,2035,2269,2530,2633,2897,
chr1	12484433	12565627	TCONS_00003322	0	-	12484433	12565627	0	16	138,134,69,243,127,101,195,111,229,155,122,219,172,102,93,128,	0,144,283,436,754,963,1147,1484,1682,2003,2237,80005,80372,80638,80831,81066,
chr1	12484433	12487020	TCONS_00003321	0	-	12484433	12487020	0	11	138,208,243,127,101,195,111,229,155,122,89,	0,144,436,754,963,1147,1484,1682,2003,2237,2498,
chr1	12484465	12487470	TCONS_00001301	0	-	12484465	12487470	0	15	6,224,69,130,106,127,101,195,111,229,155,113,89,116,172,	0,22,251,404,541,722,931,1115,1452,1650,1971,2205,2466,2569,2833,
chr1	12484465	12487470	TCONS_00001300	0	-	12484465	12487470	0	14	6,298,130,106,127,101,195,111,229,155,122,89,116,172,	0,22,404,541,722,931,1115,1452,1650,1971,2205,2466,2569,2833,
chr1	12487757	12489742	TCONS_00001302	0	-	12487757	12489742	0	7	93,258,192,86,361,155,152,	0,235,606,885,1120,1555,1833,
chr1	12496750	12499174	TCONS_00001303	0	-	12496750	12499174	0	6	153,75,129,108,174,47,	0,621,773,1854,2059,2377,
chr1	12500050	12500407	TCONS_00005009	0	-	12500050	12500407	0	1	357,	0,
chr1	12500941	12505860	TCONS_00001305	0	-	12500941	12505860	0	19	460,58,106,133,189,75,51,55,83,78,104,131,739,99,85,75,71,73,61,	0,545,866,1088,1303,1576,1767,1974,2112,2278,2429,2628,2843,3750,3938,4109,4432,4581,4858,
chr1	12508490	12512971	TCONS_00001306	0	-	12508490	12512971	0	7	556,56,92,155,105,88,1202,	0,918,1547,1747,2340,2523,3279,
chr1	12513065	12521171	TCONS_00001307	0	-	12513065	12521171	0	14	47,61,84,72,92,56,21,106,108,68,128,97,193,95,	0,148,1392,1890,2228,2547,3010,4470,4672,4873,5159,5622,6893,8011,
chr1	12513065	12521171	TCONS_00005010	0	-	12513065	12521171	0	13	47,61,84,72,92,56,106,108,68,128,97,193,95,	0,148,1392,1890,2228,2547,4470,4672,4873,5159,5622,6893,8011,
chr1	12521369	12530073	TCONS_00001308	0	-	12521369	12530073	0	4	42,102,115,67,	0,130,863,8637,
chr1	12531195	12535109	TCONS_00002455	0	+	12531195	12535109	0	5	274,96,181,252,1207,	0,1214,1390,2447,2707,
chr1	12531195	12535110	TCONS_00000454	0	+	12531195	12535110	0	4	274,96,181,1468,	0,1214,1390,2447,
chr1	12536898	12538586	TCONS_00000455	0	+	12536898	12538586	0	2	230,1378,	0,310,
chr1	12547086	12572147	TCONS_00001311	0	-	12547086	12572147	0	8	565,73,205,150,197,143,22,49,	0,635,778,1172,1419,1705,2052,25012,
chr1	12547086	12550220	TCONS_00001310	0	-	12547086	12550220	0	10	565,73,205,150,197,143,166,189,165,47,	0,635,778,1172,1419,1705,2052,2413,2673,3087,
chr1	12547168	12549898	TCONS_00005013	0	-	12547168	12549898	0	8	483,348,150,197,143,166,189,139,	0,553,1090,1337,1623,1970,2331,2591,
chr1	12547168	12572619	TCONS_00005014	0	-	12547168	12572619	0	8	483,348,150,197,143,39,127,93,	0,553,1090,1337,1623,1970,24947,25358,
chr1	12547866	12548078	TCONS_00003324	0	-	12547866	12548078	0	1	212,	0,
chr1	12552975	12555595	TCONS_00001312	0	-	12552975	12555595	0	5	436,181,143,309,49,	0,624,937,1281,2571,
chr1	12568139	12569836	TCONS_00003327	0	-	12568139	12569836	0	1	1697,	0,
chr1	12574810	12575690	TCONS_00001319	0	-	12574810	12575690	0	1	880,	0,
chr1	12575774	12576006	TCONS_00001869	0	+	12575774	12576006	0	1	232,	0,
chr1	12576184	12577626	TCONS_00001320	0	-	12576184	12577626	0	2	396,603,	0,839,
chr1	12576184	12577652	TCONS_00005020	0	-	12576184	12577652	0	3	396,348,276,	0,839,1192,
chr1	12578396	12580498	TCONS_00000456	0	+	12578396	12580498	0	4	111,157,144,147,	0,1070,1735,1955,
chr1	12596297	12597866	TCONS_00005021	0	-	12596297	12597866	0	2	1066,12,	0,1557,
chr1	12596517	12597373	TCONS_00003328	0	-	12596517	12597373	0	1	856,	0,
chr1	12598090	12598871	TCONS_00003329	0	-	12598090	12598871	0	3	108,202,273,	0,211,508,
chr1	12598483	12598871	TCONS_00003330	0	-	12598483	12598871	0	2	39,273,	0,115,
chr1	12598567	12598871	TCONS_00003331	0	-	12598567	12598871	0	1	304,	0,
chr1	12598935	12599579	TCONS_00003885	0	+	12598935	12599579	0	1	644,	0,
chr1	12600920	12601616	TCONS_00003332	0	-	12600920	12601616	0	2	61,285,	0,411,
chr1	12601876	12604966	TCONS_00002456	0	+	12601876	12604966	0	6	172,463,106,233,144,992,	0,724,1369,1539,1846,2098,
chr1	12633968	12635324	TCONS_00000458	0	+	12633968	12635324	0	2	43,1043,	0,313,
chr1	12634186	12635324	TCONS_00002458	0	+	12634186	12635324	0	1	1138,	0,
chr1	12634187	12635866	TCONS_00002459	0	+	12634187	12635866	0	2	1274,398,	0,1281,
chr1	12634711	12635293	TCONS_00000461	0	+	12634711	12635293	0	2	1,570,	0,12,
chr1	12638367	12638981	TCONS_00000463	0	+	12638367	12638981	0	5	3,69,41,75,44,	0,9,295,406,570,
chr1	12638384	12638984	TCONS_00002460	0	+	12638384	12638984	0	4	61,41,75,47,	0,278,389,553,
chr1	12639079	12639543	TCONS_00000464	0	+	12639079	12639543	0	2	48,269,	0,195,
chr1	12641273	12642550	TCONS_00002461	0	+	12641273	12642550	0	3	263,121,267,	0,721,1010,
chr1	12642052	12642662	TCONS_00000466	0	+	12642052	12642662	0	2	63,379,	0,231,
chr1	12660297	12660498	TCONS_00005508	0	+	12660297	12660498	0	1	201,	0,
chr1	12660556	12662711	TCONS_00003334	0	-	12660556	12662711	0	7	267,60,192,172,197,248,129,	0,335,462,988,1434,1695,2026,
chr1	12660565	12662762	TCONS_00001321	0	-	12660565	12662762	0	8	258,60,192,172,197,206,37,180,	0,326,453,979,1425,1686,1897,2017,
chr1	12667228	12667506	TCONS_00001871	0	+	12667228	12667506	0	1	278,	0,
chr1	12667943	12698896	TCONS_00003335	0	-	12667943	12698896	0	19	54,92,106,94,106,55,152,130,68,91,138,127,93,90,84,51,108,130,48,	0,158,358,1356,2033,5396,5555,5799,6021,6211,6504,20837,21391,21552,23396,29614,30297,30563,30905,
chr1	12667951	12668475	TCONS_00001323	0	-	12667951	12668475	0	3	46,92,174,	0,150,350,
chr1	12668590	12698896	TCONS_00001324	0	-	12668590	12698896	0	17	1,94,106,55,152,130,68,91,138,127,93,90,84,51,108,130,48,	0,709,1386,4749,4908,5152,5374,5564,5857,20190,20744,20905,22749,28967,29650,29916,30258,
chr1	12676732	12685706	TCONS_00002462	0	+	12676732	12685706	0	6	46,254,624,194,271,192,	0,5823,6167,7980,8426,8782,
chr1	12708955	12710595	TCONS_00003336	0	-	12708955	12710595	0	4	772,141,275,94,	0,1027,1266,1546,
chr1	12708966	12710586	TCONS_00005023	0	-	12708966	12710586	0	3	761,141,365,	0,1016,1255,
chr1	12708979	12710588	TCONS_00001325	0	-	12708979	12710588	0	4	748,141,201,159,	0,1003,1242,1450,
chr1	12710974	12715895	TCONS_00002463	0	+	12710974	12715895	0	18	109,166,212,318,111,120,141,177,65,100,51,162,48,198,53,98,201,230,	0,197,796,1082,1492,1669,2182,2403,2660,2820,2987,3157,3501,3656,3939,4104,4303,4691,
chr1	12716260	12716768	TCONS_00005512	0	+	12716260	12716768	0	1	508,	0,
chr1	12717040	12720082	TCONS_00001328	0	-	12717040	12720082	0	11	116,48,51,125,63,57,94,87,88,68,285,	0,189,306,575,822,979,1816,1999,2169,2341,2757,
chr1	12717040	12720082	TCONS_00001327	0	-	12717040	12720082	0	12	116,48,51,125,63,57,43,38,87,88,68,285,	0,189,306,575,822,979,1816,1872,1999,2169,2341,2757,
chr1	12717040	12718609	TCONS_00001326	0	-	12717040	12718609	0	7	116,48,51,125,63,57,49,	0,189,306,575,822,979,1520,
chr1	12723916	12732238	TCONS_00004345	0	+	12723916	12732238	0	2	649,262,	0,8060,
chr1	12744367	12746014	TCONS_00001329	0	-	12744367	12746014	0	5	301,178,153,198,101,	0,509,762,1094,1546,
chr1	12746264	12747464	TCONS_00000468	0	+	12746264	12747464	0	4	45,78,55,46,	0,673,944,1154,
chr1	12746271	12748254	TCONS_00002464	0	+	12746271	12748254	0	6	38,78,55,161,82,45,	0,666,937,1147,1387,1938,
chr1	12746272	12749327	TCONS_00004346	0	+	12746272	12749327	0	11	37,78,55,161,82,148,74,68,101,68,47,	0,665,936,1146,1386,1937,2208,2389,2671,2870,3008,
chr1	12748312	12749274	TCONS_00002465	0	+	12748312	12749274	0	5	45,74,68,101,44,	0,168,349,631,918,
chr1	12750965	12751517	TCONS_00001873	0	+	12750965	12751517	0	1	552,	0,
chr1	12751626	12754412	TCONS_00001330	0	-	12751626	12754412	0	4	96,158,513,50,	0,434,1339,2736,
chr1	12760362	12775317	TCONS_00000471	0	+	12760362	12775317	0	23	45,87,126,357,254,141,142,167,121,148,182,27,135,153,81,138,97,53,67,59,90,182,721,	0,433,2971,3175,3760,5585,5853,6315,6724,6923,7157,7516,7715,8796,9197,9389,10233,11812,13058,13313,13510,13969,14234,
chr1	12760362	12775317	TCONS_00004347	0	+	12760362	12775317	0	24	45,87,126,357,254,141,142,167,121,148,182,27,135,153,81,138,97,53,67,59,90,182,110,605,	0,433,2971,3175,3760,5585,5853,6315,6724,6923,7157,7516,7715,8796,9197,9389,10233,11812,13058,13313,13510,13969,14234,14350,
chr1	12760362	12775317	TCONS_00000472	0	+	12760362	12775317	0	23	45,87,126,357,254,135,142,167,121,148,182,27,135,153,81,138,97,53,67,59,90,182,721,	0,433,2971,3175,3760,5585,5853,6315,6724,6923,7157,7516,7715,8796,9197,9389,10233,11812,13058,13313,13510,13969,14234,
chr1	12776815	12786181	TCONS_00004348	0	+	12776815	12786181	0	26	90,123,136,106,199,106,141,125,129,138,129,74,157,321,237,231,181,84,156,120,146,208,92,115,374,362,	0,1048,1265,1542,1795,2935,3132,3344,3546,3745,4012,4268,4413,4990,5399,5716,6035,6299,6680,6956,7164,7390,7820,8054,8254,9004,
chr1	12776815	12786181	TCONS_00004349	0	+	12776815	12786181	0	26	84,123,136,106,199,106,141,125,129,138,129,74,157,321,237,231,181,84,156,120,146,208,92,115,374,362,	0,1048,1265,1542,1795,2935,3132,3344,3546,3745,4012,4268,4413,4990,5399,5716,6035,6299,6680,6956,7164,7390,7820,8054,8254,9004,
chr1	12776856	12786130	TCONS_00000473	0	+	12776856	12786130	0	27	49,123,136,106,199,106,141,125,129,138,129,74,157,62,162,237,231,181,84,156,120,146,208,92,115,374,311,	0,1007,1224,1501,1754,2894,3091,3303,3505,3704,3971,4227,4372,4949,5108,5358,5675,5994,6258,6639,6915,7123,7349,7779,8013,8213,8963,
chr1	12786774	12788178	TCONS_00005024	0	-	12786774	12788178	0	5	300,111,74,64,1,	0,399,584,1329,1403,
chr1	12786808	12788967	TCONS_00003339	0	-	12786808	12788967	0	6	266,111,74,100,97,34,	0,365,550,1295,1641,2125,
chr1	12790582	12797182	TCONS_00000474	0	+	12790582	12797182	0	22	69,188,51,133,68,63,84,164,141,202,111,88,55,141,88,32,83,101,102,69,154,458,	0,839,1259,1589,1931,2067,2235,3281,3528,3774,4072,4280,4585,4716,4943,5188,5325,5483,5661,5833,5980,6142,
chr1	12790584	12796812	TCONS_00004350	0	+	12790584	12796812	0	21	67,188,51,133,68,63,84,164,141,202,111,88,55,141,88,32,83,101,102,69,250,	0,837,1257,1587,1929,2065,2233,3279,3526,3772,4070,4278,4583,4714,4941,5186,5323,5481,5659,5831,5978,
chr1	12790584	12796809	TCONS_00002467	0	+	12790584	12796809	0	22	67,76,73,51,133,68,63,84,164,141,202,111,88,55,141,88,32,83,101,102,69,247,	0,837,952,1257,1587,1929,2065,2233,3279,3526,3772,4070,4278,4583,4714,4941,5186,5323,5481,5659,5831,5978,
chr1	12797952	12798501	TCONS_00003340	0	-	12797952	12798501	0	3	163,142,75,	0,236,474,
chr1	12800662	12807826	TCONS_00005028	0	-	12800662	12807826	0	11	193,222,142,188,118,15,177,161,153,166,96,	0,786,1092,1320,1642,1766,1867,2143,2386,3666,7068,
chr1	12800662	12804748	TCONS_00005027	0	-	12800662	12804748	0	11	193,222,142,188,118,15,177,161,153,166,101,	0,786,1092,1320,1642,1766,1867,2143,2386,3666,3985,
chr1	12800662	12803340	TCONS_00005025	0	-	12800662	12803340	0	10	193,222,142,188,118,15,177,161,153,54,	0,786,1092,1320,1642,1766,1867,2143,2386,2624,
chr1	12800662	12804235	TCONS_00005026	0	-	12800662	12804235	0	9	193,222,142,188,118,15,177,161,145,	0,786,1092,1320,1642,1766,1867,2143,3428,
chr1	12800665	12803334	TCONS_00003341	0	-	12800665	12803334	0	9	190,222,142,188,118,278,161,153,48,	0,783,1089,1317,1639,1763,2140,2383,2621,
chr1	12800665	12807866	TCONS_00003344	0	-	12800665	12807866	0	10	190,222,142,188,118,278,161,153,166,136,	0,783,1089,1317,1639,1763,2140,2383,3663,7065,
chr1	12800665	12804239	TCONS_00003342	0	-	12800665	12804239	0	8	190,222,142,188,118,278,161,149,	0,783,1089,1317,1639,1763,2140,3425,
chr1	12800665	12804676	TCONS_00003343	0	-	12800665	12804676	0	10	190,222,142,188,118,278,161,153,166,29,	0,783,1089,1317,1639,1763,2140,2383,3663,3982,
chr1	12809650	12812392	TCONS_00003345	0	-	12809650	12812392	0	9	270,142,188,142,177,161,150,163,250,	0,386,613,880,1411,1671,1928,2207,2492,
chr1	12809650	12812390	TCONS_00003346	0	-	12809650	12812390	0	9	270,142,188,142,177,55,150,163,248,	0,386,613,880,1411,1671,1928,2207,2492,
chr1	12812872	12819770	TCONS_00002468	0	+	12812872	12819770	0	8	323,163,152,161,177,92,47,6,	0,462,717,1489,1891,2154,6768,6892,
chr1	12812872	12820768	TCONS_00002469	0	+	12812872	12820768	0	9	323,163,150,161,177,139,188,142,245,	0,462,5264,5904,6409,6676,6892,7329,7651,
chr1	12812872	12825570	TCONS_00002471	0	+	12812872	12825570	0	9	323,163,150,161,177,139,188,142,180,	0,462,5264,5904,6409,6676,6892,7329,12518,
chr1	12812872	12820768	TCONS_00002470	0	+	12812872	12820768	0	10	323,163,145,161,177,139,188,142,202,42,	0,462,724,1489,1891,2154,2372,2785,3106,7854,
chr1	12812917	12825567	TCONS_00004353	0	+	12812917	12825567	0	10	278,163,150,161,177,139,119,69,142,177,	0,417,5219,5859,6364,6631,6847,11834,12152,12473,
chr1	12812917	12820700	TCONS_00004352	0	+	12812917	12820700	0	10	278,163,152,161,177,92,47,188,142,177,	0,417,672,1444,1846,2109,6723,6847,7284,7606,
chr1	12812917	12825567	TCONS_00004354	0	+	12812917	12825567	0	10	278,163,152,161,177,92,47,188,142,177,	0,417,672,1444,1846,2109,11589,11715,12152,12473,
chr1	12812917	12816186	TCONS_00004351	0	+	12812917	12816186	0	9	278,163,152,161,177,139,188,142,208,	0,417,672,1444,1846,2109,2327,2740,3061,
chr1	12842410	12843367	TCONS_00002473	0	+	12842410	12843367	0	5	100,150,138,115,82,	0,172,423,701,875,
chr1	12843292	12844226	TCONS_00002474	0	+	12843292	12844226	0	1	934,	0,
chr1	12844478	12849340	TCONS_00003347	0	-	12844478	12849340	0	9	1214,186,45,169,75,72,141,178,319,	0,1340,1605,2005,2329,2777,2967,3239,4543,
chr1	12844478	12849340	TCONS_00003348	0	-	12844478	12849340	0	9	1214,186,45,169,75,69,141,178,319,	0,1340,1605,2005,2329,2777,2967,3239,4543,
chr1	12845639	12849340	TCONS_00001334	0	-	12845639	12849340	0	10	53,44,79,45,169,75,69,141,178,319,	0,179,286,444,844,1168,1616,1806,2078,3382,
chr1	12845639	12849340	TCONS_00001333	0	-	12845639	12849340	0	10	53,44,79,45,169,75,72,141,178,319,	0,179,286,444,844,1168,1616,1806,2078,3382,
chr1	12850657	12853563	TCONS_00005029	0	-	12850657	12853563	0	10	59,63,99,57,114,195,115,93,207,31,	0,336,488,670,806,995,1592,1784,2114,2875,
chr1	12850657	12853673	TCONS_00005030	0	-	12850657	12853673	0	10	59,63,99,57,114,195,115,93,207,76,	0,336,488,670,806,995,1592,1784,2114,2940,
chr1	12850817	12853673	TCONS_00001335	0	-	12850817	12853673	0	9	239,99,57,114,195,115,93,207,76,	0,328,510,646,835,1432,1624,1954,2780,
chr1	12851499	12852445	TCONS_00003349	0	-	12851499	12852445	0	5	2,67,195,115,4,	0,11,153,750,942,
chr1	12854807	12869009	TCONS_00005032	0	-	12854807	12869009	0	18	123,150,235,198,128,224,3,160,113,66,241,184,103,148,232,103,108,45,	0,194,438,750,1041,1279,1509,1591,1886,2359,2699,3031,3739,4089,4379,4951,8104,14157,
chr1	12854807	12869009	TCONS_00005031	0	-	12854807	12869009	0	18	123,150,235,198,128,224,3,211,137,66,241,184,103,148,232,103,108,45,	0,194,438,750,1041,1279,1509,1591,1886,2359,2699,3031,3739,4089,4379,4951,8104,14157,
chr1	12869729	12875642	TCONS_00005033	0	-	12869729	12875642	0	11	487,67,42,189,140,194,173,176,205,320,63,	0,552,1194,1388,1781,1995,3338,3583,3882,4918,5850,
chr1	12869729	12875642	TCONS_00001337	0	-	12869729	12875642	0	10	487,67,189,140,194,173,176,205,320,63,	0,552,1388,1781,1995,3338,3583,3882,4918,5850,
chr1	12869733	12875131	TCONS_00003350	0	-	12869733	12875131	0	11	483,67,42,189,140,194,173,176,205,320,47,	0,548,1190,1384,1777,1991,3334,3579,3878,4914,5351,
chr1	12869796	12875131	TCONS_00001336	0	-	12869796	12875131	0	10	420,67,189,140,194,173,176,205,320,47,	0,485,1321,1714,1928,3271,3516,3815,4851,5288,
chr1	12876337	12877879	TCONS_00001338	0	-	12876337	12877879	0	7	285,70,50,122,234,159,4,	0,361,499,658,897,1277,1538,
chr1	12876337	12879559	TCONS_00001339	0	-	12876337	12879559	0	11	285,70,73,122,234,200,143,166,188,134,178,	0,361,499,658,897,1277,1549,1765,1989,2255,3044,
chr1	12876355	12878735	TCONS_00003351	0	-	12876355	12878735	0	10	267,70,73,122,234,200,143,166,188,143,	0,343,481,640,879,1259,1531,1747,1971,2237,
chr1	12876358	12879559	TCONS_00005034	0	-	12876358	12879559	0	11	264,70,50,122,234,200,143,114,188,134,178,	0,340,478,637,876,1256,1528,1796,1968,2234,3023,
chr1	12879932	12882591	TCONS_00000475	0	+	12879932	12882591	0	11	87,158,65,129,98,77,85,220,131,149,175,	0,486,854,999,1226,1428,1585,1745,2054,2255,2484,
chr1	12883424	12883893	TCONS_00003891	0	+	12883424	12883893	0	1	469,	0,
chr1	12883949	12890651	TCONS_00001340	0	-	12883949	12890651	0	18	282,85,319,35,116,250,99,81,169,218,69,82,245,63,176,452,48,281,	0,764,995,1455,1496,1934,2259,2471,2687,3136,3432,3833,3989,4345,4500,4681,5352,6421,
chr1	12883979	12890644	TCONS_00005035	0	-	12883979	12890644	0	20	72,107,85,319,35,116,250,99,81,169,18,192,69,82,245,63,176,452,48,274,	0,145,734,965,1425,1466,1904,2229,2441,2657,3106,3132,3402,3803,3959,4315,4470,4651,5322,6391,
chr1	12884184	12890645	TCONS_00003353	0	-	12884184	12890645	0	17	47,85,319,157,250,99,81,169,18,192,69,82,245,63,633,48,275,	0,529,760,1220,1699,2024,2236,2452,2901,2927,3197,3598,3754,4110,4265,5117,6186,
chr1	12891355	12891861	TCONS_00001341	0	-	12891355	12891861	0	3	191,125,46,	0,306,460,
[truncated: 57,913 more rows]
