# Supplementary material for: The Tetraodon nigroviridis reference transcriptome: developmental transition, length retention and microsynteny of long non-coding RNAs in a compact vertebrate genome
Source: Sci Rep. 2016 Sep 15;6:33210. doi: 10.1038/srep33210 (PMC5024134; doi:10.1038/srep33210)
Supplement: Supplementary Data S5 [file srep33210-s9.txt]

chr1	155165	155410	TCONS_00002902	0	-	155165	155410	0	2	141,98,	0,147,
chr1	214101	232083	TCONS_00002905	0	-	214101	232083	0	3	253,132,3,	0,698,17979,
chr1	1082525	1082790	TCONS_00000906	0	-	1082525	1082790	0	1	265,	0,
chr1	1083019	1084107	TCONS_00000907	0	-	1083019	1084107	0	4	459,113,82,92,	0,612,826,996,
chr1	1375145	1375902	TCONS_00002033	0	+	1375145	1375902	0	3	33,158,45,	0,469,712,
chr1	1606366	1606727	TCONS_00004053	0	+	1606366	1606727	0	2	267,88,	0,273,
chr1	2022420	2022896	TCONS_00000098	0	+	2022420	2022896	0	2	169,40,	0,436,
chr1	2473680	2475018	TCONS_00002079	0	+	2473680	2475018	0	3	56,173,21,	0,360,1317,
chr1	2817082	2817334	TCONS_00004085	0	+	2817082	2817334	0	3	63,25,153,	0,69,99,
chr1	2923997	2925203	TCONS_00000137	0	+	2923997	2925203	0	2	530,629,	0,577,
chr1	2957250	2960110	TCONS_00003004	0	-	2957250	2960110	0	2	8,222,	0,2638,
chr1	2958092	2960138	TCONS_00000983	0	-	2958092	2960138	0	2	6,250,	0,1796,
chr1	3180552	3181691	TCONS_00004093	0	+	3180552	3181691	0	3	40,155,132,	0,221,1007,
chr1	3491210	3491882	TCONS_00003014	0	-	3491210	3491882	0	2	100,100,	0,572,
chr1	3746566	3747130	TCONS_00002126	0	+	3746566	3747130	0	3	119,427,2,	0,126,562,
chr1	3746693	3747132	TCONS_00004105	0	+	3746693	3747132	0	2	426,4,	0,435,
chr1	4177545	4177778	TCONS_00004111	0	+	4177545	4177778	0	1	233,	0,
chr1	4209121	4209364	TCONS_00005431	0	+	4209121	4209364	0	1	243,	0,
chr1	4254484	4254753	TCONS_00002139	0	+	4254484	4254753	0	2	260,4,	0,265,
chr1	4315966	4317125	TCONS_00000190	0	+	4315966	4317125	0	1	1159,	0,
chr1	4316029	4317285	TCONS_00004119	0	+	4316029	4317285	0	3	285,693,27,	0,291,1229,
chr1	4316029	4317109	TCONS_00004118	0	+	4316029	4317109	0	2	285,789,	0,291,
chr1	4324661	4329655	TCONS_00004120	0	+	4324661	4329655	0	4	49,36,520,148,	0,3815,4286,4846,
chr1	4353915	4354402	TCONS_00002153	0	+	4353915	4354402	0	2	84,170,	0,317,
chr1	4550067	4550545	TCONS_00002162	0	+	4550067	4550545	0	2	68,228,	0,250,
chr1	5413982	5414191	TCONS_00004805	0	-	5413982	5414191	0	1	209,	0,
chr1	5799694	5804844	TCONS_00000209	0	+	5799694	5804844	0	3	126,101,40,	0,878,5110,
chr1	5967000	5968299	TCONS_00002175	0	+	5967000	5968299	0	2	31,172,	0,1127,
chr1	6069310	6109297	TCONS_00004832	0	-	6069310	6109297	0	3	109,74,43,	0,13885,39944,
chr1	6080416	6082261	TCONS_00002177	0	+	6080416	6082261	0	4	37,125,101,18,	0,617,1017,1827,
chr1	6135132	6139399	TCONS_00001075	0	-	6135132	6139399	0	3	43,59,140,	0,3356,4127,
chr1	7108707	7109083	TCONS_00001090	0	-	7108707	7109083	0	3	44,126,46,	0,114,330,
chr1	7247627	7247843	TCONS_00004857	0	-	7247627	7247843	0	2	87,123,	0,93,
chr1	7247918	7248296	TCONS_00004858	0	-	7247918	7248296	0	3	77,89,104,	0,83,274,
chr1	8057570	8057948	TCONS_00001112	0	-	8057570	8057948	0	2	318,48,	0,330,
chr1	8057570	8057948	TCONS_00001111	0	-	8057570	8057948	0	2	318,50,	0,328,
chr1	8474241	8474899	TCONS_00004221	0	+	8474241	8474899	0	2	104,162,	0,496,
chr1	8695660	8699406	TCONS_00001164	0	-	8695660	8699406	0	3	39,148,64,	0,1395,3682,
chr1	8707801	8708106	TCONS_00001166	0	-	8707801	8708106	0	2	245,55,	0,250,
chr1	8747904	8750605	TCONS_00001168	0	-	8747904	8750605	0	3	35,108,86,	0,341,2615,
chr1	8899764	8899996	TCONS_00002311	0	+	8899764	8899996	0	2	225,2,	0,230,
chr1	8900712	8900939	TCONS_00002314	0	+	8900712	8900939	0	2	4,216,	0,11,
chr1	9569055	9571817	TCONS_00000344	0	+	9569055	9571817	0	2	44,172,	0,2590,
chr1	9573514	9573866	TCONS_00000345	0	+	9573514	9573866	0	2	79,180,	0,172,
chr1	9954919	9969709	TCONS_00000364	0	+	9954919	9969709	0	4	40,57,125,24,	0,13975,14336,14766,
chr1	10384742	10389463	TCONS_00003221	0	-	10384742	10389463	0	3	11,161,48,	0,106,4673,
chr1	10523853	10524144	TCONS_00001214	0	-	10523853	10524144	0	2	224,55,	0,236,
chr1	11150029	11150477	TCONS_00004950	0	-	11150029	11150477	0	1	448,	0,
chr1	11421913	11422201	TCONS_00002407	0	+	11421913	11422201	0	1	288,	0,
chr1	11591000	11591466	TCONS_00001260	0	-	11591000	11591466	0	2	193,267,	0,199,
chr1	12543970	12546216	TCONS_00001309	0	-	12543970	12546216	0	2	46,188,	0,2058,
chr1	12662793	12664675	TCONS_00001322	0	-	12662793	12664675	0	2	136,124,	0,1758,
chr1	12754570	12755920	TCONS_00001331	0	-	12754570	12755920	0	2	48,171,	0,1179,
chr1	12878794	12879561	TCONS_00003352	0	-	12878794	12879561	0	2	44,180,	0,587,
chr1	13401121	13401391	TCONS_00005057	0	-	13401121	13401391	0	3	28,213,1,	0,50,269,
chr1	13617485	13617799	TCONS_00002498	0	+	13617485	13617799	0	3	3,122,142,	0,35,172,
chr1	14073053	14073339	TCONS_00003407	0	-	14073053	14073339	0	3	2,67,138,	0,13,148,
chr1	14352345	14354360	TCONS_00002525	0	+	14352345	14354360	0	2	48,265,	0,1750,
chr1	14362725	14362960	TCONS_00000513	0	+	14362725	14362960	0	2	210,4,	0,231,
chr1	15084927	15088170	TCONS_00001440	0	-	15084927	15088170	0	4	46,86,52,46,	0,184,2953,3197,
chr1	15127852	15128356	TCONS_00001446	0	-	15127852	15128356	0	2	46,160,	0,344,
chr1	15661484	15664293	TCONS_00003476	0	-	15661484	15664293	0	10	69,53,43,252,25,50,50,39,67,45,	0,301,593,802,1238,1458,1837,2059,2189,2764,
chr1	16259150	16264898	TCONS_00001520	0	-	16259150	16264898	0	2	237,53,	0,5695,
chr1	16940136	16940555	TCONS_00003543	0	-	16940136	16940555	0	2	295,50,	0,369,
chr1	16966714	16966973	TCONS_00001568	0	-	16966714	16966973	0	2	57,194,	0,65,
chr1	17259109	17283550	TCONS_00002670	0	+	17259109	17283550	0	3	46,139,26,	0,1120,24415,
chr1	19134325	19135758	TCONS_00003581	0	-	19134325	19135758	0	2	155,51,	0,1382,
chr1	19383174	19384318	TCONS_00000716	0	+	19383174	19384318	0	3	83,77,47,	0,814,1097,
chr1	19448900	19456832	TCONS_00005256	0	-	19448900	19456832	0	3	44,45,116,	0,3486,7816,
chr1	19849390	19850328	TCONS_00005267	0	-	19849390	19850328	0	3	87,204,229,	0,447,709,
chr1	19849817	19850114	TCONS_00002755	0	+	19849817	19850114	0	2	224,15,	0,282,
chr1	19970357	19970738	TCONS_00004564	0	+	19970357	19970738	0	2	64,301,	0,80,
chr1	19970437	19970738	TCONS_00000759	0	+	19970437	19970738	0	2	207,85,	0,216,
chr1	20146722	20147739	TCONS_00000765	0	+	20146722	20147739	0	2	197,111,	0,906,
chr1	20881318	20895283	TCONS_00002797	0	+	20881318	20895283	0	3	89,131,31,	0,7873,13934,
chr1	21548228	21548720	TCONS_00000813	0	+	21548228	21548720	0	2	368,112,	0,380,
chr1	22415721	22416132	TCONS_00005357	0	-	22415721	22416132	0	1	411,	0,
chr1	22429443	22429804	TCONS_00004633	0	+	22429443	22429804	0	2	186,43,	0,318,
chr1	22839203	22839611	TCONS_00005380	0	-	22839203	22839611	0	3	16,143,44,	0,21,364,
chr10	1466368	1467023	TCONS_00007003	0	+	1466368	1467023	0	1	655,	0,
chr10	2193932	2198321	TCONS_00007019	0	+	2193932	2198321	0	3	41,124,45,	0,3055,4344,
chr10	2344206	2346746	TCONS_00007671	0	-	2344206	2346746	0	4	72,97,60,207,	0,628,786,2333,
chr10	2363862	2365506	TCONS_00006350	0	-	2363862	2365506	0	3	83,47,70,	0,270,1574,
chr10	3120554	3121441	TCONS_00006400	0	-	3120554	3121441	0	2	800,64,	0,823,
chr10	3893324	3893797	TCONS_00005700	0	+	3893324	3893797	0	2	188,44,	0,429,
chr10	3920943	3921395	TCONS_00008372	0	+	3920943	3921395	0	2	76,345,	0,107,
chr10	4064834	4065763	TCONS_00008376	0	+	4064834	4065763	0	6	5,52,52,141,59,2,	0,19,77,682,862,927,
chr10	4117603	4118391	TCONS_00007087	0	+	4117603	4118391	0	3	47,130,48,	0,223,740,
chr10	4198517	4198949	TCONS_00005719	0	+	4198517	4198949	0	2	115,312,	0,120,
chr10	4721078	4721373	TCONS_00007127	0	+	4721078	4721373	0	1	295,	0,
chr10	4765650	4768515	TCONS_00005751	0	+	4765650	4768515	0	2	115,86,	0,2779,
chr10	4988402	4988734	TCONS_00006476	0	-	4988402	4988734	0	2	100,107,	0,225,
chr10	5549069	5549345	TCONS_00007820	0	-	5549069	5549345	0	2	259,1,	0,275,
chr10	5781819	5782485	TCONS_00005794	0	+	5781819	5782485	0	4	76,62,107,36,	0,219,440,630,
chr10	5878334	5878673	TCONS_00007168	0	+	5878334	5878673	0	2	191,64,	0,275,
chr10	6156812	6157080	TCONS_00006543	0	-	6156812	6157080	0	2	82,167,	0,101,
chr10	7003806	7004746	TCONS_00007877	0	-	7003806	7004746	0	3	3,311,1,	0,9,939,
chr10	7003815	7004747	TCONS_00009056	0	-	7003815	7004747	0	2	311,2,	0,930,
chr10	7309458	7310052	TCONS_00005873	0	+	7309458	7310052	0	1	594,	0,
chr10	7322874	7323176	TCONS_00007894	0	-	7322874	7323176	0	1	302,	0,
chr10	7391617	7392000	TCONS_00006599	0	-	7391617	7392000	0	2	369,5,	0,378,
chr10	7462051	7463259	TCONS_00006606	0	-	7462051	7463259	0	2	1007,195,	0,1013,
chr10	7595304	7595931	TCONS_00006612	0	-	7595304	7595931	0	4	1,126,329,149,	0,7,141,478,
chr10	7969345	7969621	TCONS_00009084	0	-	7969345	7969621	0	2	1,268,	0,8,
chr10	7970191	7970728	TCONS_00007923	0	-	7970191	7970728	0	3	171,137,4,	0,371,533,
chr10	8014702	8015321	TCONS_00008529	0	+	8014702	8015321	0	2	97,364,	0,255,
chr10	8034770	8042162	TCONS_00007927	0	-	8034770	8042162	0	3	39,71,95,	0,7130,7297,
chr10	8037764	8042162	TCONS_00007928	0	-	8037764	8042162	0	3	51,71,95,	0,4136,4303,
chr10	8142962	8143609	TCONS_00008535	0	+	8142962	8143609	0	3	1,63,564,	0,15,83,
chr10	8604057	8604327	TCONS_00007274	0	+	8604057	8604327	0	2	159,103,	0,167,
chr10	8991660	8994223	TCONS_00007963	0	-	8991660	8994223	0	2	192,83,	0,2480,
chr10	9145599	9146327	TCONS_00009107	0	-	9145599	9146327	0	3	98,76,34,	0,458,694,
chr10	9240405	9240785	TCONS_00007323	0	+	9240405	9240785	0	2	80,294,	0,86,
chr10	9450027	9450429	TCONS_00007334	0	+	9450027	9450429	0	4	126,151,91,2,	0,136,302,400,
chr10	9502523	9503658	TCONS_00005998	0	+	9502523	9503658	0	2	303,814,	0,321,
chr10	9632909	9638772	TCONS_00008612	0	+	9632909	9638772	0	4	46,125,81,41,	0,1695,2260,5822,
chr10	9900055	9900590	TCONS_00006015	0	+	9900055	9900590	0	2	167,63,	0,472,
chr10	10019610	10020330	TCONS_00006687	0	-	10019610	10020330	0	2	495,217,	0,503,
chr10	10548325	10549180	TCONS_00006050	0	+	10548325	10549180	0	2	49,719,	0,136,
chr10	10616460	10618066	TCONS_00008008	0	-	10616460	10618066	0	4	42,103,53,69,	0,314,760,1537,
chr10	10910473	10912116	TCONS_00008639	0	+	10910473	10912116	0	2	181,47,	0,1596,
chr10	11290637	11291231	TCONS_00008661	0	+	11290637	11291231	0	2	286,136,	0,458,
chr10	11604556	11604791	TCONS_00009179	0	-	11604556	11604791	0	2	222,8,	0,227,
chr10	11755745	11756642	TCONS_00006162	0	+	11755745	11756642	0	3	201,18,196,	0,567,701,
chr10	11905066	11905475	TCONS_00008722	0	+	11905066	11905475	0	2	244,159,	0,250,
chr10	11995618	11995935	TCONS_00006209	0	+	11995618	11995935	0	2	188,48,	0,269,
chr10	12162044	12163374	TCONS_00009199	0	-	12162044	12163374	0	3	35,136,67,	0,951,1263,
chr10	12324854	12325219	TCONS_00006788	0	-	12324854	12325219	0	2	354,4,	0,361,
chr10	12341809	12345594	TCONS_00007540	0	+	12341809	12345594	0	2	133,131,	0,3654,
chr10	12759846	12760269	TCONS_00008130	0	-	12759846	12760269	0	2	260,59,	0,364,
chr11	639686	641124	TCONS_00009973	0	-	639686	641124	0	3	48,174,154,	0,311,1284,
chr11	798463	798910	TCONS_00011216	0	-	798463	798910	0	3	172,52,44,	0,266,403,
chr11	826737	827170	TCONS_00012422	0	-	826737	827170	0	3	85,111,42,	0,195,391,
chr11	950115	975297	TCONS_00009421	0	+	950115	975297	0	2	54,160,	0,25022,
chr11	1655983	1656593	TCONS_00011946	0	+	1655983	1656593	0	3	46,187,24,	0,160,586,
chr11	1740212	1740505	TCONS_00012464	0	-	1740212	1740505	0	2	159,129,	0,164,
chr11	2475065	2475321	TCONS_00010706	0	+	2475065	2475321	0	1	256,	0,
chr11	3013997	3014674	TCONS_00012503	0	-	3013997	3014674	0	3	85,107,471,	0,91,206,
chr11	3382737	3383158	TCONS_00010097	0	-	3382737	3383158	0	4	14,136,10,82,	0,158,302,339,
chr11	3516177	3523937	TCONS_00009506	0	+	3516177	3523937	0	3	46,92,69,	0,5450,7691,
chr11	3614193	3627785	TCONS_00009509	0	+	3614193	3627785	0	4	143,65,78,45,	0,497,12947,13547,
chr11	3614194	3627785	TCONS_00012001	0	+	3614194	3627785	0	4	142,53,104,45,	0,496,12946,13546,
chr11	3614292	3627776	TCONS_00010736	0	+	3614292	3627776	0	4	44,65,104,36,	0,398,12848,13448,
chr11	3900424	3901338	TCONS_00010751	0	+	3900424	3901338	0	5	2,137,37,107,1,	0,604,757,801,913,
chr11	3901017	3901338	TCONS_00010752	0	+	3901017	3901338	0	4	148,37,107,1,	0,164,208,320,
chr11	4662818	4663086	TCONS_00011383	0	-	4662818	4663086	0	1	268,	0,
chr11	4990387	4991736	TCONS_00009565	0	+	4990387	4991736	0	2	195,45,	0,1304,
chr11	5069346	5069706	TCONS_00010795	0	+	5069346	5069706	0	1	360,	0,
chr11	5167882	5168156	TCONS_00009582	0	+	5167882	5168156	0	2	141,124,	0,150,
chr11	5167886	5168154	TCONS_00012074	0	+	5167886	5168154	0	2	66,190,	0,78,
chr11	5652454	5652957	TCONS_00011425	0	-	5652454	5652957	0	2	226,24,	0,479,
chr11	5799531	5802152	TCONS_00011437	0	-	5799531	5802152	0	4	78,66,105,45,	0,1365,2373,2576,
chr11	6133879	6134423	TCONS_00010199	0	-	6133879	6134423	0	2	199,262,	0,282,
chr11	6242120	6242415	TCONS_00012130	0	+	6242120	6242415	0	2	51,239,	0,56,
chr11	6348584	6349205	TCONS_00010874	0	+	6348584	6349205	0	3	130,68,46,	0,419,575,
chr11	6360873	6364848	TCONS_00009662	0	+	6360873	6364848	0	4	91,91,90,45,	0,503,1200,3930,
chr11	6526394	6529695	TCONS_00010223	0	-	6526394	6529695	0	4	47,44,134,45,	0,593,1426,3256,
chr11	6557366	6557756	TCONS_00010227	0	-	6557366	6557756	0	2	44,230,	0,160,
chr11	6600026	6600434	TCONS_00011487	0	-	6600026	6600434	0	2	211,79,	0,329,
chr11	6734048	6734665	TCONS_00010243	0	-	6734048	6734665	0	2	147,358,	0,259,
chr11	6817773	6818083	TCONS_00012176	0	+	6817773	6818083	0	2	75,137,	0,173,
chr11	7070555	7070885	TCONS_00011529	0	-	7070555	7070885	0	2	71,177,	0,153,
chr11	7091427	7092090	TCONS_00012189	0	+	7091427	7092090	0	3	133,73,446,	0,138,217,
chr11	7104056	7104799	TCONS_00009715	0	+	7104056	7104799	0	4	43,115,145,43,	0,250,430,700,
chr11	7104350	7104799	TCONS_00009716	0	+	7104350	7104799	0	3	44,145,43,	0,136,406,
chr11	7319453	7321124	TCONS_00011535	0	-	7319453	7321124	0	5	717,23,27,44,1,	0,1069,1495,1620,1670,
chr11	7851990	7852703	TCONS_00011571	0	-	7851990	7852703	0	2	71,366,	0,347,
chr11	8706713	8707311	TCONS_00009823	0	+	8706713	8707311	0	2	157,428,	0,170,
chr11	8727627	8728594	TCONS_00010342	0	-	8727627	8728594	0	3	183,76,48,	0,274,919,
chr11	9606956	9608993	TCONS_00010382	0	-	9606956	9608993	0	3	55,93,120,	0,340,1917,
chr11	9651974	9652284	TCONS_00010599	0	+	9651974	9652284	0	1	310,	0,
chr11	9709708	9710119	TCONS_00012300	0	+	9709708	9710119	0	4	2,80,51,257,	0,8,98,154,
chr11	9766794	9767215	TCONS_00009877	0	+	9766794	9767215	0	3	51,122,31,	0,167,390,
chr11	11359026	11360935	TCONS_00010457	0	-	11359026	11360935	0	4	38,28,94,45,	0,130,268,1864,
chr11	11465342	11466582	TCONS_00010461	0	-	11465342	11466582	0	2	175,43,	0,1197,
chr11	11552069	11554123	TCONS_00009947	0	+	11552069	11554123	0	3	43,266,502,	0,1211,1552,
chr12	1251090	1251359	TCONS_00015612	0	+	1251090	1251359	0	2	1,263,	0,6,
chr12	1262836	1263251	TCONS_00016064	0	-	1262836	1263251	0	3	5,238,162,	0,10,253,
chr12	1262869	1263281	TCONS_00014938	0	-	1262869	1263281	0	2	215,192,	0,220,
chr12	1264129	1264497	TCONS_00014940	0	-	1264129	1264497	0	4	75,184,80,2,	0,84,273,366,
chr12	1264135	1264482	TCONS_00013617	0	-	1264135	1264482	0	2	282,55,	0,292,
chr12	1415163	1421467	TCONS_00015613	0	+	1415163	1421467	0	3	44,128,36,	0,1836,6268,
chr12	1742007	1750139	TCONS_00016072	0	-	1742007	1750139	0	5	122,50,110,64,36,	0,7409,7573,7902,8096,
chr12	2301263	2301625	TCONS_00015625	0	+	2301263	2301625	0	1	362,	0,
chr12	2577424	2578014	TCONS_00015632	0	+	2577424	2578014	0	2	579,1,	0,589,
chr12	2639627	2640092	TCONS_00013022	0	+	2639627	2640092	0	1	465,	0,
chr12	2828990	2836206	TCONS_00014958	0	-	2828990	2836206	0	6	47,40,80,45,54,17,	0,128,264,577,1119,7199,
chr12	2835332	2836390	TCONS_00013642	0	-	2835332	2836390	0	5	13,90,51,30,28,	0,192,715,857,1030,
chr12	2906826	2907261	TCONS_00016099	0	-	2906826	2907261	0	2	270,45,	0,390,
chr12	3267408	3267687	TCONS_00013673	0	-	3267408	3267687	0	2	219,50,	0,229,
chr12	3267408	3268445	TCONS_00013674	0	-	3267408	3268445	0	2	221,808,	0,229,
chr12	4098062	4098281	TCONS_00016139	0	-	4098062	4098281	0	2	203,11,	0,208,
chr12	4391185	4391489	TCONS_00014475	0	+	4391185	4391489	0	2	2,292,	0,12,
chr12	4779000	4779324	TCONS_00015031	0	-	4779000	4779324	0	1	324,	0,
chr12	5541207	5541887	TCONS_00015724	0	+	5541207	5541887	0	3	44,65,96,	0,301,584,
chr12	5650817	5651448	TCONS_00015727	0	+	5650817	5651448	0	4	38,98,52,36,	0,123,358,595,
chr12	5673334	5685142	TCONS_00013175	0	+	5673334	5685142	0	2	145,180,	0,11628,
chr12	5673557	5685142	TCONS_00015728	0	+	5673557	5685142	0	2	40,180,	0,11405,
chr12	6228506	6229765	TCONS_00014553	0	+	6228506	6229765	0	3	26,144,48,	0,988,1211,
chr12	6228506	6229765	TCONS_00014552	0	+	6228506	6229765	0	3	26,140,48,	0,988,1211,
chr12	6228812	6229766	TCONS_00015751	0	+	6228812	6229766	0	3	46,137,49,	0,685,905,
chr12	6228812	6229766	TCONS_00015752	0	+	6228812	6229766	0	3	46,141,49,	0,685,905,
chr12	6274280	6275095	TCONS_00013222	0	+	6274280	6275095	0	1	815,	0,
chr12	6708440	6708883	TCONS_00015787	0	+	6708440	6708883	0	3	19,123,69,	0,96,374,
chr12	7399602	7399916	TCONS_00016262	0	-	7399602	7399916	0	2	152,72,	0,242,
chr12	7468992	7469449	TCONS_00013927	0	-	7468992	7469449	0	3	29,199,76,	0,113,381,
chr12	7631297	7631656	TCONS_00015180	0	-	7631297	7631656	0	2	42,228,	0,131,
chr12	7779336	7779627	TCONS_00015189	0	-	7779336	7779627	0	2	2,266,	0,25,
chr12	8196065	8196609	TCONS_00015853	0	+	8196065	8196609	0	2	256,273,	0,271,
chr12	8540280	8540571	TCONS_00016298	0	-	8540280	8540571	0	2	216,70,	0,221,
chr12	9428049	9428923	TCONS_00015893	0	+	9428049	9428923	0	4	33,269,43,95,	0,39,730,779,
chr12	9639564	9642138	TCONS_00016332	0	-	9639564	9642138	0	3	147,88,105,	0,239,2469,
chr12	9639564	9642138	TCONS_00016333	0	-	9639564	9642138	0	3	171,88,105,	0,239,2469,
chr12	9869018	9869406	TCONS_00014026	0	-	9869018	9869406	0	2	251,126,	0,262,
chr12	10535385	10615368	TCONS_00016385	0	-	10535385	10615368	0	4	48,100,84,40,	0,8580,17083,79943,
chr12	10543628	10615368	TCONS_00016386	0	-	10543628	10615368	0	4	41,100,84,40,	0,337,8840,71700,
chr12	10602368	10615364	TCONS_00015297	0	-	10602368	10615364	0	4	39,73,102,36,	0,254,644,12960,
chr12	10771196	10771403	TCONS_00015924	0	+	10771196	10771403	0	2	1,200,	0,7,
chr12	11120708	11121650	TCONS_00014785	0	+	11120708	11121650	0	2	110,380,	0,562,
chr12	11120908	11121171	TCONS_00014303	0	+	11120908	11121171	0	1	263,	0,
chr12	11121270	11121705	TCONS_00013441	0	+	11121270	11121705	0	1	435,	0,
chr12	11189852	11214811	TCONS_00015935	0	+	11189852	11214811	0	3	44,140,45,	0,16033,24914,
chr12	11274140	11274679	TCONS_00013454	0	+	11274140	11274679	0	2	342,190,	0,349,
chr12	11384595	11385021	TCONS_00014080	0	-	11384595	11385021	0	2	369,52,	0,374,
chr12	11385072	11385574	TCONS_00014081	0	-	11385072	11385574	0	2	54,442,	0,60,
chr12	11401743	11402102	TCONS_00015310	0	-	11401743	11402102	0	2	62,278,	0,81,
chr12	11504868	11506218	TCONS_00015963	0	+	11504868	11506218	0	2	776,34,	0,1316,
chr12	11761257	11762908	TCONS_00013491	0	+	11761257	11762908	0	3	125,107,11,	0,1458,1640,
chr12	11995930	11997018	TCONS_00014123	0	-	11995930	11997018	0	4	49,62,78,36,	0,130,635,1052,
chr12	12354712	12355159	TCONS_00015399	0	-	12354712	12355159	0	2	221,218,	0,229,
chr12	12522795	12523253	TCONS_00016046	0	+	12522795	12523253	0	2	141,194,	0,264,
chr12	12542543	12542807	TCONS_00016463	0	-	12542543	12542807	0	2	48,206,	0,58,
chr13	1278763	1279478	TCONS_00018596	0	-	1278763	1279478	0	3	46,122,49,	0,109,666,
chr13	2508986	2516937	TCONS_00019792	0	-	2508986	2516937	0	3	48,138,123,	0,7000,7828,
chr13	3193802	3194161	TCONS_00018668	0	-	3193802	3194161	0	1	359,	0,
chr13	3196138	3199507	TCONS_00019809	0	-	3196138	3199507	0	2	84,127,	0,3242,
chr13	3371486	3374221	TCONS_00017395	0	-	3371486	3374221	0	4	4,56,116,80,	0,910,2457,2655,
chr13	3669636	3669990	TCONS_00016724	0	+	3669636	3669990	0	1	354,	0,
chr13	4388851	4390736	TCONS_00016774	0	+	4388851	4390736	0	4	26,42,68,65,	0,307,1197,1820,
chr13	4920865	4921237	TCONS_00016800	0	+	4920865	4921237	0	3	128,56,46,	0,199,326,
chr13	5338456	5338676	TCONS_00018749	0	-	5338456	5338676	0	2	45,156,	0,64,
chr13	5382681	5422157	TCONS_00017475	0	-	5382681	5422157	0	3	45,113,47,	0,21306,39429,
chr13	5575432	5580163	TCONS_00017491	0	-	5575432	5580163	0	2	44,213,	0,4518,
chr13	6565546	6565763	TCONS_00019194	0	+	6565546	6565763	0	1	217,	0,
chr13	6596841	6597257	TCONS_00018793	0	-	6596841	6597257	0	2	257,152,	0,264,
chr13	7135075	7135324	TCONS_00018179	0	+	7135075	7135324	0	2	104,130,	0,119,
chr13	7293075	7293296	TCONS_00018828	0	-	7293075	7293296	0	1	221,	0,
chr13	7334882	7335560	TCONS_00019958	0	-	7334882	7335560	0	1	678,	0,
chr13	7572531	7572741	TCONS_00019470	0	+	7572531	7572741	0	1	210,	0,
chr13	7767128	7768114	TCONS_00016910	0	+	7767128	7768114	0	2	279,687,	0,299,
chr13	7913526	7915590	TCONS_00017562	0	-	7913526	7915590	0	3	45,91,124,	0,420,1940,
chr13	8105639	8105898	TCONS_00016924	0	+	8105639	8105898	0	3	59,181,1,	0,71,258,
chr13	8145597	8153013	TCONS_00016928	0	+	8145597	8153013	0	3	41,119,41,	0,7174,7375,
chr13	8146945	8153013	TCONS_00016930	0	+	8146945	8153013	0	4	32,66,119,26,	0,684,5826,6042,
chr13	8419322	8419800	TCONS_00018220	0	+	8419322	8419800	0	4	32,61,62,48,	0,131,292,430,
chr13	8487042	8487725	TCONS_00018879	0	-	8487042	8487725	0	2	521,157,	0,526,
chr13	8775225	8776965	TCONS_00018229	0	+	8775225	8776965	0	5	33,89,55,92,43,	0,241,454,1146,1697,
chr13	8775225	8776496	TCONS_00018227	0	+	8775225	8776496	0	4	33,89,55,125,	0,241,454,1146,
chr13	8775225	8776965	TCONS_00018228	0	+	8775225	8776965	0	4	33,89,55,43,	0,241,454,1697,
chr13	8955400	8955727	TCONS_00018237	0	+	8955400	8955727	0	2	133,112,	0,215,
chr13	9047106	9047471	TCONS_00018895	0	-	9047106	9047471	0	2	197,158,	0,207,
chr13	9047114	9047472	TCONS_00017620	0	-	9047114	9047472	0	4	77,104,83,68,	0,85,199,290,
chr13	9462814	9463384	TCONS_00018256	0	+	9462814	9463384	0	2	88,132,	0,438,
chr13	9951820	9952603	TCONS_00016985	0	+	9951820	9952603	0	4	99,225,151,107,	0,273,515,676,
chr13	9952021	9952603	TCONS_00016986	0	+	9952021	9952603	0	3	297,151,107,	0,314,475,
chr13	10179965	10180348	TCONS_00018283	0	+	10179965	10180348	0	2	112,177,	0,206,
chr13	10242450	10242664	TCONS_00019552	0	+	10242450	10242664	0	1	214,	0,
chr13	10258781	10259005	TCONS_00020036	0	-	10258781	10259005	0	2	89,130,	0,94,
chr13	10367036	10368092	TCONS_00017021	0	+	10367036	10368092	0	2	199,45,	0,1011,
chr13	10409344	10413133	TCONS_00019564	0	+	10409344	10413133	0	5	18,64,225,33,1144,	0,1262,2029,2542,2645,
chr13	10823096	10824469	TCONS_00018324	0	+	10823096	10824469	0	2	885,321,	0,1052,
chr13	11298008	11298215	TCONS_00018346	0	+	11298008	11298215	0	1	207,	0,
chr13	11397488	11398136	TCONS_00019590	0	+	11397488	11398136	0	2	235,27,	0,621,
chr13	11566028	11566342	TCONS_00017709	0	-	11566028	11566342	0	1	314,	0,
chr13	11714563	11716097	TCONS_00020109	0	-	11714563	11716097	0	4	47,120,107,42,	0,265,1270,1492,
chr13	11714568	11716253	TCONS_00017727	0	-	11714568	11716253	0	4	42,90,107,44,	0,290,1265,1641,
chr13	11742097	11742547	TCONS_00020112	0	-	11742097	11742547	0	1	450,	0,
chr13	12126710	12130000	TCONS_00017739	0	-	12126710	12130000	0	4	41,121,61,39,	0,2154,2678,3251,
chr13	12128957	12133331	TCONS_00019026	0	-	12128957	12133331	0	4	28,61,94,22,	0,431,1004,4352,
chr13	12331467	12332153	TCONS_00017164	0	+	12331467	12332153	0	3	41,210,26,	0,297,660,
chr13	12643781	12644127	TCONS_00017187	0	+	12643781	12644127	0	1	346,	0,
chr13	12745448	12746844	TCONS_00018478	0	+	12745448	12746844	0	3	5,114,97,	0,1086,1299,
chr13	12846057	12846279	TCONS_00017798	0	-	12846057	12846279	0	1	222,	0,
chr13	12936784	12937144	TCONS_00018513	0	+	12936784	12937144	0	2	268,66,	0,294,
chr13	13277140	13281041	TCONS_00017303	0	+	13277140	13281041	0	3	139,68,37,	0,3713,3864,
chr14	630175	630487	TCONS_00022419	0	+	630175	630487	0	1	312,	0,
chr14	653579	656386	TCONS_00020329	0	+	653579	656386	0	2	253,47,	0,2760,
chr14	1509699	1510418	TCONS_00021413	0	+	1509699	1510418	0	2	192,48,	0,671,
chr14	2598561	2626880	TCONS_00020868	0	-	2598561	2626880	0	2	115,109,	0,28210,
chr14	2848816	2849246	TCONS_00022842	0	-	2848816	2849246	0	1	430,	0,
chr14	2985549	2985800	TCONS_00021933	0	-	2985549	2985800	0	2	115,128,	0,123,
chr14	3504958	3505645	TCONS_00021972	0	-	3504958	3505645	0	3	44,129,47,	0,438,640,
chr14	3554113	3554376	TCONS_00020455	0	+	3554113	3554376	0	2	173,85,	0,178,
chr14	3858253	3858547	TCONS_00021991	0	-	3858253	3858547	0	2	189,99,	0,195,
chr14	3858253	3858563	TCONS_00022898	0	-	3858253	3858563	0	3	181,106,2,	0,194,308,
chr14	3858615	3859273	TCONS_00022899	0	-	3858615	3859273	0	2	2,649,	0,9,
chr14	4064504	4102241	TCONS_00022912	0	-	4064504	4102241	0	4	43,91,99,47,	0,36394,36611,37690,
chr14	4248281	4249180	TCONS_00022549	0	+	4248281	4249180	0	5	359,135,36,273,53,	0,374,515,556,846,
chr14	4248341	4249179	TCONS_00020487	0	+	4248341	4249179	0	7	2,285,135,36,186,77,52,	0,14,314,455,496,692,786,
chr14	4248343	4249129	TCONS_00021537	0	+	4248343	4249129	0	5	447,36,210,56,2,	0,453,494,711,784,
chr14	4542660	4548754	TCONS_00022030	0	-	4542660	4548754	0	4	44,95,24,46,	0,568,2164,6048,
chr14	4718016	4718311	TCONS_00020981	0	-	4718016	4718311	0	3	2,175,44,	0,59,251,
chr14	4897552	4904366	TCONS_00020517	0	+	4897552	4904366	0	3	122,48,44,	0,870,6770,
chr14	4897552	4909200	TCONS_00021579	0	+	4897552	4909200	0	4	122,99,117,117,	0,11029,11197,11531,
chr14	5027614	5029737	TCONS_00022587	0	+	5027614	5029737	0	4	24,108,87,19,	0,1225,1688,2104,
chr14	5077728	5078713	TCONS_00020994	0	-	5077728	5078713	0	1	985,	0,
chr14	5077805	5078978	TCONS_00022057	0	-	5077805	5078978	0	2	244,8,	0,1165,
chr14	5087141	5087472	TCONS_00022059	0	-	5087141	5087472	0	2	52,272,	0,59,
chr14	5504681	5530994	TCONS_00022089	0	-	5504681	5530994	0	6	39,54,109,59,82,43,	0,4325,4543,6809,6948,26270,
chr14	5505116	5530994	TCONS_00022091	0	-	5505116	5530994	0	5	48,109,59,82,43,	0,4108,6374,6513,25835,
chr14	5505116	5530994	TCONS_00022090	0	-	5505116	5530994	0	5	48,110,59,82,43,	0,154,6374,6513,25835,
chr14	5508635	5530994	TCONS_00022092	0	-	5508635	5530994	0	6	39,54,109,59,82,43,	0,371,589,2855,2994,22316,
chr14	5509070	5530994	TCONS_00022093	0	-	5509070	5530994	0	5	48,109,59,82,43,	0,154,2420,2559,21881,
chr14	5615698	5616033	TCONS_00022100	0	-	5615698	5616033	0	2	139,89,	0,246,
chr14	5707513	5707772	TCONS_00020559	0	+	5707513	5707772	0	2	156,45,	0,214,
chr14	5979820	5980280	TCONS_00023001	0	-	5979820	5980280	0	2	8,444,	0,16,
chr14	5979821	5980426	TCONS_00022115	0	-	5979821	5980426	0	3	7,176,397,	0,15,208,
chr14	7008029	7008502	TCONS_00021664	0	+	7008029	7008502	0	2	28,203,	0,270,
chr14	7271231	7271784	TCONS_00020627	0	+	7271231	7271784	0	2	100,334,	0,219,
chr14	7436213	7436840	TCONS_00020644	0	+	7436213	7436840	0	2	164,81,	0,546,
chr14	7864619	7864932	TCONS_00022183	0	-	7864619	7864932	0	2	116,191,	0,122,
chr14	7932511	7934671	TCONS_00021718	0	+	7932511	7934671	0	2	171,35,	0,2125,
chr14	8070012	8070955	TCONS_00023066	0	-	8070012	8070955	0	3	379,43,155,	0,388,788,
chr14	8070012	8070962	TCONS_00023067	0	-	8070012	8070962	0	3	379,43,25,	0,388,925,
chr14	8099036	8099382	TCONS_00021723	0	+	8099036	8099382	0	2	121,103,	0,243,
chr14	8163022	8163947	TCONS_00021140	0	-	8163022	8163947	0	2	764,61,	0,864,
chr14	9142631	9142959	TCONS_00021187	0	-	9142631	9142959	0	2	47,168,	0,160,
chr14	9143548	9144913	TCONS_00022232	0	-	9143548	9144913	0	3	44,94,92,	0,832,1273,
chr14	9397366	9398237	TCONS_00022247	0	-	9397366	9398237	0	3	45,47,162,	0,396,709,
chr14	9500702	9501014	TCONS_00022724	0	+	9500702	9501014	0	2	195,45,	0,267,
chr15	572690	573359	TCONS_00025018	0	+	572690	573359	0	2	135,94,	0,575,
chr15	576693	577488	TCONS_00025374	0	-	576693	577488	0	4	2,88,102,35,	0,23,196,760,
chr15	680556	680853	TCONS_00024158	0	+	680556	680853	0	2	26,180,	0,117,
chr15	698516	699989	TCONS_00023717	0	-	698516	699989	0	3	66,117,31,	0,642,1442,
chr15	1294925	1295305	TCONS_00023280	0	+	1294925	1295305	0	1	380,	0,
chr15	1375856	1376520	TCONS_00023285	0	+	1375856	1376520	0	2	403,254,	0,410,
chr15	1390185	1390401	TCONS_00023289	0	+	1390185	1390401	0	2	104,104,	0,112,
chr15	1663899	1700644	TCONS_00023297	0	+	1663899	1700644	0	3	44,76,105,	0,32996,36640,
chr15	1828058	1853701	TCONS_00023303	0	+	1828058	1853701	0	3	119,44,43,	0,24554,25600,
chr15	2349716	2349971	TCONS_00025098	0	+	2349716	2349971	0	2	85,163,	0,92,
chr15	2693158	2693422	TCONS_00023789	0	-	2693158	2693422	0	2	107,151,	0,113,
chr15	2965407	2965727	TCONS_00024698	0	-	2965407	2965727	0	2	156,44,	0,276,
chr15	3250584	3251849	TCONS_00024301	0	+	3250584	3251849	0	3	110,51,43,	0,1026,1222,
chr15	3528650	3529815	TCONS_00025194	0	+	3528650	3529815	0	3	1,214,174,	0,12,991,
chr15	3693622	3695687	TCONS_00024756	0	-	3693622	3695687	0	3	72,105,45,	0,1779,2020,
chr15	4181696	4182982	TCONS_00023513	0	+	4181696	4182982	0	2	854,424,	0,862,
chr15	4254227	4255193	TCONS_00024417	0	+	4254227	4255193	0	2	40,192,	0,774,
chr15	4682554	4683586	TCONS_00023544	0	+	4682554	4683586	0	2	84,132,	0,900,
chr15	4754809	4755208	TCONS_00023920	0	-	4754809	4755208	0	2	299,2,	0,397,
chr15	4937524	4939159	TCONS_00023571	0	+	4937524	4939159	0	2	886,739,	0,896,
chr15	4937548	4939149	TCONS_00024460	0	+	4937548	4939149	0	3	162,693,729,	0,169,872,
chr15	5024140	5025442	TCONS_00024472	0	+	5024140	5025442	0	2	273,1013,	0,289,
chr15	5024415	5025440	TCONS_00023584	0	+	5024415	5025440	0	2	1,1008,	0,17,
chr15	5070688	5071516	TCONS_00025538	0	-	5070688	5071516	0	4	41,112,111,34,	0,292,549,794,
chr15	5248869	5249162	TCONS_00023959	0	-	5248869	5249162	0	2	286,2,	0,291,
chr15	5253054	5253501	TCONS_00024842	0	-	5253054	5253501	0	2	42,159,	0,288,
chr15	5365200	5366872	TCONS_00023967	0	-	5365200	5366872	0	4	44,105,69,49,	0,640,1398,1623,
chr15	5418244	5424812	TCONS_00024849	0	-	5418244	5424812	0	3	47,123,46,	0,5779,6522,
chr15	5423880	5424814	TCONS_00023974	0	-	5423880	5424814	0	3	46,123,48,	0,143,886,
chr15	5474504	5476382	TCONS_00023976	0	-	5474504	5476382	0	2	353,48,	0,1830,
chr15	5980899	5981151	TCONS_00025563	0	-	5980899	5981151	0	1	252,	0,
chr15	6014456	6014753	TCONS_00024503	0	+	6014456	6014753	0	2	33,180,	0,117,
chr15	6252659	6253051	TCONS_00024523	0	+	6252659	6253051	0	3	44,127,42,	0,150,350,
chr15	6606251	6607469	TCONS_00024880	0	-	6606251	6607469	0	3	45,131,29,	0,894,1189,
chr15	6988669	6989409	TCONS_00024896	0	-	6988669	6989409	0	4	40,72,87,27,	0,141,531,713,
chr15	7228945	7229405	TCONS_00024575	0	+	7228945	7229405	0	3	32,103,95,	0,191,365,
chr15	7289217	7289949	TCONS_00023698	0	+	7289217	7289949	0	2	180,191,	0,541,
chr15_random	536268	538374	TCONS_00026056	0	+	536268	538374	0	4	31,106,106,30,	0,311,1856,2076,
chr15_random	536497	538374	TCONS_00026057	0	+	536497	538374	0	4	32,95,106,30,	0,93,1627,1847,
chr15_random	2434337	2434807	TCONS_00026151	0	+	2434337	2434807	0	1	470,	0,
chr16	938644	938859	TCONS_00028657	0	-	938644	938859	0	1	215,	0,
chr16	1550386	1551244	TCONS_00027852	0	-	1550386	1551244	0	2	257,156,	0,702,
chr16	1592044	1592398	TCONS_00026662	0	+	1592044	1592398	0	1	354,	0,
chr16	1669057	1669349	TCONS_00026671	0	+	1669057	1669349	0	2	1,278,	0,14,
chr16	1692215	1709957	TCONS_00027057	0	-	1692215	1709957	0	4	68,70,76,46,	0,76,156,17696,
chr16	1692215	1709956	TCONS_00027865	0	-	1692215	1709956	0	2	232,45,	0,17696,
chr16	1692215	1709961	TCONS_00028685	0	-	1692215	1709961	0	2	232,45,	0,17701,
chr16	2007594	2008104	TCONS_00027483	0	+	2007594	2008104	0	2	398,28,	0,482,
chr16	2075873	2076622	TCONS_00026702	0	+	2075873	2076622	0	2	618,114,	0,635,
chr16	2076774	2077735	TCONS_00026703	0	+	2076774	2077735	0	2	224,46,	0,915,
chr16	2230867	2231131	TCONS_00027888	0	-	2230867	2231131	0	1	264,	0,
chr16	2237833	2239002	TCONS_00028713	0	-	2237833	2239002	0	2	678,4,	0,1165,
chr16	2677878	2678321	TCONS_00027099	0	-	2677878	2678321	0	2	361,76,	0,367,
chr16	3128282	3141811	TCONS_00026735	0	+	3128282	3141811	0	3	40,132,44,	0,839,13485,
chr16	3128282	3144318	TCONS_00026736	0	+	3128282	3144318	0	4	40,132,97,45,	0,839,15822,15991,
chr16	3128282	3147834	TCONS_00027531	0	+	3128282	3147834	0	4	40,132,72,45,	0,839,16500,19507,
chr16	3230051	3231233	TCONS_00027116	0	-	3230051	3231233	0	2	67,135,	0,1047,
chr16	4760272	4761182	TCONS_00026798	0	+	4760272	4761182	0	2	49,239,	0,671,
chr16	5056846	5059878	TCONS_00026811	0	+	5056846	5059878	0	3	39,133,75,	0,2714,2957,
chr16	5088250	5089687	TCONS_00026822	0	+	5088250	5089687	0	4	46,129,51,44,	0,262,495,1393,
chr16	5182794	5183134	TCONS_00028472	0	+	5182794	5183134	0	2	98,124,	0,216,
chr16	5182794	5183134	TCONS_00027608	0	+	5182794	5183134	0	2	98,127,	0,213,
chr16	5444431	5444704	TCONS_00028987	0	+	5444431	5444704	0	1	273,	0,
chr16	5627591	5629125	TCONS_00028488	0	+	5627591	5629125	0	2	1234,281,	0,1253,
chr16	5863685	5863959	TCONS_00028490	0	+	5863685	5863959	0	2	266,1,	0,273,
chr16	6157750	6158513	TCONS_00026866	0	+	6157750	6158513	0	2	46,248,	0,515,
chr16	6558380	6558732	TCONS_00028535	0	+	6558380	6558732	0	2	76,270,	0,82,
chr16	7394917	7395261	TCONS_00027717	0	+	7394917	7395261	0	2	21,211,	0,133,
chr16	7566035	7566242	TCONS_00027726	0	+	7566035	7566242	0	1	207,	0,
chr16	7777387	7778012	TCONS_00028094	0	-	7777387	7778012	0	3	44,51,121,	0,157,504,
chr16	7786178	7786721	TCONS_00026956	0	+	7786178	7786721	0	1	543,	0,
chr16	7789317	7790051	TCONS_00026960	0	+	7789317	7790051	0	2	103,137,	0,597,
chr16	7833745	7834322	TCONS_00026963	0	+	7833745	7834322	0	2	45,234,	0,343,
chr16	7833902	7834303	TCONS_00027738	0	+	7833902	7834303	0	2	42,215,	0,186,
chr16	8032048	8035015	TCONS_00028127	0	-	8032048	8035015	0	3	131,126,25,	0,2677,2942,
chr16	8034824	8036560	TCONS_00028128	0	-	8034824	8036560	0	2	27,182,	0,1554,
chr16	8037078	8037935	TCONS_00028129	0	-	8037078	8037935	0	2	281,567,	0,290,
chr16	8037104	8037942	TCONS_00027281	0	-	8037104	8037942	0	3	255,28,541,	0,264,297,
chr16	8052034	8052307	TCONS_00028134	0	-	8052034	8052307	0	2	122,81,	0,192,
chr16	8345353	8345686	TCONS_00028154	0	-	8345353	8345686	0	2	23,207,	0,126,
chr16	8378020	8378962	TCONS_00028162	0	-	8378020	8378962	0	3	38,72,640,	0,117,302,
chr16	8380653	8381187	TCONS_00027312	0	-	8380653	8381187	0	3	54,83,88,	0,279,446,
chr16	8403577	8403826	TCONS_00028631	0	+	8403577	8403826	0	2	137,106,	0,143,
chr16	8486880	8487112	TCONS_00028924	0	-	8486880	8487112	0	2	112,115,	0,117,
chr16	8486880	8487112	TCONS_00028925	0	-	8486880	8487112	0	3	4,91,115,	0,21,117,
chr16	8776337	8776919	TCONS_00028929	0	-	8776337	8776919	0	2	180,391,	0,191,
chr17	645102	649837	TCONS_00030521	0	-	645102	649837	0	3	213,112,35,	0,3938,4700,
chr17	1063005	1063260	TCONS_00031524	0	-	1063005	1063260	0	3	2,157,72,	0,9,183,
chr17	1171693	1171996	TCONS_00031532	0	-	1171693	1171996	0	2	91,197,	0,106,
chr17	1462670	1464642	TCONS_00030567	0	-	1462670	1464642	0	2	41,268,	0,1704,
chr17	1824651	1827737	TCONS_00030592	0	-	1824651	1827737	0	2	48,193,	0,2893,
chr17	1925976	1926404	TCONS_00031132	0	+	1925976	1926404	0	2	377,2,	0,426,
chr17	1926091	1926344	TCONS_00029056	0	+	1926091	1926344	0	2	166,74,	0,179,
chr17	2096369	2096656	TCONS_00030084	0	+	2096369	2096656	0	2	268,1,	0,286,
chr17	2096754	2096992	TCONS_00030085	0	+	2096754	2096992	0	4	31,72,116,3,	0,37,114,235,
chr17	2096754	2096983	TCONS_00031145	0	+	2096754	2096983	0	2	109,115,	0,114,
chr17	2317808	2318426	TCONS_00029085	0	+	2317808	2318426	0	4	113,222,193,73,	0,119,346,545,
chr17	2319430	2319745	TCONS_00029575	0	-	2319430	2319745	0	2	181,98,	0,217,
chr17	2319829	2320090	TCONS_00029576	0	-	2319829	2320090	0	2	1,252,	0,9,
chr17	2461252	2461503	TCONS_00030617	0	-	2461252	2461503	0	1	251,	0,
chr17	2461257	2461818	TCONS_00029578	0	-	2461257	2461818	0	2	440,18,	0,543,
chr17	2908616	2912328	TCONS_00030630	0	-	2908616	2912328	0	3	43,89,75,	0,2470,3637,
chr17	3469988	3470261	TCONS_00029130	0	+	3469988	3470261	0	2	86,181,	0,92,
chr17	4190649	4208425	TCONS_00030148	0	+	4190649	4208425	0	3	91,137,37,	0,17482,17739,
chr17	4540577	4541368	TCONS_00029630	0	-	4540577	4541368	0	2	534,251,	0,540,
chr17	4540577	4541391	TCONS_00031627	0	-	4540577	4541391	0	4	266,262,251,2,	0,272,540,812,
chr17	4540577	4541368	TCONS_00030670	0	-	4540577	4541368	0	3	462,54,251,	0,480,540,
chr17	5464795	5465435	TCONS_00029191	0	+	5464795	5465435	0	3	77,37,147,	0,205,493,
chr17	5563806	5564198	TCONS_00031274	0	+	5563806	5564198	0	2	132,255,	0,137,
chr17	5640624	5640975	TCONS_00029215	0	+	5640624	5640975	0	2	10,238,	0,113,
chr17	5982547	5982900	TCONS_00031300	0	+	5982547	5982900	0	3	5,334,2,	0,11,351,
chr17	6188605	6188973	TCONS_00030273	0	+	6188605	6188973	0	2	2,353,	0,15,
chr17	6347726	6348203	TCONS_00029708	0	-	6347726	6348203	0	2	418,50,	0,427,
chr17	6564567	6565422	TCONS_00030751	0	-	6564567	6565422	0	2	104,159,	0,696,
chr17	6565063	6565422	TCONS_00030753	0	-	6565063	6565422	0	2	45,159,	0,200,
chr17	6888238	6888580	TCONS_00031329	0	+	6888238	6888580	0	2	270,66,	0,276,
chr17	7408599	7417140	TCONS_00030778	0	-	7408599	7417140	0	3	79,398,147,	0,1609,8394,
chr17	7410335	7417200	TCONS_00031712	0	-	7410335	7417200	0	2	271,207,	0,6658,
chr17	7635902	7638068	TCONS_00029288	0	+	7635902	7638068	0	5	44,54,39,71,42,	0,120,1407,1604,2124,
chr17	8225974	8258564	TCONS_00029348	0	+	8225974	8258564	0	4	87,38,121,37,	0,1554,23933,32553,
chr17	8226014	8265267	TCONS_00030386	0	+	8226014	8265267	0	5	47,38,121,115,43,	0,1514,23893,32513,39210,
chr17	8577932	8586852	TCONS_00030388	0	+	8577932	8586852	0	5	58,57,139,109,58,	0,4920,7766,8002,8862,
chr17	8577942	8586856	TCONS_00031398	0	+	8577942	8586856	0	4	48,57,109,66,	0,4910,7992,8848,
chr17	8653122	8654951	TCONS_00030821	0	-	8653122	8654951	0	3	457,80,6,	0,1731,1823,
chr17	9879922	9881177	TCONS_00031422	0	+	9879922	9881177	0	2	464,784,	0,471,
chr17	9970128	9971522	TCONS_00031795	0	-	9970128	9971522	0	3	47,117,143,	0,192,1251,
chr17	10046479	10046858	TCONS_00029830	0	-	10046479	10046858	0	2	187,184,	0,195,
chr17	10053419	10062571	TCONS_00029833	0	-	10053419	10062571	0	2	104,334,	0,8818,
chr17	10091881	10092852	TCONS_00029388	0	+	10091881	10092852	0	3	49,84,174,	0,450,797,
chr17	10104746	10105012	TCONS_00030862	0	-	10104746	10105012	0	2	256,1,	0,265,
chr17	10104748	10105045	TCONS_00031800	0	-	10104748	10105045	0	2	281,4,	0,293,
chr17	10117705	10131593	TCONS_00030420	0	+	10117705	10131593	0	3	58,125,47,	0,150,13841,
chr17	10117705	10141138	TCONS_00029391	0	+	10117705	10141138	0	3	58,125,43,	0,150,23390,
chr17	10117705	10130868	TCONS_00030419	0	+	10117705	10130868	0	3	58,125,43,	0,150,13120,
chr17	10361585	10361804	TCONS_00030866	0	-	10361585	10361804	0	2	180,31,	0,188,
chr17	10942484	10942773	TCONS_00031837	0	-	10942484	10942773	0	1	289,	0,
chr18	51606	52190	TCONS_00032526	0	-	51606	52190	0	2	167,76,	0,508,
chr18	74242	74537	TCONS_00033759	0	-	74242	74537	0	1	295,	0,
chr18	247526	248150	TCONS_00031990	0	+	247526	248150	0	2	76,543,	0,81,
chr18	1746968	1747333	TCONS_00032077	0	+	1746968	1747333	0	2	38,210,	0,155,
chr18	1958037	1958575	TCONS_00033304	0	+	1958037	1958575	0	3	123,77,57,	0,226,481,
chr18	2076680	2076971	TCONS_00033863	0	-	2076680	2076971	0	2	282,2,	0,289,
chr18	2561890	2562881	TCONS_00033913	0	-	2561890	2562881	0	3	36,125,49,	0,750,942,
chr18	2648719	2648940	TCONS_00033365	0	+	2648719	2648940	0	1	221,	0,
chr18	3043174	3044429	TCONS_00033930	0	-	3043174	3044429	0	3	153,79,47,	0,269,1208,
chr18	3099754	3123663	TCONS_00032709	0	-	3099754	3123663	0	5	45,109,75,55,33,	0,1669,7780,22303,23876,
chr18	3099754	3123663	TCONS_00032708	0	-	3099754	3123663	0	5	45,109,81,55,33,	0,1669,21861,22303,23876,
chr18	3099755	3123666	TCONS_00032707	0	-	3099755	3123666	0	4	44,75,55,36,	0,7779,22302,23875,
chr18	3138085	3138711	TCONS_00033412	0	+	3138085	3138711	0	2	64,244,	0,382,
chr18	4236927	4237257	TCONS_00034598	0	+	4236927	4237257	0	2	1,320,	0,10,
chr18	4323063	4323378	TCONS_00034601	0	+	4323063	4323378	0	2	191,116,	0,199,
chr18	4643780	4644053	TCONS_00035035	0	-	4643780	4644053	0	2	248,20,	0,253,
chr18	4656092	4657092	TCONS_00032753	0	-	4656092	4657092	0	2	748,243,	0,757,
chr18	4656118	4657108	TCONS_00033993	0	-	4656118	4657108	0	3	722,221,8,	0,731,982,
chr18	4929562	4929772	TCONS_00032764	0	-	4929562	4929772	0	2	196,9,	0,201,
chr18	5522183	5522387	TCONS_00033494	0	+	5522183	5522387	0	1	204,	0,
chr18	5867630	5868375	TCONS_00034642	0	+	5867630	5868375	0	4	43,90,75,47,	0,268,451,698,
chr18	6147269	6148400	TCONS_00034066	0	-	6147269	6148400	0	3	719,79,303,	0,739,828,
chr18	6174546	6174754	TCONS_00035104	0	-	6174546	6174754	0	2	198,2,	0,206,
chr18	6764040	6764551	TCONS_00034674	0	+	6764040	6764551	0	2	221,282,	0,229,
chr18	6961505	6962160	TCONS_00032867	0	-	6961505	6962160	0	2	449,197,	0,458,
chr18	8019689	8020146	TCONS_00034702	0	+	8019689	8020146	0	2	239,213,	0,244,
chr18	8354282	8354561	TCONS_00032928	0	-	8354282	8354561	0	2	5,268,	0,11,
chr18	8400408	8415211	TCONS_00032930	0	-	8400408	8415211	0	3	48,77,510,	0,5868,14293,
chr18	8762516	8762927	TCONS_00034723	0	+	8762516	8762927	0	2	230,176,	0,235,
chr18	8762516	8762931	TCONS_00033575	0	+	8762516	8762931	0	2	303,97,	0,318,
chr18	8793801	8797469	TCONS_00032344	0	+	8793801	8797469	0	4	42,46,101,19,	0,110,241,3649,
chr18	8881962	8886145	TCONS_00033579	0	+	8881962	8886145	0	2	601,1,	0,4182,
chr18	9066904	9069158	TCONS_00032960	0	-	9066904	9069158	0	4	34,46,118,29,	0,647,1873,2225,
chr18	9139102	9139432	TCONS_00032370	0	+	9139102	9139432	0	2	1,311,	0,19,
chr18	9634636	9635200	TCONS_00033627	0	+	9634636	9635200	0	3	18,181,32,	0,109,532,
chr18	9650703	9651264	TCONS_00032407	0	+	9650703	9651264	0	4	62,42,55,45,	0,225,376,516,
chr18	9736519	9736832	TCONS_00033637	0	+	9736519	9736832	0	2	128,75,	0,238,
chr18	10140650	10141032	TCONS_00032444	0	+	10140650	10141032	0	1	382,	0,
chr18	10229698	10229921	TCONS_00035241	0	-	10229698	10229921	0	1	223,	0,
chr18	10250866	10252381	TCONS_00034269	0	-	10250866	10252381	0	4	91,75,65,181,	0,535,886,1334,
chr18	10350790	10351244	TCONS_00035247	0	-	10350790	10351244	0	3	51,292,17,	0,73,437,
chr18	10350897	10351143	TCONS_00034278	0	-	10350897	10351143	0	2	130,109,	0,137,
chr18	10563042	10608208	TCONS_00032473	0	+	10563042	10608208	0	5	38,117,109,110,44,	0,16458,36202,40232,45122,
chr19	668537	673687	TCONS_00035400	0	+	668537	673687	0	3	161,139,574,	0,4432,4576,
chr19	668537	673703	TCONS_00036133	0	+	668537	673703	0	2	161,734,	0,4432,
chr19	668747	673777	TCONS_00036134	0	+	668747	673777	0	3	50,334,47,	0,4355,4983,
chr19	1022361	1022674	TCONS_00036436	0	-	1022361	1022674	0	2	20,182,	0,131,
chr19	1091980	1093199	TCONS_00035729	0	-	1091980	1093199	0	4	49,72,103,115,	0,257,812,1104,
chr19	1560477	1561897	TCONS_00035447	0	+	1560477	1561897	0	5	44,91,73,37,56,	0,1098,1204,1296,1364,
chr19	1631400	1631823	TCONS_00036471	0	-	1631400	1631823	0	2	60,163,	0,260,
chr19	2477952	2478444	TCONS_00036922	0	+	2477952	2478444	0	1	492,	0,
chr19	2647467	2648761	TCONS_00036235	0	+	2647467	2648761	0	2	318,152,	0,1142,
chr19	2953530	2953824	TCONS_00036244	0	+	2953530	2953824	0	2	32,169,	0,125,
chr19	2969441	2969933	TCONS_00036934	0	+	2969441	2969933	0	4	2,138,17,204,	0,119,262,288,
chr19	2969560	2969942	TCONS_00036246	0	+	2969560	2969942	0	3	160,204,2,	0,169,380,
chr19	2976657	2977005	TCONS_00036539	0	-	2976657	2977005	0	2	165,49,	0,299,
chr19	3705744	3707880	TCONS_00035558	0	+	3705744	3707880	0	4	45,75,71,21,	0,640,1946,2115,
chr19	3962132	3966153	TCONS_00037229	0	-	3962132	3966153	0	5	172,168,120,95,35,	0,177,952,1137,3986,
chr19	4011724	4014377	TCONS_00037238	0	-	4011724	4014377	0	3	80,148,62,	0,2369,2591,
chr19	4525851	4570795	TCONS_00035924	0	-	4525851	4570795	0	3	82,50,107,	0,4537,44837,
chr19	4558922	4559848	TCONS_00036614	0	-	4558922	4559848	0	1	926,	0,
chr19	4788927	4789251	TCONS_00036623	0	-	4788927	4789251	0	2	1,316,	0,8,
chr19	4788927	4789286	TCONS_00037268	0	-	4788927	4789286	0	3	1,54,276,	0,8,83,
chr19	5500039	5500420	TCONS_00037026	0	+	5500039	5500420	0	3	33,121,195,	0,38,186,
chr19	5500225	5500924	TCONS_00035616	0	+	5500225	5500924	0	2	195,472,	0,227,
chr19	5620298	5620746	TCONS_00035983	0	-	5620298	5620746	0	3	343,54,3,	0,375,445,
chr19	6077763	6156836	TCONS_00036673	0	-	6077763	6156836	0	2	275,14,	0,79059,
chr19	6084606	6099342	TCONS_00037312	0	-	6084606	6099342	0	3	59,128,49,	0,10554,14687,
chr19	6105914	6106129	TCONS_00037315	0	-	6105914	6106129	0	2	49,161,	0,54,
chr19	6337075	6337934	TCONS_00036680	0	-	6337075	6337934	0	4	87,74,120,50,	0,151,349,809,
chr19	6337105	6338039	TCONS_00037322	0	-	6337105	6338039	0	3	195,120,155,	0,319,779,
chr19	6651048	6654440	TCONS_00035660	0	+	6651048	6654440	0	2	22,509,	0,2883,
chr19	6853631	6853897	TCONS_00036387	0	+	6853631	6853897	0	3	4,234,4,	0,23,262,
chr19	6853636	6853897	TCONS_00035673	0	+	6853636	6853897	0	3	2,230,4,	0,22,257,
chr1_random	735683	736071	TCONS_00037706	0	+	735683	736071	0	3	170,58,30,	0,234,358,
chr1_random	933770	934265	TCONS_00037613	0	+	933770	934265	0	2	365,117,	0,378,
chr1_random	958505	958790	TCONS_00037614	0	+	958505	958790	0	2	46,168,	0,117,
chr2	879234	886839	TCONS_00038663	0	-	879234	886839	0	3	169,62,54,	0,6784,7551,
chr2	879234	886839	TCONS_00038664	0	-	879234	886839	0	2	169,54,	0,7551,
chr2	1283358	1283706	TCONS_00040664	0	-	1283358	1283706	0	1	348,	0,
chr2	1748937	1749591	TCONS_00042606	0	-	1748937	1749591	0	2	452,165,	0,489,
chr2	2007782	2010304	TCONS_00042621	0	-	2007782	2010304	0	2	212,46,	0,2476,
chr2	2593620	2594525	TCONS_00040726	0	-	2593620	2594525	0	1	905,	0,
chr2	2595326	2596247	TCONS_00038758	0	-	2595326	2596247	0	3	89,40,85,	0,538,836,
chr2	2599229	2601866	TCONS_00038760	0	-	2599229	2601866	0	2	195,47,	0,2590,
chr2	2751072	2751433	TCONS_00038772	0	-	2751072	2751433	0	1	361,	0,
chr2	3368476	3375751	TCONS_00039829	0	+	3368476	3375751	0	4	44,73,92,24,	0,4138,7099,7251,
chr2	4059647	4060081	TCONS_00038789	0	-	4059647	4060081	0	2	226,199,	0,235,
chr2	4348826	4352003	TCONS_00039879	0	+	4348826	4352003	0	4	56,54,109,13,	0,1176,2959,3164,
chr2	5401532	5402027	TCONS_00040809	0	-	5401532	5402027	0	2	373,108,	0,387,
chr2	5561589	5562811	TCONS_00042734	0	-	5561589	5562811	0	2	1130,59,	0,1163,
chr2	5612731	5613137	TCONS_00037987	0	+	5612731	5613137	0	2	170,36,	0,370,
chr2	5616059	5616302	TCONS_00037991	0	+	5616059	5616302	0	2	9,216,	0,27,
chr2	5842717	5843087	TCONS_00040825	0	-	5842717	5843087	0	2	1,337,	0,33,
chr2	5842717	5843087	TCONS_00042741	0	-	5842717	5843087	0	3	1,117,161,	0,33,209,
chr2	5895905	5896278	TCONS_00040831	0	-	5895905	5896278	0	2	205,163,	0,210,
chr2	6440046	6440500	TCONS_00040861	0	-	6440046	6440500	0	2	30,342,	0,112,
chr2	6720778	6721034	TCONS_00038916	0	-	6720778	6721034	0	2	134,117,	0,139,
chr2	6988451	6989293	TCONS_00038063	0	+	6988451	6989293	0	2	98,102,	0,740,
chr2	7031000	7031418	TCONS_00040902	0	-	7031000	7031418	0	2	47,226,	0,192,
chr2	7031972	7032477	TCONS_00040903	0	-	7031972	7032477	0	2	427,71,	0,434,
chr2	7062115	7062547	TCONS_00040913	0	-	7062115	7062547	0	2	252,1,	0,431,
chr2	7529660	7543404	TCONS_00038974	0	-	7529660	7543404	0	3	46,84,157,	0,11145,13587,
chr2	8046269	8047275	TCONS_00042864	0	-	8046269	8047275	0	3	599,51,344,	0,605,662,
chr2	8046273	8047331	TCONS_00038997	0	-	8046273	8047331	0	3	595,95,354,	0,601,704,
chr2	8046273	8047331	TCONS_00038996	0	-	8046273	8047331	0	4	595,51,38,354,	0,601,658,704,
chr2	8046273	8047697	TCONS_00040978	0	-	8046273	8047697	0	3	652,618,136,	0,658,1288,
chr2	8363657	8363927	TCONS_00039015	0	-	8363657	8363927	0	2	262,1,	0,269,
chr2	8534850	8535182	TCONS_00040989	0	-	8534850	8535182	0	2	96,154,	0,178,
chr2	8978521	8979520	TCONS_00042090	0	+	8978521	8979520	0	2	25,265,	0,734,
chr2	8979243	8979520	TCONS_00041027	0	-	8979243	8979520	0	2	190,23,	0,254,
chr2	8979243	8979520	TCONS_00041026	0	-	8979243	8979520	0	1	277,	0,
chr2	10150044	10150476	TCONS_00042124	0	+	10150044	10150476	0	3	232,112,64,	0,247,368,
chr2	10480922	10481229	TCONS_00042134	0	+	10480922	10481229	0	2	1,300,	0,7,
chr2	10490241	10490727	TCONS_00039603	0	+	10490241	10490727	0	1	486,	0,
chr2	10680651	10681336	TCONS_00042145	0	+	10680651	10681336	0	2	399,280,	0,405,
chr2	11048936	11049461	TCONS_00039135	0	-	11048936	11049461	0	2	170,48,	0,477,
chr2	11051069	11051702	TCONS_00041099	0	-	11051069	11051702	0	5	47,59,23,83,47,	0,128,307,412,586,
chr2	11325003	11325278	TCONS_00041641	0	+	11325003	11325278	0	1	275,	0,
chr2	11387688	11388080	TCONS_00038269	0	+	11387688	11388080	0	2	259,123,	0,269,
chr2	11532064	11532588	TCONS_00042993	0	-	11532064	11532588	0	2	393,50,	0,474,
chr2	11546106	11546641	TCONS_00039159	0	-	11546106	11546641	0	3	4,512,3,	0,11,532,
chr2	11547267	11547610	TCONS_00039161	0	-	11547267	11547610	0	3	5,60,263,	0,13,80,
chr2	11547285	11547612	TCONS_00042997	0	-	11547285	11547612	0	2	55,265,	0,62,
chr2	11694994	11695325	TCONS_00041142	0	-	11694994	11695325	0	2	3,316,	0,15,
chr2	11719498	11720316	TCONS_00039175	0	-	11719498	11720316	0	2	240,2,	0,816,
chr2	12061921	12067010	TCONS_00038292	0	+	12061921	12067010	0	5	47,95,17,71,49,	0,156,4356,4745,5040,
chr2	12061921	12067010	TCONS_00038293	0	+	12061921	12067010	0	5	47,95,17,71,46,	0,3955,4356,4745,5043,
chr2	12065720	12067010	TCONS_00038294	0	+	12065720	12067010	0	5	47,95,17,71,49,	0,156,557,946,1241,
chr2	12232891	12242435	TCONS_00041164	0	-	12232891	12242435	0	4	138,202,58,43,	0,250,9309,9501,
chr2	12234822	12235181	TCONS_00040223	0	+	12234822	12235181	0	1	359,	0,
chr2	12259771	12260764	TCONS_00039203	0	-	12259771	12260764	0	2	176,180,	0,813,
chr2	12578102	12578517	TCONS_00040235	0	+	12578102	12578517	0	2	279,38,	0,377,
chr2	12595917	12596518	TCONS_00041183	0	-	12595917	12596518	0	1	601,	0,
chr2	13335550	13336435	TCONS_00041220	0	-	13335550	13336435	0	4	25,38,74,64,	0,575,677,821,
chr2	13451518	13461182	TCONS_00039248	0	-	13451518	13461182	0	2	42,211,	0,9453,
chr2	13634077	13634567	TCONS_00042254	0	+	13634077	13634567	0	3	66,69,67,	0,101,423,
chr2	13850995	13851511	TCONS_00040295	0	+	13850995	13851511	0	1	516,	0,
chr2	14008412	14008629	TCONS_00043101	0	-	14008412	14008629	0	2	101,109,	0,108,
chr2	14444563	14444846	TCONS_00041273	0	-	14444563	14444846	0	3	94,23,154,	0,101,129,
chr2	14444563	14444848	TCONS_00043111	0	-	14444563	14444848	0	3	239,31,1,	0,246,284,
chr2	14601984	14659905	TCONS_00041282	0	-	14601984	14659905	0	3	45,150,49,	0,55116,57872,
chr2	15020198	15021051	TCONS_00040353	0	+	15020198	15021051	0	3	22,28,636,	0,117,217,
chr2	16002417	16002653	TCONS_00041336	0	-	16002417	16002653	0	2	172,57,	0,179,
chr2	16374366	16376510	TCONS_00041341	0	-	16374366	16376510	0	5	256,80,70,76,41,	0,843,1252,1462,2103,
chr2	16374366	16376503	TCONS_00041340	0	-	16374366	16376503	0	5	256,80,70,79,34,	0,843,1252,1462,2103,
chr2	16374381	16375909	TCONS_00039351	0	-	16374381	16375909	0	4	241,80,70,81,	0,828,1237,1447,
chr2	16679114	16679448	TCONS_00038461	0	+	16679114	16679448	0	3	15,43,264,	0,20,70,
chr2	16919528	16920126	TCONS_00043175	0	-	16919528	16920126	0	2	317,74,	0,524,
chr2	17501614	17532992	TCONS_00039375	0	-	17501614	17532992	0	4	50,64,71,29,	0,17770,30907,31349,
chr2	17501614	17532710	TCONS_00039374	0	-	17501614	17532710	0	4	50,64,71,29,	0,17770,30907,31067,
chr2	17782812	17783329	TCONS_00040452	0	+	17782812	17783329	0	2	46,157,	0,360,
chr2	18151639	18152053	TCONS_00038508	0	+	18151639	18152053	0	4	230,110,48,4,	0,237,356,410,
chr2	18151639	18152053	TCONS_00038509	0	+	18151639	18152053	0	4	230,110,48,5,	0,237,356,409,
chr2	18443909	18445972	TCONS_00040482	0	+	18443909	18445972	0	3	43,99,130,	0,1411,1933,
chr2	18444364	18445972	TCONS_00040483	0	+	18444364	18445972	0	3	39,121,130,	0,956,1478,
chr2	19425256	19425519	TCONS_00040504	0	+	19425256	19425519	0	2	144,89,	0,174,
chr2	20995168	20995448	TCONS_00039501	0	-	20995168	20995448	0	1	280,	0,
chr2	21129552	21130521	TCONS_00041505	0	-	21129552	21130521	0	2	170,69,	0,900,
chr2	21226668	21227054	TCONS_00038623	0	+	21226668	21227054	0	3	115,61,49,	0,184,337,
chr20	501752	502097	TCONS_00043648	0	-	501752	502097	0	2	20,215,	0,130,
chr20	886727	887120	TCONS_00043916	0	-	886727	887120	0	1	393,	0,
chr20	1242033	1262977	TCONS_00044117	0	-	1242033	1262977	0	4	21,73,106,39,	0,700,1185,20905,
chr20	1300940	1301501	TCONS_00043923	0	-	1300940	1301501	0	2	348,104,	0,457,
chr20	1300951	1301261	TCONS_00044121	0	-	1300951	1301261	0	2	213,61,	0,249,
chr20	1301316	1301662	TCONS_00044123	0	-	1301316	1301662	0	3	154,55,2,	0,284,344,
chr20	1354597	1364300	TCONS_00043681	0	-	1354597	1364300	0	3	49,97,58,	0,9372,9645,
chr20	1837527	1837761	TCONS_00044050	0	+	1837527	1837761	0	2	226,1,	0,233,
chr20	1877332	1878101	TCONS_00044140	0	-	1877332	1878101	0	2	760,3,	0,766,
chr20	2594727	2595168	TCONS_00043837	0	+	2594727	2595168	0	2	328,108,	0,333,
chr20	2701152	2702752	TCONS_00043975	0	-	2701152	2702752	0	4	37,85,60,31,	0,411,1355,1569,
chr20	2990234	2990526	TCONS_00044164	0	-	2990234	2990526	0	1	292,	0,
chr20	3195977	3197973	TCONS_00043638	0	+	3195977	3197973	0	2	158,103,	0,1893,
chr21	847261	848046	TCONS_00044776	0	+	847261	848046	0	3	108,77,210,	0,218,575,
chr21	1004118	1004815	TCONS_00044446	0	-	1004118	1004815	0	3	327,304,45,	0,339,652,
chr21	1187966	1189038	TCONS_00044987	0	-	1187966	1189038	0	3	453,422,139,	0,493,933,
chr21	1273832	1274162	TCONS_00044997	0	-	1273832	1274162	0	2	113,210,	0,120,
chr21	1426966	1433420	TCONS_00044805	0	+	1426966	1433420	0	3	45,126,46,	0,2808,6408,
chr21	1517102	1517401	TCONS_00045490	0	-	1517102	1517401	0	3	207,64,1,	0,220,298,
chr21	1622990	1623561	TCONS_00045009	0	-	1622990	1623561	0	2	479,8,	0,563,
chr21	1622990	1623602	TCONS_00044493	0	-	1622990	1623602	0	2	479,50,	0,562,
chr21	1624852	1626324	TCONS_00045012	0	-	1624852	1626324	0	3	25,187,119,	0,700,1353,
chr21	1625477	1626451	TCONS_00044494	0	-	1625477	1626451	0	2	262,246,	0,728,
chr21	1880059	1880978	TCONS_00045328	0	+	1880059	1880978	0	2	296,339,	0,580,
chr21	2579169	2591450	TCONS_00044557	0	-	2579169	2591450	0	2	118,94,	0,12187,
chr21	3032646	3033762	TCONS_00045360	0	+	3032646	3033762	0	2	78,366,	0,750,
chr21	3080166	3087918	TCONS_00044850	0	+	3080166	3087918	0	4	30,85,82,39,	0,358,7402,7713,
chr21	3114207	3115180	TCONS_00045102	0	-	3114207	3115180	0	3	46,119,40,	0,669,933,
chr21	3202675	3203427	TCONS_00044586	0	-	3202675	3203427	0	2	600,41,	0,711,
chr21	3980156	3980713	TCONS_00045574	0	-	3980156	3980713	0	3	1,376,43,	0,7,514,
chr21	4347100	4347999	TCONS_00044630	0	-	4347100	4347999	0	2	123,83,	0,816,
chr21	4679713	4680116	TCONS_00044652	0	-	4679713	4680116	0	2	198,45,	0,358,
chr21	4754068	4754436	TCONS_00045611	0	-	4754068	4754436	0	3	121,129,88,	0,144,280,
chr21	4755499	4755757	TCONS_00045615	0	-	4755499	4755757	0	1	258,	0,
chr21	4757257	4757510	TCONS_00045617	0	-	4757257	4757510	0	3	59,133,47,	0,64,206,
chr21	5306745	5309330	TCONS_00045421	0	+	5306745	5309330	0	4	43,88,74,43,	0,142,2119,2542,
chr21	5624879	5625406	TCONS_00044668	0	-	5624879	5625406	0	4	9,60,182,46,	0,73,212,481,
chr21	5828386	5828989	TCONS_00044406	0	+	5828386	5828989	0	3	267,204,112,	0,272,491,
chr21	5828386	5828989	TCONS_00044407	0	+	5828386	5828989	0	4	267,204,87,13,	0,272,491,590,
chr21	5830910	5831901	TCONS_00044408	0	+	5830910	5831901	0	2	144,275,	0,716,
chr3	116716	116924	TCONS_00050274	0	+	116716	116924	0	2	30,170,	0,38,
chr3	250570	250931	TCONS_00046997	0	+	250570	250931	0	2	47,166,	0,195,
chr3	786117	786365	TCONS_00050309	0	+	786117	786365	0	2	235,2,	0,246,
chr3	873700	875099	TCONS_00047038	0	+	873700	875099	0	2	361,23,	0,1376,
chr3	1211691	1212919	TCONS_00047087	0	+	1211691	1212919	0	2	505,46,	0,1182,
chr3	1261579	1261799	TCONS_00050345	0	+	1261579	1261799	0	2	175,36,	0,184,
chr3	1325731	1326109	TCONS_00050926	0	-	1325731	1326109	0	3	48,82,75,	0,120,303,
chr3	1334796	1335062	TCONS_00047100	0	+	1334796	1335062	0	2	159,97,	0,169,
chr3	1519442	1519940	TCONS_00047886	0	-	1519442	1519940	0	1	498,	0,
chr3	1556276	1556549	TCONS_00050942	0	-	1556276	1556549	0	2	213,50,	0,223,
chr3	1687078	1687460	TCONS_00050364	0	+	1687078	1687460	0	1	382,	0,
chr3	1687525	1687797	TCONS_00048792	0	+	1687525	1687797	0	1	272,	0,
chr3	2035056	2035657	TCONS_00049539	0	-	2035056	2035657	0	2	265,47,	0,554,
chr3	2389208	2390162	TCONS_00050372	0	+	2389208	2390162	0	2	228,9,	0,945,
chr3	2553947	2554164	TCONS_00047148	0	+	2553947	2554164	0	2	207,2,	0,215,
chr3	2605315	2649397	TCONS_00047977	0	-	2605315	2649397	0	4	157,127,59,56,	0,40678,41061,44026,
chr3	2605315	2605704	TCONS_00047976	0	-	2605315	2605704	0	2	157,43,	0,346,
chr3	2831040	2883577	TCONS_00047981	0	-	2831040	2883577	0	4	23,94,125,41,	0,4252,43517,52496,
chr3	3048646	3049014	TCONS_00047998	0	-	3048646	3049014	0	3	45,111,49,	0,120,319,
chr3	3048653	3049145	TCONS_00051000	0	-	3048653	3049145	0	4	38,111,61,15,	0,113,312,477,
chr3	4250903	4251113	TCONS_00049631	0	-	4250903	4251113	0	1	210,	0,
chr3	4588925	4589308	TCONS_00049649	0	-	4588925	4589308	0	2	154,202,	0,181,
chr3	5498685	5499003	TCONS_00051436	0	+	5498685	5499003	0	1	318,	0,
chr3	5792456	5792913	TCONS_00047227	0	+	5792456	5792913	0	3	44,117,86,	0,141,371,
chr3	6304832	6305475	TCONS_00048929	0	+	6304832	6305475	0	4	57,79,328,139,	0,69,158,504,
chr3	7004374	7005622	TCONS_00047304	0	+	7004374	7005622	0	2	328,16,	0,1232,
chr3	7504063	7504406	TCONS_00048104	0	-	7504063	7504406	0	4	134,54,17,109,	0,150,210,234,
chr3	7534331	7534588	TCONS_00049691	0	-	7534331	7534588	0	2	203,48,	0,209,
chr3	7894673	7895833	TCONS_00050522	0	+	7894673	7895833	0	3	25,100,86,	0,861,1074,
chr3	7895212	7895833	TCONS_00050523	0	+	7895212	7895833	0	3	67,100,86,	0,322,535,
chr3	7959560	7960364	TCONS_00049002	0	+	7959560	7960364	0	3	122,43,137,	0,543,667,
chr3	7976931	7977836	TCONS_00048125	0	-	7976931	7977836	0	3	46,96,115,	0,612,790,
chr3	8705841	8707438	TCONS_00049025	0	+	8705841	8707438	0	4	43,70,199,32,	0,592,1135,1565,
chr3	8788877	8789302	TCONS_00048133	0	-	8788877	8789302	0	3	106,96,40,	0,178,385,
chr3	8854137	8854731	TCONS_00049723	0	-	8854137	8854731	0	4	30,76,46,340,	0,113,202,254,
chr3	9050951	9051663	TCONS_00049744	0	-	9050951	9051663	0	2	349,235,	0,477,
chr3	9074304	9074535	TCONS_00048169	0	-	9074304	9074535	0	1	231,	0,
chr3	9495915	9496181	TCONS_00050569	0	+	9495915	9496181	0	2	3,255,	0,11,
chr3	9495932	9496162	TCONS_00049060	0	+	9495932	9496162	0	2	96,129,	0,101,
chr3	9496449	9496989	TCONS_00049061	0	+	9496449	9496989	0	3	267,260,1,	0,272,539,
chr3	9739314	9739610	TCONS_00047425	0	+	9739314	9739610	0	2	153,131,	0,165,
chr3	9739315	9739601	TCONS_00049064	0	+	9739315	9739601	0	1	286,	0,
chr3	10134103	10134957	TCONS_00051198	0	-	10134103	10134957	0	5	171,281,247,111,3,	0,179,466,719,851,
chr3	10183879	10184143	TCONS_00048240	0	-	10183879	10184143	0	2	49,197,	0,67,
chr3	10233020	10245094	TCONS_00050589	0	+	10233020	10245094	0	3	201,53,49,	0,4717,12025,
chr3	10233020	10245094	TCONS_00050590	0	+	10233020	10245094	0	2	201,49,	0,12025,
chr3	11238211	11238817	TCONS_00049852	0	-	11238211	11238817	0	2	72,141,	0,465,
chr3	11315996	11316713	TCONS_00049859	0	-	11315996	11316713	0	2	227,270,	0,447,
chr3	11346881	11347846	TCONS_00050647	0	+	11346881	11347846	0	2	199,760,	0,205,
chr3	11351679	11352296	TCONS_00049137	0	+	11351679	11352296	0	2	375,112,	0,505,
chr3	11928237	11929656	TCONS_00048307	0	-	11928237	11929656	0	3	40,70,121,	0,334,1298,
chr3	11936072	11936279	TCONS_00048309	0	-	11936072	11936279	0	1	207,	0,
chr3	12146956	12147381	TCONS_00047556	0	+	12146956	12147381	0	2	105,145,	0,280,
chr3	12984092	12984953	TCONS_00050710	0	+	12984092	12984953	0	3	48,165,16,	0,321,845,
chr3	13511343	13512883	TCONS_00047636	0	+	13511343	13512883	0	3	43,41,163,	0,872,1377,
chr3	13640981	13641209	TCONS_00048373	0	-	13640981	13641209	0	3	1,29,186,	0,6,42,
chr3	14128773	14129077	TCONS_00049962	0	-	14128773	14129077	0	2	187,28,	0,276,
chr3	14180489	14181439	TCONS_00051308	0	-	14180489	14181439	0	2	170,95,	0,855,
chr3	14365389	14365726	TCONS_00048401	0	-	14365389	14365726	0	2	218,41,	0,296,
chr3	14369646	14370016	TCONS_00051314	0	-	14369646	14370016	0	1	370,	0,
chr3	14378965	14379185	TCONS_00049977	0	-	14378965	14379185	0	2	143,69,	0,151,
chr3	14409141	14410345	TCONS_00049981	0	-	14409141	14410345	0	2	128,80,	0,1124,
chr3	14534444	14535418	TCONS_00050008	0	-	14534444	14535418	0	2	831,131,	0,843,
chr3	14534723	14535536	TCONS_00050009	0	-	14534723	14535536	0	2	525,92,	0,721,
chr3	14630534	14631070	TCONS_00047750	0	+	14630534	14631070	0	2	258,26,	0,510,
chr3	15142753	15144989	TCONS_00047763	0	+	15142753	15144989	0	2	173,46,	0,2190,
chr3	15176190	15176565	TCONS_00049379	0	+	15176190	15176565	0	2	177,30,	0,345,
chr3	15234815	15235040	TCONS_00050074	0	-	15234815	15235040	0	1	225,	0,
chr3	15404154	15408165	TCONS_00050846	0	+	15404154	15408165	0	3	49,112,45,	0,3483,3966,
chr4	726130	726914	TCONS_00054216	0	-	726130	726914	0	3	43,111,146,	0,117,638,
chr4	826579	827192	TCONS_00052809	0	+	826579	827192	0	3	48,111,42,	0,170,571,
chr4	884236	889218	TCONS_00052075	0	-	884236	889218	0	3	48,80,101,	0,4746,4881,
chr4	1064322	1064723	TCONS_00052831	0	+	1064322	1064723	0	2	110,116,	0,285,
chr4	1146175	1149905	TCONS_00052839	0	+	1146175	1149905	0	4	44,71,103,41,	0,264,815,3689,
chr4	1146179	1152362	TCONS_00053892	0	+	1146179	1152362	0	4	40,71,103,26,	0,260,811,6157,
chr4	1156276	1157741	TCONS_00053893	0	+	1156276	1157741	0	3	44,100,61,	0,167,1404,
chr4	1220099	1220726	TCONS_00052101	0	-	1220099	1220726	0	2	108,136,	0,491,
chr4	1267785	1268142	TCONS_00053273	0	-	1267785	1268142	0	3	99,70,174,	0,105,183,
chr4	1332473	1332795	TCONS_00052116	0	-	1332473	1332795	0	2	198,44,	0,278,
chr4	1332480	1332910	TCONS_00053285	0	-	1332480	1332910	0	2	191,22,	0,408,
chr4	1333215	1334043	TCONS_00051641	0	+	1333215	1334043	0	4	17,73,103,30,	0,105,369,798,
chr4	1509241	1517403	TCONS_00051656	0	+	1509241	1517403	0	3	63,76,85,	0,640,8077,
chr4	1797202	1797507	TCONS_00054286	0	-	1797202	1797507	0	2	94,203,	0,102,
chr4	1808973	1811724	TCONS_00051671	0	+	1808973	1811724	0	3	218,71,36,	0,1277,2715,
chr4	1809001	1811069	TCONS_00053926	0	+	1809001	1811069	0	2	1,819,	0,1249,
chr4	1809895	1811069	TCONS_00052868	0	+	1809895	1811069	0	2	62,819,	0,355,
chr4	1839323	1840072	TCONS_00052163	0	-	1839323	1840072	0	2	217,5,	0,744,
chr4	1839347	1840114	TCONS_00051678	0	+	1839347	1840114	0	2	193,47,	0,720,
chr4	2103381	2103699	TCONS_00052892	0	+	2103381	2103699	0	2	90,142,	0,176,
chr4	2104953	2105344	TCONS_00052894	0	+	2104953	2105344	0	3	47,71,112,	0,135,279,
chr4	2198855	2199935	TCONS_00052900	0	+	2198855	2199935	0	2	119,83,	0,997,
chr4	2284678	2318062	TCONS_00052194	0	-	2284678	2318062	0	4	45,81,146,33,	0,3459,30650,33351,
chr4	2408944	2409174	TCONS_00053358	0	-	2408944	2409174	0	2	77,142,	0,88,
chr4	2507669	2509556	TCONS_00051716	0	+	2507669	2509556	0	4	56,70,53,47,	0,299,1660,1840,
chr4	2544267	2545767	TCONS_00051717	0	+	2544267	2545767	0	3	49,163,89,	0,599,1411,
chr4	2551744	2552072	TCONS_00054323	0	-	2551744	2552072	0	4	1,101,132,67,	0,12,121,261,
chr4	2778117	2779054	TCONS_00052231	0	-	2778117	2779054	0	2	123,106,	0,831,
chr4	2778117	2779483	TCONS_00054334	0	-	2778117	2779483	0	3	123,54,30,	0,831,1336,
chr4	2825891	2826280	TCONS_00053965	0	+	2825891	2826280	0	3	46,12,241,	0,51,148,
chr4	3059991	3066304	TCONS_00053974	0	+	3059991	3066304	0	4	44,75,42,119,	0,841,1840,6194,
chr4	3059991	3062599	TCONS_00053973	0	+	3059991	3062599	0	4	44,75,42,44,	0,841,1840,2564,
chr4	3149681	3151040	TCONS_00051745	0	+	3149681	3151040	0	2	330,41,	0,1318,
chr4	3149681	3150480	TCONS_00051744	0	+	3149681	3150480	0	2	330,39,	0,760,
chr4	3377293	3396825	TCONS_00054364	0	-	3377293	3396825	0	4	113,78,43,24,	0,16076,19118,19508,
chr4	3377369	3396829	TCONS_00053420	0	-	3377369	3396829	0	5	37,78,79,43,28,	0,16000,17279,19042,19432,
chr4	3393213	3396724	TCONS_00052278	0	-	3393213	3396724	0	5	35,78,79,43,18,	0,156,1435,3198,3493,
chr4	3448283	3448852	TCONS_00053991	0	+	3448283	3448852	0	2	50,424,	0,145,
chr4	3831012	3831871	TCONS_00054004	0	+	3831012	3831871	0	4	44,44,29,291,	0,50,105,568,
chr4	3831062	3831875	TCONS_00052978	0	+	3831062	3831875	0	3	44,29,295,	0,55,518,
chr4	3831062	3849731	TCONS_00052979	0	+	3831062	3849731	0	4	44,29,198,125,	0,55,518,18544,
chr4	4239943	4240308	TCONS_00051800	0	+	4239943	4240308	0	2	121,171,	0,194,
chr4	4247628	4248136	TCONS_00052998	0	+	4247628	4248136	0	2	136,282,	0,226,
chr4	4323026	4323396	TCONS_00053519	0	-	4323026	4323396	0	2	2,355,	0,15,
chr4	4361892	4362458	TCONS_00053524	0	-	4361892	4362458	0	3	44,145,153,	0,172,413,
chr4	4423346	4425914	TCONS_00054027	0	+	4423346	4425914	0	4	2,111,31,233,	0,2174,2295,2335,
chr4	4563724	4564669	TCONS_00053025	0	+	4563724	4564669	0	2	669,268,	0,677,
chr4	5148044	5148335	TCONS_00052440	0	-	5148044	5148335	0	2	127,92,	0,199,
chr4	5358160	5358843	TCONS_00051856	0	+	5358160	5358843	0	4	85,72,111,2,	0,188,482,681,
chr4	5922056	5922328	TCONS_00054062	0	+	5922056	5922328	0	3	2,106,141,	0,16,131,
chr4	5941022	5947107	TCONS_00052481	0	-	5941022	5947107	0	4	44,111,83,44,	0,2357,3008,6041,
chr4	6002214	6002435	TCONS_00052483	0	-	6002214	6002435	0	3	116,85,2,	0,125,219,
chr4	6053965	6055427	TCONS_00054066	0	+	6053965	6055427	0	3	37,157,43,	0,438,1419,
chr4	6422118	6422522	TCONS_00053101	0	+	6422118	6422522	0	2	267,1,	0,403,
chr4	6558688	6559329	TCONS_00051927	0	+	6558688	6559329	0	3	56,92,61,	0,358,580,
chr4	6567411	6567722	TCONS_00054525	0	-	6567411	6567722	0	2	119,184,	0,127,
chr4	7087875	7088321	TCONS_00051958	0	+	7087875	7088321	0	1	446,	0,
chr4	7097021	7097349	TCONS_00054131	0	+	7097021	7097349	0	3	70,211,1,	0,82,327,
chr4	7097035	7097320	TCONS_00051960	0	+	7097035	7097320	0	2	56,217,	0,68,
chr4	7098170	7098405	TCONS_00054132	0	+	7098170	7098405	0	2	222,4,	0,231,
chr4	7098172	7098405	TCONS_00051961	0	+	7098172	7098405	0	3	129,69,4,	0,151,229,
chr4	7614393	7614732	TCONS_00054567	0	-	7614393	7614732	0	2	109,144,	0,195,
chr4	7780617	7787966	TCONS_00051996	0	+	7780617	7787966	0	3	47,170,22,	0,712,7327,
chr4	8380092	8380651	TCONS_00053182	0	+	8380092	8380651	0	2	422,117,	0,442,
chr4	8380099	8380643	TCONS_00054174	0	+	8380099	8380643	0	3	246,164,109,	0,251,435,
chr4	9285803	9286127	TCONS_00053700	0	-	9285803	9286127	0	2	134,185,	0,139,
chr4	9682861	9683188	TCONS_00052629	0	-	9682861	9683188	0	2	131,129,	0,198,
chr5	666054	666284	TCONS_00057428	0	-	666054	666284	0	3	119,90,1,	0,129,229,
chr5	1255049	1255396	TCONS_00057003	0	+	1255049	1255396	0	4	86,47,133,52,	0,99,154,295,
chr5	1255081	1255399	TCONS_00055838	0	+	1255081	1255399	0	3	54,47,196,	0,67,122,
chr5	1255545	1255879	TCONS_00057004	0	+	1255545	1255879	0	3	50,239,33,	0,56,301,
chr5	1255602	1255965	TCONS_00054725	0	+	1255602	1255965	0	2	238,119,	0,244,
chr5	2035796	2036331	TCONS_00057018	0	+	2035796	2036331	0	2	330,200,	0,335,
chr5	2048800	2051474	TCONS_00054747	0	+	2048800	2051474	0	5	38,164,94,161,264,	0,585,1521,2013,2410,
chr5	2050892	2055369	TCONS_00057447	0	-	2050892	2055369	0	3	53,113,55,	0,369,4422,
chr5	2311383	2318463	TCONS_00055236	0	-	2311383	2318463	0	2	175,137,	0,6943,
chr5	2654027	2654678	TCONS_00055248	0	-	2654027	2654678	0	5	37,74,96,127,130,	0,140,224,326,521,
chr5	3004896	3006028	TCONS_00056404	0	-	3004896	3006028	0	2	419,684,	0,448,
chr5	3492383	3494666	TCONS_00055271	0	-	3492383	3494666	0	3	162,88,48,	0,310,2235,
chr5	3631776	3632213	TCONS_00054799	0	+	3631776	3632213	0	2	328,37,	0,400,
chr5	3775542	3776143	TCONS_00055299	0	-	3775542	3776143	0	3	1,201,383,	0,10,218,
chr5	3775552	3776144	TCONS_00056449	0	-	3775552	3776144	0	2	201,384,	0,208,
chr5	4358290	4358606	TCONS_00055948	0	+	4358290	4358606	0	2	2,216,	0,100,
chr5	4358314	4358576	TCONS_00054828	0	+	4358314	4358576	0	2	4,225,	0,37,
chr5	4359859	4360456	TCONS_00055951	0	+	4359859	4360456	0	4	99,173,234,64,	0,111,291,533,
chr5	4359859	4362409	TCONS_00057072	0	+	4359859	4362409	0	7	99,173,179,45,22,35,498,	0,111,291,480,533,562,2052,
chr5	4361761	4362409	TCONS_00054832	0	+	4361761	4362409	0	2	344,296,	0,352,
chr5	4396802	4410308	TCONS_00055957	0	+	4396802	4410308	0	5	40,100,109,47,30,	0,198,11558,11964,13476,
chr5	4396802	4409038	TCONS_00055956	0	+	4396802	4409038	0	5	40,100,109,47,104,	0,198,11558,11964,12132,
chr5	4659375	4660052	TCONS_00054842	0	+	4659375	4660052	0	3	49,132,43,	0,402,634,
chr5	4863750	4864092	TCONS_00057085	0	+	4863750	4864092	0	2	77,257,	0,85,
chr5	5036771	5036996	TCONS_00055331	0	-	5036771	5036996	0	2	73,141,	0,84,
chr5	5037050	5037798	TCONS_00055332	0	-	5037050	5037798	0	1	748,	0,
chr5	5270807	5271132	TCONS_00056505	0	-	5270807	5271132	0	2	209,48,	0,277,
chr5	5270807	5271129	TCONS_00056504	0	-	5270807	5271129	0	2	206,45,	0,277,
chr5	5672760	5673670	TCONS_00056012	0	+	5672760	5673670	0	2	43,196,	0,714,
chr5	5954263	5954950	TCONS_00056023	0	+	5954263	5954950	0	2	294,380,	0,307,
chr5	5975154	6025595	TCONS_00054899	0	+	5975154	6025595	0	5	42,78,32,63,29,	0,20052,50056,50239,50412,
chr5	6228164	6228496	TCONS_00056034	0	+	6228164	6228496	0	2	148,171,	0,161,
chr5	6340278	6346110	TCONS_00054916	0	+	6340278	6346110	0	4	46,163,38,39,	0,418,1909,5793,
chr5	6484610	6484837	TCONS_00056049	0	+	6484610	6484837	0	2	137,82,	0,145,
chr5	6825218	6825528	TCONS_00057582	0	-	6825218	6825528	0	2	221,84,	0,226,
chr5	7450140	7450489	TCONS_00056569	0	-	7450140	7450489	0	2	26,318,	0,31,
chr5	8662104	8662529	TCONS_00057214	0	+	8662104	8662529	0	1	425,	0,
chr5	9309128	9309898	TCONS_00057637	0	-	9309128	9309898	0	3	562,189,5,	0,567,765,
chr5	9309128	9309901	TCONS_00056619	0	-	9309128	9309901	0	2	756,8,	0,765,
chr5	10544958	10545335	TCONS_00055553	0	-	10544958	10545335	0	3	116,64,187,	0,121,190,
chr5	10698567	10708172	TCONS_00055087	0	+	10698567	10708172	0	4	45,166,67,288,	0,138,5141,9317,
chr5	10701993	10708172	TCONS_00055089	0	+	10701993	10708172	0	3	28,67,288,	0,1715,5891,
chr5	10830369	10830911	TCONS_00055561	0	-	10830369	10830911	0	2	480,56,	0,486,
chr5	10832152	10832420	TCONS_00056700	0	-	10832152	10832420	0	1	268,	0,
chr5	11557244	11558459	TCONS_00057728	0	-	11557244	11558459	0	3	460,601,138,	0,471,1077,
chr5	12157233	12158779	TCONS_00055615	0	-	12157233	12158779	0	2	279,44,	0,1502,
chr5	12175462	12175734	TCONS_00056751	0	-	12175462	12175734	0	4	82,112,31,2,	0,114,232,270,
chr5	12176068	12176355	TCONS_00056753	0	-	12176068	12176355	0	3	97,20,126,	0,119,161,
chr5	12697695	12698136	TCONS_00055157	0	+	12697695	12698136	0	2	47,201,	0,240,
chr5	12697703	12698136	TCONS_00055158	0	+	12697703	12698136	0	2	39,197,	0,236,
chr5	12778403	12778684	TCONS_00057360	0	+	12778403	12778684	0	2	45,163,	0,118,
chr5	13060321	13060540	TCONS_00056842	0	-	13060321	13060540	0	2	59,150,	0,69,
chr5	13190195	13190443	TCONS_00056850	0	-	13190195	13190443	0	2	179,49,	0,199,
chr5	13307684	13307957	TCONS_00057423	0	+	13307684	13307957	0	2	191,76,	0,197,
chr6	550538	550937	TCONS_00058527	0	+	550538	550937	0	1	399,	0,
chr6	759031	760020	TCONS_00058250	0	-	759031	760020	0	2	832,151,	0,838,
chr6	1302583	1302845	TCONS_00058818	0	-	1302583	1302845	0	1	262,	0,
chr6	1601244	1616244	TCONS_00057950	0	+	1601244	1616244	0	4	33,71,112,28,	0,9235,13340,14972,
chr6	2128857	2129068	TCONS_00059139	0	+	2128857	2129068	0	3	145,52,3,	0,150,208,
chr6	2725674	2731964	TCONS_00057980	0	+	2725674	2731964	0	2	115,115,	0,6175,
chr6	2725674	2731964	TCONS_00057981	0	+	2725674	2731964	0	2	115,118,	0,6172,
chr6	2725709	2732091	TCONS_00058575	0	+	2725709	2732091	0	3	80,120,45,	0,6137,6337,
chr6	2893232	2893964	TCONS_00059417	0	-	2893232	2893964	0	2	39,313,	0,419,
chr6	3171265	3171630	TCONS_00059419	0	-	3171265	3171630	0	2	357,2,	0,363,
chr6	3473977	3474226	TCONS_00059584	0	+	3473977	3474226	0	1	249,	0,
chr6	3837737	3838151	TCONS_00058349	0	-	3837737	3838151	0	2	156,105,	0,309,
chr6	4139342	4140272	TCONS_00058359	0	-	4139342	4140272	0	2	152,130,	0,800,
chr6	4281268	4315754	TCONS_00059469	0	-	4281268	4315754	0	5	42,61,141,118,37,	0,1899,8618,8896,34449,
chr6	4281278	4315760	TCONS_00058369	0	-	4281278	4315760	0	4	32,141,118,43,	0,8608,8886,34439,
chr6	4282946	4315754	TCONS_00059470	0	-	4282946	4315754	0	5	43,61,141,118,37,	0,221,6940,7218,32771,
chr6	4622133	4622369	TCONS_00059476	0	-	4622133	4622369	0	2	223,4,	0,232,
chr6	4666517	4666858	TCONS_00059480	0	-	4666517	4666858	0	3	2,94,233,	0,7,108,
chr6	4666530	4667133	TCONS_00058945	0	-	4666530	4667133	0	4	264,48,94,3,	0,277,497,600,
chr6	4919159	4919472	TCONS_00059495	0	-	4919159	4919472	0	2	157,148,	0,165,
chr6	4919160	4919466	TCONS_00058959	0	-	4919160	4919466	0	3	156,129,2,	0,164,304,
chr6	5193974	5194800	TCONS_00059508	0	-	5193974	5194800	0	3	183,356,275,	0,189,551,
chr6	5202462	5202743	TCONS_00058709	0	+	5202462	5202743	0	1	281,	0,
chr6	5202463	5202851	TCONS_00058137	0	+	5202463	5202851	0	2	284,30,	0,358,
chr6	5289255	5293954	TCONS_00058141	0	+	5289255	5293954	0	4	66,67,55,93,	0,3021,3172,4606,
chr6	5333825	5334336	TCONS_00058983	0	-	5333825	5334336	0	2	154,352,	0,159,
chr6	5589721	5590269	TCONS_00059301	0	+	5589721	5590269	0	3	30,180,46,	0,119,502,
chr6	5622062	5625403	TCONS_00059303	0	+	5622062	5625403	0	5	48,74,75,82,108,	0,110,330,861,3233,
chr6	5622068	5625397	TCONS_00058721	0	+	5622068	5625397	0	4	42,75,82,102,	0,324,855,3227,
chr6	6063503	6085953	TCONS_00059324	0	+	6063503	6085953	0	3	47,107,46,	0,7770,22404,
chr6	6928504	6931602	TCONS_00059561	0	-	6928504	6931602	0	4	45,90,63,38,	0,2496,2732,3060,
chr6	6929867	6931686	TCONS_00059562	0	-	6929867	6931686	0	4	45,90,63,60,	0,1133,1369,1759,
chr6	6943735	6944154	TCONS_00059564	0	-	6943735	6944154	0	3	102,249,57,	0,107,362,
chr7	1312793	1313004	TCONS_00062769	0	+	1312793	1313004	0	1	211,	0,
chr7	2023736	2027306	TCONS_00061258	0	-	2023736	2027306	0	3	30,320,99,	0,459,3471,
chr7	2106163	2106453	TCONS_00062332	0	-	2106163	2106453	0	1	290,	0,
chr7	2397315	2398006	TCONS_00059660	0	+	2397315	2398006	0	3	128,225,323,	0,135,368,
chr7	2397328	2398006	TCONS_00060804	0	+	2397328	2398006	0	2	115,556,	0,122,
chr7	2559535	2559794	TCONS_00060186	0	-	2559535	2559794	0	2	223,31,	0,228,
chr7	2606334	2606652	TCONS_00060820	0	+	2606334	2606652	0	3	4,26,262,	0,22,56,
chr7	2827685	2828632	TCONS_00062385	0	-	2827685	2828632	0	3	215,207,161,	0,572,786,
chr7	4921076	4921311	TCONS_00062069	0	+	4921076	4921311	0	2	41,183,	0,52,
chr7	4924508	4924948	TCONS_00062472	0	-	4924508	4924948	0	2	104,99,	0,341,
chr7	5993554	5994052	TCONS_00059832	0	+	5993554	5994052	0	2	242,48,	0,450,
chr7	6479396	6480688	TCONS_00062563	0	-	6479396	6480688	0	4	49,75,169,1,	0,64,1105,1291,
chr7	6480943	6481288	TCONS_00062565	0	-	6480943	6481288	0	2	69,269,	0,76,
chr7	6495065	6495672	TCONS_00060405	0	-	6495065	6495672	0	2	129,93,	0,514,
chr7	6915549	6958165	TCONS_00062134	0	+	6915549	6958165	0	4	47,144,70,141,	0,498,42123,42475,
chr7	6957298	6958408	TCONS_00059883	0	+	6957298	6958408	0	3	444,129,169,	0,726,941,
chr7	6957310	6958412	TCONS_00061033	0	+	6957310	6958412	0	4	266,70,129,173,	0,362,714,929,
chr7	6957368	6958165	TCONS_00062135	0	+	6957368	6958165	0	2	374,141,	0,656,
chr7	7147247	7148094	TCONS_00062146	0	+	7147247	7148094	0	2	143,114,	0,733,
chr7	7631664	7631987	TCONS_00062595	0	-	7631664	7631987	0	3	2,219,81,	0,7,242,
chr7	7741581	7742100	TCONS_00060433	0	-	7741581	7742100	0	2	93,346,	0,173,
chr7	7990617	7991219	TCONS_00062615	0	-	7990617	7991219	0	4	41,102,53,43,	0,155,384,559,
chr7	7990617	7991203	TCONS_00062614	0	-	7990617	7991203	0	4	41,102,96,27,	0,155,384,559,
chr7	8058519	8059540	TCONS_00061062	0	+	8058519	8059540	0	3	191,93,36,	0,645,985,
chr7	8096018	8097920	TCONS_00059917	0	+	8096018	8097920	0	3	161,87,41,	0,659,1861,
chr7	8209849	8211598	TCONS_00061072	0	+	8209849	8211598	0	2	72,309,	0,1440,
chr7	8470598	8471885	TCONS_00059955	0	+	8470598	8471885	0	2	90,152,	0,1135,
chr7	8470598	8471885	TCONS_00059956	0	+	8470598	8471885	0	2	90,155,	0,1132,
chr7	8471364	8471885	TCONS_00059957	0	+	8471364	8471885	0	3	47,124,152,	0,156,369,
chr7	9255967	9293944	TCONS_00059977	0	+	9255967	9293944	0	6	39,86,75,51,108,33,	0,550,30999,31157,31709,37944,
chr7	9256000	9257832	TCONS_00061616	0	-	9256000	9257832	0	2	6,1315,	0,517,
chr7	9336151	9341392	TCONS_00060510	0	-	9336151	9341392	0	4	29,140,32,28,	0,249,3195,5213,
chr7	9336151	9341389	TCONS_00060509	0	-	9336151	9341389	0	4	29,140,83,25,	0,249,3195,5213,
chr7	9734887	9735422	TCONS_00061128	0	+	9734887	9735422	0	2	454,76,	0,459,
chr7	9771506	9771930	TCONS_00062676	0	-	9771506	9771930	0	4	2,52,92,200,	0,19,94,224,
chr7	10562493	10563120	TCONS_00061158	0	+	10562493	10563120	0	4	73,131,110,40,	0,144,359,587,
chr7	10562931	10563525	TCONS_00062244	0	+	10562931	10563525	0	2	31,445,	0,149,
chr7	10831018	10831874	TCONS_00060603	0	-	10831018	10831874	0	4	45,49,53,87,	0,149,334,769,
chr7	10916938	10917484	TCONS_00061191	0	+	10916938	10917484	0	3	197,80,254,	0,204,292,
chr7	10918228	10918704	TCONS_00062272	0	+	10918228	10918704	0	2	3,456,	0,20,
chr7	11117211	11117580	TCONS_00062736	0	-	11117211	11117580	0	3	44,129,43,	0,110,326,
chr7	11388242	11392344	TCONS_00061733	0	-	11388242	11392344	0	2	126,147,	0,3955,
chr7	11492838	11493737	TCONS_00061757	0	-	11492838	11493737	0	3	79,79,47,	0,479,852,
chr7	11502960	11503887	TCONS_00060652	0	-	11502960	11503887	0	2	101,139,	0,788,
chr7	11642277	11643737	TCONS_00060097	0	+	11642277	11643737	0	2	45,233,	0,1227,
chr8	716387	717435	TCONS_00063965	0	+	716387	717435	0	2	48,185,	0,863,
chr8	717829	718151	TCONS_00065757	0	+	717829	718151	0	1	322,	0,
chr8	1038202	1038751	TCONS_00063378	0	-	1038202	1038751	0	3	48,131,45,	0,203,504,
chr8	1112897	1147614	TCONS_00063383	0	-	1112897	1147614	0	3	46,115,46,	0,27051,34671,
chr8	1139136	1147614	TCONS_00063384	0	-	1139136	1147614	0	3	42,115,46,	0,812,8432,
chr8	1671592	1673328	TCONS_00064489	0	-	1671592	1673328	0	2	45,193,	0,1543,
chr8	2061756	2062066	TCONS_00065047	0	+	2061756	2062066	0	2	178,127,	0,183,
chr8	2231685	2240219	TCONS_00063992	0	+	2231685	2240219	0	3	69,106,42,	0,7997,8492,
chr8	2867051	2867299	TCONS_00065455	0	-	2867051	2867299	0	2	89,138,	0,110,
chr8	3244197	3245030	TCONS_00064534	0	-	3244197	3245030	0	2	701,49,	0,784,
chr8	3369176	3370726	TCONS_00062946	0	+	3369176	3370726	0	2	366,1179,	0,371,
chr8	3482228	3494425	TCONS_00063459	0	-	3482228	3494425	0	4	43,76,89,75,	0,2316,11956,12122,
chr8	3915888	3918231	TCONS_00065480	0	-	3915888	3918231	0	2	179,181,	0,2162,
chr8	4621925	4622566	TCONS_00064928	0	+	4621925	4622566	0	1	641,	0,
chr8	4906289	4969881	TCONS_00065507	0	-	4906289	4969881	0	6	39,66,127,215,19,21,	0,5552,30994,61813,63547,63571,
chr8	4917343	4960892	TCONS_00065508	0	-	4917343	4960892	0	3	45,127,44,	0,19940,43505,
chr8	4973856	4974187	TCONS_00065511	0	-	4973856	4974187	0	3	239,57,4,	0,244,327,
chr8	4973856	4974183	TCONS_00065510	0	-	4973856	4974183	0	3	239,57,1,	0,244,326,
chr8	4974368	4975189	TCONS_00063506	0	-	4974368	4975189	0	3	147,69,1,	0,454,820,
chr8	5024404	5025195	TCONS_00062983	0	+	5024404	5025195	0	2	97,162,	0,629,
chr8	5180969	5181420	TCONS_00063514	0	-	5180969	5181420	0	2	65,204,	0,247,
chr8	5183746	5184361	TCONS_00063515	0	-	5183746	5184361	0	2	290,112,	0,503,
chr8	5692186	5692670	TCONS_00064101	0	+	5692186	5692670	0	3	7,312,155,	0,12,329,
chr8	5983880	5984280	TCONS_00063564	0	-	5983880	5984280	0	3	45,87,81,	0,140,319,
chr8	6354764	6358931	TCONS_00063591	0	-	6354764	6358931	0	4	37,36,61,89,	0,350,669,4078,
chr8	6354764	6359964	TCONS_00065560	0	-	6354764	6359964	0	4	37,36,61,66,	0,350,669,5134,
chr8	6359247	6361362	TCONS_00063054	0	+	6359247	6361362	0	4	48,50,70,45,	0,117,305,2070,
chr8	6430515	6430843	TCONS_00064145	0	+	6430515	6430843	0	2	177,49,	0,279,
chr8	6570795	6571475	TCONS_00064684	0	-	6570795	6571475	0	5	42,78,92,49,41,	0,126,270,519,639,
chr8	6575165	6579289	TCONS_00064685	0	-	6575165	6579289	0	4	13,99,89,35,	0,680,1940,4089,
chr8	7504621	7504931	TCONS_00065614	0	-	7504621	7504931	0	2	209,92,	0,218,
chr8	7999420	8008175	TCONS_00065255	0	+	7999420	8008175	0	3	95,90,117,	0,4471,8638,
chr8	8015914	8016532	TCONS_00063155	0	+	8015914	8016532	0	3	97,106,97,	0,166,521,
chr8	8404845	8405077	TCONS_00065292	0	+	8404845	8405077	0	2	115,109,	0,123,
chr8	8404848	8405151	TCONS_00064276	0	+	8404848	8405151	0	2	223,75,	0,228,
chr8	8552426	8552637	TCONS_00065838	0	+	8552426	8552637	0	1	211,	0,
chr8	8585989	8586294	TCONS_00065300	0	+	8585989	8586294	0	2	185,48,	0,257,
chr8	8593358	8594305	TCONS_00063743	0	-	8593358	8594305	0	1	947,	0,
chr8	8598699	8598947	TCONS_00063747	0	-	8598699	8598947	0	1	248,	0,
chr8	9381134	9381375	TCONS_00064357	0	+	9381134	9381375	0	2	4,220,	0,21,
chr8	9645880	9646316	TCONS_00064376	0	+	9645880	9646316	0	3	39,119,104,	0,102,332,
chr8	9645882	9646316	TCONS_00064377	0	+	9645882	9646316	0	3	29,119,104,	0,100,330,
chr8	9674195	9674423	TCONS_00064382	0	+	9674195	9674423	0	3	2,175,34,	0,13,194,
chr8	10244591	10248578	TCONS_00064902	0	-	10244591	10248578	0	2	234,46,	0,3941,
chr8	10244655	10248681	TCONS_00063834	0	-	10244655	10248681	0	3	170,64,14,	0,3877,4012,
chr8	10262798	10263805	TCONS_00063838	0	-	10262798	10263805	0	2	181,47,	0,960,
chr8	10340693	10344099	TCONS_00065750	0	-	10340693	10344099	0	3	81,130,60,	0,2106,3346,
chr9	652785	653075	TCONS_00067971	0	+	652785	653075	0	3	208,58,1,	0,214,289,
chr9	803282	803526	TCONS_00067988	0	+	803282	803526	0	2	157,79,	0,165,
chr9	1190171	1191458	TCONS_00066327	0	-	1190171	1191458	0	3	507,444,321,	0,513,966,
chr9	1803217	1803785	TCONS_00066954	0	+	1803217	1803785	0	3	172,236,132,	0,195,436,
chr9	1803221	1803791	TCONS_00065913	0	+	1803221	1803791	0	2	427,138,	0,432,
chr9	2470118	2470695	TCONS_00067385	0	-	2470118	2470695	0	1	577,	0,
chr9	2962423	2963904	TCONS_00065949	0	+	2962423	2963904	0	2	387,1089,	0,392,
chr9	3212512	3213023	TCONS_00067425	0	-	3212512	3213023	0	2	131,168,	0,343,
chr9	3248270	3249026	TCONS_00065961	0	+	3248270	3249026	0	4	9,37,122,47,	0,232,354,709,
chr9	3341362	3341631	TCONS_00067010	0	+	3341362	3341631	0	2	74,187,	0,82,
chr9	3666042	3667870	TCONS_00066434	0	-	3666042	3667870	0	3	608,1083,124,	0,614,1704,
chr9	3666043	3666846	TCONS_00068506	0	-	3666043	3666846	0	2	744,50,	0,753,
chr9	4236246	4236870	TCONS_00068139	0	+	4236246	4236870	0	2	438,173,	0,451,
chr9	4237641	4238000	TCONS_00066038	0	+	4237641	4238000	0	2	153,185,	0,174,
chr9	4325022	4326122	TCONS_00068148	0	+	4325022	4326122	0	2	89,175,	0,925,
chr9	4616437	4616785	TCONS_00067064	0	+	4616437	4616785	0	2	219,45,	0,303,
chr9	4752921	4774852	TCONS_00066480	0	-	4752921	4774852	0	2	195,201,	0,21730,
chr9	4773322	4774852	TCONS_00066481	0	-	4773322	4774852	0	2	22,201,	0,1329,
chr9	4922874	4929458	TCONS_00066065	0	+	4922874	4929458	0	3	80,79,47,	0,1236,6537,
chr9	5761729	5762194	TCONS_00066094	0	+	5761729	5762194	0	2	100,218,	0,247,
chr9	6011669	6011880	TCONS_00067526	0	-	6011669	6011880	0	2	103,102,	0,109,
chr9	6338778	6339662	TCONS_00066529	0	-	6338778	6339662	0	2	29,182,	0,702,
chr9	6803465	6804081	TCONS_00067582	0	-	6803465	6804081	0	3	417,101,81,	0,426,535,
chr9	7306583	7306801	TCONS_00068902	0	+	7306583	7306801	0	1	218,	0,
chr9	7464745	7466022	TCONS_00068651	0	-	7464745	7466022	0	4	45,35,90,39,	0,859,1080,1238,
chr9	7500521	7500803	TCONS_00066168	0	+	7500521	7500803	0	2	94,179,	0,103,
chr9	7893709	7894255	TCONS_00067652	0	-	7893709	7894255	0	2	41,169,	0,377,
chr9	8106430	8107438	TCONS_00067207	0	+	8106430	8107438	0	2	163,821,	0,187,
chr9	8293903	8308483	TCONS_00066198	0	+	8293903	8308483	0	3	140,81,46,	0,14097,14534,
chr9	8492939	8495712	TCONS_00068303	0	+	8492939	8495712	0	6	2,83,151,181,89,1,	0,7,96,254,451,2772,
chr9	8493066	8495714	TCONS_00067227	0	+	8493066	8495714	0	2	413,3,	0,2645,
chr9	8708627	8709253	TCONS_00068311	0	+	8708627	8709253	0	1	626,	0,
chr9	8750209	8750645	TCONS_00066658	0	-	8750209	8750645	0	2	51,154,	0,282,
chr9	8951162	8951742	TCONS_00068319	0	+	8951162	8951742	0	4	45,32,70,95,	0,178,284,485,
chr9	9099017	9099428	TCONS_00067260	0	+	9099017	9099428	0	3	78,103,46,	0,177,365,
chr9	9158293	9158558	TCONS_00067270	0	+	9158293	9158558	0	1	265,	0,
chr9	9160979	9161354	TCONS_00068333	0	+	9160979	9161354	0	3	1,187,61,	0,108,314,
chr9	9726695	9732477	TCONS_00068741	0	-	9726695	9732477	0	4	51,110,76,50,	0,948,1204,5732,
chr9	10410638	10411754	TCONS_00066762	0	-	10410638	10411754	0	2	64,148,	0,968,
chr9	10512740	10513900	TCONS_00066303	0	+	10512740	10513900	0	2	139,203,	0,957,
chrUn_random	226948	233716	TCONS_00068949	0	+	226948	233716	0	3	45,117,43,	0,132,6725,
chrUn_random	5044017	5044452	TCONS_00077506	0	+	5044017	5044452	0	1	435,	0,
chrUn_random	8473906	8474166	TCONS_00076697	0	+	8473906	8474166	0	1	260,	0,
chrUn_random	8476682	8478611	TCONS_00073242	0	-	8476682	8478611	0	3	48,43,125,	0,175,1804,
chrUn_random	10351159	10352992	TCONS_00069456	0	+	10351159	10352992	0	3	77,207,44,	0,1448,1789,
chrUn_random	10351159	10352992	TCONS_00069457	0	+	10351159	10352992	0	4	77,76,207,44,	0,328,1448,1789,
chrUn_random	10353504	10354074	TCONS_00073327	0	-	10353504	10354074	0	2	408,87,	0,483,
chrUn_random	14609877	14610303	TCONS_00073571	0	-	14609877	14610303	0	3	42,128,41,	0,159,385,
chrUn_random	14624662	14625982	TCONS_00089792	0	-	14624662	14625982	0	5	26,101,38,107,39,	0,234,484,1033,1281,
chrUn_random	14624963	14625993	TCONS_00081935	0	-	14624963	14625993	0	4	34,38,107,22,	0,183,732,1008,
chrUn_random	15043968	15044489	TCONS_00069619	0	+	15043968	15044489	0	1	521,	0,
chrUn_random	15540005	15540507	TCONS_00086771	0	+	15540005	15540507	0	1	502,	0,
chrUn_random	21623172	21623406	TCONS_00085337	0	+	21623172	21623406	0	1	234,	0,
chrUn_random	23380694	23380983	TCONS_00087074	0	+	23380694	23380983	0	2	44,162,	0,127,
chrUn_random	24493670	24494855	TCONS_00090113	0	-	24493670	24494855	0	4	46,41,123,28,	0,573,721,1157,
chrUn_random	27225471	27225789	TCONS_00070159	0	+	27225471	27225789	0	1	318,	0,
chrUn_random	28518730	28518956	TCONS_00085443	0	+	28518730	28518956	0	1	226,	0,
chrUn_random	29126432	29128703	TCONS_00078599	0	+	29126432	29128703	0	4	24,89,65,26,	0,122,1063,2245,
chrUn_random	35522854	35523138	TCONS_00082735	0	-	35522854	35523138	0	2	58,216,	0,68,
chrUn_random	36016784	36022931	TCONS_00070578	0	+	36016784	36022931	0	3	115,119,62,	0,5158,6085,
chrUn_random	36563714	36564102	TCONS_00078949	0	+	36563714	36564102	0	3	130,53,28,	0,198,360,
chrUn_random	37301239	37301569	TCONS_00082829	0	-	37301239	37301569	0	1	330,	0,
chrUn_random	38014743	38015105	TCONS_00079101	0	+	38014743	38015105	0	1	362,	0,
chrUn_random	40155826	40156087	TCONS_00085567	0	+	40155826	40156087	0	1	261,	0,
chrUn_random	40587776	40588295	TCONS_00085569	0	+	40587776	40588295	0	1	519,	0,
chrUn_random	41678760	41679055	TCONS_00092469	0	+	41678760	41679055	0	1	295,	0,
chrUn_random	42234693	42234906	TCONS_00079208	0	+	42234693	42234906	0	1	213,	0,
chrUn_random	42436973	42437461	TCONS_00083003	0	-	42436973	42437461	0	1	488,	0,
chrUn_random	42672460	42672679	TCONS_00079214	0	+	42672460	42672679	0	1	219,	0,
chrUn_random	43214790	43214996	TCONS_00083010	0	-	43214790	43214996	0	1	206,	0,
chrUn_random	43283954	43284391	TCONS_00087786	0	+	43283954	43284391	0	3	27,202,86,	0,109,351,
chrUn_random	44139937	44140294	TCONS_00085588	0	+	44139937	44140294	0	1	357,	0,
chrUn_random	44227404	44228420	TCONS_00070815	0	+	44227404	44228420	0	2	92,915,	0,101,
chrUn_random	45419031	45419649	TCONS_00085603	0	+	45419031	45419649	0	1	618,	0,
chrUn_random	46474704	46474932	TCONS_00092493	0	+	46474704	46474932	0	1	228,	0,
chrUn_random	47899229	47899440	TCONS_00090680	0	-	47899229	47899440	0	1	211,	0,
chrUn_random	48879707	48880299	TCONS_00092499	0	+	48879707	48880299	0	1	592,	0,
chrUn_random	49808489	49808821	TCONS_00083161	0	-	49808489	49808821	0	1	332,	0,
chrUn_random	51858167	51858463	TCONS_00074820	0	-	51858167	51858463	0	1	296,	0,
chrUn_random	55598147	55598411	TCONS_00085708	0	+	55598147	55598411	0	1	264,	0,
chrUn_random	55739353	55739686	TCONS_00090858	0	-	55739353	55739686	0	3	108,163,51,	0,113,282,
chrUn_random	55972740	55972971	TCONS_00083422	0	-	55972740	55972971	0	1	231,	0,
chrUn_random	56526342	56527004	TCONS_00079632	0	+	56526342	56527004	0	1	662,	0,
chrUn_random	58314845	58315122	TCONS_00079754	0	+	58314845	58315122	0	1	277,	0,
chrUn_random	59730886	59731838	TCONS_00071365	0	+	59730886	59731838	0	2	508,432,	0,520,
chrUn_random	61187797	61188924	TCONS_00083679	0	-	61187797	61188924	0	2	40,209,	0,918,
chrUn_random	62013874	62014249	TCONS_00085782	0	+	62013874	62014249	0	1	375,	0,
chrUn_random	62596092	62596615	TCONS_00075325	0	-	62596092	62596615	0	1	523,	0,
chrUn_random	63113090	63114149	TCONS_00091129	0	-	63113090	63114149	0	4	45,72,64,41,	0,484,666,1018,
chrUn_random	67393274	67393477	TCONS_00085839	0	+	67393274	67393477	0	1	203,	0,
chrUn_random	67393776	67394324	TCONS_00077091	0	+	67393776	67394324	0	1	548,	0,
chrUn_random	67393782	67394531	TCONS_00091220	0	-	67393782	67394531	0	3	488,59,43,	0,560,706,
chrUn_random	67826929	67827266	TCONS_00071590	0	+	67826929	67827266	0	1	337,	0,
chrUn_random	67827417	67827805	TCONS_00083908	0	-	67827417	67827805	0	1	388,	0,
chrUn_random	69932704	69932980	TCONS_00092665	0	+	69932704	69932980	0	1	276,	0,
chrUn_random	72513427	72514502	TCONS_00091373	0	-	72513427	72514502	0	2	115,953,	0,122,
chrUn_random	72513442	72514406	TCONS_00084074	0	-	72513442	72514406	0	1	964,	0,
chrUn_random	73391953	73392504	TCONS_00080366	0	+	73391953	73392504	0	1	551,	0,
chrUn_random	73408953	73409440	TCONS_00084119	0	-	73408953	73409440	0	1	487,	0,
chrUn_random	75051798	75052450	TCONS_00080429	0	+	75051798	75052450	0	1	652,	0,
chrUn_random	75051802	75052161	TCONS_00084186	0	-	75051802	75052161	0	2	61,171,	0,188,
chrUn_random	75636388	75636643	TCONS_00085940	0	+	75636388	75636643	0	1	255,	0,
chrUn_random	75716182	75716538	TCONS_00075759	0	-	75716182	75716538	0	1	356,	0,
chrUn_random	75770856	75771077	TCONS_00084215	0	-	75770856	75771077	0	1	221,	0,
chrUn_random	76168322	76168540	TCONS_00085945	0	+	76168322	76168540	0	1	218,	0,
chrUn_random	76211844	76212090	TCONS_00084221	0	-	76211844	76212090	0	1	246,	0,
chrUn_random	76212234	76212905	TCONS_00084222	0	-	76212234	76212905	0	2	139,130,	0,541,
chrUn_random	76612038	76612262	TCONS_00092721	0	+	76612038	76612262	0	1	224,	0,
chrUn_random	77878875	77880558	TCONS_00091534	0	-	77878875	77880558	0	4	26,124,55,32,	0,569,1427,1651,
chrUn_random	77879457	77880550	TCONS_00084297	0	-	77879457	77880550	0	3	111,98,24,	0,845,1069,
chrUn_random	78236376	78236622	TCONS_00085978	0	+	78236376	78236622	0	1	246,	0,
chrUn_random	78284373	78284584	TCONS_00075849	0	-	78284373	78284584	0	1	211,	0,
chrUn_random	79613757	79614292	TCONS_00088706	0	+	79613757	79614292	0	1	535,	0,
chrUn_random	80707539	80707932	TCONS_00072077	0	+	80707539	80707932	0	2	223,32,	0,361,
chrUn_random	81307817	81308204	TCONS_00077167	0	+	81307817	81308204	0	1	387,	0,
chrUn_random	82388723	82388963	TCONS_00086022	0	+	82388723	82388963	0	1	240,	0,
chrUn_random	82529429	82529674	TCONS_00075946	0	-	82529429	82529674	0	1	245,	0,
chrUn_random	82785795	82786017	TCONS_00080656	0	+	82785795	82786017	0	1	222,	0,
chrUn_random	84710689	84711167	TCONS_00086047	0	+	84710689	84711167	0	1	478,	0,
chrUn_random	85359310	85360311	TCONS_00080734	0	+	85359310	85360311	0	1	1001,	0,
chrUn_random	87021104	87021438	TCONS_00084604	0	-	87021104	87021438	0	1	334,	0,
chrUn_random	89294345	89294637	TCONS_00080844	0	+	89294345	89294637	0	1	292,	0,
chrUn_random	89294345	89294712	TCONS_00080845	0	+	89294345	89294712	0	2	271,5,	0,362,
chrUn_random	94258230	94261357	TCONS_00089078	0	+	94258230	94261357	0	3	72,87,166,	0,2676,2961,
chrUn_random	98000677	98001105	TCONS_00072654	0	+	98000677	98001105	0	2	123,236,	0,192,
chrUn_random	98759534	98759929	TCONS_00081180	0	+	98759534	98759929	0	1	395,	0,
chrUn_random	98929487	98929844	TCONS_00092870	0	+	98929487	98929844	0	1	357,	0,
chrUn_random	99293613	99294397	TCONS_00084973	0	-	99293613	99294397	0	3	37,72,120,	0,377,664,
chrUn_random	99705665	99706533	TCONS_00076478	0	-	99705665	99706533	0	3	132,81,47,	0,562,821,
chrUn_random	99809565	99809991	TCONS_00092878	0	+	99809565	99809991	0	1	426,	0,
chrUn_random	101433520	101433787	TCONS_00076502	0	-	101433520	101433787	0	1	267,	0,
chrUn_random	101860281	101860482	TCONS_00072714	0	+	101860281	101860482	0	1	201,	0,
chrUn_random	101968225	101968457	TCONS_00077291	0	+	101968225	101968457	0	1	232,	0,
chrUn_random	102048848	102049436	TCONS_00084992	0	-	102048848	102049436	0	1	588,	0,
chrUn_random	102466523	102466842	TCONS_00072726	0	+	102466523	102466842	0	2	97,217,	0,102,
chrUn_random	104118435	104120004	TCONS_00076553	0	-	104118435	104120004	0	4	46,112,56,36,	0,657,1111,1533,
chrUn_random	106409254	106409547	TCONS_00086233	0	+	106409254	106409547	0	1	293,	0,
chrUn_random	106705221	106705584	TCONS_00081287	0	+	106705221	106705584	0	1	363,	0,
chrUn_random	106705234	106705584	TCONS_00081288	0	+	106705234	106705584	0	2	47,235,	0,115,
