# Supplementary material for: The Tetraodon nigroviridis reference transcriptome: developmental transition, length retention and microsynteny of long non-coding RNAs in a compact vertebrate genome
Source: Sci Rep. 2016 Sep 15;6:33210. doi: 10.1038/srep33210 (PMC5024134; doi:10.1038/srep33210)
Supplement: Supplementary Data S7 [file srep33210-s10.txt]

Transcript_name	Transcript_length	Read_count_egg	Read_count_30epiboly	Read_count_24hpf
TCONS_00000001	523	159	295	311
TCONS_00000002	525	159	295	312
TCONS_00000003	786	310	603	743
TCONS_00000004	1861	5519	2548	7893
TCONS_00000005	827	1931	937	2806
TCONS_00000007	1205	5154	2133	2364
TCONS_00000008	1072	189	342	538
TCONS_00000009	316	16276	7064	12502
TCONS_00000010	454	655	400	605
TCONS_00000012	973	1437	855	1579
TCONS_00000013	1604	1242	1984	3499
TCONS_00000016	766	294	41	333
TCONS_00000018	384	152	29	139
TCONS_00000019	269	285	40	282
TCONS_00000020	268	296	40	298
TCONS_00000021	1327	163228	114927	113316
TCONS_00000022	529	4562	1971	1986
TCONS_00000023	1096	13205	5577	5773
TCONS_00000024	1017	9636	4119	4225
TCONS_00000025	257	8824	10872	5537
TCONS_00000026	709	20644	22841	12261
TCONS_00000027	2330	28993	2202	70
TCONS_00000028	285	66	0	0
TCONS_00000032	312	396	64	66
TCONS_00000033	263	253	36	40
TCONS_00000034	1767	23510	44471	17506
TCONS_00000035	1753	23441	44383	17474
TCONS_00000036	494	912	2311	750
TCONS_00000038	2018	27657	3465	7701
TCONS_00000039	1496	23177	3244	6896
TCONS_00000040	1325	1950	11457	10320
TCONS_00000041	1263	1855	10946	9808
TCONS_00000042	1068	1023	6234	5861
TCONS_00000043	2941	2857	931	2047
TCONS_00000044	1539	424	13	2649
TCONS_00000045	2428	85865	69869	40859
TCONS_00000046	2413	85513	69669	40782
TCONS_00000047	1219	329315	160462	469703
TCONS_00000050	1477	243332	423814	212877
TCONS_00000051	1443	3624	1668	896
TCONS_00000052	1457	3375	1545	857
TCONS_00000053	1461	6678	13739	8773
TCONS_00000054	1456	6560	13545	8653
TCONS_00000056	431	490	1375	865
TCONS_00000057	742	8885	10435	4077
TCONS_00000058	5134	65997	83665	37327
TCONS_00000060	1934	63254	5253	2983
TCONS_00000061	1048	9770	1128	725
TCONS_00000062	512	235	94	776
TCONS_00000063	1017	407	339	1805
TCONS_00000064	1510	1292	127	11
TCONS_00000065	938	1304	263	411
TCONS_00000066	1506	1218	718	57
TCONS_00000067	222	75	60	7
TCONS_00000069	367	11197	8587	11920
TCONS_00000070	3115	73963	55861	141904
TCONS_00000071	1231	37609	17084	20905
TCONS_00000072	1699	1996	2556	9022
TCONS_00000073	1708	1997	2557	9030
TCONS_00000074	926	4327	5516	7366
TCONS_00000075	2181	9046	11407	14785
TCONS_00000076	409	1480	1529	2144
TCONS_00000077	2181	8916	11229	14578
TCONS_00000078	459	464	782	1033
TCONS_00000079	5494	7482	64687	44837
TCONS_00000080	6118	8093	69911	48502
TCONS_00000081	1112	4036	2560	7126
TCONS_00000082	2472	56440	14890	14655
TCONS_00000083	2307	18428	12822	7901
TCONS_00000084	2243	18349	13041	7944
TCONS_00000085	566	112	184	1191
TCONS_00000086	416	52	8	14
TCONS_00000087	2762	23105	19027	18253
TCONS_00000088	2588	6485	17092	6232
TCONS_00000089	948	1575	1478	626
TCONS_00000090	3145	7431	66633	50894
TCONS_00000092	1997	21388	1313	4790
TCONS_00000093	1995	21396	1313	4791
TCONS_00000094	1254	9235	2050	3279
TCONS_00000096	731	2458	332	1238
TCONS_00000098	209	22	1	0
TCONS_00000099	386	745	98	74
TCONS_00000101	837	3954	490	429
TCONS_00000102	867	3300	3030	5577
TCONS_00000103	827	3253	2986	5486
TCONS_00000104	1318	379	3033	6776
TCONS_00000105	531	425	2263	2583
TCONS_00000106	2074	1340	8692	9578
TCONS_00000107	258	714	1883	1380
TCONS_00000109	637	4973	10447	8701
TCONS_00000110	2496	1041	447	183
TCONS_00000111	2664	1072	453	185
TCONS_00000112	1861	53904	14164	24112
TCONS_00000114	1352	48897	63870	54233
TCONS_00000115	1427	16985	16438	9526
TCONS_00000116	319	16	66	17
TCONS_00000117	375	3439	3370	2804
TCONS_00000118	374	3475	3393	2827
TCONS_00000119	1325	16475	16840	12998
TCONS_00000120	1446	17349	17779	13729
TCONS_00000121	1426	17531	17986	13885
TCONS_00000122	987	3640	4779	3722
TCONS_00000123	1433	2810	11954	13874
TCONS_00000124	1454	2838	12003	14001
TCONS_00000125	252	16	1	90
TCONS_00000126	432	19	5	103
TCONS_00000127	474	31	4	74
TCONS_00000128	401	17	10	64
TCONS_00000129	926	20517	3871	5549
TCONS_00000130	844	5516	1324	1649
TCONS_00000132	2682	108250	115065	61775
TCONS_00000133	1817	2075	18321	8207
TCONS_00000134	1769	2065	18267	8191
TCONS_00000135	1320	1550	673	1851
TCONS_00000136	1343	1535	660	1921
TCONS_00000137	1159	477	277	793
TCONS_00000138	1194	8829	2419	1361
TCONS_00000139	615	1103	19	121
TCONS_00000140	623	1339	39	183
TCONS_00000141	242	513	5	110
TCONS_00000142	284	295	5	46
TCONS_00000143	1708	9600	1113	4712
TCONS_00000144	343	1388	182	825
TCONS_00000146	530	7820	2556	837
TCONS_00000147	398	203	85	68
TCONS_00000149	2016	381	168	145
TCONS_00000150	2228	394	173	156
TCONS_00000151	654	738	2788	1316
TCONS_00000153	299	2468	370	995
TCONS_00000154	1997	30189	4311	11793
TCONS_00000155	551	196	420	237
TCONS_00000166	3339	24055	7942	12216
TCONS_00000167	950	1405	8582	6386
TCONS_00000168	1804	2998	1014	9013
TCONS_00000169	3178	7545	79681	40677
TCONS_00000170	3181	7600	80257	40899
TCONS_00000171	667	1544	17297	8891
TCONS_00000174	511	222	689	1764
TCONS_00000175	1314	1036	9023	19495
TCONS_00000176	492	34	8	0
TCONS_00000177	571	37	7	8
TCONS_00000178	660	52	12	5
TCONS_00000179	696	41	3	6
TCONS_00000180	2322	1897	28118	8586
TCONS_00000181	2244	899	1717	6266
TCONS_00000183	355	20	0	26
TCONS_00000184	688	37	2	57
TCONS_00000185	1463	4861	5088	6078
TCONS_00000186	3644	69651	17146	11848
TCONS_00000187	215	336	366	332
TCONS_00000188	735	4017	5874	3405
TCONS_00000189	383	2995	4130	2252
TCONS_00000190	1159	2887	5641	3737
TCONS_00000191	2175	4371	468	446
TCONS_00000192	1494	12280	25799	13001
TCONS_00000193	1479	3466	21061	20462
TCONS_00000194	356	8696	40384	155206
TCONS_00000195	2383	24797	13751	17855
TCONS_00000197	981	5569	3088	2660
TCONS_00000198	2531	16659	9350	7699
TCONS_00000202	684	253	1478	4286
TCONS_00000203	1825	2016	871	2360
TCONS_00000206	1288	41555	21690	24151
TCONS_00000207	1869	5024	504	6683
TCONS_00000208	1679	5018	517	6635
TCONS_00000209	267	610	72	82
TCONS_00000210	1134	743	256	1588
TCONS_00000213	1874	12970	28849	21046
TCONS_00000214	1693	30775	169134	80281
TCONS_00000215	1308	7460	3126	1254
TCONS_00000216	568	3722	1741	634
TCONS_00000217	1914	12942	3827	6034
TCONS_00000218	1885	12855	3770	6012
TCONS_00000219	700	48	7	6
TCONS_00000220	364	21	4	22
TCONS_00000221	2527	2556	507	4712
TCONS_00000222	445	320	61	898
TCONS_00000224	892	88	105	390
TCONS_00000225	3095	9977	799	3340
TCONS_00000228	205	575	333	404
TCONS_00000229	725	606	427	464
TCONS_00000230	1599	4668	410	1227
TCONS_00000231	1162	3797	347	1065
TCONS_00000232	925	31508	16264	2675
TCONS_00000233	294	43	0	2
TCONS_00000234	1059	150	3	67
TCONS_00000235	731	46	0	34
TCONS_00000236	748	10912	6881	12573
TCONS_00000237	1463	11412	17608	13315
TCONS_00000239	2129	2699	7916	3697
TCONS_00000240	1779	2712	7960	3711
TCONS_00000241	426	440	1438	687
TCONS_00000244	686	204	5539	5400
TCONS_00000245	947	3574	12015	7740
TCONS_00000246	2458	53146	14581	55202
TCONS_00000247	1406	774	1292	3417
TCONS_00000248	1443	776	1292	3425
TCONS_00000249	1204	84467	261050	242859
TCONS_00000250	1146	83015	259071	241325
TCONS_00000251	1617	11087	1184	2795
TCONS_00000252	1722	11627	1241	2889
TCONS_00000255	2302	6542	5558	8584
TCONS_00000257	1176	2475	2462	3520
TCONS_00000258	1956	2720	1258	2096
TCONS_00000259	291	199	201	93
TCONS_00000260	251	428	384	258
TCONS_00000261	386	800	827	522
TCONS_00000266	482	807	811	587
TCONS_00000267	584	1216	928	861
TCONS_00000268	1438	3956	67715	429857
TCONS_00000269	1070	3076	51827	328478
TCONS_00000270	1291	58	34	165
TCONS_00000273	302	14	21	1
TCONS_00000274	503	378	41	3034
TCONS_00000275	2034	1304	7532	17809
TCONS_00000276	1014	10420	901	1085
TCONS_00000278	851	5147	3962	3075
TCONS_00000279	1397	664	14175	29951
TCONS_00000280	1406	666	14223	30062
TCONS_00000281	475	102	71	161
TCONS_00000282	1013	118	117	217
TCONS_00000284	891	16105	4154	5389
TCONS_00000285	771	15640	4267	5597
TCONS_00000286	595	14987	4087	6277
TCONS_00000288	447	385	856	700
TCONS_00000289	4341	5398	13110	12202
TCONS_00000290	750	915	2697	2501
TCONS_00000291	786	25981	4340	9100
TCONS_00000293	1207	14209	3821	3683
TCONS_00000294	1565	3889	5799	2909
TCONS_00000295	1568	3898	5811	2926
TCONS_00000297	1115	1213	323	186
TCONS_00000298	1447	29932	7958	3876
TCONS_00000299	752	3981	1800	2601
TCONS_00000300	910	2183	1288	989
TCONS_00000301	520	1229	979	625
TCONS_00000302	480	718	2745	2587
TCONS_00000303	471	695	2588	2423
TCONS_00000304	1708	935	4424	1588
TCONS_00000305	1062	211	36	6
TCONS_00000306	1387	11096	1176	5885
TCONS_00000307	407	26	2	4
TCONS_00000309	529	62	31	15
TCONS_00000310	618	5056	1407	3071
TCONS_00000311	607	5013	1383	2981
TCONS_00000313	1814	115554	127259	71762
TCONS_00000314	3318	1641	1988	767
TCONS_00000315	1770	136243	78514	42838
TCONS_00000317	722	1950	861	922
TCONS_00000319	1932	12373	7358	7405
TCONS_00000320	2058	12488	7619	7658
TCONS_00000322	1263	1137	2696	3322
TCONS_00000323	1450	9701	12213	16839
TCONS_00000325	1445	3730	561	2182
TCONS_00000327	2017	5668	835	3316
TCONS_00000328	2116	5729	846	3327
TCONS_00000329	1657	9407	311	451
TCONS_00000331	1106	243	894	757
TCONS_00000332	302	66	223	209
TCONS_00000334	1038	407	1385	1360
TCONS_00000335	664	70	36	27
TCONS_00000336	963	357	98	467
TCONS_00000337	1400	11819	155584	311169
TCONS_00000338	1259	11666	155596	311359
TCONS_00000339	579	1640	812	5636
TCONS_00000340	1170	1623	1015	6745
TCONS_00000341	1121	339	534	371
TCONS_00000342	385	780	417	1038
TCONS_00000343	710	1355	987	2851
TCONS_00000344	216	93	17	0
TCONS_00000345	259	218	26	4
TCONS_00000348	960	2207	573	51
TCONS_00000350	728	1734	151	50
TCONS_00000351	376	1189	98	49
TCONS_00000353	994	2756	237	116
TCONS_00000354	1753	3194	584	3310
TCONS_00000356	899	4092	110	729
TCONS_00000357	1615	6013	171	1097
TCONS_00000358	2460	8355	221	1534
TCONS_00000359	214	233	67	195
TCONS_00000360	576	1440	422	1151
TCONS_00000361	378	422	153	362
TCONS_00000362	972	210	6438	9459
TCONS_00000364	246	155	530	191
TCONS_00000365	717	199	36	5
TCONS_00000366	1066	378	164	410
TCONS_00000367	1047	373	155	398
TCONS_00000368	2740	805	405	1280
TCONS_00000369	2492	714	347	1139
TCONS_00000370	1047	68841	84245	403758
TCONS_00000371	979	65758	80238	385170
TCONS_00000372	3322	8466	32089	16285
TCONS_00000373	231	5336	8466	12065
TCONS_00000374	533	240	96	683
TCONS_00000375	504	223	94	640
TCONS_00000376	471	136	77	543
TCONS_00000377	461	130	47	422
TCONS_00000379	1022	9039	5019	4609
TCONS_00000380	911	8202	4577	4158
TCONS_00000381	2116	510	79076	80633
TCONS_00000382	1223	131	46	1800
TCONS_00000383	1057	2310	413	645
TCONS_00000384	1071	550	208	1722
TCONS_00000385	1968	21424	7140	8617
TCONS_00000386	2219	3083	3054	6088
TCONS_00000388	1240	1874	8004	4635
TCONS_00000389	1266	1873	7997	4635
TCONS_00000390	2631	13477	20945	14070
TCONS_00000391	456	30	20	5
TCONS_00000392	914	2367	323	635
TCONS_00000393	670	18947	1702	2529
TCONS_00000394	2648	1095	8483	5227
TCONS_00000395	359	73	590	432
TCONS_00000398	439	496	421	898
TCONS_00000399	728	897	917	1923
TCONS_00000401	2513	12351	3120	7796
TCONS_00000402	1713	1810	48794	3717
TCONS_00000403	562	28	6123	462
TCONS_00000404	4742	3650	36721	15188
TCONS_00000405	1919	637	1437	1882
TCONS_00000408	1369	602	5869	5106
TCONS_00000409	789	3341	1280	1258
TCONS_00000410	756	3365	1291	1270
TCONS_00000411	2447	15396	4707	7272
TCONS_00000412	326	385	158	224
TCONS_00000414	520	1198	2005	2345
TCONS_00000416	1002	3500	1542	4720
TCONS_00000417	536	1529	638	2123
TCONS_00000418	1984	3048	268	1690
TCONS_00000419	1945	2968	267	1688
TCONS_00000420	1169	3473	3090	104
TCONS_00000421	930	4895	11014	11126
TCONS_00000422	910	4901	10995	11076
TCONS_00000423	1455	364	721	1194
TCONS_00000424	1327	967	13866	2820
TCONS_00000425	1087	310	667	1985
TCONS_00000426	2182	58284	9872	8276
TCONS_00000429	2542	10635	7728	13505
TCONS_00000431	3603	2873	7960	11727
TCONS_00000432	459	2556	1772	2271
TCONS_00000433	524	1180	4490	75092
TCONS_00000434	1168	2307	9300	162866
TCONS_00000435	1225	1361	2251	3535
TCONS_00000436	1364	1504	372	2102
TCONS_00000437	784	12338	2230	4815
TCONS_00000438	579	3581	835	1797
TCONS_00000439	1010	362	1285	4253
TCONS_00000440	519	1360	1109	378
TCONS_00000441	1703	50405	41857	16343
TCONS_00000442	1670	50054	41923	16358
TCONS_00000443	601	2286	962	388
TCONS_00000444	844	13385	6210	5276
TCONS_00000445	1992	110891	7743	8656
TCONS_00000446	281	13	8	34
TCONS_00000447	1082	20663	4898	8372
TCONS_00000448	1782	12829	1082	307
TCONS_00000449	1568	11656	996	268
TCONS_00000450	761	10536	10408	6058
TCONS_00000451	460	777	210	86
TCONS_00000452	464	799	215	93
TCONS_00000453	1377	27341	5292	4864
TCONS_00000454	2019	17472	6338	10391
TCONS_00000455	1608	6209	5380	2965
TCONS_00000456	559	65872	24030	17971
TCONS_00000458	1086	154	760	1421
TCONS_00000461	571	89	453	879
TCONS_00000463	232	381	288	242
TCONS_00000464	317	81	91	79
TCONS_00000466	442	20	13	13
TCONS_00000468	224	291	1085	446
TCONS_00000471	3573	2646	374	3958
TCONS_00000472	3567	2643	373	3955
TCONS_00000473	4091	6373	9439	77143
TCONS_00000474	2645	26993	2229	1577
TCONS_00000475	1374	4433	1451	2449
TCONS_00000478	2086	11605	8387	8268
TCONS_00000479	2246	3520	4192	2796
TCONS_00000480	1247	18838	4689	10339
TCONS_00000481	983	3384	16557	21667
TCONS_00000482	966	1658	3055	3604
TCONS_00000483	445	286	1564	2049
TCONS_00000484	1070	641	3684	5381
TCONS_00000485	2250	111285	41113	13931
TCONS_00000486	2293	10350	35980	16015
TCONS_00000487	2368	10396	36413	16106
TCONS_00000491	527	29	204	184
TCONS_00000492	1299	1785	7007	6198
TCONS_00000494	1005	2216	64639	40761
TCONS_00000497	1145	16994	1185	825
TCONS_00000498	1430	3154	5894	20187
TCONS_00000499	286	162	166	1198
TCONS_00000500	1572	5433	161614	491918
TCONS_00000501	894	2917	94077	291328
TCONS_00000502	1580	3162	8795	19917
TCONS_00000503	2923	15663	11740	5452
TCONS_00000504	1527	15606	7449	10928
TCONS_00000505	4597	11952	5854	7515
TCONS_00000506	4588	12030	5896	7572
TCONS_00000507	3458	9777	4686	6066
TCONS_00000508	532	41	1904	7131
TCONS_00000509	1309	188	247	609
TCONS_00000512	1126	8814	104709	16638
TCONS_00000513	214	469	7800	1298
TCONS_00000514	2266	35548	4357	2546
TCONS_00000515	2351	35956	4388	2584
TCONS_00000516	2290	117710	49570	29319
TCONS_00000522	3628	34337	30258	48527
TCONS_00000523	3706	34331	30281	48549
TCONS_00000524	1101	852	1047	1123
TCONS_00000525	1604	48818	4239	4850
TCONS_00000526	1503	47991	4188	4800
TCONS_00000528	1914	2357	4018	4040
TCONS_00000529	379	39	3	91
TCONS_00000530	477	24	2	66
TCONS_00000531	531	37	2	90
TCONS_00000532	890	59	12	229
TCONS_00000533	1249	402	2357	2931
TCONS_00000534	2856	7501	5896	8403
TCONS_00000535	2865	7516	5901	8415
TCONS_00000536	267	14	0	9
TCONS_00000541	1224	13598	1933	2646
TCONS_00000544	1218	473	1149	7393
TCONS_00000545	1323	480	1149	7391
TCONS_00000546	219	21	17	183
TCONS_00000548	920	355	877	2492
TCONS_00000549	919	58	336	750
TCONS_00000550	1072	12666	2817	1588
TCONS_00000551	3246	54042	35371	23148
TCONS_00000552	3252	54098	35400	23164
TCONS_00000553	3216	53967	35320	23109
TCONS_00000554	1753	3345	2217	7628
TCONS_00000555	905	756	3789	4073
TCONS_00000558	2060	15088	13880	18660
TCONS_00000559	1554	1116	143	2396
TCONS_00000562	368	34	433	2231
TCONS_00000563	936	11271	3166	10498
TCONS_00000564	666	2024	481	1437
TCONS_00000565	1313	40458	17806	12403
TCONS_00000566	1519	4713	2943	3960
TCONS_00000567	670	140	1930	3692
TCONS_00000568	478	103	1430	2845
TCONS_00000569	935	514	6449	13167
TCONS_00000570	296	66	492	354
TCONS_00000571	802	179	1587	945
TCONS_00000572	1849	524	5136	3111
TCONS_00000573	1231	419	3862	2664
TCONS_00000574	1237	388	3799	2689
TCONS_00000575	1422	417	5010	3449
TCONS_00000576	1021	259	2919	2273
TCONS_00000578	821	108	1653	1185
TCONS_00000580	864	1910	1174	1016
TCONS_00000583	1090	1196	1159	191
TCONS_00000584	1154	1340	1244	216
TCONS_00000585	930	4710	6784	6142
TCONS_00000586	979	5189	7352	6757
TCONS_00000587	1509	7812	11203	44528
TCONS_00000588	1322	5986	3189	5629
TCONS_00000589	996	1478	1946	1891
TCONS_00000590	2580	4687	7414	7968
TCONS_00000591	1756	3244	5573	6157
TCONS_00000592	2635	4215	8489	10336
TCONS_00000593	2734	4303	8755	10827
TCONS_00000594	1014	37103	3424	5638
TCONS_00000595	939	1123	958	393
TCONS_00000597	267	72	211	39
TCONS_00000598	270	145	153	52
TCONS_00000599	3368	6086	12697	5373
TCONS_00000600	255	109	19	1
TCONS_00000601	326	302	77	17
TCONS_00000602	371	365	103	20
TCONS_00000603	219	1489	893	646
TCONS_00000604	218	1633	908	712
TCONS_00000605	1943	14886	8312	6303
TCONS_00000606	1943	14708	8118	6237
TCONS_00000607	2402	17464	10079	7778
TCONS_00000608	2418	17506	10099	7807
TCONS_00000611	1088	21163	15157	18938
TCONS_00000612	953	19507	14245	17895
TCONS_00000613	1675	4550	23837	17636
TCONS_00000614	2228	3956	3589	3148
TCONS_00000616	705	940	582	842
TCONS_00000617	216	177	91	64
TCONS_00000618	1219	665	338	228
TCONS_00000621	484	18	4	2
TCONS_00000624	2047	6992	1930	6624
TCONS_00000625	1875	31779	7710	2737
TCONS_00000626	700	7523	2725	1226
TCONS_00000627	2690	3944	54845	52313
TCONS_00000628	1304	10988	2055	3307
TCONS_00000629	410	587	73	114
TCONS_00000630	606	2121	178	169
TCONS_00000631	971	4548	423	407
TCONS_00000635	1338	5688	383	2633
TCONS_00000636	272	829	103	614
TCONS_00000637	1068	22629	6429	7670
TCONS_00000638	1224	1176	391	325
TCONS_00000639	2097	10890	2420	7786
TCONS_00000640	1048	3880	784	2361
TCONS_00000641	1268	55023	75668	36484
TCONS_00000644	589	1778	190	5
TCONS_00000645	552	1490	182	5
TCONS_00000647	474	19	891	1164
TCONS_00000651	1111	5304	1324	4536
TCONS_00000652	384	279	650	536
TCONS_00000653	1198	123	73	37
TCONS_00000654	683	190	5292	6446
TCONS_00000655	740	197	5390	6351
TCONS_00000656	452	147	4009	5056
TCONS_00000659	2220	504	86	64
TCONS_00000660	1485	396	101	48
TCONS_00000662	1793	5902	686	540
TCONS_00000666	560	557	4043	1573
TCONS_00000667	787	830	6983	2732
TCONS_00000668	203	132	1005	458
TCONS_00000670	352	105	1093	404
TCONS_00000671	494	2066	5110	2554
TCONS_00000672	2737	5820	16228	8364
TCONS_00000673	666	263	1444	723
TCONS_00000675	1216	1344	7505	1020
TCONS_00000676	1249	1368	7508	1024
TCONS_00000677	3163	2800	46717	3573
TCONS_00000678	3163	2802	46771	3578
TCONS_00000681	1373	141	697	90
TCONS_00000682	2366	30390	514	195
TCONS_00000683	356	79	4	230
TCONS_00000684	876	164	17	603
TCONS_00000685	888	159	15	585
TCONS_00000688	760	7374	3387	4726
TCONS_00000689	1607	1448	317	959
TCONS_00000690	2663	46429	5889	9417
TCONS_00000692	416	16	9	30
TCONS_00000693	879	844	442	1362
TCONS_00000694	769	843	437	1361
TCONS_00000696	1933	9046	1766	5428
TCONS_00000697	491	44	14	63
TCONS_00000700	543	32	17	63
TCONS_00000703	1285	91	29	156
TCONS_00000707	1041	997	866	1659
TCONS_00000708	936	944	814	1561
TCONS_00000709	296	267	765	1023
TCONS_00000711	1268	2311	8330	9800
TCONS_00000712	416	2362	7964	2480
TCONS_00000713	1248	20093	11640	27302
TCONS_00000714	1251	20103	11642	27305
TCONS_00000715	1287	8114	928	3980
TCONS_00000716	207	223	655	223
TCONS_00000717	967	105	115	2732
TCONS_00000718	1350	150	149	3891
TCONS_00000719	1203	180	249	6042
TCONS_00000720	519	12	2	0
TCONS_00000721	663	132	76	32
TCONS_00000722	570	122	72	24
TCONS_00000723	785	1741	235	1850
TCONS_00000725	3811	19818	35533	18821
TCONS_00000726	906	387	4059	2614
TCONS_00000727	686	738	2383	3290
TCONS_00000730	1230	524	470	2975
TCONS_00000731	1294	491	517	2507
TCONS_00000732	1688	7272	492	2626
TCONS_00000733	1584	7621	5537	8264
TCONS_00000734	1582	7621	5537	8264
TCONS_00000736	596	43	81	53
TCONS_00000737	1938	5877	561	2064
TCONS_00000738	1998	6063	584	2112
TCONS_00000739	766	481	60	233
TCONS_00000740	2150	1836	1024	48
TCONS_00000741	2249	1890	1058	50
TCONS_00000742	2243	1889	1056	50
TCONS_00000743	2207	9135	1841	2064
TCONS_00000745	242	34	28	22
TCONS_00000746	908	50	27	256
TCONS_00000749	201	26	7	156
TCONS_00000752	2365	1210	267	106
TCONS_00000753	2477	1221	272	106
TCONS_00000754	845	84	427	126
TCONS_00000755	814	11385	5067	2748
TCONS_00000756	2983	25307	26666	15836
TCONS_00000757	3155	25793	26696	15800
TCONS_00000759	292	497	758	561
TCONS_00000761	6208	6355	90098	65495
TCONS_00000762	6208	6358	90247	65566
TCONS_00000763	2368	67758	97626	65825
TCONS_00000765	308	367	218	226
TCONS_00000766	906	4440	3406	3117
TCONS_00000767	222	71	57	40
TCONS_00000768	290	76	57	44
TCONS_00000770	705	380	305	319
TCONS_00000771	665	355	285	313
TCONS_00000772	2176	935	1217	1523
TCONS_00000773	2116	930	1202	1493
TCONS_00000774	1269	163	372	465
TCONS_00000775	1612	991	4012	5687
TCONS_00000776	1151	766	2906	4244
TCONS_00000777	1810	4052	4312	16947
TCONS_00000778	3623	3714	4826	12230
TCONS_00000779	776	2091	3086	5290
TCONS_00000780	397	239	861	1256
TCONS_00000781	5365	1392	11903	18614
TCONS_00000782	5384	1379	11848	18594
TCONS_00000785	659	28	9	26
TCONS_00000786	4005	1993	270	2832
TCONS_00000787	1190	4581	7019	6993
TCONS_00000788	1043	12618	4785	6185
TCONS_00000793	1004	684	453	1239
TCONS_00000795	568	431	341	952
TCONS_00000796	946	3542	5904	22058
TCONS_00000797	734	78204	30770	14612
TCONS_00000799	849	225	1623	3903
TCONS_00000802	540	2045	4766	4837
TCONS_00000803	641	2254	4561	5092
TCONS_00000804	911	1735	4166	4482
TCONS_00000805	1394	1099	288	321
TCONS_00000806	1189	1022	267	289
TCONS_00000807	3385	3671	697	3122
TCONS_00000809	283	109	236	123
TCONS_00000810	278	135	304	166
TCONS_00000812	2334	13603	11574	21744
TCONS_00000813	480	941	1003	1888
TCONS_00000814	326	1049	35	28
TCONS_00000816	1077	3226	8514	12498
TCONS_00000817	953	3018	5119	37185
TCONS_00000819	791	175	105	107
TCONS_00000820	838	184	106	107
TCONS_00000821	1611	241	163	492
TCONS_00000822	1709	243	165	496
TCONS_00000823	246	27	15	41
TCONS_00000824	777	142	45	163
TCONS_00000825	1053	167	55	223
TCONS_00000827	2934	62604	12129	11900
TCONS_00000828	604	21090	4073	1838
TCONS_00000829	1583	64807	13138	6080
TCONS_00000830	3568	17648	3309	4870
TCONS_00000835	1588	10394	18079	6849
TCONS_00000836	4692	1112	2311	4649
TCONS_00000837	3912	1112	2248	5062
TCONS_00000838	517	22	81	47
TCONS_00000840	704	95	276	1322
TCONS_00000841	1273	838	3201	6790
TCONS_00000842	1375	2263	450	1584
TCONS_00000844	322	26	12	22
TCONS_00000845	2615	557	286	370
TCONS_00000846	445	561	66	101
TCONS_00000849	298	155	23	121
TCONS_00000851	3585	5068	1439	4225
TCONS_00000852	561	134	3161	2968
TCONS_00000855	1587	1216	5093	9226
TCONS_00000856	3159	449	962	7608
TCONS_00000858	439	167	11	53
TCONS_00000859	451	179	11	53
TCONS_00000861	754	338	1287	813
TCONS_00000863	261	54	147	60
TCONS_00000864	1304	231	978	365
TCONS_00000866	1860	252	1058	398
TCONS_00000867	373	17	59	20
TCONS_00000868	417	16	30	10
TCONS_00000869	1007	2850	1655	1484
TCONS_00000870	1708	34934	13302	12414
TCONS_00000871	2087	57599	108934	109743
TCONS_00000872	657	156	295	135
TCONS_00000873	417	242	442	245
TCONS_00000874	419	242	440	244
TCONS_00000875	1582	302	46	28
TCONS_00000876	1408	284	41	27
TCONS_00000877	854	8660	3047	5230
TCONS_00000878	1871	5486	11616	15124
TCONS_00000880	1439	856	358	888
TCONS_00000881	810	1707	7571	14098
TCONS_00000882	2749	12985	2415	10276
TCONS_00000883	1543	59100	172335	96597
TCONS_00000884	460	13194	37993	20146
TCONS_00000886	1053	2343	2379	4514
TCONS_00000887	3472	4874	46932	27584
TCONS_00000888	3355	4845	46710	27408
TCONS_00000889	529	39	5	21
TCONS_00000890	323	41	4	22
TCONS_00000891	1592	3430	3243	5728
TCONS_00000892	667	952	1795	982
TCONS_00000893	497	1152	1651	781
TCONS_00000894	836	9550	13538	6665
TCONS_00000895	906	415	494	987
TCONS_00000896	2910	1613	1399	2592
TCONS_00000897	1264	8430	166	37
TCONS_00000898	3230	14344	3609	9003
TCONS_00000899	3230	14307	3606	9004
TCONS_00000901	739	479	3234	3063
TCONS_00000904	611	4133	5156	1956
TCONS_00000905	422	48	2	1
TCONS_00000906	265	10	1	4
TCONS_00000907	746	77	2	18
TCONS_00000908	1233	3401	7525	4528
TCONS_00000910	1762	8484	42924	23460
TCONS_00000911	1762	8836	44534	24468
TCONS_00000912	1763	8677	43707	23964
TCONS_00000913	808	776	5343	3471
TCONS_00000914	914	1602	10311	5860
TCONS_00000915	263	209	1383	784
TCONS_00000916	425	301	1770	934
TCONS_00000920	577	631	3499	1848
TCONS_00000923	1573	548	905	2212
TCONS_00000924	798	57926	33642	69095
TCONS_00000925	1152	1312	993	2032
TCONS_00000926	3631	4858	3610	6709
TCONS_00000927	3699	5634	1379	4321
TCONS_00000928	3697	5634	1379	4321
TCONS_00000929	1962	182652	302087	478135
TCONS_00000931	2510	8165	2815	3682
TCONS_00000932	1189	6442	4106	10959
TCONS_00000933	849	5903	5392	5375
TCONS_00000934	1333	27699	8698	3991
TCONS_00000935	1414	1857	450	867
TCONS_00000936	1157	1688	415	786
TCONS_00000938	1877	5976	4259	4990
TCONS_00000939	782	5796	1816	812
TCONS_00000940	916	6175	1923	896
TCONS_00000941	247	12	1	6
TCONS_00000944	1176	26557	16181	8702
TCONS_00000945	724	38	15	1
TCONS_00000947	601	39	284	5
TCONS_00000948	2093	24946	25868	9052
TCONS_00000949	4202	2376	526	99
TCONS_00000950	3954	2308	505	94
TCONS_00000951	1453	2661	573	1398
TCONS_00000952	868	3828	661	2276
TCONS_00000953	1591	15955	17845	18253
TCONS_00000954	1703	28013	9667	17272
TCONS_00000955	3847	13126	67369	25275
TCONS_00000956	3568	12527	64478	24113
TCONS_00000959	2626	10952	38041	15547
TCONS_00000960	2343	39742	18205	9343
TCONS_00000961	362	1118	1117	1844
TCONS_00000962	716	3669	3484	5774
TCONS_00000964	853	505	1849	8785
TCONS_00000965	1189	3100	2248	1834
TCONS_00000967	2335	18348	5158	3742
TCONS_00000968	2385	18783	5218	3855
TCONS_00000969	881	575	118	48
TCONS_00000970	681	209	274	2622
TCONS_00000971	774	241	329	3212
TCONS_00000972	636	2980	1764	7581
TCONS_00000973	635	28137	70462	260881
TCONS_00000974	635	28134	70476	260889
TCONS_00000975	386	25144	62451	229217
TCONS_00000976	386	25141	62465	229225
TCONS_00000979	435	1569	2576	1552
TCONS_00000981	1132	1911	4382	7543
TCONS_00000982	1857	6962	11578	20813
TCONS_00000983	256	542	671	1298
TCONS_00000984	364	152	24	6
TCONS_00000985	1228	1891	278	45
TCONS_00000986	629	1268	177	10
TCONS_00000987	497	1040	164	9
TCONS_00000988	478	29	2964	1348
TCONS_00000990	503	51	192	417
TCONS_00000991	744	594	5615	7463
TCONS_00000992	1190	1278	3927	7184
TCONS_00000993	1134	13172	14158	14437
TCONS_00000994	702	3506	3464	5942
TCONS_00000995	2029	1651	5525	4167
TCONS_00000998	742	270	647	1968
TCONS_00000999	739	269	646	1966
TCONS_00001000	997	527	1105	3644
TCONS_00001001	829	520	1059	3579
TCONS_00001003	2284	14047	5132	9753
TCONS_00001004	3071	16406	5914	11105
TCONS_00001005	2997	16700	6014	11321
TCONS_00001006	804	992	4763	15504
TCONS_00001007	2785	20373	642	1580
TCONS_00001008	782	1697	5987	18645
TCONS_00001012	1381	963	12267	15074
TCONS_00001013	428	33	1	4
TCONS_00001016	697	179	114	1064
TCONS_00001019	776	161	629	156
TCONS_00001020	272	438	251	237
TCONS_00001021	605	8048	34648	154257
TCONS_00001022	605	8086	34810	155128
TCONS_00001024	1715	2598	334	885
TCONS_00001025	1669	2612	332	900
TCONS_00001026	6521	11287	43912	42656
TCONS_00001027	6595	11326	43993	42787
TCONS_00001028	6603	11302	43988	42751
TCONS_00001030	4277	10548	6188	11354
TCONS_00001033	371	371	26	192
TCONS_00001034	487	480	33	210
TCONS_00001035	253	18	0	17
TCONS_00001036	634	19	1	11
TCONS_00001037	1521	1526	4618	9576
TCONS_00001038	302	178	54	89
TCONS_00001039	1016	558	194	277
TCONS_00001040	1760	606	51	7
TCONS_00001041	284	35	8	0
TCONS_00001043	1319	2007	226	4
TCONS_00001044	3599	1819	855	2376
TCONS_00001045	1868	6965	6978	6412
TCONS_00001046	1569	1173	1081	4480
TCONS_00001048	811	451	1132	3300
TCONS_00001050	780	1901	4217	2374
TCONS_00001051	483	1091	2455	1185
TCONS_00001052	1802	3398	7641	4147
TCONS_00001053	1262	73809	30954	35593
TCONS_00001054	1062	1010	5057	3601
TCONS_00001055	2394	33702	123912	56937
TCONS_00001056	1005	2059	1457	692
TCONS_00001057	253	418	181	73
TCONS_00001058	479	886	462	154
TCONS_00001059	688	1316	708	253
TCONS_00001060	247	557	340	144
TCONS_00001068	450	30	6	134
TCONS_00001071	224	36	69	122
TCONS_00001072	769	9716	1465	968
TCONS_00001073	612	7899	1202	811
TCONS_00001074	331	12	197	773
TCONS_00001075	242	80	13	24
TCONS_00001076	1856	16266	5556	7864
TCONS_00001077	774	6789	2785	3346
TCONS_00001078	465	4704	1641	1993
TCONS_00001079	753	3239	1442	1525
TCONS_00001080	1434	5276	319	91
TCONS_00001081	1437	5276	319	91
TCONS_00001082	1387	5176	311	90
TCONS_00001083	815	3295	203	56
TCONS_00001084	816	3168	204	56
TCONS_00001085	322	18	16	10
TCONS_00001086	591	1425	443	480
TCONS_00001087	473	1648	478	467
TCONS_00001089	489	2929	5960	3770
TCONS_00001090	216	146	48	3
TCONS_00001092	267	124	42	0
TCONS_00001093	2961	29418	91536	26086
TCONS_00001094	2994	29775	92612	26537
TCONS_00001095	2979	29754	91973	26405
TCONS_00001096	1909	6566	2198	1612
TCONS_00001097	430	17964	8975	1632
TCONS_00001099	1261	3701	1731	7458
TCONS_00001101	1084	4088	1283	3010
TCONS_00001102	1035	4148	1303	3046
TCONS_00001103	1096	4138	1302	3034
TCONS_00001104	634	36	17	152
TCONS_00001106	3078	218	63	678
TCONS_00001107	1975	992	41845	11158
TCONS_00001109	1558	1805	782	738
TCONS_00001110	292	2637	206	254
TCONS_00001111	368	4010	6087	3204
TCONS_00001112	366	4004	6072	3193
TCONS_00001113	620	7593	10775	5588
TCONS_00001117	1378	28525	34683	19317
TCONS_00001118	259	32	112	295
TCONS_00001120	1911	24744	15887	12402
TCONS_00001121	2362	10958	18102	11053
TCONS_00001122	2898	35680	27754	35907
TCONS_00001123	785	738	2144	1223
TCONS_00001124	2940	2334	6631	3729
TCONS_00001125	2825	12882	4908	11060
TCONS_00001126	587	303	54586	19358
TCONS_00001127	651	362	181	159
TCONS_00001128	690	469	120	6
TCONS_00001129	541	816	207	271
TCONS_00001130	377	629	126	136
TCONS_00001131	371	621	126	136
TCONS_00001132	725	871	194	167
TCONS_00001134	409	904	155	164
TCONS_00001138	1873	19839	27468	23699
TCONS_00001139	1788	19614	27128	23489
TCONS_00001140	1534	5710	1028	3658
TCONS_00001141	1909	9684	2837	3418
TCONS_00001142	526	38	242	1193
TCONS_00001143	809	1368	881	1850
TCONS_00001144	1084	419	1046	680
TCONS_00001145	1028	317	659	370
TCONS_00001146	831	240	324	243
TCONS_00001150	1540	465	7573	87484
TCONS_00001151	1693	7089	9658	10836
TCONS_00001152	1691	7094	9668	10855
TCONS_00001153	1745	7167	9815	11046
TCONS_00001154	1661	22215	16347	13802
TCONS_00001155	1663	22453	16526	13880
TCONS_00001156	758	527	821	1151
TCONS_00001160	1514	6688	12976	22728
TCONS_00001161	2556	7144	14087	22859
TCONS_00001162	434	161	334	123
TCONS_00001163	1410	10723	3096	436
TCONS_00001164	251	583	140	10
TCONS_00001165	1409	24690	20114	1029
TCONS_00001166	300	24	30	119
TCONS_00001167	1229	2855	2373	5376
TCONS_00001168	229	25	149	25
TCONS_00001169	517	71	708	4591
TCONS_00001171	1311	563	4909	26452
TCONS_00001172	1260	552	4879	26204
TCONS_00001174	743	54	8	11
TCONS_00001175	269	24	4	7
TCONS_00001176	2163	1543	5951	2527
TCONS_00001177	1007	119	118	22
TCONS_00001178	1019	121	120	23
TCONS_00001180	1561	10908	68667	10525
TCONS_00001181	1666	80792	30632	38340
TCONS_00001182	1333	30187	2647	4288
TCONS_00001183	921	10321	25454	35952
TCONS_00001184	2244	10925	606	2269
TCONS_00001185	2230	10924	606	2269
TCONS_00001186	1358	1726	99	589
TCONS_00001187	1356	1725	99	589
TCONS_00001188	480	46	2358	16234
TCONS_00001189	1024	172	218	25
TCONS_00001190	1028	174	219	25
TCONS_00001192	477	20	2	63
TCONS_00001193	1098	578	1015	10717
TCONS_00001194	1199	2378	4867	10147
TCONS_00001196	1369	11961	8246	8243
TCONS_00001197	665	3252	272	610
TCONS_00001198	731	2202	127	401
TCONS_00001199	729	256	10417	10736
TCONS_00001200	1710	572	21462	22544
TCONS_00001201	253	37	177	403
TCONS_00001202	329	184	566	2772
TCONS_00001203	1064	29190	19321	12622
TCONS_00001204	1324	5299	6578	9155
TCONS_00001205	636	3262	3549	4761
TCONS_00001207	323	25	0	0
TCONS_00001210	997	5632	1274	3270
TCONS_00001211	1421	8517	2082	4447
TCONS_00001212	301	21	2	141
TCONS_00001213	391	204	30	41
TCONS_00001214	279	201	20	21
TCONS_00001215	2238	5245	560	507
TCONS_00001216	1852	1192	10028	7809
TCONS_00001217	1401	927	8575	5785
TCONS_00001218	1066	5197	2474	9886
TCONS_00001219	1174	5524	2646	10454
TCONS_00001220	235	214	89	196
TCONS_00001221	2220	10021	178	168
TCONS_00001222	2223	10283	178	178
TCONS_00001223	5316	18867	26889	28419
TCONS_00001224	5317	18867	26889	28419
TCONS_00001225	1341	7020	1283	1577
TCONS_00001226	2423	15845	2870	2895
TCONS_00001227	2423	15841	2869	2894
TCONS_00001228	569	2137	452	403
TCONS_00001229	11331	6656	15803	13934
TCONS_00001231	3305	58628	56096	44198
TCONS_00001232	730	10712	9979	7546
TCONS_00001233	3059	7081	4608	6916
TCONS_00001235	1427	2856	1618	5513
TCONS_00001236	496	270	174	611
TCONS_00001237	2244	15094	17098	19139
TCONS_00001238	1810	16800	37960	28737
TCONS_00001239	507	7094	695	1083
TCONS_00001242	3989	8911	1089	3885
TCONS_00001244	441	12	4	7
TCONS_00001245	5413	11463	15526	17355
TCONS_00001246	337	214	381	144
TCONS_00001248	521	434	30	162
TCONS_00001251	514	438	35	160
TCONS_00001252	1553	2025	246	1328
TCONS_00001253	796	37	2622	1728
TCONS_00001254	2535	10398	332	843
TCONS_00001255	597	72	39	179
TCONS_00001256	1040	194	33	280
TCONS_00001257	594	847	661	727
TCONS_00001258	2176	8686	2021	4246
TCONS_00001260	460	500	105	433
TCONS_00001261	6240	26825	4362	15285
TCONS_00001262	7933	33112	5440	18444
TCONS_00001263	1738	6167	1054	3102
TCONS_00001264	901	12773	18524	30358
TCONS_00001266	1017	134	212	2466
TCONS_00001267	763	3603	735	367
TCONS_00001268	1618	19063	3480	1992
TCONS_00001269	2054	878	340	5625
TCONS_00001270	2176	903	356	6007
TCONS_00001271	2611	1331	16700	2971
TCONS_00001272	2392	1246	15530	2747
TCONS_00001273	2210	338	146	303
TCONS_00001274	2337	342	148	310
TCONS_00001276	1596	15542	3939	4143
TCONS_00001277	1360	14877	3739	3878
TCONS_00001278	1387	14885	3739	3878
TCONS_00001280	1455	270	1159	1862
TCONS_00001281	2060	5129	2915	22889
TCONS_00001282	2981	1350	1420	6408
TCONS_00001283	2112	799	1563	9504
TCONS_00001284	974	4287	318	1454
TCONS_00001285	966	4549	341	1538
TCONS_00001286	788	290	3550	1953
TCONS_00001287	700	141	345	65
TCONS_00001288	598	145	328	65
TCONS_00001289	1352	6059	2790	3394
TCONS_00001291	6968	31494	11148	16108
TCONS_00001292	6984	31929	11296	16361
TCONS_00001293	977	2933	885	1245
TCONS_00001294	1026	348	50	474
TCONS_00001295	381	207	15	209
TCONS_00001297	2156	790	12050	10151
TCONS_00001298	613	522	609	1798
TCONS_00001299	1059	748	874	2821
TCONS_00001300	1957	4676	27505	15444
TCONS_00001301	1943	4813	28227	15787
TCONS_00001302	1297	2967	17686	10240
TCONS_00001303	686	257	47	540
TCONS_00001305	2726	9320	2279	7182
TCONS_00001306	2254	3233	315	2952
TCONS_00001307	1228	2466	279	2037
TCONS_00001308	326	476	58	396
TCONS_00001309	234	191	770	369
TCONS_00001310	1900	13773	5080	53806
TCONS_00001311	1404	9325	3593	37725
TCONS_00001312	1118	7274	444	875
TCONS_00001319	880	1816	363	602
TCONS_00001320	999	2496	485	1437
TCONS_00001321	1302	12655	4171	5082
TCONS_00001322	260	762	296	377
TCONS_00001323	312	754	581	622
TCONS_00001324	1566	6267	4525	4098
TCONS_00001325	1249	3152	6181	3663
TCONS_00001326	509	1670	625	93
TCONS_00001327	1069	3117	1171	172
TCONS_00001328	1082	3029	1130	166
TCONS_00001329	931	3304	1930	3601
TCONS_00001330	817	1566	349	272
TCONS_00001331	219	823	196	185
TCONS_00001333	1175	2094	68937	200152
TCONS_00001334	1172	2084	68605	199094
TCONS_00001335	1195	87	51	619
TCONS_00001336	1931	9823	15037	27568
TCONS_00001337	2014	9897	15169	27846
TCONS_00001338	924	3441	261	125
TCONS_00001339	1793	6141	452	300
TCONS_00001340	3070	34032	34767	24617
TCONS_00001341	362	57	55	80
TCONS_00001342	2398	3872	4931	5508
TCONS_00001344	1970	111822	61045	11582
TCONS_00001345	881	6565	1106	409
TCONS_00001346	506	2561	451	175
TCONS_00001347	1833	12514	7070	18361
TCONS_00001348	2315	13880	2014	3108
TCONS_00001349	939	1059	1851	19915
TCONS_00001350	966	1067	1865	20016
TCONS_00001351	4303	177456	4578	2721
TCONS_00001352	2141	5123	37541	10868
TCONS_00001353	1666	16285	28626	12454
TCONS_00001354	3143	1664	9994	7708
TCONS_00001355	3172	1665	10006	7716
TCONS_00001358	970	669	371	39
TCONS_00001359	756	676	369	40
TCONS_00001360	1820	767	292	47
TCONS_00001361	1642	694	280	38
TCONS_00001362	963	1402	859	1624
TCONS_00001363	960	1397	872	1631
TCONS_00001364	2008	25948	3806	2417
TCONS_00001365	1666	7192	1018	2103
TCONS_00001366	1435	4503	34213	10388
TCONS_00001367	394	1696	11282	3122
TCONS_00001368	721	2022	12532	32805
TCONS_00001369	3644	2929	479	3929
TCONS_00001372	872	91	5282	6094
TCONS_00001373	931	77	469	48
TCONS_00001374	1134	98	434	43
TCONS_00001377	2107	129730	49918	23530
TCONS_00001378	652	6119	4940	11259
TCONS_00001379	603	6046	4800	11014
TCONS_00001381	981	2460	11977	13174
TCONS_00001383	1882	2756	1198	451
TCONS_00001384	1427	8229	3973	5994
TCONS_00001389	1968	10294	6144	6898
TCONS_00001391	1476	95	5	10
TCONS_00001392	850	330879	17990	1305
TCONS_00001393	1293	14347	170337	164412
TCONS_00001394	3589	6434	14380	10077
TCONS_00001395	425	263	867	572
TCONS_00001396	3682	6472	14555	10185
TCONS_00001398	2160	32976	1088	2688
TCONS_00001399	459	9549	2218	3913
TCONS_00001400	2031	23976	2997	3045
TCONS_00001401	617	582	542	942
TCONS_00001402	4951	9726	6921	11201
TCONS_00001403	2467	5505	3104	4576
TCONS_00001404	1649	13771	10092	11835
TCONS_00001405	1206	1416	4557	2158
TCONS_00001406	1646	1775	16254	13789
TCONS_00001407	1479	8253	882	1247
TCONS_00001408	804	46732	71375	73592
TCONS_00001409	716	45504	69580	71552
TCONS_00001410	1845	9284	694	3945
TCONS_00001411	1986	25204	1890	7285
TCONS_00001412	1293	289	1554	884
TCONS_00001413	1093	5450	237	99
TCONS_00001414	1453	7077	802	2946
TCONS_00001415	774	1030	774	2023
TCONS_00001416	1271	6593	4080	9099
TCONS_00001417	2096	1328	85	517
TCONS_00001418	967	792	34	52
TCONS_00001419	1934	2671	130	137
TCONS_00001421	2312	1835	4521	10667
TCONS_00001422	2281	1830	4502	10649
TCONS_00001426	538	700	604	1376
TCONS_00001427	365	866	562	1523
TCONS_00001429	561	2149	1173	3033
TCONS_00001430	401	811	533	1175
TCONS_00001431	2361	9423	6467	8087
TCONS_00001432	2349	9407	6451	8080
TCONS_00001433	818	22256	1776	4668
TCONS_00001434	357	18	16	24
TCONS_00001436	873	16609	11457	7448
TCONS_00001438	270	39	23	50
TCONS_00001439	313	49	18	43
TCONS_00001440	230	101	17	6
TCONS_00001441	1055	3142	3790	3776
TCONS_00001442	563	336	349	16
TCONS_00001443	1079	4812	2180	250
TCONS_00001444	1149	4833	2186	256
TCONS_00001445	778	3679	1618	193
TCONS_00001446	206	142	41	0
TCONS_00001449	704	29	49	226
TCONS_00001450	2390	75385	20187	6148
TCONS_00001451	1255	2814	10643	3341
TCONS_00001452	4681	25482	27010	17398
TCONS_00001453	2977	18176	4257	10893
TCONS_00001454	2096	14122	13112	13395
TCONS_00001455	2093	14121	13112	13395
TCONS_00001456	680	7346	13833	20258
TCONS_00001457	733	10167	5543	4077
TCONS_00001458	665	67	20	26
TCONS_00001459	1170	2985	661	1757
TCONS_00001460	1171	4869	187	834
TCONS_00001461	1206	5056	196	871
TCONS_00001462	1227	5075	196	871
TCONS_00001463	1340	5150	200	901
TCONS_00001466	2386	17672	22414	9089
TCONS_00001467	297	92	29	37
TCONS_00001468	708	522	167	172
TCONS_00001469	587	441	131	153
TCONS_00001471	1099	896	4349	3590
TCONS_00001472	1147	919	4439	3662
TCONS_00001473	679	775	3174	2450
TCONS_00001474	433	536	2022	1381
TCONS_00001475	737	800	2942	2190
TCONS_00001476	1026	86	102	2666
TCONS_00001477	315	55	54	114
TCONS_00001478	1200	143	206	354
TCONS_00001479	994	134	197	331
TCONS_00001480	606	1772	12441	29680
TCONS_00001481	507	1654	12400	29813
TCONS_00001482	687	727	590	484
TCONS_00001483	1974	27878	17767	16415
TCONS_00001484	366	5772	3923	2179
TCONS_00001485	3651	4205	11530	7388
TCONS_00001486	1873	3741	8207	5157
TCONS_00001487	1899	29393	2172	1634
TCONS_00001488	777	14181	1097	494
TCONS_00001489	524	45	10	8
TCONS_00001490	341	22	14	7
TCONS_00001491	810	65	23	14
TCONS_00001493	291	133	779	1091
TCONS_00001496	2285	13667	15054	13606
TCONS_00001497	2525	17027	16908	13784
TCONS_00001498	2589	17088	17143	13907
TCONS_00001501	1196	784	4959	5604
TCONS_00001502	1340	826	5247	5949
TCONS_00001504	517	832	256	846
TCONS_00001506	1427	4097	1054	3200
TCONS_00001507	1412	4086	1047	3190
TCONS_00001508	594	6851	626	218
TCONS_00001509	621	6876	620	213
TCONS_00001510	1765	10279	2894	9895
TCONS_00001512	1022	481	221	12494
TCONS_00001514	349	106	29	1869
TCONS_00001516	611	15444	42604	25949
TCONS_00001517	1081	935	520	314
TCONS_00001518	1040	2031	963	418
TCONS_00001519	1161	2183	1044	455
TCONS_00001520	290	961	220	60
TCONS_00001522	639	70	500	1806
TCONS_00001523	2472	133763	215615	130909
TCONS_00001524	849	12833	1560	50
TCONS_00001525	502	6412	798	18
TCONS_00001528	543	292	689	2518
TCONS_00001530	1749	35437	5016	6630
TCONS_00001531	1720	5333	7209	6841
TCONS_00001533	851	4200	899	689
TCONS_00001534	1243	7927	1562	1131
TCONS_00001536	483	3955	708	472
TCONS_00001538	291	389	36	0
TCONS_00001540	4346	10100	1504	505
TCONS_00001541	652	3511	2721	13331
TCONS_00001542	706	6288	16172	9182
TCONS_00001544	2320	3852	464	3170
TCONS_00001545	2396	3867	465	3164
TCONS_00001546	541	80	13	0
TCONS_00001547	640	68	8	0
TCONS_00001550	811	52	608	56
TCONS_00001553	1043	4033	2431	317
TCONS_00001554	744	2432	1357	157
TCONS_00001555	1481	271	19166	18642
TCONS_00001556	3030	11720	711	2036
TCONS_00001557	3045	11726	711	2039
TCONS_00001558	2956	11566	700	2003
TCONS_00001559	3791	20008	7281	5981
TCONS_00001560	608	1068	3036	1283
TCONS_00001561	4052	6562	49456	75436
TCONS_00001562	1392	4016	721	6070
TCONS_00001563	1192	3468	1971	20035
TCONS_00001564	1135	3488	1847	18973
TCONS_00001565	2382	1778	5348	8557
TCONS_00001568	251	58	9	53
TCONS_00001569	529	640	144	1025
TCONS_00001570	675	731	168	1136
TCONS_00001572	474	560	133	417
TCONS_00001573	291	66	104	8
TCONS_00001575	213	50	71	25
TCONS_00001577	1478	4644	10747	12836
TCONS_00001579	939	2729	625	1966
TCONS_00001580	1375	3673	857	2687
TCONS_00001581	1858	2240	3864	5602
TCONS_00001582	1467	1772	3021	4589
TCONS_00001583	418	308	1729	2280
TCONS_00001584	1134	4479	15158	22964
TCONS_00001585	780	2342	4815	1672
TCONS_00001586	220	703	1115	377
TCONS_00001590	2282	802	398	685
TCONS_00001591	330	197	77	70
TCONS_00001592	334	197	77	70
TCONS_00001594	1523	2161	27488	15614
TCONS_00001595	833	45245	10496	13721
TCONS_00001596	2028	65972	389241	564341
TCONS_00001597	2431	76896	453217	658145
TCONS_00001598	887	4298	3993	4892
TCONS_00001600	381	50	49	2
TCONS_00001604	4130	17204	20337	12169
TCONS_00001605	1945	4691	4972	3426
TCONS_00001606	531	540	6611	1390
TCONS_00001607	1072	1494	18067	3885
TCONS_00001608	1069	1494	18060	3882
TCONS_00001609	3255	864	4403	8870
TCONS_00001610	3267	866	4405	8889
TCONS_00001614	3943	4143	7069	11288
TCONS_00001615	3931	4143	7062	11282
TCONS_00001616	407	8436	4763	4589
TCONS_00001617	2006	59979	34426	35101
TCONS_00001618	1258	6154	1926	5568
TCONS_00001619	1517	8712	7783	10960
TCONS_00001621	912	2623	194	779
TCONS_00001622	304	746	92	215
TCONS_00001627	4568	34624	19566	8277
TCONS_00001628	4565	34617	19565	8276
TCONS_00001630	1724	112516	73752	50288
TCONS_00001631	1016	10917	9062	24875
TCONS_00001633	1239	80	776	1456
TCONS_00001634	1937	339	3205	6528
TCONS_00001636	755	2413	1755	8538
TCONS_00001637	1199	7901	35586	27989
TCONS_00001638	1853	1300	24600	19767
TCONS_00001639	565	3931	20137	144157
TCONS_00001640	565	3913	20002	143116
TCONS_00001641	1591	743	2708	3651
TCONS_00001642	1579	739	2686	3624
TCONS_00001643	1052	565	1629	2589
TCONS_00001644	536	1636	312	898
TCONS_00001645	237	60	147	294
TCONS_00001646	1999	42984	13038	12030
TCONS_00001647	3844	9825	9086	6579
TCONS_00001648	3847	9836	9098	6586
TCONS_00001649	2758	97045	5086	6044
TCONS_00001650	1100	6568	10456	6611
TCONS_00001651	1216	6647	10792	6792
TCONS_00001652	464	5906	427	1073
TCONS_00001653	2956	4789	717	1496
TCONS_00001654	1527	13069	4404	10377
TCONS_00001657	1139	71	21	457
TCONS_00001659	1275	880	392	1448
TCONS_00001660	360	141	77	228
TCONS_00001661	847	354	1137	3812
TCONS_00001663	365	3010	2873	888
TCONS_00001664	2728	1651	10306	3152
TCONS_00001665	1762	9157	5745	17485
TCONS_00001666	1604	8371	5212	16069
TCONS_00001667	1792	352	518	2587
TCONS_00001668	1607	8680	1540	4922
TCONS_00001669	1696	13609	9074	5822
TCONS_00001670	581	679	558	528
TCONS_00001671	2647	32386	8362	7003
TCONS_00001672	549	642	81	250
TCONS_00001673	531	640	81	249
TCONS_00001674	483	575	92	202
TCONS_00001675	1429	2346	318	681
TCONS_00001676	354	643	75	29
TCONS_00001678	1481	12977	601	2013
TCONS_00001679	1150	242	596	3073
TCONS_00001680	709	222	492	2656
TCONS_00001682	1496	5631	4378	3761
TCONS_00001683	1481	5599	4349	3739
TCONS_00001684	222	1331	758	625
TCONS_00001685	713	3607	2910	2779
TCONS_00001686	2321	15555	8323	6255
TCONS_00001687	2366	15556	8323	6254
TCONS_00001688	1109	13026	728	46
TCONS_00001689	1551	974	185	10
TCONS_00001690	1361	907	189	8
TCONS_00001692	984	1155	6167	8055
TCONS_00001693	2745	601	157	647
TCONS_00001694	1725	33006	2388	6224
TCONS_00001696	975	995	578	1500
TCONS_00001698	643	56	10	1707
TCONS_00001699	2136	24078	4659	5049
TCONS_00001701	1149	11893	2209	2302
TCONS_00001703	1962	22304	16003	13751
TCONS_00001704	1476	1714	2482	7757
TCONS_00001705	611	1108	590	1300
TCONS_00001706	1979	4368	3006	6130
TCONS_00001707	977	2149	1300	2627
TCONS_00001708	1021	43473	12409	36095
TCONS_00001709	207	5557	2073	5303
TCONS_00001710	438	15000	1953	1861
TCONS_00001711	1792	49298	3931	810
TCONS_00001712	1791	49248	3905	709
TCONS_00001713	219	64	166	363
TCONS_00001714	410	192	720	1081
TCONS_00001716	851	509	1469	2164
TCONS_00001717	639	511	1470	2173
TCONS_00001718	217	172	408	528
TCONS_00001719	1663	12892	9452	29551
TCONS_00001720	723	10137	819	934
TCONS_00001721	764	10701	862	961
TCONS_00001722	730	10327	836	952
TCONS_00001724	8898	21150	78876	51508
TCONS_00001725	9709	23353	88101	57891
TCONS_00001726	10147	24250	91918	60870
TCONS_00001727	2229	3814	2911	8244
TCONS_00001732	1163	1382	203	7419
TCONS_00001733	1217	9620	4229	2472
TCONS_00001734	1208	976	118	1391
TCONS_00001735	319	260	16	355
TCONS_00001736	209	41	0	66
TCONS_00001739	229	22	2	7
TCONS_00001740	500	11	7	19
TCONS_00001751	264	50	13	12
TCONS_00001753	468	39	9	20
TCONS_00001757	206	19	4	41
TCONS_00001759	1349	1198	501	190
TCONS_00001760	514	150	12	62
TCONS_00001765	242	19	0	0
TCONS_00001771	475	21	12	5
TCONS_00001782	205	45	45	88
TCONS_00001786	467	77	50	31
TCONS_00001794	201	86	4	8
TCONS_00001795	424	185	46	27
TCONS_00001798	263	23	11	27
TCONS_00001799	345	99	24	66
TCONS_00001816	298	91	14	11
TCONS_00001819	632	692	167	95
TCONS_00001820	228	66	30	34
TCONS_00001831	225	19	0	2
TCONS_00001833	214	14	2	0
TCONS_00001850	220	12	8	6
TCONS_00001856	216	159	30	16
TCONS_00001858	210	42	37	55
TCONS_00001859	229	33	15	20
TCONS_00001860	258	67	47	43
TCONS_00001864	364	25	6	1
TCONS_00001865	225	11	35	5
TCONS_00001869	232	16	7	8
TCONS_00001871	278	14	11	20
TCONS_00001873	552	57	18	15
TCONS_00001881	414	29	7	2
TCONS_00001882	504	112	9	2
TCONS_00001886	342	11	0	0
TCONS_00001887	521	390	13	35
TCONS_00001888	479	32	1	3
TCONS_00001891	336	68	68	24
TCONS_00001893	328	14	2	2
TCONS_00001894	390	146	31	22
TCONS_00001899	227	118	28	15
TCONS_00001901	344	24	10	8
TCONS_00001903	427	66	27	59
TCONS_00001911	341	12	2	0
TCONS_00001917	268	261	18	46
TCONS_00001919	252	172	55	6
TCONS_00001920	244	10	0	1
TCONS_00001921	250	36	19	0
TCONS_00001924	1351	234	28	22
TCONS_00001925	421	18	3	1
TCONS_00001929	266	36	3	2
TCONS_00001934	291	42	53	15
TCONS_00001935	244	16	10	4
TCONS_00001936	293	45	0	0
TCONS_00001941	280	41	112	29
TCONS_00001942	248	14	3	2
TCONS_00001946	944	62	3	12
TCONS_00001950	401	25	14	18
TCONS_00001953	321	11	5	9
TCONS_00001954	232	10	1	1
TCONS_00001955	302	23	4	4
TCONS_00001957	301	20	18	25
TCONS_00001961	644	1	67	182
TCONS_00001963	1193	450	865	1010
TCONS_00001964	1885	5582	2566	7997
TCONS_00001965	263	9	22	12
TCONS_00001966	334	1	37	46
TCONS_00001967	582	10	64	47
TCONS_00001968	667	2122	697	1275
TCONS_00001972	1366	2110	1170	2085
TCONS_00001973	1362	2034	1141	2059
TCONS_00001977	1582	0	378	9
TCONS_00001978	917	0	225	6
TCONS_00001980	3235	20	2164	1283
TCONS_00001981	414	5	535	76
TCONS_00001982	940	0	250	227
TCONS_00001983	1277	11914	5171	5219
TCONS_00001984	1038	10044	4323	4432
TCONS_00001985	1845	23552	44730	17607
TCONS_00001986	1834	23621	44818	17639
TCONS_00001992	2422	87276	71200	41614
TCONS_00001994	544	16	93	1267
TCONS_00001996	444	9	82	881
TCONS_00001997	417	9	79	857
TCONS_00001998	1095	42	2301	4037
TCONS_00002002	1507	6674	13731	8765
TCONS_00002003	1366	6188	12932	8253
TCONS_00002004	1395	2314	5891	3734
TCONS_00002005	5028	65531	83139	37109
TCONS_00002015	283	1	15	35
TCONS_00002017	561	510	71	4
TCONS_00002018	675	558	72	4
TCONS_00002019	389	364	899	1124
TCONS_00002020	308	279	431	882
TCONS_00002022	400	11903	9191	12652
TCONS_00002023	3053	73959	55857	141898
TCONS_00002024	1737	1990	2547	9016
TCONS_00002025	399	1	80	97
TCONS_00002026	576	1	294	420
TCONS_00002028	262	0	32	69
TCONS_00002031	6244	8160	70382	48679
TCONS_00002032	6120	8149	70531	48836
TCONS_00002033	236	2	25	26
TCONS_00002034	2958	56922	15439	16420
TCONS_00002036	549	115	195	1248
TCONS_00002039	1618	15687	12547	11996
TCONS_00002040	1741	16996	13221	12428
TCONS_00002042	2586	6566	17304	6298
TCONS_00002043	314	12	74	30
TCONS_00002044	987	1477	1403	585
TCONS_00002047	3085	7233	65408	49970
TCONS_00002048	1647	4253	39210	31670
TCONS_00002050	212	0	782	753
TCONS_00002051	210	0	628	705
TCONS_00002052	640	2	1601	1734
TCONS_00002053	301	0	1764	1539
TCONS_00002055	1284	21	11904	12295
TCONS_00002058	240	0	16	12
TCONS_00002059	394	10	70	69
TCONS_00002060	341	0	45	49
TCONS_00002061	411	3051	364	394
TCONS_00002064	216	4	13	1
TCONS_00002067	1311	375	2994	6680
TCONS_00002068	1215	192	1846	3763
TCONS_00002069	589	422	2255	2578
TCONS_00002070	2102	1339	8686	9571
TCONS_00002071	1267	10307	22317	17868
TCONS_00002072	872	4973	10618	8731
TCONS_00002073	1961	748	318	150
TCONS_00002074	1843	53902	14165	24119
TCONS_00002075	1327	50113	65382	55448
TCONS_00002076	776	2	2880	918
TCONS_00002077	559	0	1537	529
TCONS_00002078	1399	17382	16777	9721
TCONS_00002079	250	5	82	8
TCONS_00002081	2299	0	2226	46976
TCONS_00002082	2319	0	2213	48330
TCONS_00002086	1394	16625	17340	13262
TCONS_00002088	497	11000	2100	2978
TCONS_00002089	1398	80405	81658	39474
TCONS_00002091	733	218	283	148
TCONS_00002092	1894	1956	17235	7722
TCONS_00002096	226	3	40	49
TCONS_00002097	410	0	17	17
TCONS_00002100	852	14	39	6
TCONS_00002101	2039	10986	1295	5536
TCONS_00002108	4068	4647	17375	9342
TCONS_00002109	1879	29835	4268	11679
TCONS_00002111	287	79	180	91
TCONS_00002112	607	196	435	237
TCONS_00002113	652	199	448	248
TCONS_00002114	399	120	275	157
TCONS_00002115	379	120	270	156
TCONS_00002118	6480	303	8415	3070
TCONS_00002119	6480	303	8414	3071
TCONS_00002120	790	6567	1747	2568
TCONS_00002121	2551	17501	6198	9659
TCONS_00002122	1445	2864	943	8311
TCONS_00002123	854	1535	17169	8782
TCONS_00002124	385	27	2155	1191
TCONS_00002125	386	27	2160	1192
TCONS_00002126	548	8	1295	777
TCONS_00002127	685	233	733	1882
TCONS_00002128	692	233	734	1879
TCONS_00002129	473	14	14	10
TCONS_00002130	329	4	11	5
TCONS_00002131	1567	1117	16497	4848
TCONS_00002132	2330	1847	27597	8445
TCONS_00002133	1592	1325	19694	6083
TCONS_00002134	898	793	11707	3751
TCONS_00002135	2768	928	1788	6547
TCONS_00002136	2169	881	1705	6209
TCONS_00002137	594	0	317	373
TCONS_00002139	264	0	46	70
TCONS_00002140	362	0	103	161
TCONS_00002141	283	0	125	115
TCONS_00002143	3109	70906	17488	12140
TCONS_00002145	1749	3315	428	324
TCONS_00002146	1979	4064	474	407
TCONS_00002147	1762	12411	26617	16288
TCONS_00002148	1462	3401	20621	20015
TCONS_00002149	378	8238	38210	148073
TCONS_00002151	2240	24514	13607	17610
TCONS_00002152	2286	24766	13745	17775
TCONS_00002153	254	36	201	267
TCONS_00002154	2467	16958	9517	7865
TCONS_00002157	3086	12	5588	4530
TCONS_00002158	2765	22	2235	7719
TCONS_00002160	522	0	207	713
TCONS_00002162	296	0	19	1
TCONS_00002166	2139	2	586	3513
TCONS_00002170	1778	4945	515	6574
TCONS_00002171	690	0	88	9
TCONS_00002172	1144	721	252	1542
TCONS_00002173	1867	13298	29546	21511
TCONS_00002174	1548	11342	3307	5232
TCONS_00002175	203	0	51	0
TCONS_00002177	281	0	202	0
TCONS_00002180	373	2	11	5
TCONS_00002181	277	2	13	19
TCONS_00002182	1023	66	88	2195
TCONS_00002184	2718	9441	752	3203
TCONS_00002185	636	595	422	463
TCONS_00002187	1168	3692	338	1032
TCONS_00002189	836	32145	16595	2733
TCONS_00002190	1258	0	236	99
TCONS_00002191	673	10346	6436	11826
TCONS_00002192	1440	11839	18247	13812
TCONS_00002193	248	28	134	67
TCONS_00002194	1055	3568	11958	7709
TCONS_00002195	1101	1	8229	3707
TCONS_00002196	2251	53780	14813	56135
TCONS_00002197	1141	82552	252902	236556
TCONS_00002198	1019	9679	1043	2503
TCONS_00002199	1087	10867	1185	2771
TCONS_00002200	1192	11407	1242	2865
TCONS_00002201	2332	6588	5609	8643
TCONS_00002202	1485	2716	2754	3959
TCONS_00002203	2006	2646	1232	2048
TCONS_00002204	1904	2602	1219	2008
TCONS_00002207	493	741	768	539
TCONS_00002211	256	13	2480	2542
TCONS_00002212	478	1700	28093	173362
TCONS_00002213	1032	2370	41633	269008
TCONS_00002214	587	1486	25651	167077
TCONS_00002216	568	10	3672	10169
TCONS_00002217	640	6	1503	7243
TCONS_00002221	396	12	15	2
TCONS_00002222	393	5	15	7
TCONS_00002223	297	9	16	5
TCONS_00002224	255	11	17	0
TCONS_00002225	689	12	30	11
TCONS_00002228	775	36	235	142
TCONS_00002229	981	37	279	165
TCONS_00002230	516	6	79	74
TCONS_00002231	753	5436	4167	3284
TCONS_00002232	367	0	18	25
TCONS_00002233	1565	646	13783	29076
TCONS_00002234	1377	482	11881	24632
TCONS_00002237	240	0	127	5
TCONS_00002239	243	0	125	9
TCONS_00002240	1066	0	539	24
TCONS_00002241	1110	1	77	47
TCONS_00002242	747	0	50	32
TCONS_00002244	317	3775	996	1410
TCONS_00002248	289	5847	1420	2321
TCONS_00002251	405	2978	937	1360
TCONS_00002252	299	146	357	330
TCONS_00002260	312	242	522	498
TCONS_00002264	391	364	917	839
TCONS_00002265	973	617	1565	1518
TCONS_00002266	271	255	647	607
TCONS_00002273	635	400	1114	1067
TCONS_00002275	277	245	548	493
TCONS_00002277	353	326	943	870
TCONS_00002278	487	382	1138	1055
TCONS_00002280	319	1	18	2
TCONS_00002281	333	8	16	1
TCONS_00002284	947	8844	2335	2271
TCONS_00002285	349	2304	651	631
TCONS_00002286	1678	3720	5571	2798
TCONS_00002288	925	1117	292	149
TCONS_00002289	916	1112	291	148
TCONS_00002292	1390	3430	2288	1631
TCONS_00002293	503	97	22	5
TCONS_00002294	953	0	38	0
TCONS_00002295	871	0	33	1
TCONS_00002300	940	11	63	106
TCONS_00002302	1840	115056	126062	71163
TCONS_00002303	2494	1349	1494	612
TCONS_00002304	807	309	518	171
TCONS_00002305	767	309	515	170
TCONS_00002306	786	312	524	171
TCONS_00002310	677	0	502	451
TCONS_00002311	227	0	54	20
TCONS_00002314	220	0	53	48
TCONS_00002315	1769	0	7155	10951
TCONS_00002316	1738	0	2420	4259
TCONS_00002317	309	30	430	334
TCONS_00002318	2291	5527	2897	2962
TCONS_00002319	2270	5510	2887	2949
TCONS_00002320	1495	9687	6312	6440
TCONS_00002321	1268	9532	5898	5994
TCONS_00002322	599	2275	1489	1449
TCONS_00002323	241	384	360	315
TCONS_00002324	225	369	55	218
TCONS_00002330	531	2	2174	643
TCONS_00002332	810	143	545	474
TCONS_00002333	326	85	314	251
TCONS_00002334	1287	412	1396	1401
TCONS_00002338	1544	11658	152550	305409
TCONS_00002339	1064	331	535	371
TCONS_00002340	812	0	280	53
TCONS_00002341	816	0	280	53
TCONS_00002342	707	0	262	47
TCONS_00002343	454	0	188	59
TCONS_00002344	409	770	440	1070
TCONS_00002345	762	1336	958	2797
TCONS_00002346	475	890	181	8
TCONS_00002347	1388	2292	944	52
TCONS_00002348	2002	5633	480	213
TCONS_00002349	1924	3384	633	3561
TCONS_00002350	656	0	594	217
TCONS_00002351	406	0	548	91
TCONS_00002353	782	3501	101	586
TCONS_00002356	943	1907	585	1568
TCONS_00002357	583	1440	427	1151
TCONS_00002358	891	1	95	11
TCONS_00002360	704	0	41	79
TCONS_00002365	1183	380	166	413
TCONS_00002367	1561	462	267	749
TCONS_00002369	1774	454	226	750
TCONS_00002370	1117	66895	81565	391685
TCONS_00002371	3314	8547	32359	16438
TCONS_00002372	1443	10	154	34
TCONS_00002373	4474	22	1790	478
TCONS_00002374	4477	22	1792	478
TCONS_00002375	3718	22	1641	449
TCONS_00002377	315	149	66	443
TCONS_00002378	510	240	97	688
TCONS_00002381	2020	0	430	14432
TCONS_00002382	1872	0	421	13476
TCONS_00002383	1167	0	352	11134
TCONS_00002384	2041	426	82503	83713
TCONS_00002385	536	48	17	461
TCONS_00002389	1483	19865	6407	7792
TCONS_00002390	575	4622	1913	2158
TCONS_00002392	2635	13618	21150	14213
TCONS_00002393	340	27	21	2
TCONS_00002394	243	9	15	11
TCONS_00002400	690	288	2226	1550
TCONS_00002401	676	289	2233	1557
TCONS_00002402	853	1471	1230	2450
TCONS_00002403	489	290	1395	1717
TCONS_00002404	513	197	1239	1651
TCONS_00002406	2241	12556	3162	7929
TCONS_00002407	288	2	19	1
TCONS_00002408	2018	1736	46615	3584
TCONS_00002410	1077	35	7877	581
TCONS_00002411	604	0	43	20
TCONS_00002412	4887	3627	36493	15127
TCONS_00002413	4870	3618	36450	15108
TCONS_00002414	2388	1906	19987	8568
TCONS_00002415	3837	1292	7443	7393
TCONS_00002416	1726	591	5852	5252
TCONS_00002417	452	435	698	1079
TCONS_00002418	426	1018	1708	1968
TCONS_00002420	1041	2141	182	1194
TCONS_00002424	1192	11	332	51
TCONS_00002425	1504	12	399	60
TCONS_00002426	907	4839	10981	11072
TCONS_00002427	1473	924	13391	2724
TCONS_00002430	1507	0	2059	13266
TCONS_00002432	3217	1	2695	8090
TCONS_00002433	3196	1	2689	8079
TCONS_00002434	1745	1	1990	4860
TCONS_00002435	1343	1	1699	3725
TCONS_00002437	2472	10655	7754	13528
TCONS_00002439	3673	2888	8043	11808
TCONS_00002440	1077	1342	2207	3475
TCONS_00002441	1034	1312	2165	3395
TCONS_00002442	1276	22	148	90
TCONS_00002443	738	12916	2325	5009
TCONS_00002444	1022	374	1342	4436
TCONS_00002445	642	9878	4714	3813
TCONS_00002446	1910	110977	7750	8662
TCONS_00002448	1727	8	288	1179
TCONS_00002449	1127	19697	4827	8106
TCONS_00002450	1765	12845	1083	307
TCONS_00002451	1548	11672	997	268
TCONS_00002454	1806	4	164	2002
TCONS_00002455	2010	18181	6570	10796
TCONS_00002456	2110	40	19721	8088
TCONS_00002458	1138	156	774	1462
TCONS_00002459	1672	186	980	1954
TCONS_00002460	224	380	288	240
TCONS_00002461	651	24	27	21
TCONS_00002462	1581	3	793	834
TCONS_00002463	2560	868	9590	5181
TCONS_00002464	459	395	1740	718
TCONS_00002465	332	392	1582	706
TCONS_00002467	2239	27016	2230	1577
TCONS_00002468	1121	10	4291	9289
TCONS_00002469	1688	10	4792	9817
TCONS_00002470	1682	10	5074	11077
TCONS_00002471	1623	10	4798	9969
TCONS_00002473	585	9	93	28
TCONS_00002474	934	10	73	43
TCONS_00002477	2080	11898	8581	8452
TCONS_00002478	2165	3605	4291	2871
TCONS_00002479	1199	18359	4591	10146
TCONS_00002480	488	0	32	1
TCONS_00002481	342	0	15	5
TCONS_00002482	417	1173	2076	2454
TCONS_00002484	869	360	2133	3341
TCONS_00002486	708	29	246	206
TCONS_00002487	575	21	206	180
TCONS_00002489	1540	4	536	354
TCONS_00002491	1387	2156	64647	39633
TCONS_00002492	1064	2145	62481	39363
TCONS_00002493	748	162	7922	4669
TCONS_00002494	1045	3	747	15
TCONS_00002495	806	1	498	11
TCONS_00002496	937	9	1958	472
TCONS_00002497	869	10	1060	353
TCONS_00002498	267	162	171	1223
TCONS_00002499	1817	1	2173	12121
TCONS_00002500	905	0	31	8
TCONS_00002502	1511	5322	159352	485306
TCONS_00002503	894	2689	85699	265850
TCONS_00002504	1458	3271	9087	20410
TCONS_00002505	627	1	44	12
TCONS_00002506	239	1	11	3
TCONS_00002507	1311	5	87	9
TCONS_00002508	361	0	18	1
TCONS_00002509	666	2	76	18
TCONS_00002510	1068	7	126	16
TCONS_00002512	417	0	17	10
TCONS_00002513	2934	15667	11822	5545
TCONS_00002514	1499	15832	7603	11177
TCONS_00002516	251	0	15	927
TCONS_00002517	5638	11545	20539	19989
TCONS_00002520	2311	17	7175	8023
TCONS_00002521	3791	14	9671	8662
TCONS_00002522	365	31	169	169
TCONS_00002523	562	69	252	287
TCONS_00002524	275	24	143	115
TCONS_00002525	313	242	1869	1018
TCONS_00002527	1468	9278	112561	17940
TCONS_00002528	1446	9278	112547	17940
TCONS_00002529	1783	31304	3784	2232
TCONS_00002530	353	4242	573	314
TCONS_00002531	563	4624	620	360
TCONS_00002532	1267	109813	46440	27741
TCONS_00002533	1342	115383	48410	28571
TCONS_00002536	1333	50	423	18
TCONS_00002537	1383	58	466	41
TCONS_00002538	1398	58	470	41
TCONS_00002539	1395	58	470	41
TCONS_00002542	2459	15443	25486	44535
TCONS_00002543	747	13	3489	2956
TCONS_00002544	747	13	3464	2860
TCONS_00002546	1270	14281	2043	2760
TCONS_00002547	1263	14281	2042	2759
TCONS_00002548	1767	27	206	929
TCONS_00002549	1738	27	201	922
TCONS_00002551	1304	4	220	973
TCONS_00002552	2150	23	587	2609
TCONS_00002553	2261	23	595	2645
TCONS_00002555	1123	5881	1279	1430
TCONS_00002557	411	437	56	134
TCONS_00002558	1156	1102	129	401
TCONS_00002559	789	669	75	269
TCONS_00002560	1105	431	1069	6592
TCONS_00002561	1156	457	1121	7097
TCONS_00002562	1112	377	984	2765
TCONS_00002563	1149	384	993	2799
TCONS_00002564	683	255	603	1683
TCONS_00002565	1044	12672	2821	1595
TCONS_00002566	2863	55107	36041	23536
TCONS_00002567	2827	54976	35961	23481
TCONS_00002568	2075	43576	29261	19206
TCONS_00002569	305	17	11	10
TCONS_00002570	1193	8	6938	9504
TCONS_00002571	1161	2791	10559	3288
TCONS_00002572	542	2571	2370	3179
TCONS_00002577	232	0	23	37
TCONS_00002578	474	0	65	95
TCONS_00002579	376	0	49	58
TCONS_00002580	289	0	44	58
TCONS_00002581	675	222	2174	12775
TCONS_00002583	1186	43342	19021	13248
TCONS_00002584	930	136	1882	3618
TCONS_00002586	762	179	1587	945
TCONS_00002587	311	56	744	464
TCONS_00002588	1615	471	4519	2720
TCONS_00002589	476	181	1302	901
TCONS_00002590	1342	370	3679	2622
TCONS_00002591	1366	370	3674	2649
TCONS_00002592	1366	370	3674	2649
TCONS_00002593	1443	415	4998	3448
TCONS_00002594	713	261	2764	2153
TCONS_00002595	1119	21	226	42
TCONS_00002596	2732	5618	3783	5079
TCONS_00002597	527	16	34	68
TCONS_00002601	1029	1213	1152	195
TCONS_00002603	995	4459	6580	5938
TCONS_00002604	1044	4938	7148	6553
TCONS_00002605	1047	3520	5380	4848
TCONS_00002606	1216	9	1449	190
TCONS_00002607	292	2	82	16
TCONS_00002608	779	4632	6327	25445
TCONS_00002609	901	4485	6818	26392
TCONS_00002613	1808	3246	5626	6391
TCONS_00002614	1829	3256	5645	6360
TCONS_00002616	618	804	1547	1990
TCONS_00002617	1998	3111	6309	7654
TCONS_00002618	1995	3087	6313	7571
TCONS_00002619	2046	3143	6444	7858
TCONS_00002620	895	38146	3505	5744
TCONS_00002621	1360	1296	1283	482
TCONS_00002623	2944	18939	11064	8676
TCONS_00002624	1943	14709	8119	6239
TCONS_00002625	2351	17245	9898	7706
TCONS_00002626	936	19245	14051	17664
TCONS_00002627	1607	9	639	427
TCONS_00002629	8287	19	3185	53282
TCONS_00002630	7412	19	2840	49424
TCONS_00002631	1358	3921	20214	14828
TCONS_00002632	434	629	3624	2808
TCONS_00002633	218	0	38	89
TCONS_00002635	395	0	104	143
TCONS_00002636	398	0	104	143
TCONS_00002638	2410	3876	3494	3070
TCONS_00002639	409	62	83	156
TCONS_00002640	697	952	590	862
TCONS_00002641	813	391	220	141
TCONS_00002642	567	416	193	135
TCONS_00002643	253	3	13	1
TCONS_00002644	817	88	2964	8653
TCONS_00002645	2121	6808	1880	6451
TCONS_00002648	2815	3976	55495	52962
TCONS_00002651	281	592	78	113
TCONS_00002652	574	2116	183	169
TCONS_00002654	1117	57	577	1203
TCONS_00002655	1159	57	589	1202
TCONS_00002656	461	0	34	119
TCONS_00002661	224	818	103	614
TCONS_00002666	2762	14195	3083	9896
TCONS_00002667	1194	0	23	207
TCONS_00002668	2035	93715	138513	70754
TCONS_00002669	1687	266	2034	5214
TCONS_00002670	211	873	152	5
TCONS_00002673	2658	115	5770	7561
TCONS_00002674	357	14	725	909
TCONS_00002676	1777	25	2849	4226
TCONS_00002677	1906	37	2910	4361
TCONS_00002680	1018	5294	1324	4534
TCONS_00002681	467	256	584	480
TCONS_00002683	834	44	56	30
TCONS_00002684	1426	167	4866	7585
TCONS_00002685	593	44	907	398
TCONS_00002687	1844	1	917	7950
TCONS_00002690	325	0	177	1982
TCONS_00002691	791	0	276	2977
TCONS_00002695	937	234	2214	868
TCONS_00002696	719	123	1393	501
TCONS_00002698	1273	2	112	1291
TCONS_00002699	1369	0	173	3411
TCONS_00002702	2787	5815	16212	8359
TCONS_00002703	687	747	227	367
TCONS_00002705	3955	3270	53599	4139
TCONS_00002706	2837	294	1126	158
TCONS_00002707	1655	159	755	94
TCONS_00002708	747	6	96	9
TCONS_00002709	888	7	114	11
TCONS_00002715	236	16	19	14
TCONS_00002716	786	842	438	1358
TCONS_00002719	1293	8195	1575	4892
TCONS_00002724	494	40	37	122
TCONS_00002725	1010	986	868	1634
TCONS_00002726	924	892	808	1501
TCONS_00002727	495	267	804	1136
TCONS_00002728	1194	2334	8422	9913
TCONS_00002729	227	0	127	524
TCONS_00002731	1030	20128	11793	27565
TCONS_00002732	1033	20138	11795	27568
TCONS_00002733	1066	7638	887	3687
TCONS_00002734	1221	8115	929	3978
TCONS_00002736	451	53	82	1474
TCONS_00002738	1070	174	248	5887
TCONS_00002739	623	138	82	33
TCONS_00002740	590	139	85	33
TCONS_00002742	1462	1616	5038	7781
TCONS_00002743	2282	2069	6389	10092
TCONS_00002744	1031	4277	283	1495
TCONS_00002746	539	25	117	48
TCONS_00002747	531	25	117	48
TCONS_00002748	282	4	23	27
TCONS_00002749	366	1187	222	343
TCONS_00002750	1142	4028	440	1198
TCONS_00002755	239	1	193	89
TCONS_00002756	334	1	315	173
TCONS_00002758	442	24	24	227
TCONS_00002762	870	85	435	126
TCONS_00002763	823	80	428	123
TCONS_00002764	3146	25171	26668	15851
TCONS_00002765	3239	25592	26920	15995
TCONS_00002767	377	496	749	555
TCONS_00002768	1867	4	1426	1322
TCONS_00002770	1377	1166	15957	10425
TCONS_00002771	5769	6032	85852	62562
TCONS_00002772	4315	4763	66975	49774
TCONS_00002773	3049	72722	110654	73387
TCONS_00002774	3103	72788	112676	74573
TCONS_00002775	290	117	324	232
TCONS_00002779	1063	635	630	679
TCONS_00002780	1029	633	628	665
TCONS_00002781	587	265	286	412
TCONS_00002783	1682	1004	4092	5780
TCONS_00002788	935	803	940	2255
TCONS_00002789	2574	2845	3823	9748
TCONS_00002791	2242	581	4314	6421
TCONS_00002792	2311	595	4469	6683
TCONS_00002793	2240	237	5502	9619
TCONS_00002794	977	1	155	344
TCONS_00002795	1415	551	13006	15183
TCONS_00002797	251	121	28	82
TCONS_00002799	3050	1735	240	2500
TCONS_00002801	806	18	69	78
TCONS_00002802	742	5	34	41
TCONS_00002805	1804	11	1469	6515
TCONS_00002809	1747	16	2377	1398
TCONS_00002810	1485	24576	11139	17323
TCONS_00002811	1614	26120	12023	18886
TCONS_00002814	383	216	152	405
TCONS_00002816	411	1	43	15
TCONS_00002818	1199	169	2293	4210
TCONS_00002819	501	2	59	45
TCONS_00002820	208	1	32	30
TCONS_00002822	857	649	167	204
TCONS_00002826	713	812	190	901
TCONS_00002827	476	203	505	254
TCONS_00002828	2262	13602	11574	21744
TCONS_00002830	1211	3501	12209	20707
TCONS_00002831	1315	3523	12251	20766
TCONS_00002832	909	2673	10600	19343
TCONS_00002835	1306	5	68	309
TCONS_00002836	248	0	11	1093
TCONS_00002837	1293	1294	1770	3182
TCONS_00002838	1330	1322	1788	3235
TCONS_00002839	1292	1245	1767	3132
TCONS_00002840	228	15	29	5
TCONS_00002841	234	8	23	3
TCONS_00002842	518	15	44	8
TCONS_00002843	305	4	31	0
TCONS_00002845	208	0	18	0
TCONS_00002846	284	4	26	201
TCONS_00002849	483	71	23	89
TCONS_00002850	587	92	38	113
TCONS_00002851	428	19	638	254
TCONS_00002852	621	19	881	291
TCONS_00002853	1816	48203	10058	10417
TCONS_00002854	2712	62643	12261	11998
TCONS_00002856	581	21104	4076	1839
TCONS_00002857	1407	63747	12929	5970
TCONS_00002858	3563	17640	3308	4864
TCONS_00002859	1921	602	11432	25926
TCONS_00002860	2074	641	12526	27815
TCONS_00002862	1739	10404	18487	7157
TCONS_00002863	535	526	7531	6271
TCONS_00002864	378	3	180	446
TCONS_00002865	6529	1459	3288	9754
TCONS_00002866	1347	809	3080	6586
TCONS_00002867	1284	804	3062	6549
TCONS_00002873	242	51	16	46
TCONS_00002874	215	145	22	110
TCONS_00002875	3037	4875	1385	4015
TCONS_00002876	2956	4791	1369	3937
TCONS_00002879	1000	214	5814	5113
TCONS_00002880	1621	1179	4964	8949
TCONS_00002881	1624	1181	4967	8954
TCONS_00002885	259	0	47	9
TCONS_00002886	814	1	195	41
TCONS_00002887	439	0	134	41
TCONS_00002888	462	101	341	165
TCONS_00002889	2781	222	1205	406
TCONS_00002890	1599	236	1019	388
TCONS_00002891	424	1	10	2
TCONS_00002892	463	17	76	18
[truncated: 59,034 more rows]
