# Supplementary material for: The Tetraodon nigroviridis reference transcriptome: developmental transition, length retention and microsynteny of long non-coding RNAs in a compact vertebrate genome
Source: Sci Rep. 2016 Sep 15;6:33210. doi: 10.1038/srep33210 (PMC5024134; doi:10.1038/srep33210)
Supplement: Supplementary Data S9 [file srep33210-s11.txt]

>TCONS_00004677
ACCATCACTGCAGTTGATGCTGATGTAGATCAGAGTGGTCAGGTGAGGTATTCCTACCTG
CAGAGTAACAGTGAATCACAGCCGCTATCGTCCATGATAAACATCAACTCAGAGACCGGA
GACATCGTCAGTCTGCAGAGTTTTGACTACGAGGAGTTAAAAACCTTCCAGTTTCAGGTC
CAGGCCACAGACTCTGGTGTTCCTccgctcagcagcaacgtgagcgtcAACGTTTTCATT
CTagatgaaaacgacaacaatCCAGCCATCCTGGCGCCCTATTCTGAGCACGGCAGCGTG
AACAGTGAGAGCATCCCCtattctgctgaagctggctaCTTTGTGGCAAAGATCAGGGCT
GTAGACTTGGACTCTGGATACAACGCTCTGCTTTCTTaccacctgtctgagcccaaaGGA
AACAACCTGTTCCGCATGGGAACCAGCACGGGAGAGATCAGGActaagaggaggatgagt
gacaACGACCTGAAAAGCCACcccttggtggtgctggtttctgataATGGAGAGCCCTCC
CTGTCAGCGACTGTGTCTattgaggtggtggtggtggagagtggCGCTGACATCCAGACT
CCGTTCAGACACAACGTGcccatgaaggaggagagcttctCTGATTTAAACCTGTACCTG
CTGATCGCCATTGTGGCGGTGtcagccatcttcctgctgagtcTCATCACTCTGATAGCC
GTCAGGTGTCACAGGACAGACGGGGGTTTGGGCAGGTACGGCGCCCCCATGATCACCACC
CACCCTGACGGGAGCTGGTCTTACTCCAAGTCTACTCAGCAGTATGACGTgtgcttcagc
tcagacacgctcaagagtgacgtggtggttttcccagcagcgtttccaccagtAGATGCA
GAACTGATCAGTATCAATGGAGGAGACACTTTTACCAGAACTCAGACTTTACCCACTAAA
GAAAAGCCTAAAATGCCGAGTGCCGACTGGAGATATTCAGCCTCCCTGAGAGCAGGAGGT
GTCATGCAAAGctCAGTGCACATGGAAGAGTCCTCTGTAATGCAGGGAGCCCAGGGGGTC
CTGGTTCAGAACTGGCCGACTGCATCTAGTGCTGCTGACGCTGAAGGTGGAGAGGTGTcc
cccccAATGGGTGCTGGTGTAGACAGCAACAGCTGGCACTTTCGCTATGGCCCCGGTGGT
CCTGGTGCACCCCCACAACACCTGAAACCCGGTGAGGTTCCCCCAGAGGCCTTCATCATT
CCTGGCTCCCCAGCCATCATATCCATCAGGCAGaaccagggaggagaggacgacAAGAGT
GATTTCATCACTTttgggaaaaaggaggaggccaagaagaaaaagaagaagaagaaggag
aagaaagacaagaaggataaagggaaggatgatggagatgagtag
>TCONS_00002889
ttgtggccgGTCTGCCTCGCAGTTGTCTTATTCTATTTCCGAGGAGGGGAACAAAGGAAC
CGTGGTGGGAAACATCGCTAAGGATTTGAATCTGAATATACATGACATTCAAAACAGGAA
CCTGCGCATTGTGTCCTCTCACGGAAAGGCGTTTTTTGGAGTTAATTTGCCAACTGGTAA
CCTCGTCGTAGATGACAGAATAGACAGGGAGGCGCTTTGTCCGACCATAAAAACATGCTC
GTTAAAAATCCAAGCTGTCCTCAACAATCCGATGACTGCACATCGGATAGAGGTTCATGT
TTTAGACGTAAATGACAATCCGCCTGTATTTCTcgaagaaatgtattttttgaaTGTGTC
AGAGTCGTCTTTACCTGCGGAGCGATATCTGCTGCCCGTAGCAGAAGACGCTGACATTGG
CAGCAACTCGGTCAAAGGCTACAGTCTGAGCCAAAATGAGCATTTCTCACTCGACGTGCA
GAGCGGAGGAGAACACGGTCTGTCTGCAGAGTTAGTGCTGCGAAAAGCTTTAGATCGGGA
GAAACAGTCTTTTGTATCACTCGTTCTGACCGCGGTGGATGGAGGAAAGCCGGTCAGGAC
CGGCTCTTTACGCATACGCGTCAACGTGTTAGACGTCAACGACAATGTCCCCACTTTCAG
TAAATCGCTTTATAAAGCGCGTGTGCGTGAAAACACTGCGGTAGGAAGTGTGGTGATTAG
ATTAAATGCAACAGACTTAGATGAGGGGCAGAACGGTAAGATCAAGTATTCGTTTATTAA
ACGGGGAAATTCAGATCCATCCAGTATTTTCGATCTGAATTCAGACACTGGAGAGATTAA
AGTGAAAGGTAAACTAGATTATGAGGAGACACCCGCTTATGAAGTCAGGGTACAGGCGAC
AGATCAAGCAACGACTCCTCGTAGCGCACATGCTAAACTACTGATAGAGATAATCGATGA
AAATGACAATGCCCCAGAAATCTCTGTGACGTCACTGATGACGCCGGTTAAAGAGGACGC
AGAGCTCGGCACCATCGTTGCTTTGGTTACAATTAGTGATAAAGATGGTGGAAGAAATGG
TGTAGCTGTGTGTAAAGTAGTCGGTTCTGTTCCCTTTAAACTCAAGTCTAactataaaaa
tgaatattcaTTAGTTGTGGACGGAGCCCTGGACAGAGAGAACACCTGTGTTTACAACGT
CACTGTTAGAGCCACAGATGAGGGTGATCCTCCTCTGTCCAGTGTCAGAGTTCTCACACT
TCATGTTTCTGATGTCAATGATAACCCACCTGTGTTCATGGTGCCAGttattaatgttta
tttaaGAGAAAACAGTCACCCCGGTTCTGTTATTGACACAATCAGTGCAGTTGATCATGA
CTTAGATCACAACGCTAAAATAATATACACACTTTTAGATAGTTCACCCCGAAAAATCCC
AATTTCTTCAATGATAAACATCAACTCAGAGACTGGAGACATCGTCAGTCTGCAGAGTTT
TGACTACGAGGAGTTAAAAACCTTCCAGTTTCAGGTCCAGGCCACAGACTCTGGTGTTCC
TccgctcagcagcaacgtgagcgtcAACGTTTTGATTCTagatgaaaacgacaacaatCC
AGCCATCCTGGCGCCCTATTCTGAGCACGGCAGCGTGAACAGTGAGAGCATCCCCtattc
tgctgaagctggctaCTTTGTGGCAAAGATCAGGGCTGTAGACTTGGACTCTGGATACAA
CGCTCTGCTTTCTTaccacctgtctgagcccaaaGGAAACAACCTGTTCCGCATGGGAAC
CAGCACGGGAGAGATCAGGActaagaggaggatgagtgacaACGACCTGAAAAGCCACcc
cttggtggtgctggtttctgataATGGAGAGCCCTCCCTGTCAGCGACTGTGTCTattga
ggtggtggtggtggagagtggCGCTGACATCCAGACTCCGTTCAGACACAACGTGcccat
gaaggaggagagcttctCTGATTTAAACCTGTACCTGCTGATCGCCATTGTGGCGGTGtc
agccatcttcctgctgagtcTCATCACTCTGATAGCCGTCAGGTGTCACAGGACAGACGG
GGGTTTGGGCAGGTACGGCGCCCCCATGATCACCACCCACCCTGACGGGAGCTGGTCTTA
CTCCAAGTCTACTCAGCAGTATGACGTgtgcttcagctcagacacgctcaagagtgacgt
ggtggttttcccagcagcgtttccaccagtagatgcagaactgatcagtatcaatggagg
agacacttttaccagaactcagactttacccactaaagaaaagCCTAAAATGCCGAGTGC
CGACTGGAGATATTCAGCCTCCCTGAGAGCAGGAGGTGTCATGCAAAGctCAGTGCACAT
GGAAGAGTCCTCTGTAATGCAGGGAGCCCAGGGGGTCCTGGTTCAGAACTGGCCGACTGC
ATCTAGTGCTGCTGACGCTGAAGGTGGAGAGGTGTcccccccAATGGGTGCTGGTGTAGA
CAGCAACAGCTGGCACTTTCGCTATGGCCCCGGTGGTCCTGGTGCACCCCCACAACACCT
GAAACCCGGTGAGGTTCCCCCAGAGGCCTTCATCATTCCTGGCTCCCCAGCCATCATATC
CATCAGGCAGaaccagggaggagaggacgacAAGAGTGATTTCATCACTTttgggaaaaa
ggaggaggccaagaagaaaaagaagaagaagaaggagaagaaagacaagaaggataaagg
gaaggatgatggagatgagta
>TCONS_00002890
CTCAGCACAGCACAGCATCAGCATCGTTGCTGTGGATGAGGGCAGCCCAGCCCTCTCCAG
CACGAGCTTTATCAATGTGCACGTGTCAGATGTAAACGACAACAGACCTGTATTCAGAGA
AAATCTGTTTAACATTTATGTGAGAGAGAACAGTCCTGTTGgagctgttttaaaaactgt
GTCTGCGTCTGATTCTGACACCGATCAAAACGGCCACATCAAATATTCAATTTTACAAAC
CAGCACAAACCCACAGCCGCTATCGTCGATGATAAACATCAACTCAGAGACCGGAGACAT
CGTCAGTCTGCAGAGTTTTGACTACGAGGAGTTAAAAACCTTCCAGTTTCAGGTCCAGGC
CACAGACTCTGGTGTTCCTccgctcagcagcaacgtgagcgtcAACGTTTTCATTCTaga
tgaaaacgacaacaatCCAGCCATCCTGGCGCCCTATTCTGAGCACGGCAGCGTGAACAG
TGAGAGCATCCCCtattctgctgaagctggctaCTTTGTGGCAAAGATCAGGGCTGTAGA
CTTGGACTCTGGATACAACGCTCTGCTTTCTTaccacctgtctgagcccaaaGGAAACAA
CCTGTTCCGCATGGGAACCAGCACGGGAGAGATCAGGActaagaggaggatgagtgacaA
CGACCTGAAAAGCCACcccttggtggtgctggtttctgataATGGAGAGCCCTCCCTGTC
AGCGACTGTGTCTattgaggtggtggtggtggagagtggCGCTGACATCCAGACTCCGTT
CAGACACAACGTGcccatgaaggaggagagcttctCTGATTTAAACCTGTACCTGCTGAT
CGCCATTGTGGCGGTGtcagccatcttcctgctgagtcTCATCGCTCTGATAGCCGTCAG
GTGTCACAGGACAGACGGGGGTTTGGGCAGGTACGGCGCCCCCATGATCACCACCCACCC
TGACGGGAGCTGGTCTTACTCCAAGTCTACTCAGCAGTATGACGTgtgcttcagctcaga
cacgctcaagagtgacgtggtggttttcccagcagcgtttccaccagtAGATGCAGAACT
GATCAGTATCAATGGAGGAGACACTTTTACCAGAACTCAGACTTTGCCCACTAAAGAAAA
GCCTAAAATGCCGAGTGCCGACTGGAGATATTCAGCCTCCCTGAGAGCAGGAGGTGTCAT
GCAAAGctCAGTGCACATGGAAGAGTCCTCTGTAATGCAGGGAGCCCAGGGGGTCCTGGT
TCAGAACTGGCCGACTGCATCTAGTGCTGCTGACGCTGAAGGTGGAGAGGTGTccccccc
AATGGGTGCTGGTGTAGACAGCAACAGCTGGCACTTTCGCTATGGCCCCGGTGGTCCTGG
TGCACCCCCACAACACCTGAAACCCGGTGAGGTTCCCCCAGAGGCCTTCATCATTCCTGG
CTCCCCAGCCATCATATCCATCAGGCAGaaccagggaggagaggacgacAAGAGTGATTT
CATCACTTttgggaaaaaggaggaggccaagaagaaaaagaagaagaagaaggagaagaa
agacaagaaggataaagggaaggatgatggagatgagta
>TCONS_00002888
tcagCCTAAAATGCCGAGTGCCGACTGGAGATATTCAGCCTCCCTGAGAGCAGGAGGTGT
CATGCAAAGctCAGTGCACATGGAAGAGTCCTCTGTAATGCAGGGAGCCCAGGGGGTCCT
GGTTCAGAACTGGCCGACTGCATCTAGTGCTGCTGACGCTGAAGGTGGAGAGGTGTcccc
cccAATGGGTGCTGGTGTAGACAGCAACAGCTGGCACTTTCGCTATGGCCCCGGTGGTCC
TGGTGCACCCCCACAACACCTGAAACCCGGTGAGGTTCCCCCAGAGGCCTTCATCATTCC
TGGCTCCCCAGCCATCATATCCATCAGGCAGaaccagggaggagaggacgacAAGAGTGA
TTTCATCACTTttgggaaaaaggaggaggccaagaagaaaaagaagaagaagaaggagaa
gaaagacaagaaggataaagggaaggatgatggagatgagta
>TCONS_00000864
ACATCGTCAGTCTGCAGAGTTTTGACTACGAGGAGTTAAAAACCTTCCAGTTTCAGGTCC
AGGCCACAGACTCTGGTGTTCCTccgctcagcagcaacgtgagcgtcAACGTTTTTATTC
TAGATGATAAACGACAACAATCCAGCCATCCTGGCGCCCTATTCTGAGCACGGCAGCGTG
AACAGTGAGAGCATCCCCtattctgctgaagctggctaCTTTGTGGCAAAGATCAGGGCT
GTAGACTCGGACTCTGGATACAACGCTCTGCTTTCTTaccacctgtctgagcccaaaGGA
AACAACCTGTTCCGCATGGGAACCAGCACGGGAGAGATCAGGActaagaggaggatgagt
gacaACGACCTGAAAAGCCACcccttggtggtgctggtttctgataATGGAGAGCCCTCC
CTGTCAGCGACTGTGTCTattgaggtggtggtggtggagagtggCGCTGACATCCAGACT
CCGTTCAGACACAACGTGCccgtgaaggaggagagcttctCTGATTTAAACCTGTACCTG
CTGATCGCCATTGTGGCGGTGtcagccatcttcctgctgagtcTCATCACTCTGATAGCC
GTCAGGTGTCACAGGACAGACGGGGGTTTGGGCAGGTACGGCGCCCCCATGATCACCACC
CACCCTGACGGGAGCTGGTCTTACTCCAAGTCTACTCAGCAGTATGACGTgtgcttcagc
tcagacacgctcaagagtgacgtggtggttttcccagcagcgtttccaccagtagatgca
gaactgatcagtatcaatggaggagacacttttaccagaactcagactttacccactaaa
gaaaagCCTAAAATGCCGAGTGCCGACTGGAGATATTCAGCCTCCCTGAGAGCAGGAGGT
GTCATGCAAAGctCAGTGCACATGGAAGAGTCCTCTGTAATGCAGGGAGCCCAGGGGGTC
CTGGTTCAGAACTGGCCGACTGCATCTAGTGCTGCTGACGCTGAAGGTGGAGAGGTGTcc
cccccAATGGGTGCTGGTGTAGACAGCAACAGCTGGCACTTTCGCTATGGCCCCGGTGGT
CCTGGTGCACCCCCACAACACCTGAAACCCGGTGAGGTTCCCCCAGAGGCCTTCATCATT
CCTGGCTCCCCAGCCATCATATCCATCAGGCAGaaccagggaggagaggacgacAAGAGT
GATTTCATCACTTttgggaaaaaggaggaggccaagaagaaaaagaagaagaagaaggag
aagaaagacaagaaggataaagggaaggatgatggagatgagta
>TCONS_00000863
AATGGGTGCTGGTGTAGACAGCAACAGCTGGCACTTTCGCTATGGCCCCGGCACCCCCAC
AACACCTGAAACCCGGTGAGGTTCCCCCAGAGGCCTTCATCATTCCTGGCTCCCCAGCCA
TCATATCCATCAGGCAGaaccagggaggagaggacgacAAGAGTGATTTCATCACTTttg
ggaaaaaggaggaggccaagaagaaaaagaagaagaagaaggagaagaaagacaagaagg
ataaagggaaggatgatggag
>TCONS_00000866
GCTTCATCTCCTCTAACCTCTCACGCTAAATTACTGATTGAGGTTTTGGACGTTAATGAT
AACGCTCCTGACATTTCAGTGACGTCACTGCTGAACAGCGTGAAGGAGGACGCGTCAGCT
GGCACCGCGATTGCTCTGGTTTCAGTCGTTGAtagagacggagggaaaaacGGAAATGTC
AAATATCCAATAACGTCCCATTTAAACTGGAGTCTAATTATAAAAACTACTATTCGTTAG
TTGTTGACGGTCCCCTGGACAGAGAGAGCTCAGCACAGCACAGCATCAGCATCGTTGCTG
TGGATGAGGGCAGCCCAGCCCTCTCCAGCACGAGCTTTATCAATGTGCACGTGTCAGATG
TAAACGACAACAGACCTGTATTCAGAGAAAATCTGTTTAACATTTATGTGAGAGAGAACA
GTCCTGTTGgagctgttttaaaaactgtGTCTGCGTCTGATTCTGACACCGATCAAAACG
GCCACATCAAATATTCAATTTTACAAACCAGCACAAACCCACAGCCGCTATCGTCGATGA
TAAACATCAACTCAGAGACCGGAGACATCGTCAGTCTGCAGAGTTTTGACTACGAGGAGT
TAAAAACCTTCCAGTTTCAGGTCCAGGCCACAGACTCTGGTGTTCCTccgctcagcagca
acgtgagcgtcAACGTTTTCATTCTagatgaaaacgacaacaatCCAGCCATCCTGGCGC
CCTATTCTGAGCACGGCAGCGTGAACAGTGAGAGCATCCCCtattctgctgaagctggct
aCTTTGTGGCAAAGATCAGGGCTGTAGACTTGGACTCTGGATACAACGCTCTGCTTTCTT
accacctgtctgagcccaaaGGAAACAACCTGTTCCGCATGGGAACCAGCACGGGAGAGA
TCAGGActaagaggaggatgagtgacaACGACCTGAAAAGCCACcccttggtggtgctgg
tttctgataATGGAGAGCCCTCCCTGTCAGCGACTGTGTCTattgaggtggtggtggtgg
agagtggCGCTGACATCCAGACTCCGTTCAGACACAACGTGcccatgaaggaggagagct
tctCTGATTTAAACCTGTACCTGCTGATCGCCATTGTGGCGGTGtcagccatcttcctgc
tgagtcTCATCGCTCTGATAGCCGTCAGGTGTCACAGGACAGACGGGGGTTTGGGCAGGT
ACGGCGCCCCCATGATCACCACCCACCCTGACGGGAGCTGGTCTTACTCCAAGTCTACTC
AGCAGTATGACGTgtgcttcagctcagacacgctcaagagtgacgtggtggttttcccag
cagcgtttccaccagtAGATGCAGAACTGATCAGTATCAATGGAGGAGACACTTTTACCA
GAACTCAGACTTTGCCCACTAAAGAAAAGCCTAAAATGCCGAGTGCCGACTGGAGATATT
CAGCCTCCCTGAGAGCAGGAGGTGTCATGCAAAGctCAGTGCACATGGAAGAGTCCTCTG
TAATGCAGGGAGCCCAGGGGGTCCTGGTTCAGAACTGGCCGACTGCATCTAGTGCTGCTG
ACGCTGAAGGTGGAGAGGTGTcccccccAATGGGTGCTGGTGTAGACAGCAACAGCTGGC
ACTTTCGCTATGGCCCCGGTGGTCCTGGTGCACCCCCACAACACCTGAAACCCGGTGAGG
TTCCCCCAGAGGCCTTCATCATTCCTGGCTCCCCAGCCATCATATCCATCAGGCAGaacc
agggaggagaggacgacAAGAGTGATTTCATCACTTttgggaaaaaggaggaggccaaga
agaaaaagaagaagaagaaggagaagaaagacaagaaggataaagggaaggatgatggag
>TCONS_00002891
AGATCTTAGACGTGAACGACAACGCGCCGCAGTTTCCCCGCGATGAATATCAGCTGGAGG
TGTCCGAGTCTGCGCTGACAGGGTCGCGGTTTCACATTGAGGGGGCTCAGGATGCAGACG
ACGGATCCAACGCAGTCAAACAGTACCGGCTCAGCCGGAACGACCACCTGACGTTAGACT
CTGTTAAGCAGTTTACCAATAATAAGCACATCGAGCTTATCCTCAAAAAGCCCTTTGATC
GCGAGCTGATGCCCTCTCATCAGCTAATCCTGACAGCTATAGATGGAGGCACCCCGCAGC
GAAGTGGCACAGCCAGAATCAATGTACGAGTCCTTGATGCAAATGACAATGCTCCTGTGT
TTGGCAGCTTAACATACAAAGTTAAACTGTCAGAGAACTCTGTGAAGGGCTCACTTGTCA
TCAA
>TCONS_00002892
ttcattaaCAGTAGACGGAGGGCTAGATAGAGAGATGATTTCTGATTATAATGTCAGCAT
CAGAGCCACTGATGAAGGTGTCCCACCTCTCTCGAGCACAACTGTCATCCAAATTCACAT
TTCTGATGTGAATGACAATGCTCCGCTATTCAAAGAGCCTGTGGTTAATGTACATGTCAA
AGAGAACAGTCCAGTGGGCATAACCATCCTTACCATAACAACAGCTGATCTGGATAGAGA
AGAAAATGCAAAAGTAACATATTCATTGATAGATGGCCTATTTAATAGTATTTCTGTAAG
ATCTGCTGTTAATATCAACTCAGATACTGGAGATATTACAATTTTACAGTCGTTCGACTA
TGAGGAAGTAAAAACCTTCCAGTTTCAGGTCCAGGCCACAGACTCTGGTGTTCCTccgct
cagcagcaacgtgagcgtcAACGTTTTTATTCTagatgaaaac
>TCONS_00004678
AATTGGTGCTTCAGAAACCTttagacagagaaaaacaggccgTTATTGCTCTAACACTGA
CTGCTGTGGACGGAGGAAAACCTGCAAGGTCCGGAACATTACAGATCATAGTTTATGTGA
TGGACACAAATGACAACGCTCCAGTATTTAGACAAAATCTGTATAAGGCTCAGGTGATAG
AAAACGCCCCATTTCAAACATCCATCTTAACTGTAAGTGCGACAGATTTAGATGAGGGGG
TGAATGGAGAAGTTGTATATTCGTTCATTGAAAGAGGAAATTTCATGCCCTCAACCATCT
TCTCCATGAATTCAAACACGGGTGAAATAACTGTGATTGGAAATGTAGATTATGAGGAAA
ATATAGCTTATGATATTCGCGTACAGGCCAGAGATAAAGGCGTGCTTTCCAGGAGTGTGC
ACGGTAAAGTGTTAATAGAAGTCATTGACGTTAATGACAACAGACCTGAGATCAGTATCA
CTTCTCTCATGAGTCCAGTTAAAGAGGATGCTGAGATGGGCACAGTGGTGGCCTTGGT
>TCONS_00002895
AGGCGCAGCTTTTATTCTCTGTTTCCGAGGAGGTCGACAAAGGAACGGTGGTGGGGAATC
TGGCCAAGGATTTACAACTGAACACAAACGAACTGAAAAGACGGGATTTACGGGTCGTGT
CTGGAAATTCCAAGACATATTTTGACGCGGATGTAGAAACTGGCAATTTATATGTCTGTG
AGCGGATCGATCGGGAGGAGCTTTGTCCAAACACGGCAAAGTGTTCGATAAACGTCGAGG
CGATTTTAAGTCATCCAGTGCGTCTGCATCGTATCGAGGTACAGATTCTGGATATTAACG
ACAATGCGCCATTGTTTCGAGAAAA
>TCONS_00002896
CGATCAGATGGAATAACGACCTTCTCAGTTGGATGTTGATCGTTTTTCTCTCGGACTGGA
CCGCTGCTCAGACGTCCTTTTCTGTTTCCGAGGAGGTGGACAAAGGAACTGTGGTGGGGA
ATCTAGCAAAGCATTTGAATGTCAATATTAGGGACCTGCACGCGAGGAATCTAAACATCG
TGTCTGGATACAGTAAGAAATATTTCGAGGCAAATTCTAAAACGGGGGATCTGGTTGTGA
ATGAGCGGATCGACCGTGAAGAGCTTTGCCCGAACACGGTTAAATGCACGCTGAACCTGG
AAGCCATACTGAGTGATCCGGTGGTCCTCCACCGCATTGAAGTGGTTATTAGCGATTTAA
ATGACAACGCGCCCGTCTTCCTTGAAAAGTCGTATTCTCTGAACATATCTGAATGGTCAC
CCACGGGGGAGCGCTTCTTACTTCCCCTCGCGGTGGATGCAGACACGGGCAGCAATTCAG
TGACGACCTACAGGCTGAATTCAAATGAGTATTTCTCCCTGGATGTGCAGAGCGGAGACG
ATCAGAGCGCGTCTGCAGAACTGGTGCTGCTCAGATCCTTGGATCGTGAAAAACAGGCAG
TTCTTAAACTTACGCTGACTGCGTTGGATGGAGGAAAGCCTCCCAAAACCGGAAGCTTAA
GCATAGACGTAAATGTTCTGGATGCCAACGATAACACGCCGACATTCAGCAAAAGTCTGT
ACAAGGCGCGTGTGAATGAAAACGCGCCCGCTGGGTCGCCGGTGATTCAGCTGAGTGCTA
CAGATTTAGATGAAGGAGACAACGGGAGGGTTGTCTACTCCTTTGTCAAGCGTGGAAATT
TCAATCCCGCTGACGTGTTCGTGATCGATGCGGAAAGCGGTGAGGTCACAGTCAAAGCTG
CGTTGGATTATGAAACGCAGTCAGCGTTTGAAGTTCACGTCCAAGCGCGAGACAAAGGGT
TTTCACCTCGAAGTGCAAATAGTAAACTGTTAGTGGAGGTAGTTGATGTCAACGACAATG
CCCCAGAAATAGCGGTGACGTCACTGGTGAATCCCGTCAAAGAAGACGCCGAGATCGGCA
GCGCCGTTGCCTTGGTGACGGTGACTGACAAAGACAGCGGCAAAAATGGCAAGACCCGCA
CTGAAATTGTTGGGTCCGTACCTTTTAAGCTACTGTCTAACTACAAGAATTATTATTCGT
TAGTGGTTGATGGTCCTCTGGACAGGGAAAAGTGCTCCTCCTACAGTATCACCAttactg
ctgctgatgaaggaaGCCCGCCTCTGTCCAGCACCATTCTTGTCATTGTTCACGTTGCTG
ATGTTAATGACAATGCTCCAGCTTTTAGTAGCCCTGAAGTTAATATTTATGTCAAAGAAA
ACAGTCCTGTTGGAGCTTTAATACACACAATAACTGCAACTGATCCTGATAAGGAAGAAA
ATGCCATAGTG
>TCONS_00002897
ATTCTCCATCCTTTCCTAGCACGTCACAGGCAATCGACATCACTGAGAGTACATCAGTCG
GCACAAAATTTCCTCTGCATTCTGCGGAGGATGCAGATGTCGGCAAAAACGGTGTCAATG
CCTATACAGTTAATCCTAATGAGCACTTTTCTTTGGTTACTTATAAAGGAGATATTGTCT
CGCCAGAGTTACTGCTTCAAAAAGCTTTAGATCGAGAAAAACAGTCTGTAATTCATCTAG
TACTGACGGTTGTTGATGGAGGAACACCAGCCAAGTCAGGCAGCATGACGGTAATAGTGA
ACGTGCTGGACATAAATGATAATCCTCCTGTTTTCAGTCAAACACTGTATAAAGCCAGGG
TACAGGAAAATGCCAAAATCGGGACGTCAATTATAACTTTAAACGCAACTGATCTAGATG
CAGGACAAAATGGAGAGGTGTCATATGCAATTAGTAATTTAGGTCGCGGTAAGGAAAACG
ATCTGTTTGCGATAGATGCAAAGACAGGAACGGTGACTAATA
>TCONS_00004681
GTAGTTGAAAACGCGAATGTTGGCACAGCAGTGTTAACCTTGTCAGCCACAGATTTAGAT
GAAGGCGTAAATGGGGAGCTTGTGTATTCTTTTACCGAGAGGGGCCGATTAAATCTAGAT
GATAAATTCGCAATAAATGATCGCACTGGAGAAATCACTCTAAAAGGGGACATCGACTAC
GAGGAAAATCCAGCATACGAGATTCGTGTCCAAGCAAGAGATAAGGGCACTCCTCCGCGC
ACTGCGCATAGCAAGGTTTTAGTGGAAGTCATTGATGTAAATGACAATGCTCCAGAAATA
TCTGTGTCGTCACTTATGAGTCCAGTGAAAGAAGACACTGGCATAGGCACAGCCGTTGCT
ATGGTGACGATTAATGATAGAGATGGGGGCAAAAACGGCATGACAAAATGCAGAATAACG
GGGTCTGTGCCATTTATGTTAAAAT
>TCONS_00002898
ACCCTCGTAGCCTCTATCGGATTGAAATAGTGATTGCAGACATTAACGACAATGCCCCCA
GCTTTCACGAAGAAATAACTACCATTGATATGTATGAGTCTTCATATATAGGGGAGAGAC
AGCCGCTGCCAATCGCGTACGACGCTGATGTCGGCGTTAACTCGGTGAAGACATATAAAT
TAAATCAGAACGAGCACTTTTCGTTGGATATACAGAACAATGGAGACCAGACGGTGTCTG
CGGAGTTGGTGCTACAGAAGGCTTTAGATCGGGAAAAGCAGCCTGTTGTTGAGCTCCTTC
TAACAGCGAC
>TCONS_00004682
CTCCCGGCAGTACAGTTGTAACTGTGAGTGCCACCGACACAGACGAGGGAATGAACAAAG
AAATCCAGTATTTCCTGAATTCTAAAGATCAAGATCGCGTTTTAGACATTTTTGAAATCG
ATTCAGAGTCAGGAGTGATAACAGTGAAAGGAAACATTGACTATGAAACCAGCCCCGCCT
TTGAAATCCGCGTGCAGGCTGCAGACAAAGGCCAGCCTCCTTTAACGGCGCAGTGCAAAG
TgttggtggaggtggtggatgTCAATGACAACGTGCCACACGTCACGGTGACGTCACTGC
TTTCCACGGTGAAAGAGGATGCCGAGGTCGGTACTGCGGTCGCGCTTGTTTCAGTTGTGG
ACAGAGATGGAGGTAAAAATGGGGAAGTCAGGTGTGAAATACTGAATTCGGTTCCATTTA
AACTGGATCTGAACTAtaaaaattattattctttAGTCATTCGTGAAGTATTAGACAGAG
AGCAAATTTCACAATATAAAGTCACTATTAAAGCCACCGATGAAGGCAGCCCCCCTCTCT
TCAACACAACTGCTGTTATTATTCAGGTGTCTGATGTGAATGACAACAAACCCCAATTTT
TACAGAACGTGATTAATATGTATGTTAGGGAAAATAGTCCTGTTGGgactattttaaaaa
cagtaaCTGCAACAGATGCTGATGTTGGTGAAAATGCACGTCTGAGCTACTCAATTGTCA
GTGAAAATAATATAGTCCCAGCATCTACTCTGACAAACATCAACTCAGAGACCGGAGACA
TCGTCAGTCTGCAGAGTTTTGACTACGAG
>TCONS_00000867
ACGGACGGTCTGGCTGTGGATATCTTTGTTTGTCGTGCTGGACTGTCTCTTGGAAGCGGT
GTCTGGGCAGCTCTCTTACTCCGTTGCAGAAGAGGTAAATGTGGGAACGGTGGTTGGAAA
TATGGCTAAAGACCTCAACATTCACGTTCAGGATTTGGAGTCTCGCATGTTTCAGATCGT
TGCTGGATCAAAGAGGAAATATTTCGAGGTGAACCTGAAGACTGGCGTCCTTTATGTCAG
TGAGAGAATAGACAGGGAGGAACTGTGCGGCGCCGAGCCCAAATGCTCACTGAGCGTCGA
AGCGGTTCTTAATAACCCTTTAAAATTGTACAGGATTGAAGTCATCATTTTAGATGTAAA
TGATAATTCACCC
>TCONS_00000868
TTGTCACCCACGGGGGAGCGCTTCTTACTTCCCCTCGCGGTGGATGCAGACACGGGCAGC
AATTCAGTGACGACCTACAGGCTGAATTCAAATGAGTATTTCTCCCTGGATGTGCAGAGC
GGAGACGATCAGAGCGCGTCTGCAGAACTGGTGCTGCTCAGATCCTTGGATCGTGAAAAA
CAGGCAGTTCTTAAACTTACGCTGACTGCGTTGGATGGAGGAAAGCCTCCCAAAACCGGA
AGCTTAAGCATAGACGTAAATGTTCTGGATGCCAACGATAACACGCCGACATTCAGCAAA
AGTCTGTACAAGGCGCGTGTGAATGAAAACGCGCCCGCTGGGTCGCCGGTGATTCAGATG
AGTGCTACAGATTTAGATGAAGGAGACAACGGGAGGGTTGTCTACTCCTTTGTCAAG
>TCONS_00002899
TGCCATGGAACAAAGAAGGGGAAAGCCGTGGACGGTGCGGGGATGCTCGCTGGGCTGTCT
TGTTGTGGTTGTTCTGTGGAGCGCGGCCTCGGCGCAGATCAGGTATTCTATTTCTGAGGA
AGTGAACGAAGGAACGGCGGTGGGGAATGTGGCAAAGGATCTGGGACTAGACAGGAACAC
gctgaaggagagaaaatgcCGCATTGTGTCCAGTACTGCGGACGTTCTTTTCCAAGTCGA
CCAGAATGACGGTGTTCTGTACGTGAGCCGGAAGATCGACAGGGAAGAGGTGTGCGCGCA
GAGCAGCTCTTGTTTAATGAATCTGAAAACGGTGCTGGAAAACCCACTGGAAATCCATTA
CGTTGAAGTTGAAGTGCTGGATGTTAATGACCATTCTCCACGATTTccggaagaaaagaa
aattttgGACATATCCGAGAACGTTTTACCAGGAGCGCGCTTTCAGCTGAAAGGCGCACA
AGACGCGGACAGCGGTCGTTTCTCAGTTCAGCAATATAAGCTCAGTCAGAATGATCACTT
CCGTTTAGAGgtaaaagacagaggaaaagatggTAAAATCCCGATATTGGTTGTGCAAAA
ATCTTTGGACAGGGAAACGGCAGGAAGCCATTCTTTGGTGTTGACGGCTTTGGATGGCGG
CAAACCTCCAAAATCCGGGGAAATGAATATTCTGGTAAAGGTGTTAGATGTAAATGATAA
CACGCCTGTTTTTTCCAAAGATGCTTACTCTGTAATGCTCCCTGAAAATGCTCCGTTGGG
AAGCGCTGTAG
>TCONS_00003980
GAGGGGGGAAGCGATGTGGCCCCTTCTTTCCACGCTGACCGTCTTATGTATCCAGATGTT
GCTGGTGATGTGCAATCCATTACAGGTGCTCGGTGTGGATGGGGTGAACTTCAGCGTGCA
CGTAGAGAACCAGACGCAGGTGCGAGACACCATGAGTCGGCGACACCACCGGGTCTACCA
GCTCTACAGCCGAACCAGCGGCAAACACGTCCAGGTGCTGGGCCGTAGAATCAGCGCCCG
GGGAGAAGACGGAGACAAATAtgCCCAGCTTGTAGTGGAGGCCGACACCTTTGGCAGCCA
GGTGAGAATCCGCGGCAAAGAAACCAATTTCTACCTTTGCATGAACCGTCGTGGCAAGCT
AGTGGGAAAGAAGGCCAGTAATCGAAGCGCAGACTGCGTTTTCGTGGAGAAGGTTCTGGA
GAACAACTACACAGCTCTGATGTCAGCACGCTACACAGACTGGCCAGACACACTGACAGG
AAAACTGGAAGGCTGACAGAGACCCAA
>TCONS_00001961
GAGGGGGGAAGCGATGTGGCCCCTTCTTTCCACGCTGACCGTCTTATGTATCCAGATGTT
GCTGGTGATGTGCAATCCATTACAGGTGCTCGGTGTGGATGGGGTGAACTTCAGCGTGCA
CGTAGAGAACCAGACGCAGGTGCGAGACACCATGAGTCGGCGACACCACCGGGTCTACCA
GCTCTACAGCCGAACCAGCGGCAAACACGTCCAGGTGCTGGGCCGTAGAATCAGCGCCCG
GGGAGAAGACGGAGACAAATAtgCCCAGCTTGTAGTGGAGGCCGACACCTTTGGCAGCCA
GGTGAGAATCCGCGGCAAAGAAACCAATTTCTACCTTTGCATGAACCGTCGTGGCAAGCT
AGTGGGAAAGAAGGCCAGTAATCGAAGCGCAGACTGCGTTTTCGTGGAGAAGGTTCTGGA
GAACAACTACACAGCTCTGATGTCAGCACGCTACACAGACTGGTACGTGGGCTTCACTAA
AAGAGGCCGCCCTCGCCGTGGCCCCAACACGCTGCCCAACCAGCAGGATGTACACTTCAT
GAAGCGCTTCCCACCTGGTGAGCAGCCCAACCTCACCACACCCTTCCGCTTCACCACCGT
CAGTAAGCGGGGAAAGAGGGTGCGTGCTACTGGGCCCCGCTAGT
>TCONS_00003981
GAGGGGGGAAGCGATGTGGCCCCTTCTTTCCACGCTGACCGTCTTATGTATCCAGATGTT
GCTGGTGATGTGCAATCCATTACAGGTGCTCGGTGTGGATGGGGTGAACTTCAGCGTGCA
CGTAGAGAACCAGACGCAGGTGCGAGACACCATGAGTCGGCGACACCACCGGGTCTACCA
GCTCTACAGCCGAACCAGCGGCAAACACGTCCAGGTGCTGGGCCGTAGAATCAGCGCCCG
GGGAGAAGACGGAGACAAATAtgCCCAGCTTGTAGTGGAGGCCGACACCTTTGGCAGCCA
GGTGAGAATCCGCGGCAAAGAAACCAATTTCTACCTTTGCATGAACCGTCGTGGCAAGCT
AGTGGGAAAGGCCAGTAATCGAAGCGCAGACTGCGTTTTCGTGGAGAAGGTTCTGGAGAA
CAACTACACAGCTCTGATGTCAGCACGCTACACAGACTGGTACGTGGGCTTCACTAAAAG
AGGCCGCCCTCGCCGTGGCCCCAACACGCTGCCCAACCAGCAGGATGTACACTTCATGAA
GCGCTTCCCACCTGGCCTTCAC
>TCONS_00000869
tcttctgaagGACCTTTGATCTTGTGCCCATTGCCTGCCAATGACTtgcaactcacacac
acacatttacacacatagGTCAACACCGACGATAACTCCCAACTCCAGAATTGACACAAC
TGTCCCACAATGCTCATCTATTACTTATTTATGTTTTGTAAAGTACATTAATGACAGTAT
TACCAGTAAAAATAATGTAAGTctcaagccccccccccctcaataCAAACAACTTCACTT
TCAGTTAAAGAcctgccaaaaaaacaaaaacaactatttCCACAGAGGAATTGCTTCAAG
ATATaaatctatatatatttatatatactgCGCACACAGAGACCGGCACAGTTGGACAGA
GGATGACAGGAGCTGTGATGCGGGAGACAGACTCTTTCCTCGGCTCTCACAGGGACGAAT
TCTAGACGGATGCAGTGAGTGTGGGGAGGACCTCCGTGCTTCCCTCACGGCTCGCCGTCt
gatctcttcctcctcccttttaAGCCCCAGAGATGCACACACGCTTGGGGGGCCAGCACA
CACTCGAGTTTGCTTGGGTTCGTGCGCGTGGACttgtgaagcagcagagcagagcagaaa
cgTCGGACAGTCATGCATGTGAGGTGGCCAAGGATGCAGCATCCTGGCACgcctctcctt
ttttcccccctctcaaATCTTACTTTCTTACTCgtttttttattactgttattttccctt
ttttgagtatttttGGTTCTTAGTACAAAAGACATACTAAATGTAGTCCTTTCTCGTTCT
CGCTTTATTCTTTCCTCTAACTTAGTCTTCATCTGTCCCTTTCactccatctttctctcc
ttcatGTACGTGCTTGCTTTGGTTATGAGAGAAGCTGGAACTCAAAGGCTCAAATTTAGC
TGTAAACAGAGTTGTCTTGTCAAATTGTGTTGtatattaaaatgattttttaaagaagaa
aatgatcTTATTGTGAATAAAGTACTTGACAGTGGTGGAGTGTTGAG
>TCONS_00002901
CACACAGAGACCGGCACAGTTGGACAGAGGATGACAGGAGCTGTGATGCGGGAGACAGAC
TCTTTCCTCGGCTCTCACAGGGACGAATTCTAGACGGATGCAGTGAGTGTGGGGAGGACC
TCCGTGCTTCCCTCACGGCTCGCCGTCtgatctcttcctcctcccttttaAGCCCCAGAG
ATGCACACACGCTTGGGGGGCCAGCACACACTCGAGTTTGCTTGGGTTCGTGCGCGTGGA
CttgtgaagcagcagagcagagcagaaacgTCGGACAGTCATGCATGTGAGGTGGCCAAG
GATGCAGCATCCTGGCACgcctctccttttttcccccctctTTACTTTCTTACTCgtttt
tttattactgttattttcccttttttgagtatttttGGTTCTTAGTACAAAAGACATACT
AAATGTAGTCCTTTCTCGTTCTCGCTTTATTCTTTCCTCTAACTTAGTCTTCATCTGTCC
CTTTCactcc
>TCONS_00002902
tcttctgaagGACCTTTGATCTTGTGCCCATTGCCTGCCAATGACTtgcaactcacacac
acacatttacacacatagGTCAACACCGACGATAACTCCCAGAATTGACACAACTGTCCC
ACAATGCTCATCTATTACTTATTTATGTTTTGTAAAGTACATTAATGACAGTATTACCAG
TAAAAATAATGTAAGTctcaagccccccccccctcaataCAAACAACTTCACTTTCAGT
>TCONS_00002903
GACGGGTTTCCATTTTCATAGCGAGTTTCgggggggATCGTCAACATGGAACCGGAGATG
GAGGACAAAACGTTGGAACTGATGAATACGTCAGGAATGGAGTCACAAAACCTCGTGGAC
GACCTGTcgccaaagaaaaacacagtccTCAAGCATACAAACGGACCTGTAGTGGGCTCT
CGTAAGCGACCGTCACAAGGAAACtatgagaaagagaaggaacacTGCATCACCCTCTTT
GACCAGTGGTCGGAGGCCGACCAGGTGGAGTTTGTCGAGCGCCTGATCTCCCGCATGTGC
CACTACCAGCACGGCCACATAAACTCCTACCTCAAACCCATGCTGCAGAGGGACTTCATC
ACTGCGTTGCCAGcCCAAGGGTTGGACCATATAGCAGAGAACATCTTGTCGTTTCTGGAT
GCCCGCTCTCTATGCTCAGCAGAACTGGTGTGTAAGGAATGGCAGAGGGTCATCTCTGAG
GGCATGCTGTGGAAGAAGCTCATTGAGCGAATGGTGCGCACCGACCCGCTGTGGAAAGGC
CTCTCTGAGAGGCACCAGTGGTGAGTACAGCGTCATTTTCACACACGTCACGGTGCGCCA
GAGGAAGAATGAACATTCGCGTCCTGCTCTTTTTGCCAGGGAGAAATATCTCTTCAAGAA
TCGCACAGCAGAAGTCGCCACCCAACTCATACTATCACTCACTGTATCCCAAGATTATTC
AAGACATAGAGacTATTGAAGCGAATTGGCGGTGTGGAAGACACAACTTACAGAGGATTC
AGTGTCGCTCAGAAAACAGTAAAGGCGTGTACTGTCTCCAATATGACGATGACAAGATCA
TCAGTGGCCTTAGGGACAATTCAATTAAGATCTGGGATAAACAGAGTCTGGAGTGTCTGA
AGATTCTGACCGGGCACACAGGCTCAGTATTGTGTCTGCAGTATGACGACAGGGTCATTG
TCACCGGGTCTTCTGACTCAACTGTCAGAGTTTGGGAGGTGAAAACGGGCGAGGTACTGA
ACACGCTGATCCACCACAACGAGGCCGTTCTTCATCTACGCTTCGCTAATGGCCTGATGG
TCACCTGCTCCAAGGACCGCTCCATCGCTGTCTGGGACATGGCCTCGCCGACCGACATCA
GCCTACGCCGCGTCCTCGTGGGACACCGAGCGGCTGTAAACGTGGTTGACTTTGATGACA
AATATATTGTATCAGCCTCAGGGGACCGCACCATCAAGGTATGGAGCACCAGCACATGTG
AATTTGTGCGCACACTAAACGGTCACAAACGGGGGATAGCCTGTCTACAGTACCGAGATC
GTCTGGTGGTCAGTGGCTCCTCTGACAACACAATCCGGTTATGGGACATTGAATGTGGGG
CATGTTTGCGAGTCCTGGAAGGTCATGAGGAGCTTGTGCGGTGCATTCGCTTTGACAACA
AAAGGATTGTCAGCGGTGCTTATGATGGTAAAATTAAGGTCTGGGATCTCCAGGCAGCCT
TGGACCCCCGGGCACCTGCCAGCACATTATGTCTGCGTACTCTAGTGgaGCATTCTGGAA
GAGTGTTCCGTCTTCAGTTTGATGAGTTTCAGATCATCAGCAGTTCTCATGACGACACCA
TTCTGATCTGGGATTTCCTGAACGTGTCCACCAACGGCCAGCCAGAGGGGCGGTCTCCCT
CCCGCACTTACACCTATATTTCTAGATAGCAGGTTGCGCCACCTGcctcaaccttttttt
tggagGAGCCCTGGGCTGATTTGATGATGGCCACATTCATCACAGAAAGGA
>TCONS_00000870
GGTTTCCATTTTCATAGCGAGTTTCgggggggATCGTCAACATGGAACCGGAGATGGAGG
ACAAAACGTTGGAACTGATGAATACGTCAGGAATGGAGTCACAAAACCTCGTGGACGACC
TGTcgccaaagaaaaacacagtccTCAAGCATACAAACGGACCTGTAGTGGGCTCTCGTA
AGCGACCGTCACAAGGAAACtatgagaaagagaaggaacacTGCATCACCCTCTTTGACC
AGTGGTCGGAGGCCGACCAGGTGGAGTTTGTCGAGCGCCTGATCTCCCGCATGTGCCACT
ACCAGCACGGCCACATAAACTCCTACCTCAAACCCATGCTGCAGAGGGACTTCATCACTG
CGTTGCCAGcCCAAGGGTTGGACCATATAGCAGAGAACATCTTGTCGTTTCTGGATGCCC
GCTCTCTATGCTCAGCAGAACTGGTGTGTAAGGAATGGCAGAGGGTCATCTCTGAGGGCA
TGCTGTGGAAGAAGCTCATTGAGCGAATGGTGCGCACCGACCCGCTGTGGAAAGGCCTCT
CTGAGAGGCACCAGTGGGAGAAATATCTCTTCAAGAATCGCACAGCAGAAGTCGCCACCC
AACTCATACTATCACTCACTGTATCCCAAGATTATTCAAGACATAGAGacTATTGAAGCG
AATTGGCGGTGTGGAAGACACAACTTACAGAGGATTCAGTGTCGCTCAGAAAACAGTAAA
GGCGTGTACTGTCTCCAATATGACGATGACAAGATCATCAGTGGCCTTAGGGACAATTCA
ATTAAGATCTGGGATAAACAGAGTCTGGAGTGTCTGAAGATTCTGACCGGGCACACAGGC
TCAGTATTGTGTCTGCAGTATGACGACAGGGTCATTGTCACCGGGTCTTCTGACTCAACT
GTCAGAGTTTGGGAGGTGAAAACGGGCGAGGTACTGAACACGCTGATCCACCACAACGAG
GCCGTTCTTCATCTACGCTTCGCTAATGGCCTGATGGTCACCTGCTCCAAGGACCGCTCC
ATCGCTGTCTGGGACATGGCCTCGCCGACCGACATCAGCCTACGCCGCGTCCTCGTGGGA
CACCGAGCGGCTGTAAACGTGGTTGACTTTGATGACAAATATATTGTATCAGCCTCAGGG
GACCGCACCATCAAGGTATGGAGCACCAGCACATGTGAATTTGTGCGCACACTAAACGGT
CACAAACGGGGGATAGCCTGTCTACAGTACCGAGATCGTCTGGTGGTCAGTGGCTCCTCT
GACAACACAATCCGGTTATGGGACATTGAATGTGGGGCATGTTTGCGAGTCCTGGAAGGT
CATGAGGAGCTTGTGCGGTGCATTCGCTTTGACAACAAAAGGATTGTCAGCGGTGCTTAT
GATGGTAAAATTAAGGTCTGGGATCTCCAGGCAGCCTTGGACCCCCGGGCACCTGCCAGC
ACATTATGTCTGCGTACTCTAGTGgaGCATTCTGGAAGAGTGTTCCGTCTTCAGTTTGAT
GAGTTTCAGATCATCAGCAGTTCTCATGACGACACCATTCTGATCTGGGATTTCCTGAAC
GTGTCCACCAACGGCCAGCCAGAGGGGCGGTCTCCCTCCCGCACTTACACCTATATTTCT
AGATAGCAGGTTGCGCCACCTGcctcaaccttttttttggagGAGCCCTGGGCTGATTTG
ATGATGGCCACATTCATCACAGAAAGGA
>TCONS_00002904
ATTAAAGCCGCGCGTCTGAAAAACAGCGAGAGGATAACAGGGGACAGGTGCTGAAGCGAT
TACAGCAGAAAGATGGCGGACGACCCCAGCGCGGCGGACAGGAACGTGGAGATATGGAAA
ATTAAGAAGCTGATTAAAAGTTTAGAAGCTGCCCGTGGTAATGGAACCAGTATGATCTCG
CTGATCATCCCTCCCAAGGACCAGATATCCAGAGTGGCCAAGATGTTGGCCGATGAATTT
GGAACAGCTTCAAACATTAAGAGTCGAGTCAACAGACTCTCTGTACTTGGGGCCATCACT
TCTGTACAGCAAAGACTAAAACTATACAACAAAGTGCCACCGAATGGTTTAGTTGTGTAC
TGTGGTACTATAGTGACAGAGGAGGGCAAGGAGAAAAAAGTCAATATCGACTTTGAGCCT
TTTAAGCCAATCAACACCTCCCTCTATCTCTGCGACAACAAGTTTCACACAGAGGCCCTG
ACAGCCCTGCTCTCAGACGACAGTAAGTTTGGCTTTATTGTGATCGACGGCAGCGGCGCT
CTGTTTGGCACGCTGCAGGGCAACACCAGGGAGGTGTTACACAAGTTCACCGTGGACTTA
CCCAAAAAGCACGgcagaggtgggcagtCTGCCCTACGTTTTGCTCGCCTGAGAATGGAG
AAGAGACACAATTATGTAAGAAAAGTGGCTGAGACGGCTGTCCAGCTGTTTGTGTCCAAC
GATAAAGTGAATGTGGCCGGAATGGTTTTGGCCGGCTCTGCCGACTTCAAGACTGAGCTC
AGCCAGTCTGACATGTTTGACCCAAGGTTACAAGCCAAGGTTCTGAAGCTTGTAGACATC
TCTTATGGAGGAGAGAATGGCTTCAACCAGGCCATCGAGCTCTCAGCAGAGGTTCTCTCT
AATGTCAAATTCATCCAAGAGAAGAAACTTATAGGGCGATACTTTGATGAGATCAGCCAG
GACACGGGGAAGTACTGTTTTGGAGTAGAGGACACACTCAAGGCCCTGGAGATGGGAGCG
GTGGAGATCCTCATAGTCTATGAGAACTTGGACACCATGCGTTACGTTCTTCGTGTGCAC
GGAGCAGAGAGCAACGGAGCTGAGAACGATGAGAAGATTTTGTACTTAACGCCGGAGCAG
GAGAAAGACAAATCTCATTTCACAGACAAGGAGACGGGGCAGGAACACGAGCTGATTGAG
AGCATGCCGCTGCTGGAGTGGTTCGCTAACAACTACAAGAAATTTGGGGCCACGTTGGAG
ATAGTCACAGACAAAAGCCAGGAGGGTTCCCAGTTTGTCAAGGGCTTTGGCGGTATTGGG
GGTATCTTGCGATACAGAGTGGATTTCCAGGGCATGGAGTACCAAGGAGATGACGATGAG
TTCTTCGATTTGGATGACTACTAGGTAGTCCAGGACTGATatgtgggagaaaaacaaagg
aatgaatgaaaaaataaggaaagaaaatgCCACCTCTCGTGCAGCAAGTGAGAGGTGCGA
CCATGTTGACCATATACATGACAGGAACACCTTCCAGTTTATCTGTTGCAAAACACAACT
TGCACATACACTCATCTGTAtacaagacaaaaacacacaggctgaagaggagtgacattt
tcttttatccAGAGAGGGACAAAGCCCTTCTGAATAAATCCCTGCCTTAGAGCGCTGGTT
CCTTCCCCTAGTTGGATTGGACTTGACTcctttttgttcctcctccctTCCATTATGAAT
GAACACAACAGCAAGTTTCCAGATTCCCTGATGCCCCTAAACCTGGTCTGAACAAGAACT
TTGGATTCACTCCTCCTATATAGaaaatattttcctcttttgccTCATGCCCACTCCCta
tctcttctctctctctattgctttactttttttttttttttttactggtaactgctgctg
ctgttgtattttATGAGagtgggggattttttttacctggGTTTCTGTAGAGAAAGGGGG
ACAAAGTATTAAATTTGAACTGCTGAAAACCAA
>TCONS_00000871
GATAGCACCACGCACGGCGTGCGGAGAGAAGCAGGTCGGGAAGGCAACGTCACTCTTGTA
CCACCGACTTGACGTAGTGCAGCGAACCGACAGCAGAGCGGAGCGGCGTTGTCCGTGGCA
GGTGCTGAAGCGATTACAGCAGAAAGATGGCGGACGACCCCAGCGCGGCGGACAGGAACG
TGGAGATATGGAAAATTAAGAAGCTGATTAAAAGTTTAGAAGCTGCCCGTGGTAATGGAA
CCAGTATGATCTCGCTGATCATCCCTCCCAAGGACCAGATATCCAGAGTGGCCAAGATGT
TGGCCGATGAATTTGGAACAGCTTCAAACATTAAGAGTCGAGTCAACAGACTCTCTGTAC
TTGGGGCCATCACTTCTGTACAGCAAAGACTAAAACTATACAACAAAGTGCCACCGAATG
GTTTAGTTGTGTACTGTGGTACTATAGTGACAGAGGAGGGCAAGGAGAAAAAAGTCAATA
TCGACTTTGAGCCTTTTAAGCCAATCAACACCTCCCTCTATCTCTGCGACAACAAGTTTC
ACACAGAGGCCCTGACAGCCCTGCTCTCAGACGACAGTAAGTTTGGCTTTATTGTGATCG
ACGGCAGCGGCGCTCTGTTTGGCACGCTGCAGGGCAACACCAGGGAGGTGTTACACAAGT
TCACCGTGGACTTACCCAAAAAGCACGgcagaggtgggcagtCTGCCCTACGTTTTGCTC
GCCTGAGAATGGAGAAGAGACACAATTATGTAAGAAAAGTGGCTGAGACGGCTGTCCAGC
TGTTTGTGTCCAACGATAAAGTGAATGTGGCCGGAATGGTTTTGGCCGGCTCTGCCGACT
TCAAGACTGAGCTCAGCCAGTCTGACATGTTTGACCCAAGGTTACAAGCCAAGGTTCTGA
AGCTTGTAGACATCTCTTATGGAGGAGAGAATGGCTTCAACCAGGCCATCGAGCTCTCAG
CAGAGGTTCTCTCTAATGTCAAATTCATCCAAGAGAAGAAACTTATAGGGCGATACTTTG
ATGAGATCAGCCAGGACACGGGGAAGTACTGTTTTGGAGTAGAGGACACACTCAAGGCCC
TGGAGATGGGAGCGGTGGAGATCCTCATAGTCTATGAGAACTTGGACACCATGCGTTACG
TTCTTCGTGTGCACGGAGCAGAGAGCAACGGAGCTGAGAACGATGAGAAGATTTTGTACT
TAACGCCGGAGCAGGAGAAAGACAAATCTCATTTCACAGACAAGGAGACGGGGCAGGAAC
ACGAGCTGATTGAGAGCATGCCGCTGCTGGAGTGGTTCGCTAACAACTACAAGAAATTTG
GGGCCACGTTGGAGATAGTCACAGACAAAAGCCAGGAGGGTTCCCAGTTTGTCAAGGGCT
TTGGCGGTATTGGGGGTATCTTGCGATACAGAGTGGATTTCCAGGGCATGGAGTACCAAG
GAGATGACGATGAGTTCTTCGATTTGGATGACTACTAGGTAGTCCAGGACTGATatgtgg
gagaaaaacaaaggaatgaatgaaaaaataaggaaagaaaatgCCACCTCTCGTGCAGCA
AGTGAGAGGTGCGACCATGTTGACCATATACATGACAGGAACACCTTCCAGTTTATCTGT
TGCAAAACACAACTTGCACATACACTCATCTGTAtacaagacaaaaacacacaggctgaa
gaggagtgacattttcttttatccAGAGAGGGACAAAGCCCTTCTGAATAAATCCCTGCC
TTAGAGCGCTGGTTCCTTCCCCTAGTTGGATTGGACTTGACTcctttttgttcctcctcc
ctTCCATTATGAATGAACACAACAGCAAGTTTCCAGATTCCCTGATGCCCCTAAACCTGG
TCTGAACAAGAACTTTGGATTCACTCCTCCTATATAGaaaatattttcctcttttgccTC
ATGCCCACTCCCtatctcttctctctctctattgctttactttttttttttttttttact
ggtaactgctgctgctgttgtattttATGAGagtgggggattttttttacctggGTTTCT
GTAGAGAAAGGGGGACAAAGTATTAAATTTGAACTGCTGAAAACCAA
>TCONS_00002905
GCCGTCTCTGAATCGGTTCCAGGATCTGTCCTTGCCGTACTGAGCCGCGGCGCTCGGCCA
TTTCTCGTTAGCGGAGAGTGTCGTGCGTGTGCTCAGCAGGAGAGCCACgacaggcagcag
gaagaagagcatCTTCTGAGAGTTTGTTGGTGTCCGAATCCGGAGACAGAGTCCGCGGCC
CCGGGGCGCTCCGGCGGCTCCTGCGACTGAGACAAGGGACAGAGGAAAGATAGTGCGACG
ACGAACGGAGactgctttctcctcctcttctcctcctcctcctcaatcagcagacaccgc
cctctctctctctctctctctctctctctctctctctctctctctctctctctctctctc
tctctctctctctctctctcggttgCGC
>TCONS_00000872
TGAGCCGGAGGAGAGTAAGAGGGGGGAAAGTGTCGGAGCGCACTTTGCCCAACTCCGGCT
GTGACGCACCGGCGCTCCGTGGTCGGAAATTGAGACCGCAGACGAGAGGCTCCTTGACTG
TGTTTAAAGTGCTGCTGTATCCTCATCAAACAGCGTATGCGTTCTTCTAATCTGATTATA
AACACTGGAAGGTTGTCGCGGAGGCAGATGGGGCGTTAGGAAAACGATTAGCTGGCGAGT
TTCAAATCCGCCAATTCCCCACGCAATTAGCGGCGTCAACACCACCGGTGCCCCGCTAAG
CCCTCTCCTGCGCCTCCTTCAGCAAAGTCGACAACAGCGCGTCAGAGACTTTCATTCATG
CtttttttCACCCGAGAGAGGACGAGGGTCGCTGCTTCACCGACCTGAGAGTTTGTTGGT
GTCCGAATCCGGAGACAGAGTCCGCGGCCCCGGGGCGCTCCGGCGGCTCCTGCGACTGAG
ACAAGGGACAGAGGAAAGATAGTGCGACGACGAACGGAGactgctttctcctcctcttct
cctcctcctcctcaatcagcagacaccgccctctctctctctctctctctctctctctct
ctctctctctctctctctctctctctctctctctctctctctctctctcggttgCGC
>TCONS_00000874
CAGTTGGCGGTGTGTGGGGACTCTCGGTGCAACTCACGTCTCTGAATCGGTTCCAGGATC
TGTCCTTGCCGTACTGAGCCGCGGCGCTCGGCCATTTCTCGTTAGCGGAGAGTGTCGTGC
GTGTGCTCAGCAGGAGAGCCACgacaggcagcaggaagaagagcatCTGAGAGTTTGTTG
GTGTCCGAATCCGGAGACAGAGTCCGCGGCCCCGGGGCGCTCCGGCGGCTCCTGCGACTG
AGACAAGGGACAGAGGAAAGATAGTGCGACGACGAACGGAGactgctttctcctcctctt
ctcctcctcctcctcaatcagcagacaccgccctctctctctctctctctctctctctct
ctctctctctctctctctctctctctctctctctctctctctctctctctcggttgCGC
>TCONS_00000873
TTGGCGGTGTGTGGGGACTCTCGGTGCAACTCACGTCTCTGAATCGGTTCCAGGATCTGT
CCTTGCCGTACTGAGCCGCGGCGCTCGGCCATTTCTCGTTAGCGGAGAGTGTCGTGCGTG
TGCTCAGCAGGAGAGCCACgacaggcagcaggaagaagagcatCTTCTGAGAGTTTGTTG
GTGTCCGAATCCGGAGACAGAGTCCGCGGCCCCGGGGCGCTCCGGCGGCTCCTGCGACTG
AGACAAGGGACAGAGGAAAGATAGTGCGACGACGAACGGAGactgctttctcctcctctt
ctcctcctcctcctcaatcagcagacaccgccctctctctctctctctctctctctctct
ctctctctctctctctctctctctctctctctctctctctctctctctctcggttgC
>TCONS_00003983
GTCAAGAGCTGGGCTCCTGCCAGGTCTTCAGACCAAGGAGATGAACTTGAACTTGGCAGA
ACTGGACACCCGGCAACGGCTCACTCCCAGCTCCGCCAAGAAGACAACACAAAACGGCCC
AGATGCCACTAAGGACCCGTGTCTAAAGGTGCGCTGCCCTCCTCACAGGGTCTGTGTCAG
TCATGACTTTCAGACAGCCATCTGCACCAACCGCAAGCAGCCAGCTCACAGGTATGTGAA
ACCCAGAAAAGGCAGCACAGGCCACAAACACAGAGTGGAAGCAGGGGCTCATGGGAAATG
TAGGCTGTGCTCGGTGCTGCAGTCCAGCCCCGTGTGTGGATCTGATGGGCACAGCTACTC
CTCCAAGTGCAAGTTGGAGTTCCAGAGCTGCATTTCAGGAAAATCCATCTCAGTGAAATG
CGAAGGGCTGTGTCCTTGTTTACCTGGTCGACGAGCTCAGAACTGCAGTGCACAAAGCTG
AGCAGGCTGgctgcACAGACTCGGAACTCCACAGTTTGGCAGCCAGATTGAAGGACTGGT
TTAGAGTTCTTCACCTCGACGCAAACAGAGACCTCAAATCTTCTGACAACTTTGACTCCA
CCACTGGACACTTCGACACGAGCATCCTGCCCATCTGCAAGGACTCTCTGGGTTGGATGT
TCAATAAACTGGACATAAACTTTGACCTGCTACTAGACCAATCGGAGCTTAGCGCGCTGT
ACCTGGACAAGTACGAGATGTGCATGAAGCCCCTCTTCAACTCCTGCGACTCCTTCAAGG
ATGGAAAGCTGTCCAACAACGAGTGGTGCTACTGCTTCCAGAAACCCGAGGGACTGCCGT
GTCAGAGTGAGAAGACCAGGGTCCAGGCTCAGAGTCAAAGAAAGACTCTCATAGGGTCTT
ACATCCCTCGTTGTACCGACGAAGGCTACTTCAAGTCGACCCAGTGCCACAGCAGCACCG
GCCAGTGCTGGTGTGTGGATAAATATGGCAACGAGATTGCCGGCTCCAGAAAACAAGGGA
ATCCCAACTGCGATGAGGACCAGGAGACATCGGGGGATTTTGCCAGCGGAGGCGGAGTCA
TTCTCCTCGACgaccaggaagaggagcccTCACAGAGCGGGCGGAgcaggcagaagaaga
gaaggggcCGGATTCACCCCCGGGGAACCATCGAGGATGACGAAGACGAGGAAGACGATA
AGGATGACGAGACTGGCTACACTTGGT
>TCONS_00000001
GTCAAGAGCTGGGCTCCTGCCAGGTCTTCAGACCAAGGAGATGAACTTGAACTTGGCAGA
ACTGGACACCCGGCAACGGCTCACTCCCAGCTCCGCCAAGAAGACAACACAAAACGGCCC
AGATGCCACTAAGGACCCGTGTCTAAAGGTGCGCTGCCCTCCTCACAGGGTCTGTGTCAG
TCATGACTTTCAGACAGCCATCTGCACCAACCGCAAGCAGCCAGCTCACAGTGTGAAACC
CAGAAAAGGCAGCACAGGCCACAAACACAGAGTGGAAGCAGGGGCTCATGGGAAATGTAG
GCTGTGCTCGGTGCTGCAGTCCAGCCCCGTGTGTGGATCTGATGGGCACAGCTACTCCTC
CAAGTGCAAGTTGGAGTTCCAGAGCTGCATTTCAGGAAAATCCATCTCAGTGAAATGCGA
AGGGCTGTGTCCTTGTTTACCTGGTCGACGAGCTCAGAACTGCAGTGCACAAAGCTGAGC
AGGCTGTTTTCTGACAGCTACAGGGAGCAGTgacagagtgagt
>TCONS_00000002
GTCAAGAGCTGGGCTCCTGCCAGGTCTTCAGACCAAGGAGATGAACTTGAACTTGGCAGA
ACTGGACACCCGGCAACGGCTCACTCCCAGCTCCGCCAAGAAGACAACACAAAACGGCCC
AGATGCCACTAAGGACCCGTGTCTAAAGGTGCGCTGCCCTCCTCACAGGGTCTGTGTCAG
TCATGACTTTCAGACAGCCATCTGCACCAACCGCAAGCAGCCAGCTCACAGTGTGAAACC
CAGAAAAGGCAGCACAGGCCACAAACACAGAGTGGAAGCAGGGGCTCATGGGAAATGTAG
GCTGTGCTCGGTGCTGCAGTCCAGCCCCGTGTGTGGATCTGATGGGCACAGCTACTCCTC
CAAGTGCAAGTTGGAGTTCCAGAGCTGCATTTCAGGAAAATCCATCTCAGTGAAATGCGA
AGGGCTGTGTCCTTGTTTACCTGGTCGACGAGCTCAGAACTGCAGTGCACAAAGCTGAGC
AGGCTGTGGCTGAGGAGCGAAAGGTGGAAGGATGTCGTGGAGAAA
>TCONS_00001963
CGGCTCACTCCCAGCTCCGCCAAGAAGACAACACAAAACGGCCCAGATGCCACTAAGGAC
CCGTGTCTAAAGGTGCGCTGCCCTCCTCACAGGGTCTGTGTCAGTCATGACTTTCAGACA
GCCATCTGCACCAACCGCAAGCAGCCAGCTCACAGGTATGTGAAACCCAGAAAAGGCAGC
ACAGGCCACAAACACAGAGTGGAAGCAGGGGCTCATGGGAAATGTAGGCTGTGCTCGGTG
CTGCAGTCCAGCCCCGTGTGTGGATCTGATGGGCACAGCTACTCCTCCAAGTGCAAGTTG
GAGTTCCAGAGCTGCATTTCAGGAAAATCCATCTCAGTGAAATGCGAAGGGCTGTGTCCT
TGTTTACCTGGTCGACGAGCTCAGAACTGCAGTGCACAAAGCTGAGCAGGCTGgctgcAC
AGACTCGGAACTCCACAGTTTGGCAGCCAGATTGAAGGACTGGTTTAGAGTTCTTCACCT
CGACGCAAACAGAGACCTCAAATCTTCTGACAACTTTGACTCCACCACTGGACACTTCGA
CACGAGCATCCTGCCCATCTGCAAGGACTCTCTGGGTTGGATGTTCAATAAACTGGACAT
AAACTTTGACCTGCTACTAGACCAATCGGAGCTTAGCGCGCTGTACCTGGACAAGTACGA
GATGTGCATGAAGCCCCTCTTCAACTCCTGCGACTCCTTCAAGGATGGAAAGCTGTCCAA
CAACGAGTGGTGCTACTGCTTCCAGAAACCCGAGGGACTGCCGTGTCAGAGTGAGAAGAC
CAGGGTCCAGGCTCAGAGTCAAAGAAAGACTCTCATAGGGTCTTACATCCCTCGTTGTAC
CGACGAAGGCTACTTCAAGTCGACCCAGTGCCACAGCAGCACCGGCCAGTGCTGGTGTGT
GGATAAATATGGCAACGAGATTGCCGGCTCCAGAAAACAAGGGAATCCCAACTGCGATGA
GGACCAGGAGACATCGGGGGATTTTGCCAGCGGAGGCGGAGTCATTCTCCTCGACgacca
ggaagaggagcccTCACAGAGCGGGCGGAgcaggcagaagaagagaaggggcCGGATTCA
CCCCCGGGGAACCATCGAGGATGACGAAGACGAGGAAGACGATAAGGATGACGAGACTGG
CTACACTTGGTAGCTCTGCTCCCATTTCAACCTGCCGTAAATCGACCGGGAAT
>TCONS_00003984
GgctgcACAGACTCGGAACTCCACAGTTTGGCAGCCAGATTGAAGGACTGGTTTAGAGTT
CTTCACCTCGACGCAAACAGAGACCTCAAATCTTCTGACAACTTTGACTCCACCACTGGA
CACTTCGACACGAGCATCCTGCCCATCTGCAAGGACTCTCTGGGTTGGATGTTCAATAAA
CTGGACATAAACTTTGACCTGCTACTAGACCAATCGGAGCTTAGCGCGCTGTACCTGGAC
AAGTACGAGATGTGCATGAAGCCCCTCTTCAACTCCTGCGACTCCTTCAAGGATGGAAAG
CTGTCCAACAACGAGTGGTGCTACTGCTTCCAGAAACCCGAGGGACTGCCGTGTCAGAGT
GAGAAGACCAGGGTCCAGGCTCAGAGTCAAAGAAAGACTCTCATAGGGTCTTACATCCCT
CGTTGTACCGACGAAGGCTACTTCAAGTCGACCCAGTGCCACAGCAGCACCGGCCAGTGC
TGGTGTGTGGATAAATATGGCAACGAGATTGCCGGCTCCAGAAAACAAGGGAATCCCAAC
TGCGATGAGGACCAGGAGACATCGGGGGATTTTGCCAGCGGAGGCGGAGTCATTCTCCTC
GACgaccaggaagaggagcccTCACAGAGCGGGCGGAgcaggcagaagaagagaaggggc
CGGATTCACCCCCGGGGAACCATCGAGGATGACGAAGACGAGGAAGACGATAAGGATGAC
GAGACTGGCTACACTTGGT
>TCONS_00000003
gcACAGACTCGGAACTCCACAGTTTGGCAGCCAGATTGAAGGACTGGTTTAGAGTTCTTC
ACCTCGACGCAAACAGAGACCTCAAATCTTCTGACAACTTTGACTCCACCACTGGACACT
TCGACACGAGCATCCTGCCCATCTGCAAGGACTCTCTGGGTTGGATGTTCAATAAACTGG
ACATAAACTTTGACCTGCTACTAGACCAATCGGAGCTTAGCGCGCTGTACCTGGACAAGT
ACGAGATGTGCATGAAGCCCCTCTTCAACTCCTGCGACTCCTTCAAGGATGGAAAGCTGT
CCAACAACGAGTGGTGCTACTGCTTCCAGAAACCCGAGGGACTGCCGTGTCAGAGTGAGA
AGACCAGGGTCCAGGCTCAGAGTCAAAGAAAGACTCTCATAGGGTCTTACATCCCTCGTT
GTACCGACGAAGGCTACTTCAAGTCGACCCAGTGCCACAGCAGCACCGGCCAGTGCTGGT
GTGTGGATAAATATGGCAACGAGATTGCCGGCTCCAGAAAACAAGGGAATCCCAACTGCG
ATGAGGACCAGGAGACATCGGGGGATTTTGCCAGCGGAGGCGGAGTCATTCTCCTCGACg
accaggaagaggagcccTCACAGAGCGGGCGGAgcaggcagaagaagagaaggggcCGGA
TTCACCCCCGGGGAACCATCGAGGATGACGAAGACGAGGAAGACGATAAGGATGACGAGA
CTGGCTACACTTGGTAGCTCTGCTCCCATTTCAACCTGCCGTAAATCGACCGGGAATCTC
CGATAA
>TCONS_00004686
CAGCAGCCTGACGAGGACAGTAGCATAGGACCCGGCTCAGCGGCGAGACCTGAGCCCAGC
GAGGCCCGGCAGAGcgacagagaagaaaaagaggatgaggaggatgaagaaggggGACCA
GGCCAAGAGAGCGCACAAGAGCAGCGCTTGGACCCCgagtgggtggaggagaggttCAGG
ATAGACAGGAAGAAACTGGAGAACATGTTGTATGCTCCAAATATTGGCAACAGCGAGACA
GGAGAGGAGTTCTTTGAGAGGGTGATGAGAGAAACCGACACTCAGGTGAAATGGCCATCC
AAACTAAAGATTGGAGCCAAGTCAAAGAAAGATCCACATGTGAAGGTggaagggaggaga
gacaaTGTTGtggaagccaaaaaaaagataCTTGAAGTTCTGGAAACAAAGGTAAACAAA
GTGACTCTGAAGATGGATGTGGCCTATACAGAGCACTCCCACGTGATCGGGAAAGGTGGT
GTGAACATCAAAAAGGTGATGGAGGTCACGTCTTGCCACATTCATTTCCCCGACTCCAAC
CGCCACAAtgcagctggagagaaaagcaACCAGGTTTCCATTGCTGGACCCATTGAAGGA
GTAGAGGATGCCAGGAGGAGGATCAGAgacctgcagcctttatccttgacctttgacctc
ccggTCAGCATGGTGCCCCAGACCCTTCCGGATGCAGGGTCTCCTCTTATCCAGCAGGTT
GTTCAGACTTTGGGGGTCAACGTGAGCTTCAGGGCCGTGCCCCCTCATCCGCAGGCCCAG
CCATCCCTCTATGAAAGTTGCTGTACCGTCTGGGGCCTGCAGGGCAACGCCCCCGCCGTG
AAGAAGGCAACGTGCATCCTgatggacctgctgctggggtcagaggtcactgtgaACAGT
CAGCTGGACGTTACCTCCCAGCAGCATCTGTTCCTGATGGGGCAGAACGGAGCTCACTTC
CTGAGTGTCATgcaccagacccagacccagatcATCCTACCGGACCTGAGTGCCCCTCAA
AGTccgccctccctcctcatccagGGCAGCCCTGACGGAGTGTGCCTGGCTCGCCAGCAA
CTTATGgaCTGCCTGCCTGTATGTCTGATGTTCGATTTGCGTGAGGATGGCGACGCCGAT
CCTTGTAAACTGGCTCAGATGATGCAAAACCTGGGAGTCTTTATTAGTGTGAAGCCCAAA
GCCAAGCAAACCAGCAAGTCTGTGGTGGTGAAAGGTCTGGAAAGAAACATCTCCTGCCTT
TTTGAGGCTCGCCGGCAGCTACTGGGGTTGGGTGCTTGTGACTCTGCCAAGGTAACCCaa
atgacccctgaccctgccTTAGCCAGCACTGGGCCTTCTAATTACTGGTTCAacatgttg
ctgcagcagctccggctgtcTGAGCAGGaggtgcagaACAGTGCTAAACCCCGgcccaca
cctccacctgggcTCACCGCTCCTCCTGATGAGGGAAAGACAGGACTGAAGGGTACAGAC
AGCCGACTACTAGAGAAGATACTCGAAGCTGAGGACGTCTCTGGCCAATCAGAAGAGGAG
CTCTCCAAAACATCCTCATCTGAGGTATGTGACGCAGGCAGAAGCATCGCCAGGATGGGG
ATAATGGCTCGGCGAGGGAGCCTTCAGGGTCCAGAAATGCCCAAACCGTTCCTCCAGGGC
AGACGGCACTCGACCGGGcaagcactcacacacagACTGATGAGCACAGAAATGGAGGAC
AAAAGGAGTGAGCGGAGGAGCAGTCTGAGGAGGGACGCAGTGCTGGGCCCCGATCTGCTG
AGCTCTGAgGATTACGACTacgagaagaagaaactgctgGCAGCCAGAGCCATGCAGAGG
AAACCTGTTTTTACCGAGGTCCGGACGCCCACTGACACCTGGAGCGGTCTGGGTTTCTCC
AAGTCCATGCCGGCCGAGGCCGCCAAGGAGCTGCGCAACATCAGCCGACGCTGCTACAAA
CCCTACCTGAGCACCATCGGTAGCCAGCAGAACCAGTCATGGGCCGCTCAGTTGACAAAG
GTCTCCAACGGCAGCGACTCTGAGAACTGGAGAGACCGGCGAGGATCTGCCTCTTCATCC
GTGCCTGtctcctccacttcttcttcttcctgtagctcctccccatcctccccaccgtcc
accttctcctcgtccacctcctccttccctgccttctcctcGTCGGTGAACAGAAGCAGA
GATGACAGACCTTGCGAAGGCTCCCTGAGCAACAGCGGCTACTTTGAAGGCTTTTGCTCA
TCCAGGAGGGCGTCAACCTGCAGTCAGCACAGCCTGTCCTCTCAGATTACAGACGGCCTG
CCTGAGCTGCTCAGCCAGCTTGGCCTCATGAAGTACATCGACATATTTGAGCAGCAAGAG
ATCGATTACCAAACTTTCCTCACCCTCTCCGATGAGGATCTGAAGGAGGTGGGGGTCTTC
ACTTTCGGTGCCAGGCGCAAGATGTTACTGGCAATTGCAGAgctaaacaaaagcaaaagg
agGCTGTCAGACACACCGGCGGTGAAGCCCGGCTACCTGGAGGGCGGCGCCAGTGGGCGA
CTACCACGAATTATGGATGTAGATGCTGCCCAGAGTAACCAGTGGTAGATGGTGCACCAA
GCTACACTCAATTTTAGCTCAGTAGAGCGGAGCTTTTGTTCATATCAATTTAATGATCTG
ACGTGCTTGTTTTATGAATGAATGTATGACATTTTCATC
>TCONS_00004687
CAGCAGCCTGACGAGGACAGTAGCATAGGACCCGGCTCAGCGGCGAGACCTGAGCCCAGC
GAGGCCCGGCAGAGcgacagagaagaaaaagaggatgaggaggatgaagaaggggGACCA
GGCCAAGAGAGCGCACAAGAGCAGCGCTTGGACCCCgagtgggtggaggagaggttCAGG
ATAGACAGGAAGAAACTGGAGAACATGTTGTATGCTCCAAATATTGGCAACAGCGAGACA
GGAGAGGAGTTCTTTGAGAGGGTGATGAGAGAAACCGACACTCAGGTGAAATGGCCATCC
AAACTAAAGATTGGAGCCAAGTCAAAGAAAGATCCACATGTGAAGGTggaagggaggaga
gacaaTGTTGtggaagccaaaaaaaagataCTTGAAGTTCTGGAAACAAAGGTAAACAAA
GTGACTCTGAAGATGGATGTGGCCTATACAGAGCACTCCCACGTGATCGGGAAAGGTGGT
GTGAACATCAAAAAGGTGATGGAGGTCACGTCTTGCCACATTCATTTCCCCGACTCCAAC
CGCCACAAtgcagctggagagaaaagcaACCAGGTTTCCATTGCTGGACCCATTGAAGGA
GTAGAGGATGCCAGGAGGAGGATCAGAgacctgcagcctttatccttgacctttgacctc
ccggTCAGCATGGTGCCCCAGACCCTTCCGGATGCAGGGTCTCCTCTTATCCAGCAGGTT
GTTCAGACTTTGGGGGTCAACGTGAGCTTCAGGGCCGTGCCCCCTCATCCGCAGGCCCAG
CCATCCCTCTATGAAAGTTGCTGTACCGTCTGGGGCCTGCAGGGCAACGCCCCCGCCGTG
AAGAAGGCAACGTGCATCCTgatggacctgctgctggggtcagaggtcactgtgaACAGT
CAGCTGGACGTTACCTCCCAGCAGCATCTGTTCCTGATGGGGCAGAACGGAGCTCACTTC
CTGAGTGTCATgcaccagacccagacccagatcATCCTACCGGACCTGAGTGCCCCTCAA
AGTccgccctccctcctcatccagGGCAGCCCTGACGGAGTGTGCCTGGCTCGCCAGCAA
CTTATGgaCTGCCTGCCTGTATGTCTGATGTTCGATTTGCGTGAGGATGGCGACGCCGAT
CCTTGTAAACTGGCTCAGATGATGCAAAACCTGGGAGTCTTTATTAGTGTGAAGCCCAAA
GCCAAGCAAACCAGCAAGTCTGTGGTGGTGAAAGGTCTGGAAAGAAACATCTCCTGCCTT
TTTGAGGCTCGCCGGCAGCTACTGGGGTTGGGTGCTTGTGACTCTGCCAAGGTAACCCaa
atgacccctgaccctgccTTAGCCAGCACTGGGCCTTCTAATTACTGGTTCAacatgttg
ctgcagcagctccggctgtcTGAGCAGGgttctgctctggctgcagaggtgcagaACAGT
GCTAAACCCCGgcccacacctccacctgggcTCACCGCTCCTCCTGATGAGGGAAAGACA
GGACTGAAGGGTACAGACAGCCGACTACTAGAGAAGATACTCGAAGCTGAGGACGTCTCT
GGCCAATCAGAAGAGGAGCTCTCCAAAACATCCTCATCTGAGGTATGTGACGCAGGCAGA
AGCATCGCCAGGATGGGGATAATGGCTCGGCGAGGGAGCCTTCAGGGTCCAGAAATGCCC
AAACCGTTCCTCCAGGGCAGACGGCACTCGACCGGGcaagcactcacacacagACTGATG
AGCACAGAAATGGAGGACAAAAGGAGTGAGCGGAGGAGCAGTCTGAGGAGGGACGCAGTG
CTGGGCCCCGATCTGCTGAGCTCTGAgGATTACGACTacgagaagaagaaactgctgGCA
GCCAGAGCCATGCAGAGGAAACCTGTTTTTACCGAGGTCCGGACGCCCACTGACACCTGG
AGCGGTCTGGGTTTCTCCAAGTCCATGCCGGCCGAGGCCGCCAAGGAGCTGCGCAACATC
AGCCGACGCTGCTACAAACCCTACCTGAGCACCATCGGTAGCCAGCAGAACCAGTCATGG
GCCGCTCAGTTGACAAAGGTCTCCAACGGCAGCGACTCTGAGAACTGGAGAGACCGGCGA
GGATCTGCCTCTTCATCCGTGCCTGtctcctccacttcttcttcttcctgtagctcctcc
ccatcctccccaccgtccaccttctcctcgtccacctcctccttccctgccttctcctcG
TCGGTGAACAGAAGCAGAGATGACAGACCTTGCGAAGGCTCCCTGAGCAACAGCGGCTAC
TTTGAAGGCTTTTGCTCATCCAGGAGGGCGTCAACCTGCAGTCAGCACAGCCTGTCCTCT
CAGATTACAGACGGCCTGCCTGAGCTGCTCAGCCAGCTTGGCCTCATGAAGTACATCGAC
ATATTTGAGCAGCAAGAGATCGATTACCAAACTTTCCTCACCCTCTCCGATGAGGATCTG
AAGGAGGTGGGGGTCTTCACTTTCGGTGCCAGGCGCAAGATGTTACTGGCAATTGCAGAg
ctaaacaaaagcaaaaggagGCTGTCAGACACACCGGCGGTGAAGCCCGGCTACCTGGAG
GGCGGCGCCAGTGGGCGACTACCACGAATTATGGATGTAGATGCTGCCCAGAGTAACCAG
TGGTAGATGGTGCACCAAGCTACACTCAATTTTAGCTCAGTAGAGCGGAGCTTTTGTTCA
TATCAATTTAATGATCTGACGTGCTTGTTTTATGAATGAATGTATGACATTTTCATC
>TCONS_00000004
AAACTGCTGGCGGCGTCGAGCTGCTCCACAGTCCAGCTTTCTGCTCTCTTTTAGGGACCT
AACAAACCTCAGTGACGCTTGATAATGTTATTCAGGAGGTTTTTGTGTCCTTGAAACCGC
TGTAAGGACGAAACATGTGGAGAGTTCAAGGATTTGTCGGCAGAGTTCTGCAGCGGTGCC
ATGGCAACGCCCAGCTGCGCCTGCCGCAGAACCACCATGTGGAGGACGAAGTCGTCAGCA
GCTCAGCagtcctctccacctccagacACGGGTCTGATAGCAGttctcaaagagaggaag
atggagagaggaggaggaagcagaaaacCTTTGACTTTGGCCAGGCTGAGTTTCCTCGCT
ACACAGCAATAGATGCCGTCGGCTGGggggctgctgctgttctcttcATGCAGATCTGCA
GAAGGATCCATTCTCGGTTCACTTCAGGCACAGAGCCCAGCCTAACCCCTGGAGCGCTAA
CCCGGTCCACTCTGCGCAAGTGTGGCTATCGAATCTTGCTGGAGATCTTGTCTAAAGACA
ATGTGCTGCCTGGAAGAAGGACTGTGCTGTGTCTGCAAGGAGCTCCAGACGGCCCCAAAA
GAGAGGAGTTACAAGCGGAGAGCGGCAGCGGTGGTGTTAACAGCAGTAGTAGCAGCACGG
ATGATGCCAGTCCTCACAGGAGCAGTGAAGCAaacccgctgacctctgacccggaAAGGC
TTCTCCTTTTCCCAGATTCATCTGTCCCAGATGAGTTGTCAGCATCGCTTCCTTCTCAGA
ATGATAGCAACCAGGTCGACGCTGAGACGGCGGCTGTTGCTGATCAGAACGCAATATCAC
ATGAGGAGAAGCTTGCAGGAGCTGCGTTCAAACTTAAACAAGTGGGAGACACCAGTGTCC
CAGTTATTCTGAACATCATTGGCCTAGAAAGTGCTAAAAGTGGAAACTACAAGGaggctt
ttgtctgttttcaagctgcagctgagcagggTTACAGCAAAGCCCAGTTTAACGTGGGTG
TGTGCTATGAGAAAGGCAGAGGAGTGCacaagagcagagaaaagGCTCTTCATCACTACT
GGCAAGCAGCAGTCGGGGGCCACAGGCAGGCGCAGTACCGCCATGCAAAGCTGCttctgt
ccagcagggggcagcagagggcagcagagctGAACACAGCCATCGGTTTCCTGGAGCAGG
CAGCCAAAGCAGGACTCACTGAGGAGCCCGTCAGAGACGATAGCAAGTCCGTCTACTACC
TGAAGCTGGCAGCAGACAGTGGAGATGACACTGCTCTGTTCTTCCTGGGTCAGTGTTATG
AGAACGGCCTTGGTGTGCAGAGGAACGTGAGAACAGCCACAGAATACTACAAACGAGCTG
CCCGAGCAGGCAACAAGCGCGCCAAGCAGATGCTGATGCCTCCAAATGCCAAAGATTctA
AAGCCACCATGCTGCGCTCCATCAGTTCAGCTCCGTGCTTTGCTGGCACTCATCTCCAAC
AGCCGCTCTGTTCCCGCCTCACCCCCTCAGCCTTTACCCTTCCCCTCCTGCCTCACTCCC
GGAGCACCGGGAGCCTTTGTGTCCCGTCTCTGGCttcctcccttcatcctctccatcctc
ttaATACAGAGGGAGGAAACTGTCAGTGGACTGTCGGGTTGGGATGAGCCAAAAGCATTT
ATCTGCCGAAACGGCTAAAAGTGATTGTAAATAAGTCTTTTATCGTCTGTTAGGCTCAAG
TGTGGCTTAAACTATTATACATGTTGTTTCTCTGTAGACGTGCCTTTGGATGGTTGAGCC
TTTCCTACGAGTCCAACACTAAGGTATGGTAACAGTGAGATTATGACCGTATCAGGTAAA
G
>TCONS_00003985
AAACTGCTGGCGGCGTCGAGCTGCTCCACAGTCCAGCTTTCTGCTCTCTTTTAGGGACCT
AACAAACCTCAGTGACGCTTGATAATGTTATTCAGGAGGTTTTTGTGTCCTTGAAACCGC
TGTAAGGACGAAACATGTGGAGAGTTCAAGGATTTGTCGGCAGAGTTCTGCAGCGGTGCC
ATGGCAACGCCCAGCTGCGCCTGCCGCAGAACCACCATGTGGAGGACGAAGTCGTCAGCA
GCTCAGCagtcctctccacctccagacACGGGTCTGATAGCAGttctcaaagagaggaag
atggagagaggaggaggaagcagaaaacCTTTGACTTTGGCCAGGCTGAGTTTCCTCGCT
ACACAGCAATAGATGCCGTCGGCTGGggggctgctgctgttctcttcATGCAGATCTGCA
GAAGGATCCATTCTCGGTTCACTTCAGGCACAGAGCCCAGCCTAACCCCTGGAGCGCTAA
CCCGGTCCACTCTGCGCAAGTGTGGCTATCGAATCTTGCTGGAGATCTTGTCTAAAGACA
ATGTGCTGCCTGGAAGAAGGACTGTGCTGTGTCTGCAAGGAGCTCCAGACGGCCCCAAAA
GAGAGGAGTTACAAGCGGAGAGCGGCAGCGGTGGTGTTAACAGCAGTAGTAGCAGCACGG
ATGATGCCAGTCCTCACAGGAGCAGTGAAGCAaacccgctgacctctgacccggaAAGGC
TTCTCCTTTTCCCAGATTCATCTGTCCCAGATGAGTTGTCAGCATCGCTTCCTTCTCAGA
ATGATAGCAACCAGGTCGACGCTGAGACGGCGGCTGTTGCTGATCAGAACGCAATATCAC
ATGAGGAGAAGCTTGCAGGAGCTGCGTTCAAACTTAAACAAGTGGGAGACACCAGTGTCC
CAGTTATTCTGAACATCATTGGCCTAGAAAGTGCTAAAAGTGGAAACTACAAGGaggctt
ttgtctgttttcaagctgcagctgagcagggTTACAGCAAAGCCCAGTTTAACGTGGGTG
TGTGCTATGAGAAAGGCAGAGGAGTGCacaagagcagagaaaagGCTCTTCATCACTACT
GGCAAGCAGCAGTCGGGGGCCACAGGCAGGCGCAGTACCGCCATGCAAAGCTGCttctgt
ccagcagggggcagcagagggcagcagagctGAACACAGCCATCGGTTTCCTGGAGCAGG
CAGCCAAAGCAGGACTCACTGAGgctcaGGTGTGTTTGGCCTCCGTCTATTCACAGGAGC
CCGTCAGAGACGATAGCAAGTCCGTCTACTACCTGAAGCTGGCAGCAGACAGTGGAGATG
ACACTGCTCTGTTCTTCCTGGGTCAGTGTTATGAGAACGGCCTTGGTGTGAACGTGAGAA
CAGCCACAGAATACTACAAACGAGCTGCCCGAGCAGGCAACAAGCGCGCCAAGCAGATGC
TGATGCCTCCAAATGCCAAAGATTctAAAGCCACCATGCTGCGCTCCATCAGTTCAGCTC
CGTGCTTTGCTGGCACTCATCTCCAACAGCCGCTCTGTTCCCGCCTCACCCCCTCAGCCT
TTACCCTTCCCCTCCTGCCTCACTCCCGGAGCACCGGGAGCCTTTGTGTCCCGTCTCTGG
CttcctcccttcatcctctccatcctcttaATACAGAGGGAGGAAACTGTCAGTGGACTG
TCGGGTTGGGATGAGCCAAAAGCATTTATCTGCCGAAACGGCTAAAAGTGATTGTAAATA
AGTCTTTTATCGTCTGTTAGGCTCAAGTGTGGCTTAAACTATTATACATGTTGTTTCTCT
GTAGACGTGCCTTTGGATGGTTGAGCCTTTCCTACGAGTCCAACACTAAGGTATGGTAAC
AGTGAGATTATGACCGTATCAG
>TCONS_00001964
CTGCTGGCGGCGTCGAGCTGCTCCACAGTCCAGCTTTCTGCTCTCTTTTAGGGACCTAAC
AAACCTCAGTGACGCTTGATAATGTTATTCAGGAGGTTTTTGTGTCCTTGAAACCGCTGT
AAGGACGAAACATGTGGAGAGTTCAAGGATTTGTCGGCAGAGTTCTGCAGCGGTGCCATG
GCAACGCCCAGCTGCGCCTGCCGCAGAACCACCATGTGGAGGACGAAGTCGTCAGCAGCT
CAGCagtcctctccacctccagacACGGGTCTGATAGCAGttctcaaagagaggaagatg
gagagaggaggaggaagcagaaaacCTTTGACTTTGGCCAGGCTGAGTTTCCTCGCTACA
CAGCAATAGATGCCGTCGGCTGGggggctgctgctgttctcttcATGCAGATCTGCAGAA
GGATCCATTCTCGGTTCACTTCAGGCACAGAGCCCAGCCTAACCCCTGGAGCGCTAACCC
GGTCCACTCTGCGCAAGTGTGGCTATCGAATCTTGCTGGAGATCTTGTCTAAAGACAATG
TGCTGCCTGGAAGAAGGACTGTGCTGTGTCTGCAAGGAGCTCCAGACGGCCCCAAAAGAG
AGGAGTTACAAGCGGAGAGCGGCAGCGGTGGTGTTAACAGCAGTAGTAGCAGCACGGATG
ATGCCAGTCCTCACAGGAGCAGTGAAGCAaacccgctgacctctgacccggaAAGGCTTC
TCCTTTTCCCAGATTCATCTGTCCCAGATGAGTTGTCAGCATCGCTTCCTTCTCAGAATG
ATAGCAACCAGGTCGACGCTGAGACGGCGGCTGTTGCTGATCAGAACGCAATATCACATG
AGGAGAAGCTTGCAGGAGCTGCGTTCAAACTTAAACAAGTGGGAGACACCAGTGTCCCAG
TTATTCTGAACATCATTGGCCTAGAAAGTGCTAAAAGTGGAAACTACAAGGaggcttttg
tctgttttcaagctgcagctgagcagggTTACAGCAAAGCCCAGTTTAACGTGGGTGTGT
GCTATGAGAAAGGCAGAGGAGTGCacaagagcagagaaaagGCTCTTCATCACTACTGGC
AAGCAGCAGTCGGGGGCCACAGGCAGGCGCAGTACCGCCATGCAAAGCTGCttctgtcca
gcagggggcagcagagggcagcagagctGAACACAGCCATCGGTTTCCTGGAGCAGGCAG
CCAAAGCAGGACTCACTGAGgctcaGGTGTGTTTGGCCTCCGTCTATTCACAGGAGCCCG
TCAGAGACGATAGCAAGTCCGTCTACTACCTGAAGCTGGCAGCAGACAGTGGAGATGACA
CTGCTCTGTTCTTCCTGGGTCAGTGTTATGAGAACGGCCTTGGTGTGCAGAGGAACGTGA
GAACAGCCACAGAATACTACAAACGAGCTGCCCGAGCAGGCAACAAGCGCGCCAAGCAGA
TGCTGATGCCTCCAAATGCCAAAGATTctAAAGCCACCATGCTGCGCTCCATCAGTTCAG
CTCCGTGCTTTGCTGGCACTCATCTCCAACAGCCGCTCTGTTCCCGCCTCACCCCCTCAG
CCTTTACCCTTCCCCTCCTGCCTCACTCCCGGAGCACCGGGAGCCTTTGTGTCCCGTCTC
TGGCttcctcccttcatcctctccatcctcttaATACAGAGGGAGGAAACTGTCAGTGGA
CTGTCGGGTTGGGATGAGCCAAAAGCATTTATCTGCCGAAACGGCTAAAAGTGATTGTAA
ATAAGTCTTTTATCGTCTGTTAGGCTCAAGTGTGGCTTAAACTATTATACATGTTGTTTC
TCTGTAGACGTGCCTTTGGATGGTTGAGCCTTTCCTACGAGTCCAACACTAAGGTATGGT
AACAGTGAGATTATGACCGTATCAG
>TCONS_00000005
CTTCATCACTACTGGCAAGCAGCAGTCGGGGGCCACAGGCAGGCGCAGTACCGCCATGCA
AAGCTGCttctgtccagcagggggcagcagagggcagcagagctGAACACAGCCATCGGT
TTCCTGGAGCAGGCAGCCAAAGCAGGACTCACTGAGgctcaGGTGTGTTTGGCCTCCGTC
TATTCACAGGAGCCCGTCAGAGACGATAGCAAGTCCGTCTACTACCTGAAGCTGGCAGCA
GACAGTGGAGATGACACTGCTCTGTTCTTCCTGGGTCAGTGTTATGAGAACGGCCTTGGT
GTGCAGAGGAACGTGAGAACAGCCACAGAATACTACAAACGAGCTGCCCGAGCAGGCAAC
AAGCGCGCCAAGCAGATGCTGATGCCTCCAAATGCCAAAGATTctAAAGCCACCATGCTG
CGCTCCATCAGTTCAGCTCCGTGCTTTGCTGGCACTCATCTCCAACAGCCGCTCTGTTCC
CGCCTCACCCCCTCAGCCTTTACCCTTCCCCTCCTGCCTCACTCCCGGAGCACCGGGAGC
CTTTGTGTCCCGTCTCTGGCttcctcccttcatcctctccatcctcttaATACAGAGGGA
GGAAACTGTCAGTGGACTGTCGGGTTGGGATGAGCCAAAAGCATTTATCTGCCGAAACGG
CTAAAAGTGATTGTAAATAAGTCTTTTATCGTCTGTTAGGCTCAAGTGTGGCTTAAACTA
TTATACATGTTGTTTCTCTGTAGACGTGCCTTTGGATGGTTGAGCCTTTCCTACGAGTCC
AACACTAAGGTATGGTAACAGTGAGATTATGACCGTATCAGGTAAAG
>TCONS_00001965
TCTCCTCAGACTCCTCAGGAGACAGATGTGTGGGGGGACGGGGATCTGCCCCCTGGCTGG
AGGGAGATCTCAGACTCATCAGAGGTCTATTTCTGGCACGTCCCCACCGGCACCACACAG
TACCATCGACCCGTTGCCCCCGGCAACCAACATGCCTCTCCCAACGCCGAGCCAGGGGCT
GGAGATGGCCTGTGTGAGAAAAGGGAGGACTGCGCTCAGCCGTCCACTGAGcGGCCCAGC
AGTCTGATATCGGACAGCTCCGT
>TCONS_00001966
CCTCCAGCCCAGCTAGAGACAGTGGACCTGGACAGCACCTTCTGTGACCCAGAGGCAATT
TCATTTCCAGTCCGATCCCTGGGTTGGATGGAGATGGCAGAGCAGGACCTGTGTGagggc
aggagcagcgtggCCGTCCACCACTGCATCAGACAGCTGTCCTACTGCAGGAGGGACATC
CGAGACTCGGCTGGAGTCTGGGGAGAGGGCAAAGGGATGCTGCTAGTGCTTCAGGATCGC
ATGTTGAACCTGATTGACCCGGACGACCACAGCCTGCTCCACTCGCAGCCCATCAGCAGC
ATCCGTGTGTGGGGGGTTGGCCGAGACCACGACA
>TCONS_00001967
ATTTTGCCTACGTGGCCAGGGACAAAAACACGCGCGTGCTCAAGTGCCACGTGTTCCGAT
GTGATACTCCCGCCGCTGCCATCGCCACGAGTCTCCACGAAATCTGCTCCAAGATTATGG
CTGAAAGGAAAAGTGCCaaggctgcagcctgcagctccacccagGCCAGCTCAGACGTAC
CCCTacaagCAGAGTTTCCCATGCCAAAGACCGAGCTGGTGCAGAAGTTTCATGTGCTGT
ATCTGGGTATGACCACCGTCTCCCGTCCCATCGGTATGGACATCATCAATGGAGCGATAG
AAaacctcctgtcctccactggaAAGGAGGACTGGACGCCTGTCATGCTAAGCATTGCGG
ACACCACTCTGGCCGTCATCAAGGAAAAGGCAGGGgaagaagaggaagaggtggtcATTG
AGTGTCGCGTCCGTTTCCTGTCCTTCATGGGTGTGGGACGGGACGCGCACACATTCGCCT
TTATCATGGACACTGGGAACCAGCATTTCCAGTGCCACGTGTTCTGGTGTGATCCAAACG
CCGGCAGTGTGTCTGAGGCTGTGCAGACGGCGTGTGTGctgc
>TCONS_00003988
GAGTTTCCCATGCCAAAGACCGAGCTGGTGCAGAAGTTTCATGTGCTGTATCTGGGTATG
ACCACCGTCTCCCGTCCCATCGGTATGGACATCATCAATGGAGCGATAGAAaacctcctg
tcctccactggaAAGGAGGACTGGACGCCTGTCATGCTAAGCATTGCGGACACCACTCTG
GCCGTCATCAAGGAAAAGgaagaagaggaagaggtggtcATTGAGTGTCGCGTCCGTTTC
CTGTCCTTCATGGGTGTGGGACGGGACGCGCACACATTCGCCTTTATCATGGACACTGGG
AACCAGCATTTCCAGTGCCACGTGTTCTGGTGTGATCCAAACGCCGGCAGTGTGTCTGAG
GCTGTGCAGACGGCGTGTGTGctgcgGTATCAAAAGTGTCTGGTGGCGC
>TCONS_00004688
GTTTACGTCTGCGTCAGCGACCATACCGACGCTCAGagggcggagctgcaggagacggTG
ACCGCCATGGGCTGTAAAAATGTGACGTTGATACCGGAAGATTTCCAGTCTCTGGCTGGC
ATGGACAAGCGACTTCAGGACTTGCGTGTCATTCTTTTGAATCCCAAGTGTTCTCTGTCT
GCAGTCAGCGACCCAGTGGAGATCATTCTGCAGGAACACAGGGacccagacctgctgcag
gacttgTCCCAGGGTTCCATTGGACCACAGAAACTGACAGCTTTGGTGCTCGAGCAAAGG
AAGGCTATCGACCATGCATTGATGTTCCCAGAGGTTTTGGCAGTGGTGTACGCCACCTAT
TCATCATATGCAGAGGAGAatgagaaggtggtgaagggaGCGCTGCAGACCTTCAAGGCC
AGTTTTGGGCAGGCGGGGGAACCAGAAGCAGCCAGCTTCAGtttGAGTCCATCCCCATCC
AGCGTATTTAA
>TCONS_00004689
TGTCGTCATGCTCTACGACTTCCAAAAGAGGAAGTTCCTTCCGAGACAACGGTGGGAAAA
GGCGGAGTCCATAGCCACAGTGGCCCTTGTAGAGAAAGTAATCCTTGGcTTCAAAACTAA
ACTGGCAGCGTCGGTGGCGCGCCACCGGATCAAACACCACCTCGTATCTGTCGATAGTTT
CCTGCCAGAAACGGTGAAGATAAAGCAGGAGAGATCGGGGAGGCTTCCCATCTACGCCTG
GGTGAACACGCTGAAGAGCAGTCCTGGAGAGGTCCAGCAGGTGCTGACGAGCGCCGGCTT
CTCTCAGGTTAACTCCATCGGGCAGCTGGTGGACGGGACCTTCTGCTGGGACCGTCACTG
CACGGACACGCTGGTTTTCCCCGCCTGCTGCAGGAGTCAGCTGCACTCGACCGGACTGCT
GAGCGACCACAAACTTGCCATCCAGGACAAGTCTTGCGGCCTGGGTCCTAACGCAGTGTT
CTCCCTGCTGCCGGAAGACGGCGACGTGCTGTTAGCCGGCCGTTTCTCCGGCCTGA
>TCONS_00000876
TCCACGCCCTTCCGAAGGCCGACGAGCGGAACCAGGTGCTGATCGCCTACCTGTGGATCA
GGCAGAGGTGGAACGATGCGTACCTGAAGTGGAATAAAGAGGACTACGAcggtctggagg
tgatccacatccccagcagcctggtgtgGAGGCCTGATCTCGTCCTCTACAACAAGGCTG
ATGACGACTTCTCGGGGCCGATGGACACTAATGTTAAACTGCGCTACAATGGAGAGATCA
CATGGGACGCTCCAGCCATCACCAAGAGCTCCTGTGTGGTGGACGTCTCCTACTTCCCCT
TTGACAGTCAGGAATGTAACCTGACCTTTGGCTCTTGGACCTACAACGGCAATCAGGTTG
ACATCATCATGGGAATGGACAGCGGCGACCTATCAGACTTTGTGGAAAATGTGGAGTGGG
AGTGCCGTGGAATGCCAGCAACCAAGAACGTCATCATGtacggctgctgctctgacccgT
ACCCGGACATCACCTACAccgtgctgctgcagaggcgttcctccttttacatcttcaacc
tcctcctcccttgcttcctcatctccttcctggctcctcTGGGTTTCTACCTGCCTGCAG
ACTCTGGGGAGAAGGTTTCCCTTGGCGTGACTGTTCTTCTGGCTCTCACCGTCTTCCAGC
TGATGGTGGCTGAGAGCATGCCTCCATCCGAGAGCGTGCCACTGATAGGGAAATACTATA
TCGCCACCATGACCATGGTCACGGCTTCCACATCGctcaccatcttcatcatgaACATCC
ACTTCTGCGGTCCAGAAGCCAAACCGGTCCCCCACTGGGCCAAAGTCCTCATTATTGATT
ACATGTCCAAGATCTTCTTTGTTTATGAGGTGGGGGAGAACTGCGCCTCTTCtgcatcat
catcgtcatcagcGCGCATCCCCCAGGAAGCCGCCCACCAAAAACACCTCAGCTCCCATG
TGAACAGAAAGCCAGGGGCTCACAGATCTCAGATCTCCAGGGCCCCGACTCAGCACCACC
AGAGACGACATGAACCATCTTTCCGGGTACAAAGGCTCAAATGGGAAAATCCCATCAGGA
GACTTTTGTAAGGTAGACCAAAACGTGTTCTACCTCGAGGAGCCAACGCGTTCCTGCTCT
CAGGAGGACAAAAATCCTCGCGGTCCCGCGGTGGCGTTTGGCCGGTGCGTGTTCTGTAGC
TATGGCAGCAGCGTTGCGTCTGTGGACAACAAGCTGGTGCGCAACGTTGAATATATTGCC
AACTGTTTCCGGGAGCAGAGGGCCCACGTGTGCCAAGGTGGCAGAGTGGAAAAAGGTTGC
TAAAGTGATGGACAGATTCTTCATGTGGCTCTTCTTCATCATGGTTTTCCTGATGAGCAT
CCTCGTCATTGGCAAGGCACAGTGATGC
>TCONS_00000875
GCTCagtttttctgcctctggagGAAAACCTGGCATCTCTCGCCCCAGTGGTTCACTCGG
CTGAGGGTCGCTACGCCCAGAAGCTCCTGAATGATTTAATGGAGAATTATTCCAGGGCCC
TGCGGCCTGTAGGAGACACCGACAGTGCTCTGAACGTCACCCTGCAGATCACCCTCTCCC
AGATCAAAGACATGGACGAGCGGAACCAGGTGCTGATCGCCTACCTGTGGATCAGGCAGA
GGTGGAACGATGCGTACCTGAAGTGGAATAAAGAGGACTACGAcggtctggaggtgatcc
acatccccagcagcctggtgtgGAGGCCTGATCTCGTCCTCTACAACAAGGCTGATGACG
ACTTCTCGGGGCCGATGGACACTAATGTTAAACTGCGCTACAATGGAGAGATCACATGGG
ACGCTCCAGCCATCACCAAGAGCTCCTGTGTGGTGGACGTCTCCTACTTCCCCTTTGACA
GTCAGGAATGTAACCTGACCTTTGGCTCTTGGACCTACAACGGCAATCAGGTTGACATCA
TCATGGGAATGGACAGCGGCGACCTATCAGACTTTGTGGAAAATGTGGAGTGGGAGTGCC
GTGGAATGCCAGCAACCAAGAACGTCATCATGtacggctgctgctctgacccgTACCCGG
ACATCACCTACAccgtgctgctgcagaggcgttcctccttttacatcttcaacctcctcc
tcccttgcttcctcatctccttcctggctcctcTGGGTTTCTACCTGCCTGCAGACTCTG
GGGAGAAGGTTTCCCTTGGCGTGACTGTTCTTCTGGCTCTCACCGTCTTCCAGCTGATGG
TGGCTGAGAGCATGCCTCCATCCGAGAGCGTGCCACTGATAGGGAAATACTATATCGCCA
CCATGACCATGGTCACGGCTTCCACATCGctcaccatcttcatcatgaACATCCACTTCT
GCGGTCCAGAAGCCAAACCGGTCCCCCACTGGGCCAAAGTCCTCATTATTGATTACATGT
CCAAGATCTTCTTTGTTTATGAGGTGGGGGAGAACTGCGCCTCTTCtgcatcatcatcgt
catcagcGCGCATCCCCCAGGAAGCCGCCCACCAAAAACACCTCAGCTCCCATGTGAACA
GAAAGCCAGGGGCTCACAGATCTCAGATCTCCAGGGCCCCGACTCAGCACCACCAGAGAC
GACATGAACCATCTTTCCGGGTACAAAGGCTCAAATGGGAAAATCCCATCAGGAGACTTT
TGTAAGGTAGACCAAAACGTGTTCTACCTCGAGGAGCCAACGCGTTCCTGCTCTCAGGAG
GACAAAAATCCTCGCGGTCCCGCGGTGGCGTTTGGCCGGTGCGTGTTCTGTAGCTATGGC
AGCAGCGTTGCGTCTGTGGACAACAAGCTGGTGCGCAACGTTGAATATATTGCCAACTGT
TTCCGGGAGCAGAGGGCCCACGTGTGCCAAGGTGGCAGAGTGGAAAAAGGTTGCTAAAGT
GATGGACAGATTCTTCATGTGGCTCTTCTTCATCATGGTTTTCCTGATGAGCATCCTCGT
CATTGGCAAGGCACAGTGATGC
>TCONS_00000877
CAGTTCAGAGGATAAAACGAGAATTTAAAGAGGTGCTCAAAAGCGAAGAGACAAGCAAAA
ACCAGATAAAGGTGGATTTGGTGGATGAGAACTTCACAGAACTTAGAGGGGAGATAGCTG
GACCACCTGACACACCGTATGAAGGGGGCAGATATCAGCTAGAAATTAAAATTCCAGAGA
CATATCCATTCAATCCCCCCAAGGTGCGATTTATAACAAAGATCTGGCATCCCAACATTA
GCTCAGTCACGGGGGCCATATGTCTGGATATCCTCAAAGACCAGTGGGCAGCAGCCATGA
CTCTGAGGACCGTTCTTCTGTCATTACAAGCCCTcctggcagctgcagagccagatGATC
CACAAGACGCCGTGGTAGCTAACCAGTACAAGCAGAACCCAGAGATGTTCAAACAGACGG
CGAGGCTCTGGTCTCACGTCTACGCCGGCGCTCCTGTTTCCAGTCCCGAATACACACGCA
AAATAGACAAACTCTGTGCCATGGGCTTTGAAAAAAATGCAGTAATAGTGGCGTTGTCGT
CTAAATCCTGGGACGTGGAGACGGCAACAGAGCTACTGCTCAGTAACTGAATCTTCTACG
TCTCCATCTCGACCCCcgtctctctttctgtccttccaAATTCACATCCTCACCCCTCCT
CTAAAGCCGTCAGCGTCTGCGCCCAGTCTCCGCCCCACCGACCAAcaccccacctctgct
gtgtcaCACTCCAATCAGTCGCTCCGTGAGCTCTAATCTCTGGTTTTTGACATTCATTCC
ACCTCCCCAGCTACAATCAGAAGTTCCGCTTAAATGTCCGACCCAAGACCCCACCGGCCC
ACCgggcccccggc
>TCONS_00001968
ATGCTAACACAGCTAGCTTGGTTGCCATAGAAAGCATGGTAGGCGAGCTTTTACAGATTA
ACAACTTGATCTCGATGCCTTTTAGCAAAGCTGTCTCGTACAAGTAAAGTGATTGTCATT
AACAGAAATAACACCATCATGAAGTTTAACTCCAGCCCGACGGCCTTTTTTGTGAAAGAG
CATTAGCGTGTGTGATGCAGCGAAGTTAGCTAACGCTAGCAGCTTACTCAGAAAGCTGAC
AGCTGAAGCAGCGACGCGTCATTCACGTTCACACTCGTATTGAGAACTCAAAACAACAGC
TAGCAAATATGACAACCAACCTCTTCGCTTTTGAGCACCTCTTTAAATTCTCGTTTTATC
CTCTGAACTGCGATGTTGGCCATGTTTTCCCCCTTGTTCCCGTCCAATTGGGGCCTCGTC
GCCGTCCGACCTGACTATGCTAGCTTGTTCTGTCTACAGTATCTCGTCACTTTTTGGATA
CAACCACAAAAATAGCAGCTGCACCGTCAGACGCCGAGAGTTCCGTCCGTCCCCGTTACC
TGTGTGAGGATAAAATGGCTTaaaaaaaGCTCAACGTGTGTGTCTCATCTCAAATGTGCG
GCACAATGGTGggactgaaaacattttaatacTAAACTGCATGCAGTCTGGGAAGaggtg
atcatgt
>TCONS_00002910
TGTGTCAGAGCTAACGCCTCTTTGCTATGTGCGGCTAACCTAGCTGTATTCTGATGGAGT
TCGCTGTATTTATCTGCCGAGAGTTAGGCGTATGACATCTATACGGACTGAATAACATCT
TGTACGGTAAACGGTGTCGGACTGTGTCCTACGACATTGAAAACAATTCGTTTACAATGT
CTGCGCAAAAAGACTGCGAGTTTTTGGTGAAGAGAGCCCGGGAGCTCGTCTCCGAAGACC
CCTGTGCGGCTAAAGCGTGGCTCATCACCGCCAGAACCCTTTATCCTGCTGACTTCACCA
TACAGTATGAAATGTACATCATTGAACGCAATTCCGAGAGGACAGCTTCTGCAGGGAGGC
TGTTGTACGACATGTTTATAAATTTTCCAGATCAACCCATTATTTGGCGAGAGATTAGTA
TTATAACAGCTGCCCTTCGCAGTGACTGTCAGGACAAACATGCACAGTTTTTACGAGCCC
TTTTTGAGACCCTTCCTGGACATGTGCAGTGCGAGATGCTCCTGAAGGCCACCGAGCAGT
GTTTTAACACTCTGGAAAAGGCGGAGatgctgcttctccttctcaaGCGTTTTCCAGAAT
CAGTTGTTCAACACGGGGTCAATCTAGGAGAAACACTGTTGGATGCTGAAACTCTTtCTG
TGATGTTCTTCCATTGGTCCTGAAAAATGTGGACATGCGCTTGCCGACCAGCCTGATACA
AAAGTACATGCTGAAAGCAGCCGAATTCTACATTGGTTATGTTACACGTGGGCCTTCACC
TGATGTACAGATACATGCATCTCAAGAGGGTGGCTCCCCTAAAGTCACCCGGTGTGTCAC
GTGGCGCCCAGCGTTACATCATTGATGGCCTGTTCAGAGAAACTCTGTCCGTTGTGCCAT
GAACCTTGGGAGAGGCTTTTGGATATTCTAGCCGTGGCTGGAGCACGGAATGGCAGGGAG
ACAAGGGCCAGAGGAGTTACGTAGACATGCTGCAGCGTGTGAAGGAGCTGTTTCGCTACC
TTCCTGGTCTGGAGGGAGACACCAGGTCCCGCTGCTGCAGTCAGATTGTGATATGTGCTG
CACTTGTCCTCTTCCGGAGTGCCTTCTTATATGTCTCAGCTGTACAGCCTGCACTCTTTC
AAGGTGTGAATGGTCTGAATTCGGGGCCGTGGGTACTTGTGGAGGATTTGAGCTCCGTGT
ATAACGATGTAGAGGTGGAAAGAGGAGCTGTCAAACATGCACATAAGAAACGCAAATTGA
CAGACGGCAGAGAGAAGACCATGAGTTCAGATGACGAGGAAGGCTTGGGAAAAGGTCGAG
GACGACACATTTTAGTGAACAAGACAGAAATGCCCACCTGGTCAGAGACTCATGAAGGCT
TCCGCACAGCGAAGGAAAGTTGGACCCTGCTTCACTCCCATGATGGTCTAGAAACTGagT
TCAAGAAAATCTGTGCCTCTTGGAAGACGGACAGCTGGCTATGGTTCCGGATATTTCTCA
CAGACATGATTATATATCAGGGACAGTACCGCAAGGCCCTCTCCAGCCTGCACCAGATGg
cttcaatgcagcatcctcaGCCTGGGCAGCAGAGCCCCTCAGGTCAAGCCAGCCTGGAGC
ACCACAGGGCTTTGATACAGCAGGCCTCCTGCCACTACGCCCTGGGAGAGTACAGGATGG
CATGTGACAAACTGCTCGATGTTGTGGGTGGGCTGGTGCCCCCGAACCAAATCCCAGCCA
AGATCCTTGAGGATCAGGGCAGAATCAAGACCAAAGCAAGAAAAGGTAATGAACTCAAGT
TGCTTCCCTGCACCAGCAAGCACGTTCTGCCCTTCTGTCTTCAGCTAATGCTGGCCTGCT
TCAAGCTCCGCGCCTTCACGGACAGCCGTGACGACCTGTCCCTCGGCCATGTGGTGGTGC
TTCTGCAGTACGACTGGCCGCAGGGTGAAATGCTGTTTCTGAAGGCCATTGAAAAGATCT
GTCAGCAAGGCAGCTTTCAGTATGAGAATTTCTTCAATTATGTCACCAACATCGACATGC
TGGAGGAGTTTGCGTATCTGCGCACTCCAGAAGGAGGGAGGattcagctggagctgctgc
ccaaCCAGGGAATGTTGATCAAACATCACACTGTGACTCGTGGAATCACCAAAGGAGTGA
AGGAAGACTTCCGCCTGGCGATGGAAAGACAGGTGTCGCGCTGCGGAGAGAACCTGCTAA
GCGTGCTTCACCGTTTCTGCATCAACGAGAAAGTCATCATCATCCAGTCTCTTCCCTGAC
AGGCGCGTTAGGACTTGGGTGGTTTCAGTCTGAATGGACAGACATTCTGGCCTCGGTGCA
GGATAGACTCCAGTCTCTCTCCCAGCTCCTAAACACACTTTCTTGCCCTGAATGTGTCTC
TCTTTTCATTGAGATgatgctttttgtgttgttctgTACCCCAGCCCGAGTATAAACCTG
TTAGTTTAACAACTCTACTGTGACACATGAAACAATTGTTAAAAGTAAGTGCGTTTTTTA
TATGTCCTTTGGTTTATTTCTTGTAAAAATACAAACT
>TCONS_00000878
gtCTGTGATGTTCTTCCATTGGTCCTGAAAAATGTGGACATGCGCTTGCCGACCAGCCTG
ATACAAAAGTACATGCTGAAAGCAGCCGAATTCTACATTGGTTATGTTACACGTGGGCCT
TCACCTGATGTACAGATACATGCATCTCAAGAGGGTGGCTCCCCTAAAGTCACCCGGTGT
GTCACGTGGCGCCCAGCGTTACATCATTGATGGCCTGTTCAGAGAAACTCTGTCCGTTGT
GCCATGAACCTTGGGAGAGGCTTTTGGATATTCTAGCCGTGGCTGGAGCACGGAATGGCA
GGGAGACAAGGGCCAGAGGAGTTACGTAGACATGCTGCAGCGTGTGAAGGAGCTGTTTCG
CTACCTTCCTGGTCTGGAGGGAGACACCAGGTCCCGCTGCTGCAGTCAGATTGTGATATG
TGCTGCACTTGTCCTCTTCCGGAGTGCCTTCTTATATGTCTCAGCTGTACAGCCTGCACT
CTTTCAAGGTGTGAATGGTCTGAATTCGGGGCCGTGGGTACTTGTGGAGGATTTGAGCTC
CGTGTATAACGATGTAGAGGTGGAAAGAGGAGCTGTCAAACATGCACATAAGAAACGCAA
ATTGACAGACGGCAGAGAGAAGACCATGAGTTCAGATGACGAGGAAGGCTTGGGAAAAGG
TCGAGGACGACACATTTTAGTGAACAAGACAGAAATGCCCACCTGGTCAGAGACTCATGA
AGGCTTCCGCACAGCGAAGGAAAGTTGGACCCTGCTTCACTCCCATGATGGTCTAGAAAC
TGagTTCAAGAAAATCTGTGCCTCTTGGAAGACGGACAGCTGGCTATGGTTCCGGATATT
TCTCACAGACATGATTATATATCAGGGACAGTACCGCAAGGCCCTCTCCAGCCTGCACCA
GATGgcttcaatgcagcatcctcaGCCTGGGCAGCAGAGCCCCTCAGGTCAAGCCAGCCT
GGAGCACCACAGGGCTTTGATACAGCAGGCCTCCTGCCACTACGCCCTGGGAGAGTACAG
GATGGCATGTGACAAACTGCTCGATGTTGTGGGTGGGCTGGTGCCCCCGAACCAAATCCC
AGCCAAGATCCTTGAGGATCAGGGCAGAATCAAGACCAAAGCAAGAAAAGGTAATGAACT
CAAGTTGCTTCCCTGCACCAGCAAGCACGTTCTGCCCTTCTGTCTTCAGCTAATGCTGGC
CTGCTTCAAGCTCCGCGCCTTCACGGACAGCCGTGACGACCTGTCCCTCGGCCATGTGGT
GGTGCTTCTGCAGTACGACTGGCCGCAGGGTGAAATGCTGTTTCTGAAGGCCATTGAAAA
GATCTGTCAGCAAGGCAGCTTTCAGTATGAGAATTTCTTCAATTATGTCACCAACATCGA
CATGCTGGAGGAGTTTGCGTATCTGCGCACTCCAGAAGGAGGGAGGattcagctggagct
gctgcccaaCCAGGGAATGTTGATCAAACATCACACTGTGACTCGTGGAATCACCAAAGG
AGTGAAGGAAGACTTCCGCCTGGCGATGGAAAGACAGGTGTCGCGCTGCGGAGAGAACCT
GCTAAGCGTGCTTCACCGTTTCTGCATCAACGAGAAAGTCATCATCATCCAGTCTCTTCC
CTGACAGGCGCGTTAGGACTTGGGTGGTTTCAGTCTGAATGGACAGACATTCTGGCCTCG
GTGCAGGATAGACTCCAGTCTCTCTCCCAGCTCCTAAACACACTTTCTTGCCCTGAATGT
GTCTCTCTTTTCATTGAGATgatgctttttgtgttgttctgTACCCCAGCCCGAGTATAA
ACCTGTTAGTTTAACAACTCTACTGTGACACATGAAACAATTGTTAAAAGTAAGTGCGTT
TTTTATATGTC
>TCONS_00000007
GTCACCCTCCGAATTGACCCTCCTGCCCGTCTGAGGTCAGGACAGCCACTGATGTGCAGA
ATGCACCGGTGctgatgctgaaggagcagcCTTTGAGGCAGGACACCCCGATGGCTGCCA
GCACCATGGCCTCCGAGTCGGCCCGGACACCTCAGCCACAAGATTCCCTGAGCAAGGGCA
GGCCTTCCCTGCTGCCTCCCGAGACCCCGCTGCTGGGTGATCATCACAGCAAACATTACG
TGTGCGGCTCCATCGCGGCTCTCACCAACGTCATGGTGACATTCCCCATTCAGAAAGTGC
TGTTCCGACAGCAGCTGCACGGCGTGCGGGCCATCGAAGCCatacagcagctccagaggg
acGGGCTGAGGAACCTCTATCGGGGTCTGCTGCCCCCACTGCTCCAGAAGAGCACCACAG
TGGCCATGATGTTTGGCCTGTACCAGGACTTCTCCCGGGTCTTGTTAGACCAGGCCGAGG
GAACCGGAACCCCAGAGTGGGTCACCCGGAGCTTTGCTGCGGCTATGGCAGGGACGGCGA
AGCCGGCCCTTGACCCCGTTTGAGCGCGTGCAGACTCTGCTACAAGACCATCGGCACCAC
GGCCGCTTCAACAACACGGCCCACACCTTCCGAGCGCTCAGAGCATGGCGTTAGGGAGTG
CTACCGGGGCCTCGTGCCCATACTCCTCCGCAACGGCCCCAGCAACGTTCTCTTCTTCGG
GCTCCGAGGACCCATCAAAGAGCTGCTTCCAGAAGCCACGAGCAAGGCGGGCAACTTGGT
GAATGATTTTGTGTGCGGAGGTTTGTTGGGAGCGGCCCTGGGGATCATGTTCTACCCATT
AAACGTAATCAAGTCCAGGGCTCAGTCCCAGGTGGGCGGAGAGTTCCGCTCCACCAGGGA
GGTGCTGTCCACGGTGTGGAGAGAACGCGGCAGAAGCTTGGCCAGGCTCTTCAGAGGGGC
TCACCTCAATTACCACCGATCCCTCCTGTCGTGGGGCATCATCAACGCCACCTACGAGCT
GTTGCTGAAGCTCATGTAAAGTTGCAAGTTAACACTTTGCTTTGCACTGCCGACCAGGCC
AGAATTCACCTGCCATCGTCACCACAGATTCAAGTACGGTTTGGTGCAAAACGCTGCCAG
GGTCCAACGGACATGCCCTTGTTTGTCCCGGATGCAAAAATGAGGACATGAACCATGTTT
GAGTG
>TCONS_00003989
AATTGACCCTCCTGCCCGTCTGAGGTCAGGACAGCCACTGATGTGCAGAATGCACCGGTG
ctgatgctgaaggagcagcCTTTGAGGCAGGACACCCCGATGGCTGCCAGCACCATGGCC
TCCGAGTCGGCCCGGACACCTCAGCCACAAGATTCCCTGAGCAAGGGCAGGCCTTCCCTG
CTGCCTCCCGAGACCCCGCTGCTGGGTGATCATCACAGCAAACATTACGTGTGCGGCTCC
ATCGCGGCTCTCACCAACGTCATGGTGACATTCCCCATTCAGAAAGTGCTGTTCCGACAG
CAGCTGCACGGCGTGCGGGCCATCGAAGCCatacagcagctccagagggacGGGCTGAGG
AACCTCTATCGGGGTCTGCTGCCCCCACTGCTCCAGAAGAGCACCACAGTGGCCATGATG
TTTGGCCTGTACCAGGACTTCTCCCGGGTCTTGTTAGACCAGGCCGAGGGAACCGGAACC
CCAGAGTGGGTCACCCGGAGCTTTGCTGCGGCTATGGCAGGGACGGCGAAGCCGGCCCTT
GACCCCGTTTGAGCGCGTGCAGACTCTGCTACAAGACCATCGGCACCACGGCCGCTTCAA
CAACACGGCCCACACCTTCCGAGCGCTTTTGTCAGAGCATGGCGTTAGGGAGTGCTACCG
GGGCCTCGTGCCCATACTCCTCCGCAACGGCCCCAGCAACGTTCTCTTCTTCGGGCTCCG
AGGACCCATCAAAGAGCTGCTTCCAGAAGCCACGAGCAAGGCGGGCAACTTGGTGAATGA
TTTTGTGTGCGGAGGTTTGTTGGGAGCGGCCCTGGGGATCATGTTCTACCCATTAAACGT
AATCAAGTCCAGGGCTCAGTCCCAGGTGGGCGGAGAGTTCCGCTCCACCAGGGAGGTGCT
GTCCACGGTGTGGAGAGAACGCGGCAGAAGCTTGGCCAGGCTCTTCAGAGGGGCTCACCT
CAATTACCACCGATCCCTCCTGTCGTGGGGCATCATCAACGCCACCTACGAGCTGTTGCT
GAAGCTCATGTAAAGTTGCAAGTTAACACTTTGCTTTGCACTGCCGACCAGGCCAGAATT
CACCTGCCATCGTCACCACAGATTCAAGTACGGTTTGGTGCAAAACGCTGCCAGGGTCCA
ACGGACATGCCCTTGTTTGTCCCGGATGCAAAAATGAGGACATGAACCATGTTTGAGTG
>TCONS_00000008
AGCTGCCAAAGCTCTTTTGACTGGTTACTTAGTTACGTTTTCCTCTTTGTAGTTTTAAGT
GGCTCGAGTGCTGCATCCTTTCTTTCACTcactcctcatcttcctcatttgTACACCTGT
TGATATAATGGGTTCAGATTTCAAGCCCGAGCAGATGAAGTGACCAAGCAGCAGCCCAAA
GTAGAAAGGCATGCTGCCTGAACACAGAAAATGCTGAGAGGAGACGAgtgtggaaaagga
aaaaaaactggaacgTCCCTTCTTGGTCTCTTTCTATAATTCTCTGTTCCATTTTTCCTA
CTGGTTGTTTGCTAGATCTTTTCTAACCATCTTGACTTGACCTTTGAAGCTTTACATTTT
AGACTGAATTTTTAAAACGTGGGACTTATTTAAGTTTGGTTGAAAGCTGCTGCCAAGTTA
TTACATTATCGAAAAGCAATTCGCACCAAAAATGCTTGAAATCAGTTCTTATTATCCACC
TGTCGGAAGTCGTATCCACAGACAAATGAAGCTATTACGGGTGAACAGTTTTGTTCTTGG
TTGTTTTTCGTCGTCTTTTGGGCCACTCCTCAGCCTGACTCATCATCCACTCACCTCTGT
CTGACCTGCCCTGGTGCAGGAATTCACTCCAATCCCTTGGTTGTCACCCGGTGGACAGTT
GGCACCCATGTGACGTACTGCCGGGGAGCAGCAGCGACGCCTCCACCGTGGAGACGACGC
CGGTGTTCGCTCTTTCACCTGCACCCGAGACCAgaaattcaaacacacactaacagtTTT
TAGGTCAAAGTGTCATTTATTCCCAAACAGAGACGTTTCTTGGTACATAGACTTCATTAT
ATGTGGGTACGGAAGAGTGACTGACTGGTTTGTGGAAAcacattgatttatttttttttt
cttttttaaataaccgCTGTGGGTACAAAATTTTTCACAcagatttcaaacaaaaaaggt
ggcgtgtttttgtgtctgctgACGGACAGCCAGATAGCTGAGTTATTCTGTGTATCTGAC
CTTCCTCCTCGTTCTGGGGAAGTCTTGACATTTTTCTGCTtactgacaaaat
>TCONS_00002911
GCTGATGATGAGGAAGCCTGTAAAGACCAGAAAGGTGTTGGGTGTCTTGAAAGCAAGGAA
ACTGGACGCGCTGGTTCAGGATCAGACCTGAGGACCAGCTCATCGAGTCTCGGAGGCAGA
CTGCCGGCCTCTTCCCTGCGAGGAAGGATCCAAGCACTGCCCTGGTACATGACTCGGTCT
CAGGAAATTTTGGGGAATTTGGACTATCCCTCCTCTAGCTCCATCAATGGAGACACATCA
GGATTTGGTTCTGGTTTGTCTGTAGCCAGTGGTTTGTCAGACTTGAACAAGACTCCGGTC
AAGGAAAAGGAGAATGCAAACTTTAAATCTGGCGCAAAGGGAAGCTTTTTCGAAGATGGA
GCTGAGGTGGTTATTGCCACCATTAAGGATGCAGAAGAAGTGACGACATATATGAAAAAG
GCTAATGGAACAAATAGCTCGCATCTTAACCTTAGCTCCAGAGAGAATCATGTGGTACAC
CGTGGTAGTGTTTCTTCAGAGCAGCCTCAGTCGCGGCCCCATTCGGCTGTGGGCTTGGGA
GGCGTGTGTAGTACGCAGGTTGGAGGCGATTCACCGACCTCTTCGTACGCAGACAGCACT
CCTCCACAACAACACCGCGAAGCCTGTGGCTGCCGCACTGTTTATGCTAACTGCTTCAGT
GGCGACACCGAGGATTCTATAAGCTTTGACGAGGAGCTCACGGTTTACGAGTTCTCCCGC
CGCACTAATCCCAAACCTGCCCGACCTGTGCCTGCTTCTTCTCCTACGACGCCCTGTCCG
AACCCCAATCTTCTGTCATTACTTAGGGACAACCCTCGCCCTCTCTCCACTTTTTCTACT
GCCTCCTCTGAAATCAGTCCTCTAGTTTCATGTCCAGTTTCACCCACATCTTCAGGTGGG
TGCCCTCTCCGATCACTCACAAACAAGAATTACGGTGGACTGAAAGGAGGATTTGCCTCC
TTGCGGCAAGATATAGATCACCTTTTGCTGGTTTTAGAGAAAGGTTTCCTTGAACAACCC
CAGGAATCGAGGCAGGGTATAACAGACCTGAACCATAATGGAATGGAAGAAACCACAAAT
CAGGCGCTCAACCTAAACTGTACTGGAACAAGCACCGCTGCcatgacagaggcagagagg
acTCTCCTCCAGGCAGAGGCCCGGCGATTGGCCTCTGGGTGTCAGCGAGCAACACGCGTA
GGCTGGGCTCCAGATGAAGCCCTCCGCTCTCTATCCAACAGCTTCAACGCTCTGGTTCAG
TTGTCAAAAGCTTGTTTACGAAGAAACTCCTGTACCGGTTGTGGCGTCTGCCAAAATACA
GGGGCGGCCCTCAGAGCCGATGACGAGGACAGGCAGGAACCCATGGACAAGCTGAAGGAA
ATTGTGGGTCTGTACAAGGAGTTTGTTGGAGCAGTTGAGGCAGCTGGAACTGGTGCTCGG
TTTGGGGCTAAAGCTTCTGGGCAGACTGGGTCCGGACAGGGGGAAGGGGAGAGCGATGGG
GTCAGGCTGCTCGCGAAACACTGCAACGTGCTCATCTCTTCAGTATTTGCTCTCACGCAG
CTCTTCCGGACATGCACACTAAGCACCACGGACACACCGGGCCATGTACCTCTCAACTTT
TG
>TCONS_00004692
GCTGATGTCCTCGTGTTGCAGAATCCCAAATCGTCCATCATGTCGGCAGAGAAGAGGGCT
CGTCTGAGGAGTAATCCAGTTAAAGTGCGCTTTgcggaggaggtggtggtcAACGGGCAC
ACTCAGGGAaactctcttctctttctgcccAATGTCTTGAAAGTGTATTTGGAAAATGGA
CAGACGAAAGCCTTCAAGTTCGACAACACCACAACTGTCAAGGATATTGTTTTAACTCTG
AAGGATAAACTGTCCATTCGGGCCATCGAGTACTTTGCCCTGGTGCTGGAGCAACAGTAC
AGTATTactaaactgctgctgctgcatgaagACGAGCTCATACAGAAGgtggtgcagaaa
aaaGACTCCCATGATTACAGATGCCTGTTCAGAGTGTCATTCATCCCCAGAGACCCcgca
gacctgctgcaggatgatCGCACTGCCTTTGAGTATCTGTTTCTACAGAGTGTTGGGGAT
GTGCTGCAGGAACGCTTTGCAGTAGAAATGAAGTGCAACACTGCACTACGCCTGGCAGCG
CTGCACATGCATGAGAGATTAGACAGTTGTGGACACACCAGGACCTCTATCAAGAGTATC
ACGAAGGAGTTCGGCCTTGAGAGTTTCATCTCTCCAACGCTACTGAGCAACATGAGGGAG
AAGGACCTGAGGAAAGCCATCAGTTACCACCTTAAGAAGATTCAGTCCCTGCTGGAACCC
CGGCAGAAGGTAATTTCAGCGACACAAGCTCGGCTGGCCTACCTCACTCAGCTGGGAGAG
CTCATCTCATACGGGGGTCGATCATACACGGCTACAATGATGCTTCAGGACAGGGAGGTG
TTAGTCAGCCTGCTGGTGGGAGCCAAATATGGGATGAGTCAAGTCATCAACCACAAGCTC
AACGTGATCTCCACGCTGGTGGagttcagcagcatcagccGAGTGGAGTTGCTGTCAGAG
TCAGATAAAGTCAGCCTGCTGCGCATCTCACTGCACGACATGAAGCCATTTGCCTTACTG
ATGGACTCTCTGGCAGCCAAAGACTTAGGGTGTCTGCTGGGAGGTTACTACAAACTCCTG
GTGGATCCCACTGTCAGTGTCTTCCGTCTGGGGCGCCCAAAAGTGAGGGTGCACCGGATT
CCTGCtgaagaagGTTATGTGTCACGCTGCTGTAGTGACTCAGATGACTCGTCCGAT
>TCONS_00002912
ATGGGATTCTGTTTCCAGGGGATCAGGTGCTGCAGATTAATGACACAGTACTGGAGGATT
TGAGCAAAGAGCAGGTGGAAAACATCTTAAGGGACTTGGAGGATTGCATCAATGTGACGA
TCCTGCGACACATGACAAATCCCAAATCGTCCATCATGTCGGCAGAGAAGAGGGCTCGTC
TGAGGAGTAATCCAGTTAAAGTGCGCTTTgcggaggaggtggtggtcAACGGGCACACTC
AGGGAaactctcttctctttctgcccAATGTCTTGAAAGTGTATTTGGAAAATGGACAGA
CGAAAGCCTTCAAGTTCGACAACACCACAACTGTCAAGGATATTGTTTTAACTCTGAAGG
ATAAACTGTCCATTCGGGCCATCGAGTACTTTGCCCTGGTGCTGGAGCAACAGTACAGTA
TTactaaactgctgctgctgcatgaagACGAGCTCATACAGAAGgtggtgcagaaaaaaG
ACTCCCATGATTACAGATGCCTGTTCAGAGTGTCATTCATCCCCAGAGACCCcgcagacc
tgctgcaggatgatCGCACTGCCTTTGAGTATCTGTTTCTACAGAGTGTTGGGGATGTGC
TGCAGGAACGCTTTGCAGTAGAAATGAAGTGCAACACTGCACTACGCCTGGCAGCGCTGC
ACATGCATGAGAGATTAGACAGTTGTGGACACACCAGGACCTCTATCAAGAGTATCACGA
AGGAGTTCGGCCTTGAGAGTTTCATCTCTCCAACGCTACTGAGCAACATGAGGGAGAAGG
ACCTGAGGAAAGCCATCAGTTACCACCTTAAGAAGATTCAGTCCCTGCTGGAACCCCGGC
AGAAGGTAATTTCAGCGACACAAGCTCGGCTGGCCTACCTCACTCAGCTGGGAGAGCTCA
TCTCATACGGGGGTCGATCATACACGGCTACAATGATGCTTCAGGACAGGGAGGTGTTAG
TCAGCCTGCTGGTGGGAGCCAAATATGGGATGAGTCAAGTCATCAACCACAAGCTCAACG
TGATCTCCACGCTGGTGGagttcagcagcatcagccGAGTGGAGTTGCTGTCAGAGTCAG
ATAAAGTCAGCCTGCTGCGCATCTCACTGCACGACATGAAGCCATTTGCCTTACTGATGG
ACTCTCTGGCAGCCAAAGACTTAGGGTGTCTGCTGGGAGGTTACTACAAACTCCTGGTGG
ATCCCACTGTCAGTGTCTTCCGTCTGGGGCGCCCAAAAGTGAGGGTGCACCGGATTCCTG
CtgaagaaggtgtgtgtgggaggttcTCCGTAATAGAGGGCGTGTGCTATGAATCCCTAT
>TCONS_00004693
GGTCATGGCTTCAGCCTCACCACTAATGGACCCCTGCTGGTCAGGGACGTCGCCACAGgg
aGTCCTGCAGATGGGATTCTGTTTCCAGGGGATCAGGTGCTGCAGATTAATGACACAGTA
CTGGAGGATTTGAGCAAAGAGCAGGTGGAAAACATCTTAAGGGACTTGGAGGATTGCATC
AATGTGACGATCCTGCGACACATGA
>TCONS_00004694
GAGAGTATTTGTGTTCCGGAGTCCTGAAGAGACAGCCCACATCACGataaatggaggaga
aggagcgatGTAGGAGCAGGTCTCCAGCTCGGGGGACCAGTCGGGTGCAGCAGGTGGTGG
GAACAATAATCCGTCGCACCAGAGAATCGCTGAGCAGAGAGAGGTTGCTAGGCGATGGCA
GATCACAACGCTCCAACAGCGT
>TCONS_00000009
ttttttcgACCGTCCATGCTTCTGAAGCTGCTAGTCGCGCCAGGCTTTCTTGAGAATAAA
ATCACCTGAAATCGTATTTAAAATGCTCAAATTAGAAGGACTCGGGCCCAAAATGGACCc
agaagagatgaagaagaaaatgcGACAAGACGTCATCTCATCTCTACGAAACTTTCTCAT
TTACGTCGCGCTTCTCAGAGCCACTCCATATGTGATAAAGAAGCTGGACAGCATATGACA
GAGCAGCTGGGTTTCCTTCCTGCACCATCCTCTGAGGGTTTCCTGCATCCATCCTCTGAG
GGTTTCCTGCATCCAT
>TCONS_00000010
CTGTAGATGACCGGAGCATCGttgcagcagaggaaaacacactcttATCTTTCTCCTTTT
GTTAGTCACGTATTGTTGTTTGGGTTTCAGGCTACCCCTTTATGATGCATTCAAATAATT
CCGTCACTGCTGCACACAGTATTTCAGACTAGCCCCATTTGTTGCATTCAAACAATTAAA
GGAATGTTTCCCTCTTTGTTAGTTCATTGTCATGCATTGTTTAATTTCAGTTGAGAATTA
TGCTGTTATTCTATCCTTTAGTTCATTGTTTAGAAGTCTAAGTCATCCTAGaattgtgct
gtttttcaaTCCATGATAAGAATGTGTGCCTGTTTATTTTAGGCAATATTTACCTTGTTC
ACTAACTGGTTGGTGGCATGTAGATTCTTTTTAAGCATCTATGAGCTCTAGTTTGAGTTG
TAAAGCCTCAGACAATTAACCATAAATTGTTAAC
>TCONS_00000880
CTTGGGGCGTAAGAACTGGAGTTTTGCTCTCCCTCTGCTAACATTAAAGCAGAAATATTC
AGTTTGAATAAACTTCAAGCAGAAATCTGCATCTGACTGGTCGTTTAGGGGAGGACAGTT
CATTTGAGTCAACCTAGGACGGTAAACGTGCGACGAAAATGAAAGTTTTTCTGACCCGGC
GCATCCCAGAAGAGGCGATAAAGATCCTTCAAACGTCTGGAGTGTGCGAGGTGTCGATGT
GGGACTCTGATGAACCTCTGTCAAGAGCAGAGCTTCTCGCGGGGGTCCAGGGGGCCGACG
GACTCCTGTGTATGCTCTCGGACAAGATTGATGCTGAGGTTCTGGATGCTGCAGGGCCAA
ACCTGAAGGTGATCAGCACGCTGTCAGTGGGATATGACCATCTGGTTCTGGAGGAAATCA
AGAAACGTGGAATACGTGTTGGATACACCCCCGATGTCCTGACTGACGCCACGGCGGAGC
TGACTGTCGCTCTGCTGCTGGCCACAGCTCGCAGGTTACCGGAGGGAATCGAGGAGGTCA
AAAAtggTGGCTGGAGCTCATGGAAGCCTCTCTGGATGTGCGGCCATGGCCTGTCTGGCA
GCACAGTGGGAATCGTTGGACTAGGTCGCATCGGCATGGCCATTGCACGCAGACTCGTGC
CTTTCGGCGTGCGGAGGCTGCTGTACTCTGGGAGAGCAGCCAAGGCTGAAGCTGCCGAGG
TGAAAGCAGAGTTTGTTCCCATGGACACACTTCTGGCCGACAGCGACTTCATTGTGATTT
CCTGTTCCCTGACACCAGAAACGCAGGGAATGTGTGACAGGAATTTCTTCAGAAGGATGA
AAAGCACGGCTGTCTTTGTAAACTCCAGCAGGGGAGCCGTGGTGAACCAGGAAGATCTGT
ACCAGGCTTTGACCACGGGACAGCTCGCTGCCGCTGGGCTGGATGTGACCACACCGGAGC
CCCTTCCCACCGACCACCCCCTCCTCACGCTGAAAAACTGCGTCGTGCTGCCACATATCG
GCAGCGCCACCTACTCCACAAGAGGCGTCATGATGGCTTTGGCAGCTCGGAACCTGTTGG
CGGGTTTGCGGGACACAGACATGCCCAGCGAGCTCCACTTCTAGTGCCTGAGAGGGAAcc
ggtggaggacctgcagggTCCAACTCTGACGGAAGTTTGTGGTATTTTAAAACACTACCC
AAGCCCGTTTCACGTTCTACCAGATCTATTTTACTTAGTTGCTACTGTGAAGATGGACTA
AagaatatttgtaaaaaaaagttagtTCTAAATGATCATTTGGATTATAATAGGACTGAA
TTTCTAATACAACTGAATTTGTTCATTCTCAGCAGCATGTCAAGACACCACTAAGTCTTT
TATTAACACTGGCATGCTTCATGGCAGGAAcaacatttacaaaaataatttatcaATAA
>TCONS_00001972
ATGGCTCTGTTGACCTTGTGTCGGACGCCGTCCCTCGCCACCACTCCTGATGACACATTT
CAGAGACGAGGGAGACTTCAGAAAAGAGAGAGCTTCGCTGTTGTGAAGGGGGCAGTTCAT
CTGCTGGAAGATGCAGAGAAATCCAACCGCGATGAAGATCTGTCCTCTGAAGAGGAAAGC
GGGAAAGCTCCGGACTCCCGGAGCAGACAGCTTCATGCTATGGTTGAGCAGCTGAGGCCG
GAGGATACCATGAAGCTGGCGGTGCAGCTGGAGTCCGTCAGCTCAGTCAGAGTCAGATAT
CTGATCGTTGTCTCCACCCTTGGCAGCAAAGAGGAGAGTTTACTTCTCGGCATGGATTTC
CCTAActcagaTTGCACCATCGGCCTGGTGATGCCCATATGGAGCGACACGCAGGTGTAT
CTGGATGGAGACGGCGGCTTCAGCATAACCTCGGCTGAGGAGACCAGAATATTCAAGCCG
GTCTCCATGCAGACCATGTGGTCAGTGCTGCAGGTGTTACACGGCTGCTGCGAGCGTGCA
CTCAAAGCGGTGGTGATCCCAGGAAACGGCCTGGAATGGGCGCAACACTACCACCAGCAC
ATAGAGTCAGACCGCTACTGCCTCAACGAGTGGGAGGCCATGACTGACCTGGAGTCAGTG
CGGAAGGACGGTGAAGAGCGCCTCTCATCGGACAGGGTTTCCGAGGAAAAGCTGATTAAA
CGGCATATGAGGGACATCATGAGCACCGAGGACCTGGACAGCCTCACGTGTAGGATGGTG
TACGACGCCCTGCAGGAGAGGATAGGATTTGACATCAAACCCTTCAAAAAGTACATTGAC
AACGAGATCTTGGTCACTATTGCTCAGATGGACAAACCCTCCAAAATATTTGACTACCTT
TATCTGGGTTCAGAATGGAACGCAGCCAACTTTGAGGAGCTGCATAAGAACAATGTGGGC
TACATTCTGAATGTAACCAGGGAGATTGACAACTTTTTCCCAGATTCCTTCACGTACATG
AACGTCCGAGTGTATGATGAGGAAAGCACTGACCTACTGCCACACTGGACAGACACATTC
AATTTCATTAACGCTGCGAGGAAGAGTGGTCAGGCAGTGTTGGTGCACTGTAAAATGGGA
ATTTCCCGCTCCGGATCCACCGTGGTTGCTTATGCCATGAAGCAGCAGCACTGGCCGTTG
GATGCGGCCTTGGCCTACGTCAAGGAGCGCCGTTCCATCGTCAAGCCCAACGAGGCCTtc
atgaagcagctgcagacctACGACGGCATCCTCAAAGCCAGCCAGCAGCGCCACAGTGCA
CTCTGGAGGCGACGCTCCGTgcgaaaggaggagggaggggatggCG
>TCONS_00003990
CTGTTGACCTTGTGTCGGACGCCGTCCCTCGCCACCACTCCTGATGACACATTTCAGAGA
CGAGGGAGACTTCAGAAAAGAGAGAGCTTCGCTGTTGTGAAGGGGGCAGTTCATCTGCTG
GAAGATGCAGAGAAATCCAACCGCGATGAAGATCTGTCCTCTGAAGAGGAAAGCGGGAAA
GCTCCGGACTCCCGGAGCAGACAGCTTCATGCTATGGTTGAGCAGCTGAGGCCGGAGGAT
ACCATGAAGCTGGCGGTGCAGCTGGAGTCCGTCAGCTCAGTCAGAGTCAGATATCTGATC
GTTGTCTCCACCCTTGGCAGCAAAGAGGAGAGTTTACTTCTCGGCATGGATTTCCCTAAc
tcagagagTTGCACCATCGGCCTGGTGATGCCCATATGGAGCGACACGCAGGTGTATCTG
GATGGAGACGGCGGCTTCAGCATAACCTCGGCTGAGGAGACCAGAATATTCAAGCCGGTC
TCCATGCAGACCATGTGGTCAGTGCTGCAGGTGTTACACGGCTGCTGCGAGCGTGCACTC
AAAGCGGTGGTGATCCCAGGAAACGGCCTGGAATGGGCGCAACACTACCACCAGCACATA
GAGTCAGACCGCTACTGCCTCAACGAGTGGGAGGCCATGACTGACCTGGAGTCAGTGCGG
AAGGACGGTGAAGAGCGCC
>TCONS_00001973
tttttcgTGTTTGACTCTGTCTGGACTTGTCAGGTTCATAACAGGATGACACATTTCAGA
GACGAGGGAGACTTCAGAAAAGAGAGAGCTTCGCTGTTGTGAAGGGGGCAGTTCATCTGC
TGGAAGATGCAGAGAAATCCAACCGCGATGAAGATCTGTCCTCTGAAGAGGAAAGCGGGA
AAGCTCCGGACTCCCGGAGCAGACAGCTTCATGCTATGGTTGAGCAGCTGAGGCCGGAGG
ATACCATGAAGCTGGCGGTGCAGCTGGAGTCCGTCAGCTCAGTCAGAGTCAGATATCTGA
TCGTTGTCTCCACCCTTGGCAGCAAAGAGGAGAGTTTACTTCTCGGCATGGATTTCCCTA
ActcagaTTGCACCATCGGCCTGGTGATGCCCATATGGAGCGACACGCAGGTGTATCTGG
ATGGAGACGGCGGCTTCAGCATAACCTCGGCTGAGGAGACCAGAATATTCAAGCCGGTCT
CCATGCAGACCATGTGGTCAGTGCTGCAGGTGTTACACGGCTGCTGCGAGCGTGCACTCA
AAGCGGTGGTGATCCCAGGAAACGGCCTGGAATGGGCGCAACACTACCACCAGCACATAG
AGTCAGACCGCTACTGCCTCAACGAGTGGGAGGCCATGACTGACCTGGAGTCAGTGCGGA
AGGACGGTGAAGAGCGCCTCTCATCGGACAGGGTTTCCGAGGAAAAGCTGATTAAACGGC
ATATGAGGGACATCATGAGCACCGAGGACCTGGACAGCCTCACGTGTAGGATGGTGTACG
ACGCCCTGCAGGAGAGGATAGGATTTGACATCAAACCCTTCAAAAAGTACATTGACAACG
AGATCTTGGTCACTATTGCTCAGATGGACAAACCCTCCAAAATATTTGACTACCTTTATC
TGGGTTCAGAATGGAACGCAGCCAACTTTGAGGAGCTGCATAAGAACAATGTGGGCTACA
TTCTGAATGTAACCAGGGAGATTGACAACTTTTTCCCAGATTCCTTCACGTACATGAACG
TCCGAGTGTATGATGAGGAAAGCACTGACCTACTGCCACACTGGACAGACACATTCAATT
TCATTAACGCTGCGAGGAAGAGTGGTCAGGCAGTGTTGGTGCACTGTAAAATGGGAATTT
CCCGCTCCGGATCCACCGTGGTTGCTTATGCCATGAAGCAGCAGCACTGGCCGTTGGATG
CGGCCTTGGCCTACGTCAAGGAGCGCCGTTCCATCGTCAAGCCCAACGAGGCCTtcatga
agcagctgcagacctACGACGGCATCCTCAAAGCCAGCCAGCAGCGCCACAGTGCACTCT
GGAGGCGACGCTCCGTgcgaaaggaggagggaggggatggCG
>TCONS_00003991
GACTCTGTCTGGACTTGTCAGGTTCATAACAGGATGACACATTTCAGAGACGAGGGAGAC
TTCAGAAAAGAGAGAGCTTCGCTGTTGTGAAGGGGGCAGTTCATCTGCTGGAAGATGCAG
AGAAATCCAACCGCGATGAAGATCTGTCCTCTGAAGAGGAAAGCGGGAAAGCTCCGGACT
CCCGGAGCAGACAGCTTCATGCTATGGTTGAGCAGCTGAGGCCGGAGGATACCATGAAGC
TGGCGGTGCAGCTGGAGTCCGTCAGCTCAGTCAGAGTCAGATATCTGATCGTTGTCTCCA
CCCTTGGCAGCAAAGAGGAGAGTTTACTTCTCGGCATGGATTTCCCTAActcagagagTT
GCACCATCGGCCTGGTGATGCCCATATGGAGCGACACGCAGGTGTATCTGGATGGAGACG
GCGGCTTCAGCATAACCTCGGCTGAGGAGACCAGAATATTCAAGCCGGTCTCCATGCAGA
CCATGTGGTCAGTGCTGCAGGTGTTACACGGCTGCTGCGAGCGTGCACTCAAAGCGGTGG
TGATCCCAGGAAACGGCCTGGAATGGGCGCAACACTACCACCAGCACATAGAGTCAGACC
GCTACTGCCTCAACGAGTGGGAGGCCATGACTGACCTGGAGTCAGTGCGGAAGGACGGTG
AAGAGCGCC
>TCONS_00000012
TTGCACCATCGGCCTGGTGATGCCCATATGGAGCGACACGCAGGTGTATCTGGATGGAGA
CGGCGGCTTCAGCATAACCTCGGCTGAGGAGACCAGAATATTCAAGCCGGTCTCCATGCA
GACCATGTGGTCAGTGCTGCAGGTGTTACACGGCTGCTGCGAGCGTGCACTCAAAGCGGT
GGTGATCCCAGGAAACGGCCTGGAATGGGCGCAACACTACCACCAGCACATAGAGTCAGA
CCGCTACTGCCTCAACGAGTGGGAGGCCATGACTGACCTGGAGTCAGTGCGGAAGGACGG
TGAAGAGCGCCTCTCATCGGACAGGGTTTCCGAGGAAAAGCTGATTAAACGGCATATGAG
GGACATCATGAGCACCGAGGACCTGGACAGCCTCACGTGTAGGATGGTGTACGACGCCCT
GCAGGAGAGGATAGGATTTGACATCAAACCCTTCAAAAAGTACATTGACAACGAGATCTT
GGTCACTATTGCTCAGATGGACAAACCCTCCAAAATATTTGACTACCTTTATCTGGGTTC
AGAATGGAACGCAGCCAACTTTGAGGAGCTGCATAAGAACAATGTGGGCTACATTCTGAA
TGTAACCAGGGAGATTGACAACTTTTTCCCAGATTCCTTCACGTACATGAACGTCCGAGT
GTATGATGAGGAAAGCACTGACCTACTGCCACACTGGACAGACACATTCAATTTCATTAA
CGCTGCGAGGAAGAGTGGTCAGGCAGTGTTGGTGCACTGTAAAATGGGAATTTCCCGCTC
CGGATCCACCGTGGTTGCTTATGCCATGAAGCAGCAGCACTGGCCGTTGGATGCGGCCTT
GGCCTACGTCAAGGAGCGCCGTTCCATCGTCAAGCCCAACGAGGCCTtcatgaagcagct
gcagacctACGACGGCATCCTCAAAGCCAGCCAGCAGCGCCACAGTGCACTCTGGAGGCG
ACGCTCCGTgcga
>TCONS_00003992
cAGCTCATCGGACAGGGTTTCCGAGGAAAAGCTGATTAAACGGCATATGAGGGACATCAT
GAGCACCGAGGACCTGGACAGCCTCACGTGTAGGATGGTGTACGACGCCCTGCAGGAGAG
GATAGGATTTGACATCAAACCCTTCAAAAAGTACATTGACAACGAGATCTTGGTCACTAT
TGCTCAGATGGACAAACCCTCCAAAATATTTGACTACCTTTATCTGGGTTCAGAATGGAA
CGCAGCCAACTTTGAGGAGCTGCATAAGAACAATGTGGGCTACATTCTGAATGTAACCAG
GGAGATTGACAACTTTTTCCCAGATTCCTTCACGTACATGAACGTCCGAGTGTATGATGA
GGAAAGCACTGACCTACTGCCACACTGGACAGACACATTCAATTTCATTAACGCTGCGAG
GAAGAGTGGTCAGGCAGTGTTGGTGCACTGTAAAATGGGAATTTCCCGCTCCGGATCCAC
CGTGGTTGCTTATGCCATGAAGCAGCAGCACTGGCCGTTGGATGCGGCCTTGGCCTACGT
CAAGGAGCGCCGTTCCATCGTCAAGCCCAACGAGGCCTtcatgaagcagctgcagacctA
CGACGGCATCCTCAAAGCCAGCCAGCAGCGCCACATCTGGAGGCGACGCTCCGTgcgaaa
ggaggagggaggggatggCGTAA
>TCONS_00000013
CAGATGATTCGGAGGAAACCCCTGAGGTGTTTGTAGACTCCACCTCACAGCCTGACACCA
GCTGTGGACCTGAGCATTCAGGGCCCCCAGAAATCAACCCTGGGGTCACGGTAAACGATC
CAGACAAGGTTCCTGTGAGTGTGAACCGCAGCGGCAGGATGAATCTCTTTTCTCTGATGC
AGTCCATCAGTGAAATGGATGATGTCAACAAAGAACAGTGTGCTGGCAGTCCAAGGCGAT
CCCCACGACAGCGCAGGCCAAGCCAGAGCCGACGGGGTCTGATTCACCAGAGAGCGTGCG
TGGACGTGTCACCTGACCCGCCAAGACTGCCAGACGCAGGCTCAAGCAAAACATAAAGAA
ATGAAGCACAAACGAGCACAAACAAGCGCTTAAAACCCCTATTACAGCCACAGTTTTTAC
ACACTGATCACCTGTAGACGGAGAGATCGTGTCAGAGATCAGAGTATTTAGTGAAAGTTG
TATTCTTGTCTGCATGCAAGTGCTGAGCAACATCTGTGAACTATTTTGAAGTGAAATCAG
CGTAGCGGAGGATACATATACTGCTGGATACGTGTTCTTTGTGCAGAACACGTGCTGACT
CACAGCCCTTCCCGGGTTGTAGCTTCCTGCCGCGCTCCCGCGTCCCCGAGACGACGTCTA
TGCAATTAAGCTTCGCCTTTATCTCCCTCCATGAGACTGAACGCTTCCATTCCAAAGGTT
TTATATTTAGCTCCCTTTCGCTCAGCAGTAGATTACGCCCTCCTAGATaggagtttggtt
ttttttaactgtgcaTTATGAAAAAAGACAAGTCAACGTTGCAAACTGTTGTTTTCCAAA
TGGATTCACATGTGCCAATGACTACATGAATCTATCAATATGTTGACGGTCAACCATTAG
AGCTGAGGAGATCGAGTGCCTTCAACCTGAAAATCAAATAATTCACAATTTATTTTATGA
CATGGTAGCTGTATTATGTGTATTTTCTATTATCACTTTGATGGAACTATAAATGTAACT
TCTCCAGTTATTCATTTAGTATATATACACACGTATGTATGGACACATATGTGCTGATTT
TCTGCGTGCATGTTTATGTGTTTTCATGCCAAACTCTTCAGGGTTTCCTCCAGTATTTAT
ATAGACTTTTAATGGATTGGGGTAAATTATTAGTGTTTTGGTCATTTCGACCAATGAAAT
TGTCTCATGCTGGTCTTATTTGTTCTCCAGTGAAGAAACGCGCGATCCAGTCAATGTGCA
TGCACTATGGTTGGGCCTAAAGCTGTTAGCGCACAGGTGCTTTCGTCAACTGAGCCAGCG
TCCTCTTCCTGTATTGCACCCTTCTTCTACACTGTTTCTAAGTTTACAATCACCGAGTGA
GAAATAAATGGCCCAGTCCCTCTGGGTACTGCCTCTTAGCGTCTTAGAAATGAGACCAGA
TGCAGAAAACTGTGTgtactttcattttattttctcaaggGATCATCCACTAAACCAGGG
CTACACAACAAGTTTGCAAAATGAACAGCAGGCTGAAAATCACGTGTCGACATACTTTCT
TCTGGGTTCGCTGAGGATGATTCCGCCCTCTTTCATTGCCGCCC
>TCONS_00000881
CAGGATGTTGTGTGAATGTCAAAGATGGACGACGATTCGCATGTCTCCCTTTATCCATAA
CATATCTTAAGacaaaaaagtaatttttaacctttttctaGGATATAGGACTTTGTCAga
tgcagcattttaaaacctCTGACTAACATTGTTGAAGAAATGGCATTGTCTGAAATGAGT
CGGGGCGTACGTCTGCTGATGGGTCAAATTCAACTGTGTCGTCCCACTGTGAATCGGAAC
GCTCGATGTGTGAGCTATGCAGCCCGCCAGACGGAGCCCTGCCCGGATGGCGATGAAGCC
GTGAACCGGACCTTTGTGAACAGAAACCCCCGGAACCTGGAGCAGATGGCTCTGGCCGTC
AAGGACCGCGGCTGGAAGACGACATGGCCGCACCGGTCCTTCTACCACAGGTTGGTGTTT
ACGCGCACTCAGCACCATGTGACAGCAGAAGTGTTCTCCAGCAGTTCCCCCGTCCCAGTG
CTCTCCTGCTCCACTAAGGAGTGGGCACTGAAGCGAGAGTTGTCGTCCACGACCTGCGTG
GCTGCCTGCCAAGCTGTTGGAGAGGTGCTGGCCCATCGCTGCGTGCAGGCTGGGATCAAC
AGGATGGTGTACAGGGAGATTCCCTGGGCCTACCGCTCCAAGGCTATTCAGTCATTCAGG
GCGGCAATGAAAGAGGGCGGAATCATCCTCAGCGAACCCAGAAGAAAGTATGTCGACACG
TGATTTTCAGCCTGCTGTTCATTTTGCAAACTTGTTGTGTAGCCCTGGTTTAGTGGATGA
TCccttgagaaaataaaatgaaagtacACA
>TCONS_00000882
CATCTGAGCTTCGGTCGAGTTTCTCCGGTAAACACTCACCGGCGCGTCCGTCCCTGCGTG
GCTGGATCGAAAGACAGCAGGACCGTCTGGAAGATCGCGGGTTAAAGTCCGGCCACGGCG
AGGAGGCACTCTGGCACTCACAACCTGGGCTGTTATTTCCTTCTCGTTTGGCGACGATGG
GCTCGTTGTTCCGCAGCGAGGAGGTGTGTCTGGTGCAGCTCTTCCTTCAGTCCAGCTCCG
CTTACAACTGTGTCAGTGAGCTGGGAGAGCTGGGATTGGTCGAGTTCAGAGATCTAAACC
CCAACGTGAACGCCTTTCAGAGGAAGTTTGTTGGTGAAGTCAGGCGATGTGAAGAACTAG
AAAAAACCTTTACCTTCTTGGAGCAGGAGATCAATCGCTCCATCACCCCTCCGTTGCGAg
gtcccctccctcctccgtgcCCAACGCCGCTGGCCCCTCAACCCCTTGAACTCATCACCA
tcgaggaggagagcgagaggcTGGCCAGGGAGCTCAAAGAGGTCTCCCGGAACCGCGACA
GCCTGCGGGCTCAGCTGACCCAGCTGTGTCAGTACCGGGGTGTCCTGACCAGGACACACT
CTATCACAGCCTCACAGGCACCACCACCGCCTGTCCTTGAAAGCCAGGGCCTGTTTGAGA
ACCGCCAAGACGTCCGCCTGAGTTTCGTGGCAGGAGTGGTCCATCCGTGGAAGGTGGCCT
CGTTTGAAAGGCTGCTATGGCGAGCTTGCCGCGGTTACATTATTGTGGATTTCAGAGAAA
TGGAGGACCGACTTGAGCACCCAGAAACGGGGGAAATGGTGCAGTGGACCGTGTTCCTCA
TCTCCTACTGGGGGTCGCAGATTGGACAGAAAGTGAAGAAGATTTGCGATTGCTTCCATA
CGCAGACATTTGCCTACCCAGAGAGCCAAACCGAGAGAGAGGAGATTCTCCAGGGGCTTC
AGACCAGAATTGAAGACATCAAATCCGTGCTTTCGCAGACCGAGTCCTacttgcagcagc
tgctgctgcgggcgGTGGCCGTCCTGCCGCAGTGGAAGGTGCGCGTGCAGAAGTGTAAGG
CGGTCCAGACGGTGCTgaacctctgcagctcctccgtcacAGAAAAGTGCCTGATCGCCG
AGGCCTGGTGTCCCACCGCCAAGCTGCCGGAGCTGCAGAGTGCTCTCAGAGAGGGAGGGC
GGAAAAGTGGCAGCACGGTGGATTCCTTCTACAACCGGCTGGCGACCTCCACGCCTCCCC
CTACGCTGTTTCCTCTCAACTCTTTCACAACTGGCTTTCAGAACATTGTGGATGCCTACG
GTGTGGCGGACTACCGCGAAGTCAATCCAGCGGTGTACACCATCATCACGTTCCCCTTCC
TGTTTGCGGTGATGTTCGGGGACGTGGGTCACGGTATACTGATGACACTGGCCGCCCTCT
GGATGGTCCTTGAGGAAAAGGATCCTAAATTAAGGAACAACAGCAATGAGATTTGGAGGA
TGATGTTTGGGGGCCGGTATCTGATTCTGCTGATGGGGCTCTTCTCCATCTACACCGGAG
CCATCTACAACGAGTGTTTCAGCAAAAGCCTCAGCACTTTCAACTCCGGCTGGCACGTGA
AGCCCATGTTCGACAACAACGTGTGGAATTCATCAGTCTTGTCAGGGACCCAGTTCCTAC
CCATGGATCCTGTGGTGCCGGGCGTTTTTACATCCCCCTACCCATTCGGCATTGACCCAa
TTTGGGGGCTGGCCAACAACAAACTAACTTTCCTGAACTCCTACAAGATGAAGATGTCAG
TCATCATCGGGGTGATCCACATGACGTTTGGAGTCTGCTTGTCATTCTTCAACTACATCC
ACTTCCGCCACATTAGCAGCATTTTTTGCGTGCTGATTCCTGAGCTGGTCTTCATGCTGT
GTCTCTTCGGCTACCTGGTGTTTATGGTGGTCTTCAAATGGATCGTCTACACCCCTGCCC
AGTCTAAATTTGCTCCCAGCATACTCATCCACTTCATAGACATGTTCCTCTTTACTGAAA
ATGCTCAGAATCCCCTATTGTATAAACATCAGGACGTTGTGCAGAAGGTCCTGTTGGTCG
TTGCCGTGTGTGCGGTCCCCGTCCTCCTGCTAGGGAAGCCCATATGCAAATATGTGACGT
ACAAGAAGAGACGCTCTCATGTGGAGGAAGACAGACATCCACTCATGGGTGACAGCAGCA
ATATCAACACCCGGTCGGGAGAAGTGGAGGAAGGATCGACTGAGAATGAGGAGGTGTTTG
ATACAGCAGATGTATTAATGCATCAGGCCATCCACACCATAGAGTACTGCCTGGGCTGCA
TCTCAAACACCGCCTCCTACCTCCGACTCTGGGCCCTAAGTCTGGCGCACGCACAGTTGT
CAGAGGTGCTGTGGGGAATGGTGATGCGGATTGCGTTGAAATGGCAAGGCTATGTGGGCG
CAGCAGTGCTCTTTGTGATTTTTGCCTTCTTTGCTGTGTTGACCGTCTCCATCCTGCTGA
TCATGGAGGGACTCTCAGCTTTCCTGCATGCACTTCGTTTACACTGggtGGAATTTCAAA
ACAAGTTCTACAGTGGATCAGGCTACAAACTGAACCCCTTCTCTTTCTCATCAATGATCA
ATGCACCACCTGCGATATGACCGAACAAACACTGCATACTAACAACGGTTTTGTAAACCA
CTGTGCAGTAgcccagtttttctttttctaatcaaTGCAATTTTATTGC
>TCONS_00002913
CTTCGGTCGAGTTTCTCCGGTAAACACTCACCGGCGCGTCCGTCCCTGCGTGGCTGGATC
GAAAGACAGCAGGACCGTCTGGAAGATCGCGGGTTAAAGTCCGGCCACGGCGAGGAGGCA
CTCTGGCACTCACAACCTGGGCTGTTATTTCCTTCTCGTTTGGCGACGATGGGCTCGTTG
TTCCGCAGCGAGGAGGTGTGTCTGGTGCAGCTCTTCCTTCAGTCCAGCTCCGCTTACAAC
TGTGTCAGTGAGCTGGGAGAGCTGGGATTGGTCGAGTTCAGAGATCTAAACCCCAACGTG
AACGCCTTTCAGAGGAAGTTTGTTGGTGAAGTCAGGCGATGTGAAGAACTAGAAAAAACC
TTTACCTTCTTGGAGCAGGAGATCAATCGCTCCATCACCCCTCCGTTGCGAggtcccctc
cctcctccgtgcCCAACGCCGCTGGCCCCTCAACCCCTTGAACTCATCACCAtcgaggag
gagagcgagaggcTGGCCAGGGAGCTCAAAGAGGTCTCCCGGAACCGCGACAGCCTGCGG
GCTCAGCTGACCCAGCTGTGTCAGTACCGGGGTGTCCTGACCAGGACACACTCTATCACA
GCCTCACAGGCACCACCACCGCCTGTCCTTGAAAGCCAGGGCCTGTTTGAGAACCGCCAA
GACGTCCGCCTGAGTTTCGTGGCAGGAGTGGTCCATCCGTGGAAGGTGGCCTCGTTTGAA
AGGCTGCTATGGCGAGCTTGCCGCGGTTACATTATTGTGGATTTCAGAGAAATGGAGGAC
CGACTTGAGCACCCAGAAACGGGGGAAATGGTGCAGTGGACCGTGTTCCTCATCTCCTAC
TGGGGGTCGCAGATTGGACAGAAAGTGAAGAAGATTTGCGATTGCTTCCATACGCAGACA
TTTGCCTACCCAGAGAGCCAAACCGAGAGAGAGGAGATTCTCCAGGGGCTTCAGACCAGA
ATTGAAGACATCAAATCCGTAAGCGTCAACAGGAAACACTATGATTTTTAGCAGGTGGCC
GATTCTGTGTGGTGCCGCTTTGATAttcactcttcctctttccGCCTCAGGTGCTTTCGC
AGACCGAGTCCTacttgcagcagctgctgctgcgggcgGTGGCCGTCCTGCCGCAGTGGA
AGGTGCGCGTGCAGAAGTGTAAGGCGGTCCAGACGGTGCTgaacctctgcagctcctccg
tcacAGAAAAGTGCCTGATCGCCGAGGCCTGGTGTCCCACCGCCAAGCTGCCGGAGCTGC
AGAGTGCTCTCAGCTGGCGACCTCCACGCCTCCCCCTACGCTGTTTCCTCTCAACTCTTT
CACAACTGGCTTTCAGAACATTGTGGATGCCTACGGTGTGGCGGACTACCGCGAAGTCAA
TCCAGCGGTGTACACCATCATCACGTTCCCCTTCCTGTTTGCGGTGATGTTCGGGGACGT
GGGTCACGGTATACTGATGACACTGGCCGCCCTCTGGATGGTCCTTGAGGAAAAGGATCC
TAAATTAAGGAACAACAGCAATGAGATTTGGAGGATGATGTTTGGGGGCCGGTATCTGAT
TCTGCTGATGGGGCTCTTCTCCATCTACACCGGAGCCATCTACAACGAGTGTTTCAGCAA
AAGCCTCAGCACTTTCAACTCCGGCTGGCACGTGAAGCCCATGTTCGACAACAACGTGTG
GAATTCATCAGTCTTGTCAGGGACCCAGTTCCTACCCATGGATCCTGTGGTGCCGGGCGT
TTTTACATCCCCCTACCCATTCGGCATTGACCCAaTTTGGGGGCTGGCCAACAACAAACT
AACTTTCCTGAACTCCTACAAGATGAAGATGTCAGTCATCATCGGGGTGATCCACATGAC
GTTTGGAGTCTGCTTGTCATTCTTCAACTACATCCACTTCCGCCACATTAGCAGCATTTT
TTGCGTGCTGATTCCTGAGCTGGTCTTCATGCTGTGTCTCTTCGGCTACCTGGTGTTTAT
GGTGGTCTTCAAATGGATCGTCTACACCCCTGCCCAGTCTAAATTTGCTCCCAGCATACT
CATCCACTTCATAGACATGTTCCTCTTTACTGAAAATGCTCAGAATCCCCTATTGTATAA
ACATCAGGACGTTGTGCAGAAGGTCCTGTTGGTCGTTGCCGTGTGTGCGGTCCCCGTCCT
CCTGCTAGGGAAGCCCATATGCAAATATGTGACGTACAAGAAGAGACGCTCTCATGTGGT
GAGCCTGTGTTTTACGTCAACTGAACCTTGTTCTCCAGTCGGCTGTGGATTCTGACAGAC
TTCCGGTTGTCTAAAATGCCAGGAGGAAGACAGACATCCACTCATGGGTGACAGCAGCAA
TATCAACACCCGGTCGGGAGAAGTGGAGGAAGGATCGACTGAGAATGAGGAGGTGTTTGA
TACAGCAGATGTATTAATGCATCAGGCCATCCACACCATAGAGTACTGCCTGGGCTGCAT
CTCAAACACCGCCTCCTACCTCCGACTCTGGGCCCTAAGTCTGGCGCACGCACAGTTGTC
AGAGGTGCTGTGGGGAATGGTGATGCGGATTGCGTTGAAATGGCAAGGCTATGTGGGCGC
AGCAGTGCTCTTTGTGATTTTTGCCTTCTTTGCTGTGTTGACCGTCTCCATCCTGCTGAT
CATGGAGGGACTCTCAGCTTTCCTGCATGCACTTCGTTTACACTGggtGGAATTTCAAAA
CAAGTTCTACAGTGGATCAGGCTACAAACTGAACCCCTTCTCTTTCTCATCAATGATCAA
TGCACCACCTGCGATATGACCGAACAAACACTGCATACTAACAACGGTTTTGTAAACCAC
TGTGCAGTAgcccagtttttctttttctaatcaaTGCAA
>TCONS_00002914
CTTCGGTCGAGTTTCTCCGGTAAACACTCACCGGCGCGTCCGTCCCTGCGTGGCTGGATC
GAAAGACAGCAGGACCGTCTGGAAGATCGCGGGTTAAAGTCCGGCCACGGCGAGGAGGCA
CTCTGGCACTCACAACCTGGGCTGTTATTTCCTTCTCGTTTGGCGACGATGGGCTCGTTG
TTCCGCAGCGAGGAGGTGTGTCTGGTGCAGCTCTTCCTTCAGTCCAGCTCCGCTTACAAC
TGTGTCAGTGAGCTGGGAGAGCTGGGATTGGTCGAGTTCAGAGATCTAAACCCCAACGTG
AACGCCTTTCAGAGGAAGTTTGTTGGTGAAGTCAGGCGATGTGAAGAACTAGAAAAAACC
TTTACCTTCTTGGAGCAGGAGATCAATCGCTCCATCACCCCTCCGTTGCGAggtcccctc
cctcctccgtgcCCAACGCCGCTGGCCCCTCAACCCCTTGAACTCATCACCAtcgaggag
gagagcgagaggcTGGCCAGGGAGCTCAAAGAGGTCTCCCGGAACCGCGACAGCCTGCGG
GCTCAGCTGACCCAGCTGTGTCAGTACCGGGGTGTCCTGACCAGGACACACTCTATCACA
GCCTCACAGGCACCACCACCGCCTGTCCTTGAAAGCCAGGGCCTGTTTGAGAACCGCCAA
GACGTCCGCCTGAGTTTCGTGGCAGGAGTGGTCCATCCGTGGAAGGTGGCCTCGTTTGAA
AGGCTGCTATGGCGAGCTTGCCGCGGTTACATTATTGTGGATTTCAGAGAAATGGAGGAC
CGACTTGAGCACCCAGAAACGGGGGAAATGGTGCAGTGGACCGTGTTCCTCATCTCCTAC
TGGGGGTCGCAGATTGGACAGAAAGTGAAGAAGATTTGCGATTGCTTCCATACGCAGACA
TTTGCCTACCCAGAGAGCCAAACCGAGAGAGAGGAGATTCTCCAGGGGCTTCAGACCAGA
ATTGAAGACATCAAATCCGTAAGCGTCAACAGGAAACACTATGATTTTTAGCAGGTGGCC
GATTCTGTGTGGTGCCGCTTTGATAttcactcttcctctttccGCCTCAGGTGCTTTCGC
AGACCGAGTCCTacttgcagcagctgctgctgcgggcgGTGGCCGTCCTGCCGCAGTGGA
AGGTGCGCGTGCAGAAGTGTAAGGCGGTCCAGACGGTGCTgaacctctgcagctcctccg
tcacAGAAAAGTGCCTGATCGCCGAGGCCTGGTGTCCCACCGCCAAGCTGCCGGAGCTGC
AGAGTGCTCTCAGAGAGGGAGGGCGGAAAAGTGGCAGCACGGTGGATTCCTTCTACAACC
GGCTGGCGACCTCCACGCCTCCCCCTACGCTGTTTCCTCTCAACTCTTTCACAACTGGCT
TTCAGAACATTGTGGATGCCTACGGTGTGGCGGACTACCGCGAAGTCAATCCAGCGGTGT
ACACCATCATCACGTTCCCCTTCCTGTTTGCGGTGATGTTCGGGGACGTGGGTCACGGTA
TACTGATGACACTGGCCGCCCTCTGGATGGTCCTTGAGGAAAAGGATCCTAAATTAAGGA
ACAACAGCAATGAGATTTGGAGGATGATGTTTGGGGGCCGGTATCTGATTCTGCTGATGG
GGCTCTTCTCCATCTACACCGGAGCCATCTACAACGAGTGTTTCAGCAAAAGCCTCAGCA
CTTTCAACTCCGGCTGGCACGTGAAGCCCATGTTCGACAACAACGTGTGGAATTCATCAG
TCTTGTCAGGGACCCAGTTCCTACCCATGGATCCTGTGGTGCCGGGCGTTTTTACATCCC
CCTACCCATTCGGCATTGACCCAaTTTGGGGGCTGGCCAACAACAAACTAACTTTCCTGA
ACTCCTACAAGATGAAGATGTCAGTCATCATCGGGGTGATCCACATGACGTTTGGAGTCT
GCTTGTCATTCTTCAACTACATCCACTTCCGCCACATTAGCAGCATTTTTTGCGTGCTGA
TTCCTGAGCTGGTCTTCATGCTGTGTCTCTTCGGCTACCTGGTGTTTATGGTGGTCTTCA
AATGGATCGTCTACACCCCTGCCCAGTCTAAATTTGCTCCCAGCATACTCATCCACTTCA
TAGACATGTTCCTCTTTACTGAAAATGCTCAGAATCCCCTATTGTATAAACATCAGGACG
TTGTGCAGAAGGTCCTGTTGGTCGTTGCCGTGTGTGCGGTCCCCGTCCTCCTGCTAGGGA
AGCCCATATGCAAATATGTGACGTACAAGAAGAGACGCTCTCATGTGGTGAGCCTGTGTT
TTACGTCAACTGAACCTTGTTCTCCAGTCGGCTGTGGATTCTGACAGACTTCCGGTTGTC
TAAAATGCCAGGAGGAAGACAGACATCCACTCATGGGTGACAGCAGCAATATCAACACCC
GGTCGGGAGAAGTGGAGGAAGGATCGACTGAGAATGAGGAGGTGTTTGATACAGCAGATG
TATTAATGCATCAGGCCATCCACACCATAGAGTACTGCCTGGGCTGCATCTCAAACACCG
CCTCCTACCTCCGACTCTGGGCCCTAAGTCTGGCGCACGCACAGTTGTCAGAGGTGCTGT
GGGGAATGGTGATGCGGATTGCGTTGAAATGGCAAGGCTATGTGGGCGCAGCAGTGCTCT
TTGTGATTTTTGCCTTCTTTGCTGTGTTGACCGTCTCCATCCTGCTGATCATGGAGGGAC
TCTCAGCTTTCCTGCATGCACTTCGTTTACACTGggtGGAATTTCAAAACAAGTTCTACA
GTGGATCAGGCTACAAACTGAACCCCTTCTCTTTCTCATCAATGATCAATGCACCACCTG
CGATATGACCGAACAAACACTGCATACTAACAACGGTTTTGTAAACCACTGTGCAGTAgc
ccagtttttctttttctaatcaaTGCAA
>TCONS_00004696
CTGTAGCTCCAAGACAAAGCAACCATCCTCaccacagaaagaaagaagAGAGGCAAAACT
GTTCCAGAGGACTTGGTTAGAGCTGAGGATCTTGGCAAATATCACCAAGTGGCTTCACAT
GTTGGTCTTCACAGTGCAAGTGTTCCTGGTATTCTGGCTCTGGATCTGTGTCCTTCAGAC
ACCAGCAAAGTTCTTACTGGTGGAGCGGATAAGAACGTGGTGGTATTTGACAAGAATGAG
GAGCAGATCGTGGCAACATTTAAGGGTCACACCAAGAAGGTCACCTCTGTTATTTACCAC
CCATCCCAGtcTGTGGTCTTCTCTGCATCTCCAGACAGCACCATACGTGTGTGGTCTGTC
ACCGGGGGTAACTGCGTCCAGGTGGTACGTGCCCACGAGGCTGGTGTCACCGGGCTCTCT
CTCCATGCTACAGGGGACTACCTGCTTAGCTCCTCTGaggatcagTACTGGGCGTTTTCT
GATATCCAGACTGGTCGGGTGCTCACCAAAGTGACGGATGAAAGTGCTGGCTGTGGTTAG
TTCCTTGTTTGTCTTATATAGTCCTACTATTTTCATTCCTGTTGCAGGAAGTAATGATTC
TTTCTGCCCCCAAAAGCTCTCACCTGTGCTCAGTTCCACCCTGATGGTCTTATTTTTGGC
ACTGGGACTGCTGATTCTCAAATCAAGATCTGGGATTTGAAGGAGCGTACAAATGTGGCC
AACTTCCCAGGCCACTCTGGACCCGTCACCTCCATTGCCTTCTCTGAGAACGGATACTAT
CTGGCCACCGGTGCCCAGGATAGCTCTCTGAAGCTGTGGGATCTGAGAAAACTAAAGAAC
TTCAAAACGATTACCCTGGATAACAACTACGAGGTGAAATCCCTGGTGTTTGACCAGAGC
GGTACCTACCTGGCTGTCGGCGGATCTGACATCCGAGTCTACATCTGCAAGCAGTGGTCT
GAGGTCCTCAACTTTACTGGTGAGGGAATAAAGTCCACATCTCTTATCTGTTTAGATTAT
CTAGCGTTTCAGTGGTTTTCACCTgattttttcctccattttagaCCACACTGGGTTGGT
GACCGGAGTTGCCTTTGGCGATAATGCTCGGTTCTTGTCCTCCGCTGGAATGGATAGAAG
TCTCAAATTTTACAGCTTgtagaaaaagaaacagttaTGGTAAAAACAGAGAACTGTTTA
GAGGAGAATAGAATTATCTTTGCAGGACAGCAATTTGACATTTACTTGTGATCGTTGGCC
TAATTTTTCATCCCATagaaaaacatccttttaaCTGGCCGCTATATTAATGCACAGCAG
CCCAGTTCAAGATCAACTTTAGCATACGTCTGAACTGTAAATGAGGTAAAATGAATCATA
TCTGATGTCCACAGGTCCATGTTAGAACGTGttcttttgttggtttttatttcgctgtgt
tttatttctttaagcAACTGTTGGTGTGAGCGCAATCCTAATGTAGATCAGCTTCATTCG
ATATCACTAGGCTGAGATGAATGCATCTTTAGTGGTGTACAGCAAGAGTGGATGATGGAT
ATAAATAGGTGTTCCAGAGTTATTGTCAACTTAAAAAGGTAGACTTGTTTAAGCCCTTTC
CTCCTTACTTAAAACTGTGCTTTTTTCCAGTTAAACCATTTAATTCTGCCCTTTTACAAT
GAAATAAACTATCTTTTGTATTGCCATTC
>TCONS_00000883
CTGTAGCTCCAAGACAAAGCAACCATCCTCaccacagaaagaaagaagAGAGGCAAAACT
GTTCCAGAGGACTTGGTTAGAGCTGAGGATCTTGGCAAATATCACCAAGTGGCTTCACAT
GTTGGTCTTCACAGTGCAAGTGTTCCTGGTATTCTGGCTCTGGATCTGTGTCCTTCAGAC
ACCAGCAAAGTTCTTACTGGTGGAGCGGATAAGAACGTGGTGGTATTTGACAAGAATGAG
GAGCAGATCGTGGCAACATTTAAGGGTCACACCAAGAAGGTCACCTCTGTTATTTACCAC
CCATCCCAGtcTGTGGTCTTCTCTGCATCTCCAGACAGCACCATACGTGTGTGGTCTGTC
ACCGGGGGTAACTGCGTCCAGGTGGTACGTGCCCACGAGGCTGGTGTCACCGGGCTCTCT
CTCCATGCTACAGGGGACTACCTGCTTAGCTCCTCTGaggatcagTACTGGGCGTTTTCT
GATATCCAGACTGGTCGGGTGCTCACCAAAGTGACGGATGAAAGTGCTGGCTGTGCTCTC
ACCTGTGCTCAGTTCCACCCTGATGGTCTTATTTTTGGCACTGGGACTGCTGATTCTCAA
ATCAAGATCTGGGATTTGAAGGAGCGTACAAATGTGGCCAACTTCCCAGGCCACTCTGGA
CCCGTCACCTCCATTGCCTTCTCTGAGAACGGATACTATCTGGCCACCGGTGCCCAGGAT
AGCTCTCTGAAGCTGTGGGATCTGAGAAAACTAAAGAACTTCAAAACGATTACCCTGGAT
AACAACTACGAGGTGAAATCCCTGGTGTTTGACCAGAGCGGTACCTACCTGGCTGTCGGC
GGATCTGACATCCGAGTCTACATCTGCAAGCAGTGGTCTGAGGTCCTCAACTTTACTGaC
CACACTGGGTTGGTGACCGGAGTTGCCTTTGGCGATAATGCTCGGTTCTTGTCCTCCGCT
GGAATGGATAGAAGTCTCAAATTTTACAGCTTgtagaaaaagaaacagttaTGGTAAAAA
CAGAGAACTGTTTAGAGGAGAATAGAATTATCTTTGCAGGACAGCAATTTGACATTTACT
TGTGATCGTTGGCCTAATTTTTCATCCCATagaaaaacatccttttaaCTGGCCGCTATA
TTAATGCACAGCAGCCCAGTTCAAGATCAACTTTAGCATACGTCTGAACTGTAAATGAGG
TAAAATGAATCATATCTGATGTCCACAGGTCCATGTTAGAACGTGttcttttgttggttt
ttatttcgctgtgttttatttctttaagcAACTGTTGGTGTGAGCGCAATCCTAATGTAG
ATCAGCTTCATTCGATATCACTAGGCTGAGATGAATGCATCTTTAGTGGTGTACAGCAAG
AGTGGATGATGGATATAAATAGGTGTTCCAGAGTTATTGTCAACTTAAAAAGGTAGACTT
GTTTAAGCCCTTTCCTCCTTACTTAAAACTGTGCTTTTTTCCAGTTAAACCATTTAATTC
TGCCCTTTTACAATGAAATAAACTATCTTTTGTATTGCCATTC
>TCONS_00000884
AGCGCCAAAAGTAAAAAGAGGCGTAGAAGAAGATGCGTTTGTAGCGGCAATGAAAGGACG
GCGTGTTGCTTACAGTTTAAGTCAAACATAAGTAAAGTATAAAGCAGCGTTATTAATTAC
ACGATACGGGACTAACTGGATTTCATTTTCGGAAGAGACACAATAACTGTGTTGGAAAAA
TGTCTTTAGTTTGTGCAATCTGCAACGAAGTACCGGAGCATCCTTGCGTCTCCCCGGTGT
CCAACCAGGTGTTTGAGCGCAGGCTGATCGAAAAGTACATCGCCGAAAATGGGACGGATC
CGATGAATGGACAACCGTTGTCTGAAGAACAGCTCGTAGATATAAAATTCTCGCATCCTA
TTCGACCCAAAGCCCCTTCGGCAACGAGCATTCCTGCCATTCTTAAGTCACTTCAGGATG
AGTGGGATGCTGTTATGCTTCATAGCTTCACCCTTCGACA
>TCONS_00000016
AAGCTGAAAGACAGCTTTGAGATTAACCCCGTGGAGAGAAACGACGGCGGCACCTTTTAT
TTCAAGGACCAAAACGGCAACCTGGCTCATACTGTAAGGTTGAGGGTTGAGAATGCGACT
CTTCCTACCTACGTTTATATTATTGTTCCCATTCTGGCAATCCTGCtgttgatctgctgc
tgctgttgtgtgaaaaagtgctgctgcaAAAAGAGTTCCTCCAAAAGAACCGAGTCAGAA
CCGGCCGTTCAGTACCAAAGTCCGgctcagaCTCAACCATCTGTGCCTTACTATGGGGCA
CCAGCAACTCTGATCAGTTATCAGCCAGCAAAGCCCGACGCTCCGGCAGGACCTGCGCCA
CCTTACTCCACCGGCCCACCGGCGGCAGCTCCGTCTCAGCCCACAGCCTCGCCAGCTGCT
TTCAGCGCCCAGCCCAACTTCTTGTCCACGGATGTCGAACCCACATTTGAGCTGAAAGGA
TCCAACTTCCCCTCTGCTCCCCTGTTTAGCTCCGACTCAACGTCCGCTGATGTTTACACC
TCTGACAAGCTCAATTTTCTTTAGGTATTGTGCTAAATAATCAGGAATGGGCTAAATTCA
GGTCTCTGAGAATCGCTGGGAAATTTTCATACACACGTAGACAGTTAGAAATAcccagaa
accagcaggaaaccACTAACATTAGGTACACTCATAACATTTATAGACATTAGAATATAG
TATAGTCGTTTTTAATAAGagtgttgtctgtgtaggttctcaatcg
>TCONS_00003995
GACTCTTCCTACCTACGTTTATATTATTGTTCCCATTCTGGCAATCCTGCtgttgatctg
ctgctgctgttgtgtgaaaaagtgctgctgcaAAAAGAGTTCCTCCAAAAGAACCGAGTC
AGAACCGGCCGTTCAGTACCAAAGTCCGgctcagaCTCAACCATCTGTGCCTTACTATGG
GGCACCAGCAACTCTGATCAGTTATCAGCCAGCAAAGCCCGACGCTCCGGCAGGACCTGC
GCCACCTTACTCCACCGGCCCACCGGCGGCAGCTCCGTCTCAGCCCACAGCCTCGCCAGC
TGCTTTCAGCGCCCAGCCCAACTTCTTGTCCACGGATGTCGAACCCACATTTGAGCTGAA
AGGATCCAACTTCCCCTCTGCTCCCCTGTTTAGCTCCGACTCAACGTCCGCTGATGTTTA
CACCTCTGACAAGCTCAATTTTCTTTAGGTATTGTGCTAAATAATCAGGAATGGGCTAAA
TTCAGGTCTCTGAGAATCGCTGGGAAATTTTCATACACACGTAGACAGTTAGAAATAccc
agaaaccagcaggaaaccACTAACATTAGGTACACTCATAACATTTATAGACATTAGAAT
ATAGTATAGTCGTTTTTAATAAGagtgttgtctgtgtaggttctcaatcgtCCAGGCCAT
AGTTGTCCAACAGTAGactgtgtgttcatctggactggtttatgttttctttgaaaacgt
ttcgccttctatccaaaaggcttcatctcAACTGATGAAGCCTCTGAATATTGAGATAAT
AATATCACTACAGTGTTAATATTGTCTCGATATTTAGAAAGTGGTTGCAGTTGGGAACAA
CGCAAAGAGTAAAACCAAAATAACTTGAACAGTGAACAGTGCAAAATCAAGAATGTAGGA
AGCCGTTTATCTCAGATTCCTCAGGTAAGGAAGAACAAACCTCACTCTCTGCTCTTCCAC
AttttttatataaagagtttttttggttgggttttttttttaatatacattttGTATACA
TCTGTGGTGTACTCATAGAAAGGGTGAGTTTACAGGTGAAGATGTTGAACTGCAGCCATC
TGTATAAGCAACCGTCTATTTCAATTTAGAACATTTATGTGCCTGacacactttgttttt
attgtatcTAAAGTGGAgctgtcttttttctctgtaacTCTGCCTAAATGAGGGTTGCAT
CTGTGACTATTTACATGCTGCATAATGCTGTTACATTTGTAAGACAtgttttttgaaaat
atgtaCCAGCTTTCTTGTATACTGACTGATGCAAAATCAGTAACACTGTTGACATTAAAC
CTCTTTTCCTTGAA
>TCONS_00000018
AGGGACAAAAATGGGTTAGAGCTGGAAGTCTATAACATCCACGTTAGAGaaaacacaaaa
tcctaCAAACGCAAAAGTGGAGGAACCATCTGGATGGGTTTCAGGCTGGACCCCGAGTCC
TGCAACGTTTATTTCTTCTCGGACAGCAAGATGAGCATGATCCAGATGGTCAGCAGAGGA
ACAGTGACCAGGGACGTGTACTACTCCGGCTGTTCCTacatggagctggagcagccgtGC
GCGATTTATTTTACTTACATCAAATCGACTTGCAAAGGTCAGTTTGAGTTCCGGGATCAG
AATGACAACAAGGCCTTGGTGGTGACCTTGGACGTTGAGCctgaggagctgaaCCTGTCG
CCCGTGGGGATAACCCTCGGGGTG
>TCONS_00000019
aagaggaagaggaagagggggaaggaTCTCCTGAAAACGAACCTGCGAATGACAGCGAGA
CCGTGCGGATCAAGTTGGAAGATTCTGCTCCGGATGGGTACGGCTTTGCTCAGCCCTCTT
CCAATGAAACCGGCCCGCTGATGCAAACTCCTCCGCCTGGGGCCATTAAATACCCCCAGG
CTTCTGGGTCAGACCAGGGGGCCATCCACGGCCCCTCGTCCATCATCTCGGAGCCGTGCT
TCACTGTGAAGGGATTGAATTTTCCCTCT
>TCONS_00000020
gggggaaggaTCTCCTGAAAACGAACCTGCGGTGCGACACAACGAGAATGACAGCGAGAC
CGTGCGGATCAAGTTGGAAGATTCTGCTCCGGATGGGTACGGCTTTGCTCAGCCCTCTTC
CAATGAAACCGGCCCGCTGATGCAAACTCCTCCGCCTGGGGCCATTAAATACCCCCAGGC
TTCTGGGTCAGACCAGGGGGCCATCCACGGCCCCTCGTCCATCATCTCGGAGCCGTGCTT
CACTGTGAAGGGATTGAATTTTCCCTCT
>TCONS_00004697
tttttccccacctctcGCTTGTATCCAATGAATGCGCTCAGCAGAAGCCATTTTTAAGTC
TTTGTCTGACAAGCCCGTCTTGGCTCAGCGAGCTGCCAGACCTGCTCCTAGCTGCGGTTC
GgacctgctcctctttctctccgcgtccctcctttcttccccgCTGCTGTTTTCGCCTCT
CCGACCATGGTTTTTGGTGCGTCCGGGCGCGGCGGAGGTGCCAAGGCTCGCCTTTTCCTC
CCCGTGGCTGTGCTGGTGCTCGCTCTGGCGGTGAGCTGGGCTGCTACTCCGGCAGGAACC
GACAAGGCCAAGTCGGCAGAGGGAAACCCGGCGGGGTTGACCCTGGGGGATCTGCTGGCA
GGAACCTACCGGGAGGTCCAGCGTTACGCGGAGTCTGCGATGGGAATCGGCGTCGTCCGC
TCAGCTGTTGAGAGTGCAGTGTTGTTCCTCGAGTCGTTGCTCGGTCAGGAGAACGTCTAT
ACGATGGCCATGTTTCTGGAGACGGTGATCCGATTCCTGGCCGAGGGAGCCGCCAGCGGC
CTCAACGTCATCGCTGTGTACGTCGCAGAGATCCTCAGGGTCACGGGATTTGACATTGCG
GTGAGGTTACCTCTTTTCACTCCGGAGGGTGTGACCGCCATTGCCCAGTGGGGCCTCCTG
GCTCTCTTTGGCTACTGGGTGCTGAgcgtgctcctccatctgctgatCTGTGTTCTGAAG
CGGGTGTTCTGGGTGGTGAAAACCGTCCTGGCTCTCTGGCTTTTCGGTCTGATTGTGACC
GACAAGAACGCGACCGCGGACACCACGGCGGTTCGGCTGTGGGGACTGGTTCTGGGCTGC
GTTCTTTTGAATCTGCTGAAATCAGACTCTGAAAAGCCTTGCTCAACGGACACCCGGCTG
AGGAACCTGGAGGGCCGTTTGAGAGCggtggagaagaggaaaggagacTAGTGACAAGAA
GAGGTGAAAGAAAAATATGATGGTAATTGTTGGTCTAAGAAAATATTATGCTGATGGTTT
CTGTAGACATGTCAAACCATTAAAGGTAATTAAAGTGTGGgattttaaaa
>TCONS_00000886
CTCcttgtgtgtggtttttaaaaagcctCGGCGAgtttctcttcccttttttcttttttc
cccacctctcGCTTGTATCCAATGAATGCGCTCAGCAGAAGCCATTTTTAAGTCTTTGTC
TGACAAGCCCGTCTTGGCTCAGCGAGCTGCCAGACCTGCTCCTAGCTGCGGTTCGgacct
gctcctctttctctccgcgtccctcctttcttccccgCTGCTGTTTTCGCCTCTCCGACC
ATGGTTTTTGGTGCGTCCGGGCGCGGCGGAGGTGCCAAGGCTCGCCTTTTCCTCCCCGTG
GCTGTGCTGGTGCTCGCTCTGGCGGTGAGCTGGGCTGCTACTCCGGCAGGAACCGACAAG
GCCAAGTCGGCAGAGGGAAACCCGGCGGGGTTGACCCTGGGGGATCTGCTGGCAGGAACC
TACCGGGAGGTCCAGCGTTACGCGGAGTCTGCGATGGGAATCGGCGTCGTCCGCTCAGCT
GTTGAGTTTCTGGAGACGGTGATCCGATTCCTGGCCGAGGGAGCCGCCAGCGGCCTCAAC
GTCATCGCTGTGTACGTCGCAGAGATCCTCAGGGTCACGGGATTTGACATTGCGGTGAGG
TTACCTCTTTTCACTCCGGAGGGTGTGACCGCCATTGCCCAGTGGGGCCTCCTGGCTCTC
TTTGGCTACTGGGTGCTGAgcgtgctcctccatctgctgatCTGTGTTCTGAAGCGGGTG
TTCTGGGTGGTGAAAACCGTCCTGGCTCTCTGGCTTTTCGGTCTGATTGTGACCGACAAG
AACGCGACCGCGGACACCACGGCGGTTCGGCTGTGGGGACTGGTTCTGGGCTGCGTTCTT
TTGAATCTGCTGAAATCAGACTCTGAAAAGCCTTGCTCAACGGACACCCGGCTGAGGAAC
CTGGAGGGCCGTTTGAGAGCggtggagaagaggaaaggagacTAGTGACAAGAAGAGGTG
AAAGAAAAATATGATGGTAATTGTTGGTCTAAGAAAATATTATGCTGATGGTTTCTGTAG
ACATGTCAAACCATTAAAGGTAATTAAAGTGTG
>TCONS_00002915
TTGAAAACCACAACAGTTGCAGATATAATTTTTAATTTCGAATAAAACTTTTACACTATC
GACGAAGTCAGAGGATGTCGGGGCAGAAGCGCCCTGCTGACCCCAGCAGTGCCTCGTCCT
CCGGGGGCCCCCCAGAGAAGCGaagggagagggaaggagaggatggaggaccCGGAGTGA
GCTCGGCCGCTGGTGGGAGCACCGCCGTGGAGACGGTCATCAAGCTGGGTGGAGTGTCCA
ACTCGGAGGAGCAAGACATTAAAGCTCTACAAGTTAAGAACCGGAAGCTGGGTGAATCTC
TAGATCAGAGACAGGTGATTGAGGATGAATTGCGAGAACGAATCGAACGACTGGAAACCC
GCCAGGCAACTGATGATGCCAGCCTTCTGATCCTCAATAGATACTGGAATCAGTTTGATG
AAAATATTAAGCTGATCAGCCGACGTTATGACCAAGCAAACAGCGAACCTGAGAAATCAC
TGTTCAGTGAGGGAAGGAGCCTCAAGCCTGAAACTCCAGAGTCCGACGGGGATTCCAACC
AAGAACGAGCCAAGGACAGAGGTCAACAGGGAGAGACAGCAAACTCCTTCCTGGCGACAC
TTGCAAGCAGCACCAGtgaggagatggaggcagagctACAAGAGAGGGTTGAGTCCAGCA
AAAAGCAGGCCAGTCATGCTGTGGAGATCTACGAGTGTCTAAAGAGCGCTGTGGACCAGC
TGAGGGCAGACTTGGACTCTGGAACGGAGGGAAGTTTATGGCAGGCAGCAGCCAAACTAA
ACTCCCTGCTGGGCAGTGAAAGCGAGAGGCTGAAACAGTTCACCGAAGACCTCAAGCAGA
AACACGGTCACATGACAAGCGAGTCCCGGCCTCTTGGCCGCGCAGCTAACAAAGCGGACC
AGCGCATCGGTGAACTGCAAGTGCTGATCGAGGAGCTCCAGTGGGACATGGAGAAGATCC
GGCGCAGAGAGAACAGACTGAACGCACATCTGACAGAGATCCTGGAGAGGGTGAATAGTA
AAGGCTATAAGGTCTGTGGAGAGGCCAGCAGTGTTTGTGGCACCATCACCATCAACAAGA
GAAAGTTTGAAGAAATGAACagtgagatggaggagagcaaggAGCTGGCAGACAACCGCA
TGATTGAGCTGCAGAAGCTTCAGCAGGATCTGCAAAATGTGCACCAGGAAAACAACAATA
TGAAGGTGGACCTGCTGAGTCGAGCCGAGGAGATGGTGAAAGACACCTCTGAGTATCGCT
GTCTGCAGTCTCAGTTTTCTGTCCTGTACAACGAGTCTCTGACgctcaaaggtcagctgg
acGAGACTCGGGCTCGTCTCAACACCACCAGAACGGCGAGGCTCCGGCAGCTGGAGCACA
TGGAGAACGACGAGGTGGCGCTGCAGAGGAAGGTTCGCACCGAGGTGTTtcagctggagg
acacgctggcTCAGGTCAGGAAGGAGTACGAGATGTTGCGCATCGAGTTTGAGCAAACCC
TCGCTGCCAACGAGCAAGCAGgtcCCATCAACAGAGAGATGCGCCACCTCATCAGCACAC
TGCAAACGCACAACCAACAGATGAAGGGAGAGGTGGTGAAATACAAGATCAGACTGAGGG
AGACGCAAGCTGAGCTCAGCCAGGTCCGTGCCTCAAAGGGAAGCGCCATCCTCCAGTCTC
AGTCGAGCACAGACATGGAAGTGAAGGAGGAGACGacgtctccagctccagcaggctccg
GAGAGCCTGTGATGAAGACAGAGTCTGACGCTGGTCCCACCACACCCAGCGCTGGCGTGG
TGAAAACAGAACCTGGAGCGGAGCCTGAGGTGACAacgaaggaagaggagaaagaggaga
agaaagacaaggaggacaagaaagaaaaggacattgtgaagaaagaggagaaggagcggg
agcgggagagagagagggagagggacagagagaggtCGATCCGCAGTGGTGCGatcaaag
aggagaaggagaagccggggagcagcagccagctggATGAGTCGGGCGGCGAGCGCACGT
CGGTGGTCGGGGGGTCCAAAAGGAaggagatggagcagctgaagatcGTGAGGGCCGAGC
TCAAGAAAGCCCAGGAGTCCCAAAGagagatgaagctgctgctggacatgTACCGCTCAG
CACCCAAGGAGCAGAGGGACAAAGTCCAGCTTatggctgcagaaaagaagTACAACTCAG
AGggagaggagctgcggcagaggctgagggaactggaggaaagagagaggagggagggga
agaaaatgGCAGACGAGGAAGCTCTGAGGAAAATCCgctctgtggaggagcagatCGATA
TGCTAAACAAGAAGCTCTCCATAGCTAAACAGGAGGAGGACGCCCTACTGAGCGAGATGG
ACGTGACGGGCCAGGCCTTCGAGGACATGCAGGAGCAGAATATCCgcctgatgcagcagc
tcagagaaaaAGACGACGCCAACTTCAAGCTGATGAGCGAGAGGATCAAGTCCAACCAGA
TCCATAAGCTgctgaaagaagagaaggaggaactGGCTGACCAACTGCTGACTTTAAAAA
CCCAAGTGGACGCACAACTACAGGTggtgaggaagctggaggaaaaggagcgcCTGCTGC
AGGGCACCATCAGCACTGCAGAAAGGGAGCTTGCACTCCGCACACAGGCTCTAGACATGA
ACAAGCGCAAGGCTCAGGAATCTGCAACACTGTCAGAAGAGGTGAAagttcagctggagc
aggttCAGCAGAGACTCAGCCTGGTCAGGGAGGAAGTGGTGGAGAACAGCATCTCAAGGG
AGAAAGAATCCTTTAATGCCCGCCGAGCACAGGAGGACATCTCCAAACTGAGAAGAAAGA
TTGAGAAGGCCAAGAAACCAGCTGAGAAAATCAGCAATGGAGACGACATTCTGAACGAAG
AGATCAGCGAATACAAGGCCCGTCTGACGTGTCCGTGCTGCAACTCCAGGGTGAAGGACG
CCGTGCTGACCAAGTGCTTCCACGTTTTCTGCTTCGAGTGCGTCAAGACGCGCTACGACA
CGCGCCAGAGGAAGTGCCCCAAGTGCAACGCCGCTTTCGGAGCCAACGACTTCCACCGCA
TTTACATCGGctgatgccacacacacacacacacacacacacacacagcgctgagggaga
ggagcacCCACCCTTCCTCCTGTCAGCGACACGGTGGCTCAGGTCTCCTCAGGTCAGCAG
AGGCTCCGGACTGGACGACGAAGTTCCAGAAGACAAACGTTCTCTCCTCTGATGGTCCTG
TTCTCCTGGGAGCTCACATCAAGGTAACACACCTGTCCAGAACTGGGGTGAGAAAATAAA
ACTCCTCCCGGTTCAGTAACTTATGTACAATTGTGGGTACTTTGTGTACTTCCGTCTGTC
ATTGCTGTGTATTTTTTGGTTCACATTTTGATCTGAAACTGCCTCTTCTGTGCTTGGTTT
GTACGACATTAAACTGTCCGGCTGATGTTTTCA
>TCONS_00000887
ATATAATTTTTAATTTCGAATAAAACTTTTACACTATCGACGAAGTCAGAGGATGTCGGG
GCAGAAGCGCCCTGCTGACCCCAGCAGTGCCTCGTCCTCCGGGGGCCCCCCAGAGAAGCG
aagggagagggaaggagaggatggaggaccCGGAGTGAGCTCGGCCGCTGGTGGGAGCAC
CGCCGTGGAGACGGTCATCAAGCTGGGTGGAGTGTCCAACTCGGAGGAGCAAGACATTAA
AGCTCTACAAGTTAAGAACCGGAAGCTGGGTGAATCTCTAGATCAGAGACAGGTGATTGA
GGATGAATTGCGAGAACGAATCGAACGACTGGAAACCCGCCAGGCAACTGATGATGCCAG
CCTTCTGATCCTCAATAGATACTGGAATCAGTTTGATGAAAATATTAAGCTGATCAGCCG
ACGTTATGACCAAGCAAACAGCGAACCTGAGAAATCACTGTTCAGTGAGGGAAGGAGCCT
CAAGCCTGAAACTCCAGAGTCCGACGGGGATTCCAACCAAGAACGAGCCAAGGACAGAGG
TCAACAGGGAGAGACAGCAAACTCCTTCCTGGCGACACTTGCAAGCAGCACCAGtgagga
gatggaggcagagctACAAGAGAGGGTTGAGTCCAGCAAAAAGCAGGCCAGTCATGCTGT
GGAGATCTACGAGTGTCTAAAGAGCGCTGTGGACCAGCTGAGGGCAGACTTGGACTCTGG
AACGGAGGGAAGTTTATGGCAGGCAGCAGCCAAACTAAACTCCCTGCTGGGCAGTGAAAG
CGAGAGGCTGAAACAGTTCACCGAAGACCTCAAGCAGAAACACGGTCACATGACAAGCGA
GTCCTCTTGGCCGCGCAGCTAACAAAGCGGACCAGCGCATCGGTGAACTGCAAGTGCTGA
TCGAGGAGCTCCAGTGGGACATGGAGAAGATCCGGCGCAGAGAGAACAGACTGAACGCAC
ATCTGACAGAGATCCTGGAGAGGGTGAATAGTAAAGGCTATAAGGTCTGTGGAGAGGCCA
GCAGTGTTTGTGGCACCATCACCATCAACAAGAGAAAGTTTGAAGAAATGAACagtgaga
tggaggagagcaaggAGCTGGCAGACAACCGCATGATTGAGCTGCAGAAGCTTCAGCAGG
ATCTGCAAAATGTGCACCAGGAAAACAACAATATGAAGGTGGACCTGCTGAGTCGAGCCG
AGGAGATGGTGAAAGACACCTCTGAGTATCGCTGTCTGCAGTCTCAGTTTTCTGTCCTGT
ACAACGAGTCTCTGACgctcaaaggtcagctggacGAGACTCGGGCTCGTCTCAACACCA
CCAGAACGGCGAGGCTCCGGCAGCTGGAGCACATGGAGAACGACGAGGTGGCGCTGCAGA
GGAAGGTTCGCACCGAGGTGTTtcagctggaggacacgctggcTCAGGTCAGGAAGGAGT
ACGAGATGTTGCGCATCGAGTTTGAGCAAACCCTCGCTGCCAACGAGCAAGCAGgtcCCA
TCAACAGAGAGATGCGCCACCTCATCAGCACACTGCAAACGCACAACCAACAGATGAAGG
GAGAGGTGGTGAAATACAAGATCAGACTGAGGGAGACGCAAGCTGAGCTCAGCCAGGTCC
GTGCCTCAAAGGGAAGCGCCATCCTCCAGTCTCAGTCGAGCACAGACATGGAAGTGAAGG
AGGAGACGacgtctccagctccagcaggctccgGAGAGCCTGTGATGAAGACAGAGTCTG
ACGCTGGTCCCACCACACCCAGCGCTGGCGTGGTGAAAACAGAACCTGGAGCGGAGCCTG
AGGTGACAacgaaggaagaggagaaagaggagaagaaagacaaggaggacaagaaagaaa
aggacattgtgaagaaagaggagaaggagcgggagcgggagagagagagggagagggaca
gagagaggtCGATCCGCAGTGGTGCGatcaaagaggagaaggagaagccggggagcagca
gccagctggATGAGTCGGGCGGCGAGCGCACGTCGGTGGTCGGGGGGTCCAAAAGGAagg
agatggagcagctgaagatcGTGAGGGCCGAGCTCAAGAAAGCCCAGGAGTCCCAAAGag
agatgaagctgctgctggacatgTACCGCTCAGCACCCAAGGAGCAGAGGGACAAAGTCC
AGCTTatggctgcagaaaagaagTACAACTCAGAGggagaggagctgcggcagaggctga
gggaactggaggaaagagagaggagggaggggaagaaaatgGCAGACGAGGAAGCTCTGA
GGAAAATCCgctctgtggaggagcagatCGATATGCTAAACAAGAAGCTCTCCATAGCTA
AACAGGAGGAGGACGCCCTACTGAGCGAGATGGACGTGACGGGCCAGGCCTTCGAGGACA
TGCAGGAGCAGAATATCCgcctgatgcagcagctcagagaaaaAGACGACGCCAACTTCA
AGCTGATGAGCGAGAGGATCAAGTCCAACCAGATCCATAAGCTgctgaaagaagagaagg
aggaactGGCTGACCAACTGCTGACTTTAAAAACCCAAGTGGACGCACAACTACAGGTgg
tgaggaagctggaggaaaaggagcgcCTGCTGCAGGGCACCATCAGCACTGCAGAAAGGG
AGCTTGCACTCCGCACACAGGCTCTAGACATGAACAAGCGCAAGGCTCAGGAATCTGCAA
CACTGTCAGAAGAGGTGAAagttcagctggagcaggttCAGCAGAGACTCAGCCTGGTCA
GGGAGGAAGTGGTGGAGAACAGCATCTCAAGGGAGAAAGAATCCTTTAATGCCCGCCGAG
CACAGGAGGACATCTCCAAACTGAGAAGAAAGATTGAGAAGGCCAAGAAACCAGCTGAGA
AAATCAGCAATGGAGACGACATTCTGAACGAAGAGATCAGCGAATACAAGGCCCGTCTGA
CGTGTCCGTGCTGCAACTCCAGGGTGAAGGACGCCGTGCTGACCAAGTGCTTCCACGTTT
TCTGCTTCGAGTGCGTCAAGACGCGCTACGACACGCGCCAGAGGAAGTGCCCCAAGTGCA
ACGCCGCTTTCGGAGCCAACGACTTCCACCGCATTTACATCGGctgatgccacacacaca
cacacacacacacacacacagcgctgagggagaggagcacCCACCCTTCCTCCTGTCAGC
GACACGGTGGCTCAGGTCTCCTCAGGTCAGCAGAGGCTCCGGACTGGACGACGAAGTTCC
AGAAGACAAACGTTCTCTCCTCTGATGGTCCTGTTCTCCTGGGAGCTCACATCAAGGTAA
CACACCTGTCCAGAACTGGGGTGAGAAAATAAAACTCCTCCCGGTTCAGTAACTTATGTA
CAATTGTGGGTACTTTGTGTACTTCCGTCTGTCATTGCTGTGTATTTTTTGGTTCACATT
TTGATCTGAAACTGCCTCTTCTGTGCTTGGTTTGTACGACATTAAACTGTCC
>TCONS_00000888
ATATAATTTTTAATTTCGAATAAAACTTTTACACTATCGACGAAGTCAGAGGATGTCGGG
GCAGAAGCGCCCTGCTGACCCCAGCAGTGCCTCGTCCTCCGGGGGCCCCCCAGAGAAGCG
aagggagagggaaggagaggatggaggaccCGGAGTGAGCTCGGCCGCTGGTGGGAGCAC
CGCCGTGGAGACGGTCATCAAGCTGGGTGGAGTGTCCAACTCGGAGGAGCAAGACATTAA
AGCTCTACAAGTTAAGAACCGGAAGCTGGGTGAATCTCTAGATCAGAGACAGGTGATTGA
GGATGAATTGCGAGAACGAATCGAACGACTGGAAACCCGCCAGGCAACTGATGATGCCAG
CCTTCTGATCCTCAATAGATACTGGAATCAGTTTGATGAAAATATTAAGCTGATCAGCCG
ACGTTATGACCAAGCAAACAGCGAACCTGAGAAATCACTGTTCAGTGAGGGAAGGAGCCT
CAAGCCTGAAACTCCAGAGTCCGACGGGGATTCCAACCAAGAACGAGCCAAGGACAGAGG
TCAACAGGGAGAGACAGCAAACTCCTTCCTGGCGACACTTGCAAGCAGCACCAGtgagga
gatggaggcagagctACAAGAGAGGGTTGAGTCCAGCAAAAAGCAGGCCAGTCATGCTGT
GGAGATCTACGAGTGTCTAAAGAGCGCTGTGGACCAGCTGAGGGCAGACTTGGACTCTGG
AACGGAGGGAAGTTTATGGCAGGCAGCAGCCAAACTAAACTCCCTGCTGGGCAGTGAAAG
CGAGAGGCTGAAACAGTTCACCGAAGACCTCAAGCAGAAACACGGTCACATGACAAGCGA
GTCCTCTTGGCCGCGCAGCTAACAAAGCGGACCAGCGCATCGGTGAACTGCAAGTGCTGA
TCGAGGAGCTCCAGTGGGACATGGAGAAGATCCGGCGCAGAGAGAACAGACTGAACGCAC
ATCTGACAGAGATCCTGGAGAGGGTGAATAGTAAAGGCTATAAGGTCTGTGGAGAGGCCA
GCAGTGTTTGTGGCACCATCACCATCAACAAGAGAAAGTTTGAAGAAATGAACagtgaga
tggaggagagcaaggAGCTGGCAGACAACCGCATGATTGAGCTGCAGAAGCTTCAGCAGG
ATCTGCAAAATGTGCACCAGGAAAACAACAATATGAAGGTGGACCTGCTGAGTCGAGCCG
AGGAGATGGTGAAAGACACCTCTGAGTATCGCTGTCTGCAGTCTCAGTTTTCTGTCCTGT
ACAACGAGTCTCTGACgctcaaaggtcagctggacGAGACTCGGGCTCGTCTCAACACCA
CCAGAACGGCGAGGCTCCGGCAGCTGGAGCACATGGAGAACGACGAGGTGGCGCTGCAGA
GGAAGGTTCGCACCGAGGTGTTtcagctggaggacacgctggcTCAGGTCAGGAAGGAGT
ACGAGATGTTGCGCATCGAGTTTGAGCAAACCCTCGCTGCCAACGAGCAAGCAGgtcCCA
TCAACAGAGAGATGCGCCACCTCATCAGCACACTGCAAACGCACAACCAACAGATGAAGG
GAGAGGTGGTGAAATACAAGATCAGACTGAGGGAGACGCAAGCTGAGCTCAGCCAGGTCC
GTGCCTCAAAGGGAAGCGCCATCCTCCAGTCTCAGTCGAGCACAGACATGGAAGTGAAGG
AGGAGACGacgtctccagctccagcaggctccgGAGAGCCTGTGATGAAGACAGAGTCTG
ACGCTGGTCCCACCACACCCAGCGCTGGCGTGGTGAAAACAGAACCTGGAGCGGAGCCTG
AGagagagaggtCGATCCGCAGTGGTGCGatcaaagaggagaaggagaagccggggagca
gcagccagctggATGAGTCGGGCGGCGAGCGCACGTCGGTGGTCGGGGGGTCCAAAAGGA
aggagatggagcagctgaagatcGTGAGGGCCGAGCTCAAGAAAGCCCAGGAGTCCCAAA
GagagatgaagctgctgctggacatgTACCGCTCAGCACCCAAGGAGCAGAGGGACAAAG
TCCAGCTTatggctgcagaaaagaagTACAACTCAGAGggagaggagctgcggcagaggc
tgagggaactggaggaaagagagaggagggaggggaagaaaatgGCAGACGAGGAAGCTC
TGAGGAAAATCCgctctgtggaggagcagatCGATATGCTAAACAAGAAGCTCTCCATAG
CTAAACAGGAGGAGGACGCCCTACTGAGCGAGATGGACGTGACGGGCCAGGCCTTCGAGG
ACATGCAGGAGCAGAATATCCgcctgatgcagcagctcagagaaaaAGACGACGCCAACT
TCAAGCTGATGAGCGAGAGGATCAAGTCCAACCAGATCCATAAGCTgctgaaagaagaga
aggaggaactGGCTGACCAACTGCTGACTTTAAAAACCCAAGTGGACGCACAACTACAGG
TggtgaggaagctggaggaaaaggagcgcCTGCTGCAGGGCACCATCAGCACTGCAGAAA
GGGAGCTTGCACTCCGCACACAGGCTCTAGACATGAACAAGCGCAAGGCTCAGGAATCTG
CAACACTGTCAGAAGAGGTGAAagttcagctggagcaggttCAGCAGAGACTCAGCCTGG
TCAGGGAGGAAGTGGTGGAGAACAGCATCTCAAGGGAGAAAGAATCCTTTAATGCCCGCC
GAGCACAGGAGGACATCTCCAAACTGAGAAGAAAGATTGAGAAGGCCAAGAAACCAGCTG
AGAAAATCAGCAATGGAGACGACATTCTGAACGAAGAGATCAGCGAATACAAGGCCCGTC
TGACGTGTCCGTGCTGCAACTCCAGGGTGAAGGACGCCGTGCTGACCAAGTGCTTCCACG
TTTTCTGCTTCGAGTGCGTCAAGACGCGCTACGACACGCGCCAGAGGAAGTGCCCCAAGT
GCAACGCCGCTTTCGGAGCCAACGACTTCCACCGCATTTACATCGGctgatgccacacac
acacacacacacacacacacacagcgctgagggagaggagcacCCACCCTTCCTCCTGTC
AGCGACACGGTGGCTCAGGTCTCCTCAGGTCAGCAGAGGCTCCGGACTGGACGACGAAGT
TCCAGAAGACAAACGTTCTCTCCTCTGATGGTCCTGTTCTCCTGGGAGCTCACATCAAGG
TAACACACCTGTCCAGAACTGGGGTGAGAAAATAAAACTCCTCCCGGTTCAGTAACTTAT
GTACAATTGTGGGTACTTTGTGTACTTCCGTCTGTCATTGCTGTGTATTTTTTGGTTCAC
ATTTTGATCTGAAACTGCCTCTTCTGTGCTTGGTTTGTACGACATTAAACTGTCC
>TCONS_00000021
CTCCTCAATCAGTCCACTTGCGTGTCCGGAGGACGCAGAAGCCGCTTGTCACGTCTGTCG
CGCTGTTCGATCCGACTTTCAGGATGACCCATCAGTTCCCGTCGCTGTCTAAGGCGCAGA
AGGAGGAGCTCGCCGGCATCGCCCAGAGGATCGTGGCTCCAGGAAAGGGAATCCTGGCTG
CAGATGAGTCAACAGGAACCATGGGGAAGCGTCTGCAGAAGATCAACGTGGAGAACAACG
AGGAGAACCGCCGCACTTTCCGCGacatcctcttctcctccgaCGCCTCCGTGTCCAAAT
GCGTGGGTGGGGTCATCTTCTTCCACGAGACGCTGTACCAGAAGTCGGACAGTGGCAAGC
TCTTCCCCCAGGTCATCAAGGAGAAGGGCATCGTTGTTGGCATCAAGGTGGACAAAGGCA
CAGCTGGTCTAAACGGAACCGACGGAGAGACCACCACACAGGGTCTCGACGGGCTGTCGG
AGCGCTGCGCCCAGTATAAGAAGGACGGTTGCGACTTCGCCAAGTGGAGGTGCGTCCTTA
AGATCTCGGACGGCTGCCCCTCAGCTCTCGCCATTGCCGAGAACGCCAACGTGCTGGCCA
GATACGCTAGCATCTGCCAACAGAATGGACTGGTGCCCATCGTGGAACCAGAGATCCTCC
CCGACGGAGACCACgatctgcagcgctgccagtACGTCACGGAAAAGGTGCTGGCAGCCG
TCTACAAGGCTCTGTCTGACCACCACGTGTACCTGGAGGGAACCCTGCTCAAGCCCAACA
TGGTGACCGCCGGACACGGCTGCACCAAGAAGTTCACCCCCCAGGAGgtggccatggcaa
cagtgTCCGCTCTGAGGCGCACTGTCCCCGCCGCTGTCCctgGCATCTGCTTCCTGTCCG
GAGgccagagtgaggaggaggccTCCATCAACCTGAGCGCCATCAACCAGGTGCCGCTCC
ACCGCCCCTGGAAGCTGACCTTCTCCTACGGCCGTGCACTCCAGGCCTCCGCTCTGGCCG
CCTGGCAGGGCAAAACGGCAAACAGGGCAGCCGCACAAGAAGCCTTCCTCAACCGGGCAA
AGATCAACGGTCTGGCTTCCAAAGGAGAATACAAGCCCAGCGGCTCCGCGGACCAGGCTT
CCATGCAGTCGCTCCACACAGACAGCTACATTTATTAAGTACTGTGAAAACTAAAACGCA
AACGCAAGGGACCAATTCTCACTTCGCTGTAATTCCCCCTCCTAAACGACCACCAGGGGA
GCCTTCTTACTGTAAAACTACTGATTGTGTGTTAAGTAAAGTTGAAAATAAAGTGACCAA
AATGTTC
>TCONS_00000889
AGAGAGCAGTTTGTGTGGGTGCAGTCGCTGCTGTTGGCCAGCTCTGGCTGCATGTTAGTG
ATCCTCATCTGCTTGTGCACTTTTGCACGGTTGGCGCTCAAGTCCACACGCAATCAGGTT
ATTGTGCATCATGTGCGGCCCTCGCAGACCACCATCACTTCATATTGAGAGCAGTTAAGT
AATGCTGGTTCTTCTGCAGAATATCTGTAAATCATTCTGTCaaaaaaaTCATCCAAATGC
ATAGTAAATGCATTAGTGCTAAAGCAGACTATATCTTCAATCACTATAATGACCACTCCA
ATATATTTGCAATACTCAGtaaattttttaaatgcttCTACACGCTAGCACCGATATACA
TTAAGGTCAAATACCTAAATAAGTGTTCCACAATGCTTTGAAAATGTAGAGCAGCTATGT
GAttataaaataatgtaatacaaaacaaaatgcaGCATcttaatttgtgcattgtttttt
tctcttggtACTCACTGGTTGGGGATCGTTATCAGTTTAACCTGTGCTG
>TCONS_00000890
CGCGACAGTCGACTGACGATGGAATCCAGCCAGGCCACAGCTGGAGAGGACACCAGCAGG
AACAGCCAGCGGACCAGACGGTGCTGCTGACCACCATGTCAAGAGGGAGCCCAAAACACT
GGGGGTGGTTATTGTGATTTTTGGATGTGCAGAGTTCCTGATGGGCAGACCGCTGCTCAC
CGAAGATGTGATGTATTTTGGCAGCTACATTCCCTTCTGGCAAGGATTTCTGTTTCTTGT
CTGCGGATCTCTTTCTATCTACACTGAAGCGCATCCGTCCAAGAAGCTGGTCATCGTGTG
TTTGTCCATGTACATAGTTACAG
>TCONS_00005389
GGAAAAGGTGCTTTAACACATTATGCAagtaatccatccatccatccataccaGGGATAG
TCATTCTCACTAGAaccttcatttaaaaatgactttaagtTAAAATGGTTGTCATAATTG
GTGTTTCTAAAAGTAGGTCATAAAAATCTATCCTCTGTACAGCACTTGATCCAGATTACA
CCACGATGTAAGTGCACCATCACTtttctcattcacacacaccaaacaccaTAAATACAC
CAAAGAAAGACTAAATATACCCCGTGAGCTCATCAAGTtacacaaaaatattaaaataaa
catcaaacaaTTACACCAGTGACTCACGCATCAATTAgtctgtttttt
>TCONS_00000891
aaaaTGTGGAGATTAAATAAAGTTCGCAGAAAACTTGGTCGACATTGTGGCAGCCTCGAG
GAGTTTAAGTTAAAAAGGCGAGAGCACGAAAAAAAGCTGAGACAGGCCCGCCGAGACAGA
CAGCTGGTCAGCAGAAGACTCCTGCCCGCTGAAGATGCAGATCAGGCGGACGTGCCGATG
GACACCAAGACCCTGGAGCCGGACGTGGTCAGTTTGTTCCACAAGCTCGTACACGGTGGG
ACGGAGAAGGAGGGCCACCTACAAGCAATGAGCAAAGTCCTCCGGAACCCATCAGCACAG
CTCACCTTCATCAAgcAGGAGAACAGCGTGCGTTTTCTGGTTGGGCTCCTTACTGGATCC
AACGCTGCGTGCCGCCTGCAGGCCGTGCGTTGTCTCCTGGAGCTGTCTCACTCCCATCAC
AGCAGCgtggctgcagcctgtgtgcCTTCCACTCCCTACCTGCTCACTTACCTGTCCGGT
CAGAGCACCAAGTTCACCGAACTATGTCTATACACGCTTGGTAATTTATGTCCAGCGGAC
GttgtgaaaaacaaacttgtGGCCCAGGGAATAATACCTGCTTTGACAAACTGCATAGAG
atccaCAGATGTAACCTTGCTGTGGTGGAAGCTGCAGGCTTCACGCtttctcagctcctc
caggctcaaGATGCCGAAAAGAAGCTAATCCCGATGGTCTTGGCCTCCAGTTTACCATTA
CACTTGTTGTCCGTCTTGACCCCGGACCCAGAGTTcggcctggcagcagccatTGAATGT
GCGTGGTGTCTGCACTACCTTACCTGCACAGAGAGTGTTGAGAATAACAGAGCATTGTTG
TCACATGGGGCCTTGTTGAAGTGCAGTTCCCTGTTGGTGTCGCTAGGTGGCGCCGTAGCC
GAAGGAAACCAAGAAGACGGACTGGAGCTGCTCATCTTTCCGTTGGTGAGATGTGTGGGG
AACCTTCTGTGTTCCTGCCCAGTAGAAACCCTGAGCAGCCACGTGGGCGACGTTCGCCTG
GCCGTGGCCCTGGTTGCCCTCCTTCAGGCCTACCTTCAGACCCAGCCGGCCTTGGCTCGC
GAGTGTGCCTGGGTGCTCAACAACCTCACAGCTCTCTCCAGTACTTTGCTGCTCCGCTCT
CGTGACTCTCAACTTGGTTCCTGGGTTGATTCagctcctccctttctctcaaGGCATCAA
CACCATGGTCCTCAGAGTTCTGGCAAATATCTCCCACAAGAAAAAGGAGCACTGTCTGCA
GCTGGCCCATCTGGGCCTGTTACCAGCCATCTCTGCTTCACTGAAAATGGCTGATGGAGA
GATGGTGAACCTGAGTTTGGACGTCTTGTTCATGCTGGTAGTTGGCGACAGGAAGGTGGC
TGAAGAGTTCGTGAGGCAGGAAGGGCTTTCACTTTTGGAAAGCCTTCAGTACAACAGCGA
GGAGGCGATCGGACGAAGAGCCGCCcgtctgctgcagcgccacctgctgcctctctcCCC
TGATGTCCCGGACGGCACCTCCTCGTGAGTCTGACTCAACAAGGAGCCCTCGGAGTCCCA
GCTGTCGTCAACCTGACAccaggaggacagga
>TCONS_00000892
agTGAAGTAAATTCagagaaaacagctgaagaagaagaaactgtgcagtcaaagaaagcc
aagaagaagaggaaaaaggagaaaactgatgCCGATAGTCCAGAGAAGATAGTTAGAGTG
GAGGAAATGCAGATGGGAGAACCTGAAACCGAAGAAAAGACAGAGCAAATTtcaaatgga
aagaaaaaaaagaaaagaaagcaccGCGAAGGAGATTCGGAGCTcgtagaaaacagaaaa
atgtttgaAGAGCAGAAGGATGGAGAAAACGTAACAAATCCTTCCGCTGACAAGGAAGAA
AATCACGAGCGGACTCCTAAATTAAAccacaaaagtaaaaaaggaTCTTCAATGAAAAAC
GATTCTGTGGTACTGACTCCACCTCGACCCGGTCAAGAGACGGTGGGTCTTCTGTcggag
aagaagaaacgaaaAAAGTCTGCAGAAGCCTGAGATTGTTCTACATCCCTTTAAACTAAC
TAACTCCTGAAGCAGCAAACAAAATTAATATTCATTTATCTGTAAATTTCACAGGTTCTG
CAGAGATGTTTTTTCCTCAATTTAGTCTTGAAAACAGTATTTGCTAGTGTCATTGCTGAA
GATATTTAAATATTGCAAATCTGTCACTATTGCCATCTGATTTGGTAGTGTTTTTGTACT
TGTATTG
>TCONS_00000893
CAGTTTAGACGTCGAGAAATGGATGAAACTGGTCCTGAACATGACCGAGACTGATGTCGC
CAAGTTGGATGCAATCAACGCTTTGGACTCTTCAACACCAAAAccaaggaaaaagagaga
aaataaacccCGGACTAAGTCCCCTGCAAAAACAGAGGTTCAGCCTCCGCAGGGCGATAA
GACGTCTAATGAGAAGGGCTCAGTGCTGGGAGGAGGTGTGGCGCAGACACCTGCAAAAAA
TGGTGGGGCCAAGAAGAATAGATCCAGAAAAGTAGCTACCTTCTAGCTCTTCTGATGCCA
TGAACTCAAACACCGACACCATCGAGGTCACGCCTTCACCTTCACCGTCCATCCCATCTC
CCCCAAAAGAACCACTACAAGAAGAAAACGTAAATGTTGCAGCTCACAGGgaagaaaaga
ttgatccaaagtctgataagaagaagaagaaaaagaaaaagaagaatgaagaTGCAGTTG
CTGACAATTTGGGCAAG
>TCONS_00002916
ATCGATTGTGTTTGCGTATTTGTCAGTTGTTTGTAATCTACCGAACTCTTGCGTGGCGAG
AATGTCCGTGAACGCACCCAAACGTGAGCTTATCCAGCTTATCTACCGCCATTTGAAAGA
ACATGGCTTCAACTCAgctgcggaggagctgcagatacATAGtccacagGGCAAGACAAA
TATATCCATATCACTGCTGGACATCTACAGTTCCTGGTTAAATAactcaaagcaaaaaaa
gaagtcCGACCCAACAAAACCGTCCACGATTAAAGGGCAAAGAAAAACTTCTCACAAGGC
TTCGAAAAAACAAACCACGAGTGTCTGCAACCAGACACGGGCCGAGGAGGACTGTGACTC
AGGTGGCGAGGAGCTGGGCCAGAGCCTGCTGCCCCAGACGCCCTTCGCTTCCAGTAGTTC
CTCTGGCCCAAGGACTCCAAGTAAACCAGTTGCACAGTCTCCAGGCAAACCAGTGAGGCC
ATGCCCACAGGCAGCTGGGGCTTCAGGTGACTCCAGTGACACCACTGATATATCAGAGGA
GacttctgAAAAAACTCCAGTTCGACAACCGAAGTCTCACAACGATGCTGCTGATCACAT
TAAAACTGGCCCAGCCAAAAAGCAGAAGGCAGttaagGACCAGACGCCCCAAAAGCAAGC
TGTGGCTGtaacagcgccacctaccggaaaggcaaagaaaaaggtGGACAAGTCtgctaa
aaaagaaaggcaCCAGAAGAAGtcGGTGccagcaaaaaggaaaaaaacaggagaaaattT
AACTGGTGGCCAAAAAACCCAAGACCTCCATGAaaggtgaagctgctggaggagactctT
CAGACTCTGACAGCAGTTTAGACGTCGAGAAATGGATGAAACTGGTCCTGAACATGACCG
AGACTGATGTCGCCAAGTTGGATGCAATCAACGCTTTGGACTCTTCAACACCAAAAccaa
ggaaaaagagagaaaataaacccCGGACTAAGTCCCCTGCAAAAACAGAGGTTCAGCCTC
CGCAGGGCGATAAGACGTCTAATGAGAAGGGCTCAGTGCTGGGAGGAGGTGTGGCGCAGA
CACCTGCAAAAAATGGTGGGGCCAAGAAGAATAGATCCAGAAAAGTAGCTACCTTCTAGC
TCTTCTGATGCCATGAACTCAAACACCGACACCATCGAGGTCACGCCTTCACCTTCACCG
TCCATCCCATCTCCCCCAAAAGAACCACTACAAGAAGAAAACGTAAATGTTGCAGCTCAC
>TCONS_00000894
TTTGCCTTTGAGCAATGCTAGCTTTAGCATGACTTCAAACTCCAAGATCGATTGTGTTTG
CGTATTTGTCAGTTGTTTGTAATCTACCGAACTCTTGCGTGGCGAGAATGTCCGTGAACG
CACCCAAACGTGAGCTTATCCAGCTTATCTACCGCCATTTGAAAGAACATGGCTTCAACT
CAgctgcggaggagctgcagatacATAGtccacagGGCAAGACAAATATATCCATATCAC
TGCTGGACATCTACAGTTCCTGGTTAAATAactcaaagcaaaaaaagaagtcCGACCCAA
CAAAACCGTCCACGATTAAAGGGCAAAGAAAAACTTCTCACAAGGCTTCGAAAAAACAAA
CCACGAGTGTCTGCAACCAGACACGGGCCGAGGAGGACTGTGACTCAGGTGGCGAGGAGC
TGGGCCAGAGCCTGCTGCCCCAGACGCCCTTCGCTTCCAGTAGTTCCTCTGGCCCAAGGA
CTCCAAGTAAACCAGTTGCACAGTCTCCAGGCAAACCAGTGAGGCCATGCCCACAGGCAG
CTGGGGCTTCAGGTGACTCCAGTGACACCACTGATATATCAGAGGAGacttctgAAAAAA
CTCCAGTTCGACAACCGAAGTCTCACAACGATGCTGCTGATCACATTAAAACTGGCCCAG
CCAAAAAGCAGAAGGCAGttaagGACCAGACGCCCCAAAAGCAAGCTGTGGCTGtaacag
cgccacctaccggaaaggcaaagaaaaaggtGGACAAGTCtgctaaaaaagaaaggcaCC
AGAAGAAGtcGGTGccagcaaaaaggaaaaaaacaggagaaaattTAACTGGTGGC
>TCONS_00001977
acgGCTCTCACAAGCTTTTCTATGATGAGCCTGCTGAGTCTCAGTTATCTGACCTGGGAC
CTGATGAGTCCGAACCAGGTGGAAAATGAGGCAGACCTTCCATCTGCCCACAGGTCTTCC
GTCCCAACTCCTCCTCACATCATTTTCATCATGACGGATGATCAAGGATTCAACGACATC
GGCTATCACAGCTCAGATATCAAAACACCAGTGCTGGACAAACTGGCTGCAGACGGAgtc
aagctggagaactactACATCCAACCCATCTGTACCCCTTCACGCAGTCAACTCATCACT
GGCAGGTATCAGATTCACACGGGTCTGCAACACTCCATCATTCGGCCCCGGCAGCCCAAC
TGTTTGCCCTTTGACCAGATCACCCTTccccagaggctgcaggagctgggctATTCTACT
CACATGGTTGGCAAGTGGCACCTGGGTTTTTACAAGAAGGAATGCCTGCCCACCCGCCGT
GGATTTGACACATACTTTGGCTCCCTGACTGGCAGCGTCAACTACTACACTTATGACTCC
TGTGATGGGCCGGGGGTGTGTGGCTTTGACCTGCATGAGGGAGAGTCTGTTGCTTGGAGT
CAAAGAGGTAAATACTCCACCCACCTCTATACGCAGAGAGTCCGCAAGATCCTGGCAACC
CATGATCCTCAGTCACAGCCTctgttcatcttcctctcctttcaAGCTGTTCATACACCC
CTGCAGTGTCCGCAGGAGTACATCTACCCATACCGTGGGCTGGAAAACATAGCACGAAGG
AAATACGCCGCAATGGTCTCGGCTGTAGACGAGGCTGTGCGTAATATAACATACGGGCTG
CGCAAATATGGTTACTATCAGAACAGCATCATCATTTTCTCTACCGACAACGGTGGCCAA
CCCTTGTCAGGTGGCAGCAATTGGCCACTCAGAGGGCGTAAAGGCACCTACTGGGAAGGT
GGTGTTCGAGGTCTGGGATTTGTTCACAGCCCTCTGTTACGAAAGAAGAGAAGGGTGAGC
AAAGCCCTGGTGCACATCACTGACTGGTACCCCACTCTGGTTGGATTAGCGGGTGGCGAT
GAGTCCCACATTGAGGGTGTAGACGGATATGACGTTTGGGAGGCTATTAGTGATGGGAAA
GAATCACCGAGGTTGGAGATTCTCCACAATATCGACCCTCTGTATAACCATGCACGAAGT
GGCTCTCTGCAGAAAGGATATGGCATTTGGAATACAGCTGTGCAGGCCTCAATACGAGCT
GGAGACTGGAAACTTCTAACAGGAGACCCTGGGTATGGGGACTGGATACCACCCCAGATt
cttccaggttttccaggagaCTGGTGGCACCTGGAGCGTAACACCAACCCTCGGAAATCA
GTGTGGCTTTTTAACATTTCTGGAGACCCTTACGAGCGTTTTGACCTGTCTGAACAGAGA
CCAGATGTTGTCAAACAGCTGCTGGCAAGACTGGTATATTACAATCGCACTGCCGTACCA
GTTAGGTACCCAACAGAGGACCTACGTGCTGATCCCCATCTAAATgggggggCCTGGGTG
CCTTGGGTCGGCGATGAACAGG
>TCONS_00001978
TGACCTGCATGAGGGAGAGTCTGTTGCTTGGAGTCAAAGAGCTGTTCATACACCCCTGCA
GTGTCCGCAGGAGTACATCTACCCATACCGTGGGCTGGAAAACATAGCACGAAGGAAATA
CGCCGCAATGGTCTCGGCTGTAGACGAGGCTGTGCGTAATATAACATACGGGCTGCGCAA
ATATGGTTACTATCAGAACAGCATCATCATTTTCTCTACCGACAACGGTGGCCAACCCTT
GTCAGGTGGCAGCAATTGGCCACTCAGAGGGCGTAAAGGCACCTACTGGGAAGGTGGTGT
TCGAGGTCTGGGATTTGTTCACAGCCCTCTGTTACGAAAGAAGAGAAGGGTGAGCAAAGC
CCTGGTGCACATCACTGACTGGTACCCCACTCTGGTTGGATTAGCGGGTGGCGATGAGTC
CCACATTGAGGGTGTAGACGGATATGACGTTTGGGAGGCTATTAGTGATGGGAAAGAATC
ACCGAGGTTGGAGATTCTCCACAATATCGACCCTCTGTATAACCATGCACGAAGTGGCTC
TCTGCAGAAAGGATATGGCATTTGGAATACAGCTGTGCAGGCCTCAATACGAGCTGGAGA
CTGGAAACTTCTAACAGGAGACCCTGGGTATGGGGACTGGATACCACCCCAGATtcttcc
aggttttccaggagaCTGGTGGCACCTGGAGCGTAACACCAACCCTCGGAAATCAGTGTG
GCTTTTTAACATTTCTGGAGACCCTTACGAGCGTTTTGACCTGTCTGAACAGAGACCAGA
TGTTGTCAAACAGCTGCTGGCAAGACTGGTATATTACAATCGCACTGCCGTACCAGTTAG
GTACCCAACAGAGGACCTACGTGCTGATCCCCATCTAAATgggggggCCTGGGTGCCTTG
GGTCGGCGATGAACAGG
>TCONS_00001980
CTTcgagtgttttgttttcaatgagAGACAGCCTGAATAGCAGGATTCAGCACGCCACTA
TGAAAGCAGCTGTGCTTCATCTGACGGTCACGCTTACAGCTCTTCTATACTCCTGCACCC
CTGCCAACTGTCTGAGGATGGTCCCTGATGACAGGCGGCACATCCTGGCCGAGGGCTCGT
CCCTCTCCATCACCTGCTCCGGCTCGGGAGAGACCACCTGGGACTTCAAGAGCGAAGACG
CGCCCTTCTTCCAAATGGAAGCCAAGAGCGGTGGCCTGAACTACAAAATCGTGCAGAGCA
ACCGCACCACCAGTGTTCTGACGTTATGGCACGTGAACTGGAAGTACACGGGGGTGTATC
AGTGCAAAGACGTTCTCACTAAAGAAATGGAAGAAGTGGCTATTTTTGTCCCAGaccCAG
AGGTGTGGTTCATCAGGAGCGACCACGGCATGGTCCCAATGAACAGAGAGGACGGTTCCC
TGCCTGGTCACCAATCCCAACATCAGGGTCACCCTTCACGACAAGGACACCGGTTTGTCC
ATCGTTTATGTCCCTGGTGAGGGCTTCAAGGCCTATCTGGAGTACAGGACCTATGTGTGT
CGAGGAGAGCTGAACGGGGAGGTGAAAGAGTCCCAGCCCTACAACGTCTACAGCGTTCAT
GTCCCGGAGGACATCGACGCCTACGTGAATGCCTCGAAGACCGTCCTAAAGCAAGGCGAA
CCGCTCACAGTCAACTGCACGGTGCAGGGAGTGGAGCTGGTGAACTTCTCCTGGGTTATC
CCCAACAGAGACAGCGTTGGGGCTCAGCCTCAAACAGACATCATCTCGGCCACAACCATG
CGCTCCTGCCTGGTCTTTCCTCATGCTACGGTGGCCCACAGTGGAACCTACGTCTGTCGT
GCTGTTGAGGGTATCCAGAACCAGGCGACCAATGCCAGCATTAACATCAGTGTTCTGGAG
AAAGGGTTTGTGGCTGTGAAATCTACtcagaaacaaaacatcacCGCTAAACACCAGGAA
AACGTGGAGCTGAGAGTGGAAATGGAAGCCTATCCTCCCCCTCAGATCCTCTGGAAGAAA
GATGGGGCCACAGTCAAGGCAGACAGAACCATCGTAATCAGACAAGAGCATGAAATCAGG
TACGTTACCATTCTGACCTTAGTGAGGGTGAGGTCGGAGCAGAAGGGCCTCTACACTGTC
CTCATCACAAATGAAGACGATAGAAAGGAAGTGGCCTTTGCCCTGGAAGTCCAAAtCCCC
GCTCAGGTTAAGGACCTGACGGACCACCACCTCCCCGGCAATAAACACCTGGTGACGTGT
GTAGCTGAGGGGGTCCCGACCCCCGTCATACAGTGGCGCAGCTGCGACAGGATGCTCAAG
TGCAGCAACCAGTCAGCCTtgtggcagctgctgacagccGATCCAGAGCTGCTGAGCATC
CAGACCAACGTCACCGAGCCGCGGGGAACCAAGCAGGTACGGAGCCAGGTCACCTTCTTC
AAACCTCAGCACGTCACGGTCCGCTGCGAGGCCAGCAACCAAGATGGACTCATCGACAGG
AGGGACATCAAACTGGTGTCCAGCACTCTGTTCTCCCAGGTGGCCTTGTTGGCGGCTCTT
CTGACATTAGTGCCCATTATTATCATGTCTATCATCATCCTCATCGCCGTGTGGAGGAAG
AAGCCTCGCTACGAGATCAGATGGAAGGTGATCGAGTCGGTGAGCCAGGACGGCCACGAG
TACATCTACGTGGACCCCATCCACCTGCCCTATGACCTGGCCTGGGAAATGTCGCGAGAC
AACCTGGTTCTGGgtCGCACTCTTGGATCAGGAGCCTTCGGCAGGGTGGTCGAGGCCACT
GCGTATGGACTCATGCATTCCCAGTCCAGCATAAAAGTGGCGGTGAAAATGCTGAAATct
ACAGCCCGGGAGAGCGAGACCCAGGCTCTGATGTCAGAACTGAAGATCATGAGCCACCTG
GGGCCTCACCTCAACATTGTCAACTTACTGGCAGCTTGCACCAAACATGGACCTTTGTAT
CTGGTCACCGAGTATTGTCGCTATGGTGACCTGGTGGACTACCTGCACAGAAACAAGCAC
ACCTTTCTGCAGTATTACCTGGACAAGAACCAGGATGGCGGCAGTCTTATCTCAGGAGGA
AGCACTCCACTCAGCCAGAGAAAAGGCTATGTGTCTTTTGGAAGTGAGAGTGACGGGGGA
TACATGGACATGAGCAAAGACGAGCCCGCAGTTTACGTTCCCATGCAGGAGCAGACGGAC
GCCATCAAGTATGCAGACATACAGCCGTCTCCGTACGACTCGCCCTACCAGCAGGACATC
TACCAAGAGCAAGGTGGGGGCCGAGTGGACCTGGTCATCAGCGACTCTCCTGCTCTGACC
TACGACGACCTTCTGGGCTTCAGCTACCAGGTGGCCAAAGGGATGGAGTTCCTCGCCTCC
AAAAACTGCGTCCACCGTGACCTCGCCGCCAGAAATGTGTTGATCTGTGAGGGCAAACTT
GTGAAGATCTGTGACTTTGGCCTGGCCAGAGACATCATGCACGACTCCAACTACATCTCA
AAAGGCAGCACCTTCCTGCCGTTAAAATGGATGGCACCAGAGAGCATTTTCCATAACCTG
TACACCACCCTGAGTGATGTGTGGTCATACGGGATCCTTCTCTGGGAGATTTTCACACTG
GGAGGAACGCCGTACCCTGATCTTCCCATGAACGAGCTGTTCTACAGCGCGCTGAAGAGA
GGCTATAGGATGGCCAAACCGGCTCACGCCTCCGACGAAGTCTATGAGATCATGAAGAGG
TGCTGGGACGAGACATTCGAGAAGAGGCCCGACTTTTCCTTTTTGGTCCACTGTGTGGGG
AACATGCTGACAGACGGCTATAAAAAGAAATACAGAGAAGTAAATGAAACCTTCCTGAAG
AGCAACCACCCAGCGGTGGCACGCACCAAACCTCGACTCTCCTCGCCTTTTCCGATTGCC
AACCCGGCGTTTGGCTCCCCGTCCCAGGTCGGACTGTCCAACTTCCCGGATCCCTACAGc
caaaacacaaatgtcacatATGAGGCAGACGCTCAGGAGGTCATGACTTCCTTCAACGAG
TACATCATTCCCATCCCAGACCCCAAACCGGAGGAAGGTTTCACCGACGTGCCTTCAGAG
AGCCCTGAAAGCTCtctggctctggaggaggagaccgaCTCTGTGCAGGACTCCA
>TCONS_00001981
cgagtgttttgttttcaatgagAGACAGCCTGAATAGGATTCAGCACGCCACTATGAAAG
CAGCTGTGCTTCATCTGACGGTCACGCTTACAGCTCTTCTATACTCCTGCACCCCTGCCA
ACTGTCTGAGGATGGTCCCTGATGACAGGCGGCACATCCTGGCCGAGGGCTCGTCCCTCT
CCATCACCTGCTCCGGCTCGGGAGAGACCACCTGGGACTTCAAGAGCGAAGACGCGCCCT
TCTTCCAAATGGAAGCCAAGAGCGGTGGCCTGAACTACAAAATCGTGCAGAGCAACCGCA
CCACCAGTGTTCTGACGTTATGGCACGTGAACTGGAAGTACACGGGGGTGTATCAGTGCA
AAGACGTTCTCACTAAAGAAATGGAAGAAGTGGCTATTTTTGTCCCAGGTGAGT
>TCONS_00003997
ACTATGAAAGCAGCTGTGCTTCATCTGACGGTCACGCTTACAGCTCTTCTATACTCCTGC
ACCCCTGCCAACTGTCTGAGGATGGTCCCTGATGACAGGCGGCACATCCTGGCCGAGGGC
TCGTCCCTCTCCATCACCTGCTCCGGCTCGGGAGAGACCACCTGGGACTTCAAGAGCGAA
GACGCGCCCTTCTTCCAAATGGAAGCCAAGAGCGGTGGCCTGAACTACAAAATCGTGCAG
AGCAACCGCACCACCAGTGTTCTGACGTTATGGCACGTGAACTGGAAGTACACGGGGGTG
TATCAGTGCAAAGACGTTCTCACTAAAGAAATGGAAGAAGTGGCTATTTTTGTCCCAGac
cCAGAGGTGTGGTTCATCAGGAGCGACCACGGCATGGTCCCAATGAACAGAGAGGAAAGC
ACGGTTCCCTGCCTGGTCACCAATCCCAACATCAGGGTCACCCTTCACGACAAGGACACC
GGTTTGTCCATCGTTTATGTCCCTGGTGAGGGCTTCAAGGCCTATCTGGAGTACAGGACC
TATGTGTGTCGAGGAGAGCTGAACGGGGAGGTGAAAGAGTCCCAGCCCTACAACGTCTAC
AGCGTTCATGTCCCGGAGGACATCGACGCCTACGTGAATGCCTCGAAGACCGTCCTAAAG
CAAGGCGAACCGCTCACAGTCAACTGCACGGTGCAGGGAGTGGAGCTGGTGAACTTCTCC
TGGGTTATCCCCAACAGAGACAGCGTTGGGGCTCAGCCTCAAACAGACATCATCTCGGCC
ACAACCATGCGCTCCTGCCTGGTCTTTCCTCATGCTACGGTGGCCCACAGTGGAACCTAC
GTCTGTCGTGCTGTTGAGGGTATCCAGAACCAGGCGACCAATGCCAGCATTAACATCAGT
GTTCTGGAGAAAGGGTTTGTGGCTGTGAAATCTACtcagaaacaaaacatcacCGCTAAA
CACCAGGAAAACGTGGAGCTGAGAGTGGAAATGGAAGCCTATCCTCCCCCTCAGATCCTC
TGGAAGAAAGATGGGGCCACAGTCAAGGCAGACAGAACCATCGTAATCAGACAAGAGCAT
GAAATCAGGTACGTTACCATTCTGACCTTAGTGAGGGTGAGGTCGGAGCAGAAGGGCCTC
TACACTGTCCTCATCACAAATGAAGACGATAGAAAGGAAGTGGCCTTTGCCCTGGAAGTC
CAAAtCCCCGCTCAGGTTAAGGACCTGACGGACCACCACCTCCCCGGCAATAAACACCTG
GTGACGTGTGTAGCTGAGGGGGTCCCGACCCCCGTCATACAGTGGCGCAGCTGCGACAGG
ATGCTCAAGTGCAGCAACCAGTCAGCCTtgtggcagctgctgacagccGATCCAGAGCTG
CTGAGCATCCAGACCAACGTCACCGAGCCGCGGGGAACCAAGCAGGTACGGAGCCAGGTC
ACCTTCTTCAAACCTCAGCACGTCACGGTCCGCTGCGAGGCCAGCAACCAAGATGGACTC
ATCGACAGGAGGGACATCAAACTGGTGTCCAGCACTCTGTTCTCCCAGGTGGCCTTGTTG
GCGGCTCTTCTGACATTAGTGCCCATTATTATCATGTCTATCATCATCCTCATCGCCGTG
TGGAGGAAGAAGCCTCGCTACGAGATCAGATGGAAGGTGATCGAGTCGGTGAGCCAGGAC
GGCCACGAGTACATCTACGTGGACCCCATCCACCTGCCCTATGACCTGGCCTGGGAAATG
TCGCGAGACAACCTGGTTCTGGgtCGCACTCTTGGATCAGGAGCCTTCGGCAGGGTGGTC
GAGGCCACTGCGTATGGACTCATGCATTCCCAGTCCAGCATAAAAGTGGCGGTGAAAATG
CTGAAATctACAGCCCGGGAGAGCGAGACCCAGGCTCTGATGTCAGAACTGAAGATCATG
AGCCACCTGGGGCCTCACCTCAACATTGTCAACTTACTGGCAGCTTGCACCAAACATGGA
CCTTTGTATCTGGTCACCGAGTATTGTCGCTATGGTGACCTGGTGGACTACCTGCACAGA
AACAAGCACACCTTTCTGCAGTATTACCTGGACAAGAACCAGGATGGCGGCAGTCTTATC
TCAGGAGGAAGCACTCCACTCAGCCAGAGAAAAGGCTATGTGTCTTTTGGAAGTGAGAGT
GACGGGGGATACATGGACATGAGCAAAGACGAGCCCGCAGTTTACGTTCCCATGCAGGAG
CAGACGGACGCCATCAAGTATGCAGACATACAGCCGTCTCCGTACGACTCGCCCTACCAG
CAGGACATCTACCAAGAGCAAGGTGGGGGCCGAGTGGACCTGGTCATCAGCGACTCTCCT
GCTCTGACCTACGACGACCTTCTGGGCTTCAGCTACCAGGTGGCCAAAGGGATGGAGTTC
CTCGCCTCCAAAAACTGCGTCCACCGTGACCTCGCCGCCAGAAATGTGTTGATCTGTGAG
GGCAAACTTGTGAAGATCTGTGACTTTGGCCTGGCCAGAGACATCATGCACGACTCCAAC
TACATCTCAAAAGGCAGCACCTTCCTGCCGTTAAAATGGATGGCACCAGAGAGCATTTTC
CATAACCTGTACACCACCCTGAGTGATGTGTGGTCATACGGGATCCTTCTCTGGGAGATT
TTCACACTGGGAGGAACGCCGTACCCTGATCTTCCCATGAACGAGCTGTTCTACAGCGCG
CTGAAGAGAGGCTATAGGATGGCCAAACCGGCTCACGCCTCCGACGAAGTCTATGAGATC
ATGAAGAGGTGCTGGGACGAGACATTCGAGAAGAGGCCCGACTTTTCCTTTTTGGTCCAC
TGTGTGGGGAACATGCTGACAGACGGCTATAAAAAGAAATACAGAGAAGTAAATGAAACC
TTCCTGAAGAGCAACCACCCAGCGGTGGCACGCACCAAACCTCGACTCTCCTCGCCTTTT
CCGATTGCCAACCCGGCGTTTGGCTCCCCGTCCCAGGTCGGACTGTCCAACTTCCCGGAT
CCCTACAGccaaaacacaaatgtcacatATGAGGCAGACGCTCAGGAGGTCATGACTTCC
TTCAACGAGTACATCATTCCCATCCCAGACCCCAAACCGGAGGAAGGTTTCACCGACGTG
CCTTCAGAGAGCCCTGAAAGCTCtctggctctggaggaggagaccgaCTCTGTGCAGGAC
TCCACCGACACTCTGCcggaggaggacaggctggaggagaccagTGAGAAGGACGCTCTG
CTGGGGTTGTCTAGCACGCCGGAGGTCGAAGACAGCTTCCTgtaaaaaacacaggaaaaa
aagagtcacaCTTTCtgggatttgtt
>TCONS_00001982
TATCACACTTAGTACCTCTGAAATGACAGAACATTAAAAGGGCAGaatttcacacatttt
aaaatggtaCTTCTAGAATAACCTAGTATGCATTAAGTGTATTTTTCTGAGAATTCTGAG
GTCTTATGAGTCTGCGATGAGATAAATCCGTCCATTTTTGTAAAGCTAAAGAATGTTTCC
ACTCCATGTTACAGCTCAAAGTGTTGCTTTTTAGAAAAACTAATTTTAGAGTTCAAGCAC
AACATGTTTCACGCAGTAATTAATGcgattccctttttttttaatttccagtaCATAAAT
CAGAGGTCAGGGCTGCAGTTGGTTCCTGAACTGTTTTTACAGTGATAATGGtgtaaaaac
agctgaaatTCTTCATGCACTGTTTTATTGCTACCAGCTACATTCAGCAGGAGTTAGTCT
CACttttattttgtcgaagaaatgaattgtgttttttatcatttgtgaatttttttaatt
gtcttttatAAGTTTATGTCATAGATCTGTGCCAGATTTGCActttatttagaaaaatgt
gGAAGTTCCAACTAAAGAGTTACAATCCACCTTTTAACTTTAACATGTGTTCTTTCTGAG
GGAAAATGTTTCTCTGATGACCAGAAAAATACTGAGAAAGACAGCGTCTGACTGCCGATG
GTACATGCGCCTGTGTACAGCTTCTTGATGGCCGACACGAAGAGAATCACAGACAGCCTT
ATgtaaaatagataaataattATTAATCATTGTGGTAACGTTGTGACGTTAACCTTTTAC
ATTTAGTCACCATATAAAACATCACATAATCTTCCTCATACAACGTAAAATGCACAAATT
CATTGTAACACAAGCTACGGTACCAAAGCAATTTTTTAATGcttacaaatgtatttttta
tgttttttgtatCATAAATGGGACAATAAAGGCGTATTAC
>TCONS_00003998
GCAGTCCTACCTCCCACTGCTGATGGGGATTGTGGCCTCCGCTTCTTCagTGGAATGGAG
ACACCCAGTGATCTGGTTCAACTCTGAGGTGGTGCAGAGTTCTGAGCTTGTGATCAAACC
CGGAGCCCCTCTAGAGCTACGGTGCGAAGGCGACGGGCCTGTAAACTGGCAAACCAGACT
CCCCAAACACAAACGCTACATGTCCAGGAGCCCCGGCAACGTCCGCACCATCAGGATCGA
GCATCCCACCGCGGAGTTCACCGGAACCTACAGGTGTTTTTACAGCGCCTGGCCGCAGCA
CCGTCACCTCAGCTCCTCGGTTCACGTCTATGTCAAAGATCCAAACCATGTGTTCTGGAC
CAGCAGTGCATCTGTGAGTGTGGTGAGGAAGGAGGGTGAGG
>TCONS_00003999
ACAACGGCACCACAGTGCCTCAAGAAATGAACTTCACAGTTTACCGACACCGTGGAATTC
TCATCCGCAACCTCCAGCCCAGCTTCAACGCTGACTACGTCTGCACAGCCAAGGTCAAAG
GGGTCGAGAAGACGTCCAAGGCCTTTTCCATCAACGTCATACAGAAGCTCCGTTTCCCTC
CATATGTCTTCTTGGAGATGGATGAATATGTGCGTATCGTCGGGGAAGAGCTCAAGATCC
GGTGCATGACGCACAACCCCAACTTCAACTACAACGTCACCTGGAACTACACCACCAAG
>TCONS_00004002
GAACCGTCTGGACATCCAGAGCATACTGACCATCTCAGCTGTAGTCCTCGCAGACACTGG
AAACATTTCCTGTATCGGCACGAATGAAGCAGGGGTGAACAGTTCCAACACTTACCTGCT
GGTTGTGGGTGAGCCTCACATGGGATCACTATTACCTTAAGCctgaaaaaaagtcacaaa
aatacCGAGACCCAATATTTCCctcacaaacagaaaagccCTACATTCGACTGTTGCCCC
AGCTGATGGCCAACCGAGGTTTGTCGGTGGAAGTGAATGAGGGAGAAGATCTGAAGCTCA
ACGTGATCGTTGAAGCGTACCCCCAGATCACAGAACACAGATGGCACACGCCAACCTCTC
CCAGCACATCCATGCAAGAGCACATGTTTGTGAGGTACAACAACAGATACCACGCTAgtc
tgcagctgaagaggaTGAATGCTCAGGAGCAGGGACAGTACACCTTCTATGCCCGGAGCA
ACTTGGTCAATGCCTCCATTACCTTCCATGTCAAAATGTATCAGAAACCTATCGCTGTGG
TCAGATGGGAAAACATAACCACACTCACCTGCACCTCCTTTGGATATCCTGCTCCCAGGA
TCATCTGGTATCAGTGCTTTGGGATACGCCCGACGTGTAATGGGAACAACACGGGACTGC
AGATGGCCGTTCCTCTCCAGGCTCCCACGGtggaggtgcagagggaggagtatggagctg
tggaggtggagagcgTCCTCACTGTGGGGCTGTCCAACCGGAGGATGACAGTGGAGTGTG
TGGCCTTTAACCTCGTTGGGGTCGGCAGCGACACCTTTACTATGGAGGTCTCTGAGAAGC
TCTTCACATCCACCCTGACTGGAGCAGCAGGCGTCCTGGCCATCTTTCTATTGCTactgg
ttttcctgctttatAAATACAAACAAAAACCCAGATACGAGATCCGCTGGAAAATTATTG
AAGCAAGAGAGGGAAACAACTACACGTTCATTGACCCTACTCAGCTGCCCTACAATGAGA
AGTGGGAGTTTCCCAGAGACAAGCTCAAGCTAGGGAAGGTTCTTGGGGCAGGAGCGTTTG
GAAAGGTGGTGGAGGCCACTGCCTTCGGTTTAGGAGAAGACAAGGACAACACAATGCGTG
TGGCTGTGAAAATGCTAAAAGTCAACGCTCACTCAGATGAGAGGGAGGCTCTGATGTCTG
AGCTGAAGATCTTGAGTCACCTGGGCCACCATCAGAACATTGTCAACCTATTAGGAGCCT
GCACCTACGGAGGACCAGTGCTTGTGATCACAGAGTACTGCAGCCTGGGGGATCTTCTAA
ACTTTCTTCGCCAGAAGGCAGAGACGTTTGTCAACTTGGTTATGAATATTCCTGAGATCA
TGGAGAACTCCAGTGACTACAAAAACATCTGCAACCAGAAGTGTGACAGCGGGATCTCCA
GCACGTCTTCCAGCACATATCTGGAGATGAGACCAAGCCAGCAGACCAATATGGAAATTT
CAGATTCTCTGAGTGAGGACAACGGTGATTGGCCACTGGACATCGACGACTTGCTGCGGT
TTTCCCttcaggtggcccagggccttGACTTCTTGGCCAGCAGGAATTGCATTCACAGAG
ACGTAGCTGCTCGAAAtgtgctgctgactgacagcagagtGGCCAAAATCTGTGACTTTG
GCTTGGCGCGCGACATCATGAACGACTCCAACTACGTGGTGAAGGGCAATGCACGTCTTC
CAGTGAAGTGGATGGCCCCTGAGAGTATTTTTGACTGCGTCTACACCGTCCAGAGCGACG
TCTGGTCCTACGGCATCCTCCTGTGGGAGATCTTTTCTTTAGGCAAGAGCCCCTACCCCA
GCATGGCTGTGGACTCCAGGTTTTACAAGATGGTCAAGCGCGGTTACCAGATGTCCCAAC
CAGATTTTGCCCCTCCTGAAATCTACATGATCATGAAGATGTGCTGGGATCTGGAGCCCA
CGGAGCGTCCCACCTTTAACAAGATCAGTCAGATGATAGAAAGAATACTCGGGGACCAGG
ATGAGCAGGAAAAGCTGATCTACCGGAACGTGCAGCCGGAGCAGGTCCCAGGAGGCGAAG
GATGTGATGAGCCCAAGTGTTACGACCGCCCCTGTGATCAGTCCTGCGAccacgaggaag
aggaggaacttCTGATGAAGACCAACAATTACCAGTTT
>TCONS_00004000
GAACCGTCTGGACATCCAGAGCATACTGACCATCTCAGCTGTAGTCCTCGCAGACACTGG
AAACATTTCCTGTATCGGCACGAATGAAGCAGGGGTGAACAGTTCCAACACTTACCTGCT
GGTTGTGGGTGAGCCTCACATGGGATCACTATTACCTTAAGCctgaaaaaaagtcacaaa
aatacCGAGACCCAATATTTCCctcacaaacagaaaagccCTACATTCGACTGTTGCCCC
AGCTGATGGCCAACCGAGGTTTGTCGGTGGAAGTGAATGAGGGAGAAGATCTGAAGCTCA
ACGTGATCGTTGAAGCGTACCCCCAGATCACAGAACACAGATGGCACACGCCAACCTCTC
CCAGCACATCCATGCAAGAGCACATGTTTGTGAGGTACAACAACAGATACCACGCTAgtc
tgcagctgaagaggaTGAATGCTCAGGAGCAGGGACAGTACACCTTCTATGCCCGGAGCA
ACTTGGTCAATGCCTCCATTACCTTCCATGTCAAAATGTATCAGAAACCTATCGCTGTGG
TCAGATGGGAAAACATAACCACACTCACCTGCACCTCCTTTGGATATCCTGCTCCCAGGA
TCATCTGGTATCAGTGCTTTGGGATACGCCCGACGTGTAATGGGAACAACACGGGACTGC
AGATGGCCGTTCCTCTCCAGGCTCCCACGGtggaggtgcagagggaggagtatggagctg
tggaggtggagagcgTCCTCACTGTGGGGCTGTCCAACCGGAGGATGACAGTGGAGTGTG
TGGCCTTTAACCTCGTTGGGGTCGGCAGCGACACCTTTACTATGGAGGTCTCTGAGAAGC
TCTTCACATCCACCCTGACTGGAGCAGCAGGCGTCCTGGCCATCTTTCTATTGCTactgg
ttttcctgctttatAAATACAAACAAAAACCCAGATACGAGATCCGCTGGAAAATTATTG
AAGCAAGAGAGGGAAACAACTACACGTTCATTGACCCTACTCAGCTGCCCTACAATGAGA
AGTGGGAGTTTCCCAGAGACAAGCTCAAGCTAGGGAAGGTTCTTGGGGCAGGAGCGTTTG
GAAAGGTGGTGGAGGCCACTGCCTTCGGTTTAGGAGAAGACAAGGACAACACAATGCGTG
TGGCTGTGAAAATGCTAAAAGTCAACGCTCACTCAGATGAGAGGGAGGCTCTGATGTCTG
AGCTGAAGATCTTGAGTCACCTGGGCCACCATCAGAACATTGTCAACCTATTAGGAGCCT
GCACCTACGGAGGACCAGTGCTTGTGATCACAGAGTACTGCAGCCTGGGGGATCTTCTAA
ACTTTCTTCGCCAGAAGGCAGAGACGTTTGTCAACTTGGTTATGAATATTCCTGAGATCA
TGGAGAACTCCAGTGACTACAAAAACATCTGCAACCAGTGACAGCGGGATCTCCAGCACG
TCTTCCAGCACATATCTGGAGATGAGACCAAGCCAGCAGACCAATATGGAAATTTCAGAT
TCTCTGAGTGAGGACAACGGTGATTGGCCACTGGACATCGACGACTTGCTGCGGTTTTCC
CttcaggtggcccagggccttGACTTCTTGGCCAGCAGGAATTGCATTCACAGAGACGTA
GCTGCTCGAAAtgtgctgctgactgacagcagagtGGCCAAAATCTGTGACTTTGGCTTG
GCGCGCGACATCATGAACGACTCCAACTACGTGGTGAAGGGCAATGCACGTCTTCCAGTG
AAGTGGATGGCCCCTGAGAGTATTTTTGACTGCGTCTACACCGTCCAGAGCGACGTCTGG
TCCTACGGCATCCTCCTGTGGGAGATCTTTTCTTTAGGCAAGAGCCCCTACCCCAGCATG
GCTGTGGACTCCAGGTTTTACAAGATGGTCAAGCGCGGTTACCAGATGTCCCAACCAGAT
TTTGCCCCTCCTGAAATCTACATGATCATGAAGATGTGCTGGGATCTGGAGCCCACGGAG
CGTCCCACCTTTAACAAGATCAGTCAGATGATAGAAAGAATACTCGGGGACCAGGATGAG
CAGGAAAAGCTGATCTACCGGAACGTGCAGCCGGAGCAGGTCCCAGGAGGCGAAGGATGT
GATGAGCCCAAGTGTTACGACCGCCCCTGTGATCAGTCCTGCGAccacgaggaagaggag
gaacttCTGATGAAGACCAACAATTACCAGTTT
>TCONS_00004001
GAACCGTCTGGACATCCAGAGCATACTGACCATCTCAGCTGTAGTCCTCGCAGACACTGG
AAACATTTCCTGTATCGGCACGAATGAAGCAGGGGTGAACAGTTCCAACACTTACCTGCT
GGTTGTGGGTGAGCCTCACATGGGATCACTATTACCTTAAGCctgaaaaaaagtcacaaa
aatacCGAGACCCAATATTTCCctcacaaacagaaaagccCTACATTCGACTGTTGCCCC
AGCTGATGGCCAACCGAGGTTTGTCGGTGGAAGTGAATGAGGGAGAAGATCTGAAGCTCA
ACGTGATCGTTGAAGCGTACCCCCAGATCACAGAACACAGATGGCACACGCCAACCTCTC
CCAGCACATCCATGCAAGAGCACATGTTTGTGAGGTACAACAACAGATACCACGCTAgtc
tgcagctgaagaggaTGAATGCTCAGGAGCAGGGACAGTACACCTTCTATGCCCGGAGCA
ACTTGGTCAATGCCTCCATTACCTTCCATGTCAAAATGTATCAGAAACCTATCGCTGTGG
TCAGATGGGAAAACATAACCACACTCACCTGCACCTCCTTTGGATATCCTGCTCCCAGGA
TCATCTGGTATCAGTGCTTTGGGATACGCCCGACGTGTAATGGGAACAACACGGGACTGC
AGATGGCCGTTCCTCTCCAGGCTCCCACGGtggaggtgcagagggaggagtatggagctg
tggaggtggagagcgTCCTCACTGTGGGGCTGTCCAACCGGAGGATGACAGTGGAGTGTG
TGGCCTTTAACCTCGTTGGGGTCGGCAGCGACACCTTTACTATGGAGGTCTCTGAGAAGC
TCTTCACATCCACCCTGACTGGAGCAGCAGGCGTCCTGGCCATCTTTCTATTGCTactgg
ttttcctgctttatAAATACAAACAAAAACCCAGATACGAGATCCGCTGGAAAATTATTG
AAGCAAGAGAGGGAAACAACTACACGTTCATTGACCCTACTCAGCTGCCCTACAATGAGA
AGTGGGAGTTTCCCAGAGACAAGCTCAAGCTAGGGAAGGTTCTTGGGGCAGGAGCGTTTG
GAAAGGTGGTGGAGGCCACTGCCTTCGGTTTAGGAGAAGACAAGGACAACACAATGCGTG
TGGCTGTGAAAATGCTAAAAGTCAACGCTCACTCAGATGAGAGGGAGGCTCTGATGTCTG
AGCTGAAGATCTTGAGTCACCTGGGCCACCATCAGAACATTGTCAACCTATTAGGAGCCT
GCACCTACGGAGGACCAGTGCTTGTGATCACAGAGTACTGCAGCCTGGGGGATCTTCTAA
ACTTTCTTCGCCAGAAGGCAGAGACGTTTGTCAACTTGGTTATGAATATTCCTGAGATCA
TGGAGAACTCCAGTGACTACAAAAACATCTGCAACCAGAAGTGGTACTTGGAGAGTGACA
GCGGGATCTCCAGCACGTCTTCCAGCACATATCTGGAGATGAGACCAAGCCAGCAGACCA
ATATGGAAATTTCAGATTCTCTGAGTGAGGACAACGGTGATTGGCCACTGGACATCGACG
ACTTGCTGCGGTTTTCCCttcaggtggcccagggccttGACTTCTTGGCCAGCAGGAATT
GCATTCACAGAGACGTAGCTGCTCGAAAtgtgctgctgactgacagcagagtGGCCAAAA
TCTGTGACTTTGGCTTGGCGCGCGACATCATGAACGACTCCAACTACGTGGTGAAGGGCA
ATGCACGTCTTCCAGTGAAGTGGATGGCCCCTGAGAGTATTTTTGACTGCGTCTACACCG
TCCAGAGCGACGTCTGGTCCTACGGCATCCTCCTGTGGGAGATCTTTTCTTTAGGCAAGA
GCCCCTACCCCAGCATGGCTGTGGACTCCAGGTTTTACAAGATGGTCAAGCGCGGTTACC
AGATGTCCCAACCAGATTTTGCCCCTCCTGAAATCTACATGATCATGAAGATGTGCTGGG
ATCTGGAGCCCACGGAGCGTCCCACCTTTAACAAGATCAGTCAGATGATAGAAAGAATAC
TCGGGGACCAGGATGAGCAGGAAAAGCTGATCTACCGGAACGTGCAGCCGGAGCAGGTCC
CAGGAGGCGAAGGATGTGATGAGCCCAAGTGTTACGACCGCCCCTGTGATCAGTCCTGCG
AccacgaggaagaggaggaacttCTGATGAAGACCAACAATTACCAGTTT
>TCONS_00000895
ATCAgggggagctgctggcctcGCTCTTTTCCTTGTACACATTTGTTCACAGCAGCCTCC
CCACAGCCCCGCAGCCCCCCTCAGACCTCACAGCTGGGAAGCTGTCTAAGCTCTGCCCTC
ACAAGGTGGTGTGCGGTTCAAAGTATCTGGTGAGGGGAGAAACGGCGCGAGATCacgtgg
acctgctgctgtcttccCGGTACTGGCCCCCGGTCTACGTCAGCGACTGCGCTCGGTCGG
TGGCGCTGTGCGCTGACATGCATTACCCTGAATTAGCGACCAAGATGTGGGGCAGAAACC
AAGGCTGCTTCTCTGACCCCTTTGAAAAGCCAGTGgTTGTGTCATGTCCGGAGCTACAAG
AGCAGCCGTACAGTGCCGACGTGTCGCTGGTAGCGGAGAACCAACACGTCCACCCCATCA
CCAAATCATCGTCTTGTTGGCTTGTATGTTCCCCTGGAGCAGCCCGGGacggtgctgctg
ttggtttaTCAGAGCATCATTCCATCCGCCTCTGCAAGGAGCTGGAGCCCTACATCAGCC
TCGTCTCCGACCCGGCAGAGGGAAACGACACGGCGACACAgggacaaggacaaggacaGG
CTGACGATGCTGCGGACGACCGGACCTCTGAGGCGTCAGAGACTAGCTCCTCCGTgagcc
gcctgcagcagcagctgcagcagccgcatgcagcagcagccgcctgtGGCCTTCAGCAAC
CCCGCCTTTTACTATCTCTACAACCGGCTGGTGGATTTCCTCACCAGCAGGGACATCGTG
TGCCAGCAGATCAGCAAGGTGGTGCAGGCCTGCCAGCCCGGGGACGTGGTGATCAGAGAC
GCTCTGTGCCGACTGGGAGTGGCACAAATCaaaacagagaaggaggaagacggCGAGAGC
GGGATG
>TCONS_00002918
GtgtGCATCAgggggagctgctggcctcGCTCTTTTCCTTGTACACATTTGTTCACAGCA
GCCTCCCCACAGCCCCGCAGCCCCCCTCAGACCTCACAGCTGGGAAGCTGTCTAAGCTCT
GCCCTCACAAGGTGGTGTGCGGTTCAAAGTATCTGGTGAGGGGAGAAACGGCGCGAGATC
acgtggacctgctgctgtcttccCGGTACTGGCCCCCGGTCTACGTCAGCGACTGCGCTC
GGTCGGTGGCGCTGTGCGCTGACATGCATTACCCTGAATTAGCGACCAAGATGTGGGGCA
GAAACCAAGGCTGCTTCTCTGACCCCTTTGAAAAGCCAGTGgTTGTGTCATGTCCGGAGC
TACAAGAGCAGCCGTACAGTGCCGACGTGTCGCTGGTAGCGGAGAACCAACACGTCCACC
CCATCACCAAATCATCGTCTTGTTGGCTTGTATGTTCCCCTGGAGCAGCCCGGGacggtg
ctgctgttggtttaTCAGAGCATCATTCCATCCGCCTCTGCAAGGAGCTGGAGCCCTACA
TCAGCCTCGTCTCCGACCCGGCAGAGGGAAACGACACGGCGACACAgggacaaggacaag
gacaGGCTGACGATGCTGCGGACGACCGGACCTCTGAGGCGTCAGAGACTAGCTCCTCCG
TgagccgcctgcagcagcagctgcagcagccgccagccgcctgtGGCCTTCAGCAACCCC
GCCTTTTACTATCTCTACAACCGGCTGGTGGATTTCCTCACCAGCAGGGACATCGTGTGC
CAGCAGATCAGCAAGGTGGTGCAGGCCTGCCAGCCCGGGGACGTGGTGATCAGAGACGCT
CTGTGCCGACTGGGAGTGGCACAAATCaaaacagagaaggaggaagacggCGAGAGCGGG
>TCONS_00002919
ATCCCTCCAAGGATGTACCTGGCTACCGCAAAATCCTTCCCCGGGCAGGTTACCTCGTCC
TGTCTAAAGGCTGCTCTTCAAACCAGCTTCTGGGAAGCCCCGAGCCAGAGGTTTCTGTGG
ACTCCACGGTGGACAGTGTCCTCCCCGCTGTCTCCGTTACGCCAGCGTTTACACCTCTTG
GCTTGGCCAGTGAGGTGGAACTTTCTGAGCAGCCTGCTGTTCTTGAAGACATCAAAGAGG
AAACAGTACTAACATCTCATCCCGCAGACCCCCAAGAAATCACTtccatttcttcctctt
ctcttacATCTAAAGCCCAGAGCTCCACAGACACTTGTGTCCCCAAAGACTCCACAGATC
TCGCAGTCAGCCTGGTCACACTAAAAGGAAACAAGAGTGTTGCTGATAGCGATGTTCCGG
TGCTGCCGAAACAAGAGGAACCTGCTCAAATGGTTGCTTTCGTACCGGCTCAAATCCTCT
TAGAGCCCACCACTGTGGCTGGTTTCAGCCCCGTGTCCCCAGTGATCATGGTCTCTGTAG
GATCCAGCAAAGAGCAGAGCATCAATCCCTCATATAAAATGtCTGTGAAAACATACACca
ggaggggcagagggaggtgtCCAAACCCCGGCTGCTCGTTCATTTATGTCACTCGCCACA
AGCCGCCGACGTGTCCTGAGTGTGGACACCACTTGGGTGGAAAATGGATACCTGCTGCAA
AGAAATCCAAAGAGAGAGACCTTGCATCCACGTCACAGAAGCCTGTGATCTGCCAGGCCA
CACTTCCTGTTGTTAAGGAGGACAAGAGCGATGTCAGAAAAACGAAGAACACCAAGGGCA
AAAGGGAAGGTCACGCTCAACGCCGACCTGGGAAGAACGCTGCAGTTGCACGGCCACTAG
AGAGCAGCACCAGGCAGCAAGCAAGCTCAAaaccagctgcagacagaagcagcgGTCCTG
CTCAGAAGAGGCCGGTGAGGCCCATCCTCCCTGCCTACTGCAGCACCGGAGTGCCTCGAG
ACAGTTTCTCGCGTCTGAAGCCCAGCACGCTGAAGCAGCTTGGCCAGACGGTGACCACAG
CTACAACAACGCAGGGCTCCTCTGTCCCAGGAAATGGAAGCCAGACTATGTCTTCATCAG
GTGACGGGAAAATGAATTTTCTGTCGTTCCTGCCGTTAAAACAAGAACCCTCCCTCTCTA
ACTTGGATTTGGGTCTGTCCACAGCACGGGGCAGAGGTCGTTGTAAGAACCCATCCTGCG
ACTACATGTATAAGAACAGGCACAAACCTGCGGTGTGTCCTAAATGTGGCTGCGAGCTGA
CCCAGAAGAGCACCAAGGAGACAAATtcCGTACCTTTGCTGGATCCGTATCAGCCCCTCA
GTCCGTCTCAGAAGGATCTCCAGCGGAAGAGCACGCTGCAGTTGCTGCAACGGTCCCTCC
AGATCCCCGAGAGCGAAGCTGAGCTCCAGGAAATTCTGGCCTTCATCCAGGAGCTCAACA
GTCTCCAGGTTGTCCTGGTTCAGGCCGGTGACCAGCAGCGGGAGTTCCCTGCAGAGAACC
AGACCCTGGTTGAGTCTAGGTGGCCTCGCTTCTATGAATGTTCAGCTACACACTGCGGCC
TGTGCAACTGCCCTCTCTTCAAAGGAGACCAAAGcaccGTGGCAGGACAGGAGGACTGCT
GGCTGCTCACCGAGACGCTCGTCCAGTCCGTCTCTgtccagctgaaggtgtgtgtgaaca
tccAGTGCCTGGCTCTGCACAGCTTCACTGACCTGCACCCAGgTTTGTTCAACGTTGGGA
ACCGGCTGCTTGTTAGCATCGACCTCTTCCTAAAGGTCAGGGCCGGGATCAAGCTGGGCC
AACATCCCACCGAGGTGACCAGGACCGTCCTGGACCAGAGTCATCCTGTCCACACCTTAA
GTTCTGCGGAGTTGACGCAgattctggagctgctcctcatcGGTTACTGGGCCTTCGAGT
GCCTGACAGTGCGGGATTACAACGATATGATCTGTGGCATTTGCGGTGTGGCTCCCAAGC
TGGAGATTGCTCAGCGACACTCCAACAATGTGCTGGAGCTCAAGAACGTAGAGTTCACCT
GGCCTGAGTACTCGATCTCGGATGAAGTGCACATGGATGACTTCTGGCTCACCATGGAAA
CGGAAGCCATCGAGCAAGCCATATTCCCCGCTGACATCCCCATCACCCGTGTGGATGCTT
CTATCATCGcccccttctttcctcctctgatGAGGGGTCCCACTGTCATCAACACCGAGA
AGGACAAGGTCCAGGCACCGGCACCACGGCCCTCAGGGATCCCTCTG
>TCONS_00002920
ATCCCTCCAAGGATGTACCTGGCTACCGCAAAATCCTTCCCCGGGCAGGTTACCTCGTCC
TGTCTAAAGGCTGCTCTTCAAACCAGCTTCTGGGAAGCCCCGAGCCAGAGGTTTCTGTGG
ACTCCACGGTGGACAGTGTCCTCCCCGCTGTCTCCGTTACGCCAGCGTTTACACCTCTTG
GCTTGGCCAGTGAGGTGGAACTTTCTGAGCAGCCTGCTGTTCTTGAAGACATCAAAGAGG
AAACAGTACTAACATCTCATCCCGCAGACCCCCAAGAAATCACTtccatttcttcctctt
ctcttacATCTAAAGCCCAGAGCTCCACAGACACTTGTGTCCCCAAAGACTCCACAGATC
TCGCAGTCAGCCTGGTCACACTAAAAGGAAACAAGAGTGTTGCTGATAGCGATGTTCCGG
TGCTGCCGAAACAAGAGGAACCTGCTCAAATGGTTGCTTTCGTACCGGCTCAAATCCTCT
TAGAGCCCACCACTGTGGCTGGTTTCAGCCCCGTGTCCCCAGTGATCATGGTCTCTGTAG
GATCCAGCAAAGAGCAGAGCATCAATCCCTCATATAAAATGtCTGTGAAAACATACACca
ggaggggcagagggaggtgtCCAAACCCCGGCTGCTCGTTCATTTATGTCACTCGCCACA
AGCCGCCGACGTGTCCTGAGTGTGGACACCACTTGGGTGGAAAATGGATACCTGCTGCAA
AGAAATCCAAAGAGAGAGACCTTGCATCCACGTCACAGAAGCCTGTGATCTGCCAGGCCA
CACTTCCTGTTGTTAAGGAGGACAAGAGCGATGTCAGAAAAACGAAGAACACCAAGGGCA
AAAGGGAAGGTCACGCTCAACGCCGACCTGGGAAGAACGCTGCAGTTGCACGGCCACTAG
AGAGCAGCACCAGGCAGCAAGCAAGCTCAAaaccagctgcagacagaagcagcgGTCCTG
CTCAGAAGAGGCCGGTGAGGCCCATCCTCCCTGCCTACTGCAGCACCGGAGGCCGTACTT
TGGTTCAGATTTTTGCTGTTCCACCTGAGAAAGctgccaacaacaacaaatcacTGACTG
TGCCTCGAGACAGTTTCTCGCGTCTGAAGCCCAGCACGCTGAAGCAGCTTGGCCAGACGG
TGACCACAGCTACAACAACGCAGGGCTCCTCTGTCCCAGGAAATGGAAGCCAGACTATGT
CTTCATCAGGTGACGGGAAAATGAATTTTCTGTCGTTCCTGCCGTTAAAACAAGAACCCT
CCCTCTCTAACTTGGATTTGGGTCTGTCCACAGCACGGGGCAGAGGTCGTTGTAAGAACC
CATCCTGCGACTACATGTATAAGAACAGGCACAAACCTGCGGTGTGTCCTAAATGTGGCT
GCGAGCTGACCCAGAAGAGCACCAAGGAGACAAATtcCGTACCTTTGCTGGATCCGTATC
AGCCCCTCAGTCCGTCTCAGAAGGATCTCCAGCGGAAGAGCACGCTGCAGTTGCTGCAAC
GGTCCCTCCAGATCCCCGAGAGCGAAGCTGAGCTCCAGGAAATTCTGGCCTTCATCCAGG
AGCTCAACAGTCTCCAGGTTGTCCTGGTTCAGGCCGGTGACCAGCAGCGGGAGTTCCCTG
CAGAGAACCAGACCCTGGTTGAGTCTAGGTGGCCTCGCTTCTATGAATGTTCAGCTACAC
ACTGCGGCCTGTGCAACTGCCCTCTCTTCAAAGGAGACCAAAGcaccGTGGCAGGACAGG
AGGACTGCTGGCTGCTCACCGAGACGCTCGTCCAGTCCGTCTCTgtccagctgaaggtgt
gtgtgaacatccAGTGCCTGGCTCTGCACAGCTTCACTGACCTGCACCCAGgTTTGTTCA
ACGTTGGGAACCGGCTGCTTGTTAGCATCGACCTCTTCCTAAAGGTCAGGGCCGGGATCA
AGCTGGGCCAACATCCCACCGAGGTGACCAGGACCGTCCTGGACCAGAGTCATCCTGTCC
ACACCTTAAGTTCTGCGGAGTTGACGCAgattctggagctgctcctcatcGGTTACTGGG
CCTTCGAGTGCCTGACAGTGCGGGATTACAACGATATGATCTGTGGCATTTGCGGTGTGG
CTCCCAAGCTGGAGATTGCTCAGCGACACTCCAACAATGTGCTGGAGCTCAAGAACGTAG
AGTTCACCTGGCCTGAGTACTCGATCTCGGATGAAGTGCACATGGATGACTTCTGGCTCA
CCATGGAAACGGAAGCCATCGAGCAAGCCATATTCCCCGCTGACATCCCCATCACCCGTG
TGGATGCTTCTATCATCGcccccttctttcctcctctgatGAGGGGTCCCACTGTCATCA
ACACCGAGAAGGACAAGGTCCAGGCACCGGCACCACGGCCCTCAGGGATCCCTCTG
>TCONS_00004704
CTCTACAGAAATAAATGCGCCACTAATCGTTGATCTATTGAGCCGTATAGGTACATTTAA
GCAATTTCTATCCTCGTTTAAAAGCCCAACTTTATCACTAACTCCTATATCTTGTTTCGT
GCGGATTCTTTTGCCTCGAACCATGAGGTCATGGAGAAAGATCAAATGTTTGACATTGTA
AAAGTGACCGAGGAGGTAGAAAGCTACAACCAGATTGATGTAACAACCcctaaaaagaga
aagagcaaagaagTCTGCACAGAAAAGTCCAAGAAGCCTCGGTCAGCCTATCTGCTCTAC
TATTTTGATGTTCACCAGATTTTGCAACAGGAGGCTCCCAATATTCCACAATCGGAGATC
AACAAGCGCATCAGTGAGAGCTGGAAGAGGCTCAGTGTGGCTGAGAAAGCCTATTATCTC
GAGAAGGCAAAGGCCGAGAAGGATGGAACGGACACTTCTTCCCTTAGTCCCTCCAAGGAT
GTACCTGGCTACCGCAAAATCCTTCCCCGGGCAGGTTACCTCGTCCTGTCTAAAGGCTGC
TCTTCAAACCAGCTTCTGGGAAGCCCCGAGCCAGAGGTTTCTGTGGACTCCACGGTGGAC
AGTGTCCTCCCCGCTGTCTCCGTTACGCCAGCGTTTACACCTCTTGGCTTGGCCAGTGAG
GTGGAACTTTCTGAGCAGCCTGCTGTTCTTGAAGACATCAAAGAGGAAACAGTACTAACA
TCTCATCCCGCAGACCCCCAAGAAATCACTtccatttcttcctcttctcttacATCTAAA
GCCCAGAGCTCCACAGACACTTGTGTCCCCAAAGACTCCACAGATCTCGCAGTCAGCCTG
GTCACACTAAAAGGAAACAAGAGTGTTGCTGATAGCGATGTTCCGGTGCTGCCGAAACAA
GAGGAACCTGCTCAAATGGTTGCTTTCGTACCGGCTCAAATCCTCTTAGAGCCCACCACT
GTGGCTGGTTTCAGCCCCGTGTCCCCAGTGATCATGGTCTCTGTAGGATCCAGCAAAGAG
CAGAGCATCAATCCCTCATATAAAATGtCTGTGAAAACATACACcaggaggggcagaggg
aggtgtCCAAACCCCGGCTGCTCGTTCATTTATGTCACTCGCCACAAGCCGCCGACGTGT
CCTGAGTGTGGACACCACTTGGGTGGAAAATGGATACCTGCTGCAAAGAAATCCAAAGAG
AGAGACCTTGCATCCACGTCACAGAAGCCTGTGATCTGCCAGGCCACACTTCCTGTTGTT
AAGGAGGACAAGAGCGATGTCAGAAAAACGAAGAACACCAAGGGCAAAAGGGAAGGTCAC
GCTCAACGCCGACCTGGGAAGAACGCTGCAGTTGCACGGCCACTAGAGAGCAGCACCAGG
CAGCAAGCAAGCTCAAaaccagctgcagacagaagcagcgGTCCTGCTCAGAAGAGGCCG
GTGAGGCCCATCCTCCCTGCCTACTGCAGCACCGGAGGCCGTACTTTGGTTCAGATTTTT
GCTGTTCCACCTGAGAAAGctgccaacaacaacaaatcacTGACTGTGCCTCGAGACAGT
TTCTCGCGTCTGAAGCCCAGCACGCTGAAGCAGCTTGGCCAGACGGTGACCACAGCTACA
ACAACGCAGGGCTCCTCTGTCCCAGGAAATGGAAGCCAGACTATGTCTTCATCAGGATTT
GGGTCTGTCCACAGCACGGGGCAGAGGTCGTTGTAAGAACCCATCCTGCGACTACATGTA
TAAGAACAGGCACAAACCTGCGGTGTGTCCTAAATGTGGCTGCGAGCTGACCCAGAAGAG
CACCAAGGAGACAAATGTGAGATGAAATTTCTATTTAAGAACGCCACTCGTTCTCTACAG
CTtcggttttcttcttcttctcagtcCGTACCTTTGCTGGATCCGTATCAGCCCCTCAGT
CCGTCTCAGAAGGATCTCCAGCGGAAGAGCACGCTGCAGTTGCTGCAACGGTCCCTCCAG
ATCCCCGAGAGCGAAGCTGAGCTCCAGGAAATTCTGGCCTTCATCCAGGAGCTCAACAGT
CTCCAGGTTGTCCTGGTTCAGGCCGGTGACCAGCAGCGGGAGTTCCCTGCAGAGAACCAG
ACCCTGGTTGAGTCTAGGTGGCCTCGCTTCTATGAATGTTCAGCTACACACTGCGGCCTG
TGCAACTGCCCTCTCTTCAAAGGAGACCAAAGcaccGTGGCAGGACAGGAGGACTGCTGG
CTGCTCACCGAGACGCTCGTCCAGTCCGTCTCTgtccagctgaaggtgtgtgtgaacatc
cAGTGCCTGGCTCTGCACAGCTTCACTGACCTGCACCCAGgTTTGTTCAACGTTGGGAAC
CGGCTGCTTGTTAGCATCGACCTCTTCCTAAAGGTCAGGGCCGGGATCAAGCTGGGCCAA
CATCCCACCGAGGTGACCAGGACCGTCCTGGACCAGAGTCATCCTGTCCACACCTTAAGT
TCTGCGGAGTTGACGCAgattctggagctgctcctcatcGGTTACTGGGCCTTCGAGTGC
CTGACAGTGCGGGATTACAACGATATGATCTGTGGCATTTGCGGTGTGGCTCCCAAGCTG
GAGATTGCTCAGCGACACTCCAACAATGTGCTGGAGCTCAAGAACGTAGAGTTCACCTGG
CCTGAGTACTCGATCTCGGATGAAGTGCACATGGATGACTTCTGGCTCACCATGGAAACG
GAAGCCATCGAGCAAGCCATATTCCCCGCTGACATCCCCATCACCCGTGTGGATGCTTCT
ATCATCGcccccttctttcctcctctgatGAGGGGTCCCACTGTCATCAACACCGAGAAG
GACAAGGTCCAGGCACCGGCACCACGGCCCTCAGGGATCCCTCT
>TCONS_00004703
TGTCGTTCCTGCCGTTAAAACAAGAACCCTCCCTCTCTAACTTGGATTTGGGTCTGTCCA
CAGCACGGGGCAGAGGTCGTTGTAAGAACCCATCCTGCGACTACATGTATAAGAACAGGC
ACAAACCTGCGGTGTGTCCTAAATGTGGCTGCGAGCTGACCCAGAAGAGCACCAAGGAGA
CAAATGTGAGATGAAATTTCTATTTAAGAACGCCACTCGTTCTCTACAGCTtcggttttc
ttcttcttctcagtcCGTACCTTTGCTGGATCCGTATCAGCCCCTCAGTCCGTCTCAGAA
GGATCTCCAGCGGAAGAGCACGCTGCAGTTGCTGCAACGGTCCCTCCAGATCCCCGAGAG
CGAAGCTGAGCTCCAGGAAATTCTGGCCTTCATCCAGGAGCTCAACAGTCTCCAGGTTGT
CCTGGTTCAGGCCGGTGACCAGCAGCGGGAGTTCCCTGCAGAGAACCAGACCCTGGTTGA
GTCTAGGTGGCCTCGCTTCTATGAATGTTCAGCTACACACTGCGGCCTGTGCAACTGCCC
TCTCTTCAAAGGAGACCAAAGcaccGTGGCAGGACAGGAGGACTGCTGGCTGCTCACCGA
GACGCTCGTCCAGTCCGTCTCTgtccagctgaaggtgtgtgtgaacatccAGTGCCTGGC
TCTGCACAGCTTCACTGACCTGCACCCAGgTTTGTTCAACGTTGGGAACCGGCTGCTTGT
TAGCATCGACCTCTTCCTAAAGGTCAGGGCCGGGATCAAGCTGGGCCAACATCCCACCGA
GGTGACCAGGACCGTCCTGGACCAGAGTCATCCTGTCCACACCTTAAGTTCTGCGGAGTT
GACGCAgattctggagctgctcctcatcGGTTACTGGGCCTTCGAGTGCCTGACAGTGCG
GGATTACAACGATATGATCTGTGGCATTTGCGGTGTGGCTCCCAAGCTGGAGATTGCTCA
GCGACACTCCAACAATGTGCTGGAGCTCAAGAACGTAGAGTTCACCTGGCCTGAGTACTC
GATCTCGGATGAAGTGCACATGGATGACTTCTGGCTCACCATGGAAACGGAAGCCATCGA
GCAAGCCATATTCCCCGCTGACATCCCCATCACCCGTGTGGATGCTTCTATCATCGcccc
cttctttcctcctctgatGAGGGGTCCCACTGTCATCAACACCGAGAAGGACAAGGTCCA
GGCACCGGCACCACGGCCCTCAGGGATCCCTCT
>TCONS_00000896
CGCCACTAATCGTTGATCTATTGAGCCGTATAGGTACATTTAAGCAATTTCTATCCTCGT
TTAAAAGCCCAACTTTATCACTAACTCCTATATCTTGTTTCGTGCGGATTCTTTTGCCTC
GAACCATGAGGTCATGGAGAAAGATCAAATGTTTGACATTGTAAAAGTGACCGAGGAGGT
AGAAAGCTACAACCAGATTGATGTAACAACCcctaaaaagagaaagagcaaagaagTCTG
CACAGAAAAGTCCAAGAAGCCTCGGTCAGCCTATCTGCTCTACTATTTTGATGTTCACCA
GATTTTGCAACAGGAGGCTCCCAATATTCCACAATCGGAGATCAACAAGCGCATCAGTGA
GAGCTGGAAGAGGCTCAGTGTGGCTGAGAAAGCCTATTATCTCGAGAAGGCAAAGGCCGA
GAAGGATGGAACGGACACTTCTTCCCTTAGTCCCTCCAAGGATGTACCTGGCTACCGCAA
AATCCTTCCCCGGGCAGGTTACCTCGTCCTGTCTAAAGGCTGCTCTTCAAACCAGCTTCT
GGGAAGCCCCGAGCCAGAGGTTTCTGTGGACTCCACGGTGGACAGTGTCCTCCCCGCTGT
CTCCGTTACGCCAGCGTTTACACCTCTTGGCTTGGCCAGTGAGGTGGAACTTTCTGAGCA
GCCTGCTGTTCTTGAAGACATCAAAGAGGAAACAGTACTAACATCTCATCCCGCAGACCC
CCAAGAAATCACTtccatttcttcctcttctcttacATCTAAAGCCCAGAGCTCCACAGA
CACTTGTGTCCCCAAAGACTCCACAGATCTCGCAGTCAGCCTGGTCACACTAAAAGGAAA
CAAGAGTGTTGCTGATAGCGATGTTCCGGTGCTGCCGAAACAAGAGGAACCTGCTCAAAT
GGTTGCTTTCGTACCGGCTCAAATCCTCTTAGAGCCCACCACTGTGGCTGGTTTCAGCCC
CGTGTCCCCAGTGATCATGGTCTCTGTAGGATCCAGCAAAGAGCAGAGCATCAATCCCTC
ATATAAAATGtCTGTGAAAACATACACcaggaggggcagagggaggtgtCCAAACCCCGG
CTGCTCGTTCATTTATGTCACTCGCCACAAGCCGCCGACGTGTCCTGAGTGTGGACACCA
CTTGGGTGGAAAATGGATACCTGCTGCAAAGAAATCCAAAGAGAGAGACCTTGCATCCAC
GTCACAGAAGCCTGTGATCTGCCAGGCCACACTTCCTGTTGTTAAGGAGGACAAGAGCGA
TGTCAGAAAAACGAAGAACACCAAGGGCAAAAGGGAAGGTCACGCTCAACGCCGACCTGG
GAAGAACGCTGCAGTTGCACGGCCACTAGAGAGCAGCACCAGGCAGCAAGCAAGCTCAAa
accagctgcagacagaagcagcgGTCCTGCTCAGAAGAGGCCGGTGAGGCCCATCCTCCC
TGCCTACTGCAGCACCGGAGGCCGTACTTTGGTTCAGATTTTTGCTGTTCCACCTGAGAA
AGctgccaacaacaacaaatcacTGACTGTGCCTCGAGACAGTTTCTCGCGTCTGAAGCC
CAGCACGCTGAAGCAGCTTGGCCAGACGGTGACCACAGCTACAACAACGCAGGGCTCCTC
TGTCCCAGGAAATGGAAGCCAGACTATGTCTTCATCAGGTGACGGGAAAATGAATTTTCT
GTCGTTCCTGCCGTTAAAACAAGAACCCTCCCTCTCTAACTTGGATTTGGGTCTGTCCAC
AGCACGGGGCAGAGGTCGTTGTAAGAACCCATCCTGCGACTACATGTATAAGAACAGGCA
CAAACCTGCGGTGTGTCCTAAATGTGGCTGCGAGCTGACCCAGAAGAGCACCAAGGAGAC
AAATGTGAGATGAAATTTCTATTTAAGAACGCCACTCGTTCTCTACAGCTtcggttttct
tcttcttctcagtcCGTACCTTTGCTGGATCCGTATCAGCCCCTCAGTCCGTCTCAGAAG
GATCTCCAGCGGAAGAGCACGCTGCAGTTGCTGCAACGGTCCCTCCAGATCCCCGAGAGC
GAAGCTGAGCTCCAGGAAATTCTGGCCTTCATCCAGGAGCTCAACAGTCTCCAGGTTGTC
CTGGTTCAGGCCGGTGACCAGCAGCGGGAGTTCCCTGCAGAGAACCAGACCCTGGTTGAG
TCTAGGTGGCCTCGCTTCTATGAATGTTCAGCTACACACTGCGGCCTGTGCAACTGCCCT
CTCTTCAAAGGAGACCAAAGcaccGTGGCAGGACAGGAGGACTGCTGGCTGCTCACCGAG
ACGCTCGTCCAGTCCGTCTCTgtccagctgaaggtgtgtgtgaacatccAGTGCCTGGCT
CTGCACAGCTTCACTGACCTGCACCCAGgTTTGTTCAACGTTGGGAACCGGCTGCTTGTT
AGCATCGACCTCTTCCTAAAGGTCAGGGCCGGGATCAAGCTGGGCCAACATCCCACCGAG
GTGACCAGGACCGTCCTGGACCAGAGTCATCCTGTCCACACCTTAAGTTCTGCGGAGTTG
ACGCAgattctggagctgctcctcatcGGTTACTGGGCCTTCGAGTGCCTGACAGTGCGG
GATTACAACGATATGATCTGTGGCATTTGCGGTGTGGCTCCCAAGCTGGAGATTGCTCAG
CGACACTCCAACAATGTGCTGGAGCTCAAGAACGTAGAGTTCACCTGGCCTGAGTACTCG
ATCTCGGATGAAGTGCACATGGATGACTTCTGGCTCACCATGGAAACGGAAGCCATCGAG
CAAGCCATATTCCCCGCTGACATCCCCATCACCCGTGTGGATGCTTCTATCATCGccccc
ttctttcctcctctgatGAGGGGTCCCACTGTCATCAACACCGAGAAGGACAAGGTCCAG
GCACCGGCACCACGGCCCTCAGGGATCCCT
>TCONS_00000022
GAATCGAACACTGATCACACCACTGAGCAAAGATGGCGGATGACAAGgaTCCACTAAAGC
AGTTGAAAGATCTCACACAGCTAAAAAAGCAGTTGGAAGAAATCCAGAGGCGAGTGGAGA
AAGAAGTTTCAGTGGGAATTCCCCAAGAAGGCTCAGTGCTCGGATCTCCGTTTTTGAGGG
GCTTTTTGGCCGGCTATGTGGTGGCCAAGCTTCGCTCCTCAGCAGTCTTGGGTGTGCTGC
TGGGAACTGTGACTGGAATTTATGCAGCTCAAAACTACCAAGTGCCCAACGTTGAGAGGA
CTATAAAGGAGTATATGAACAACTTGAAAAAGGGACCTAAGTGATGCTGGCCGACTGCTG
TGCATGCCAACGTCACCCCACCAACCGGACTGGAATTTTAGGTTTATTagcttctttgtt
ttatttcaaaagcaGGTTGGTACCAAAGTgtgctgttttaatttttacaagTTCTGTGTT
TCCAGAAGAGTGTTGGGGTCCATTTGGTTTCAATTAATTAGGTTTTAGG
>TCONS_00000023
GAATCGAACACTGATCACACCACTGAGCAAAGATGGCGGATGACAAGgaTCCACTAAAGC
AGTTGAAAGATCTCACACAGCTAAAAAAGCAGTTGGAAGAAATCCAGAGGCGAGTGGAGA
AAGAAGTTTCAGTGGGAATTCCCCAAGAAGGCTCAGTGCTCGGATCTCCGTTTTTGAGGG
GCTTTTTGGCCGGCTATGTGGTGGCCAAGCTTCGCTCCTCAGCAGTCTTGGGTGTGCTGC
TGGGAACTGTGACTGGAATTTATGCAGCTCAAAACTACCAAGTGCCCAACGTTGAGAGGA
CTATAAAGGAGTATATGAACAACTTGAAAAAGGGACCTAAGTGATGCTGGCATTTATGGC
TCTCATGCGCCTCTTATTAATCTCACCAAGGTAGATGGTCGAGTTCCTTTTCACCCTTCA
TCATGTGTTGTCATGATTGAGTTATTCAAACTTGCCATCTCTCTGTTCACTCTGTTTCTC
GGCGGGGgagtctctgctctctgtcagCCTCCCTCTGCAGTCCTTTTATCCTCCTATGCT
GTTCCTGCCATCCTCTATGCCCTCAATAACAACCTGGTGGTCCTCATGCAGGCCTTCATG
GACCCGAGCTCATTCCAGGTCCTGTCCAACCTGAAGATTGCCTCCACGGCCCTCCTGTAC
TCCCTCTGTCTGGGCAAGAGGCTCCGGCCTGCTCAGTGGTGCGCTTTGGGGCTCCTCATG
TCGGCAGGCCTGGCAGCAGTGTACACAGAGAAGGTTCTGAAGAGGGAGAAGCTGCCTCTG
AGTTTGCAGAATCTCTACCTCTACGTGTTCGGTGTGTCCATCAATGGGATCTCTGCCTAC
ATGTCGGGAAACCAACGGAGCTTCCTGGAAGGCTACTCTGGGGTGGTTTGGGCCGTCATA
GCGGGACAGGCAGCCAACGGGCTCCTGATGTCCGTGGTGCTCAAACATAGCAGCGGCATC
ACCAGGCTGTTTGTCATTTCCTGCTCCATGCTGGTCAACGCGCTGCTGTCTTGGATTATC
TTGGGCTTGCAGCTCACACCCTTCATCCTCCTTCCAGTGTGTTTAATCGGACTGGCAGCT
TACCTTTACTACACGT
>TCONS_00001983
CGAACACTGATCACACCACTGAGCAAAGATGGCGGATGACAAGgaTCCACTAAAGCAGTT
GAAAGATCTCACACAGCTAAAAAAGCAGTTGGAAGAAATCCAGAGGCGAGTGGAGAAAGA
AGTTTCAGTGGGAATTCCCCAAGAAGGCTCAGTGCTCGGATCTCCGTTTTTGAGGGGCTT
TTTGGCCGGCTATGTGGTGGCCAAGCTTCGCTCCTCAGCAGTCTTGGGTGTGCTGCTGGG
AACTGTGACTGGAATTTATGCAGCTCAAAACTACCAAGTGCCCAACGTTGAGAGGACTAT
AAAGGAGTATATGAACAACTTGAAAAAGGGACCTAAGTGATGCTGGCCGACTGCTGTGCA
TGCCAACGTCACCCCACCAACCGGACTGGAATTTTAGGTTTATTagcttctttgttttat
ttcaaaagcaGGTTGGTACCAAAGTgtgctgttttaatttttacaagTTCTGTGTTTCCA
GAAGAGTGTTGGGGTCCATTTGGTTTCAATTAATTAGGTTTTAGGTGTAAGAGCATCCTA
CAGAACCCTTGTCCAACTGATGTTCCATGCACAGCGAAAGGCCTTCATGGACCCGAGCTC
ATTCCAGGTCCTGTCCAACCTGAAGATTGCCTCCACGGCCCTCCTGTACTCCCTCTGTCT
GGGCAAGAGGCTCCGGCCTGCTCAGTGGTGCGCTTTGGGGCTCCTCATGTCGGCAGGTTT
TTGCCACACTTATTTTTCTTTAGATCTTGGAGAACAGGAGAGGGCAGATGATCAGAGCGC
CTCCAGGCTTTATATTACAGCATGGGGACTTTTCCTGGTGCTGGTTTACTGCTTCGTTTC
AGGCCTGGCAGCAGTGTACACAGAGAAGGTTCTGAAGAGGGAGAAGCTGCCTCTGAGTTT
GCAGAATCTCTACCTCTACGTGTTCGGTGTGTCCATGGATCTCTGCCTACATGTCGGGAA
ACCAACGGAGCTTCCTGGAAGGCTACTCTGGGGTGGTTTGGGCCGTCATAGCGGGACAGG
CAGCCAACGGGCTCCTGATGTCCGTGGTGCTCAAACATAGCAGCGGCATCACCAGGCTGT
TTGTCATTTCCTGCTCCATGCTGGTCAACGCGCTGCTGTCTTGGATTATCTTGGGCTTGC
AGCTCACACCCTTCATCCTCCTTCCAGTGTGTTTAATCGGACTGGCAGCTTACCTTTACT
ACACGTAGGTCTGTCCATGGTCCTTTAGACCCCCAGAACCActgctgttcttttaaaaaa
aaaggttgattcCAATT
>TCONS_00004004
ACTGATCACACCACTGAGCAAAGATGGCGGATGACAAGgaTCCACTAAAGCAGTTGAAAG
ATCTCACACAGCTAAAAAAGCAGTTGGAAGAAATCCAGAGGCGAGTGGAGAAAGAAGTTT
CAGTGGGAATTCCCCAAGAAGGCTCAGTGCTCGGATCTCCGTTTTTGAGGGGCTTTTTGG
CCGGCTATGTGGTGGCCAAGCTTCGCTCCTCAGCAGTCTTGGGTGTGCTGCTGGGAACTG
TGACTGGAATTTATGCAGCTCAAAACTACCAAGTGCCCAACGTTGAGAGGACTATAAAGG
AGTATATGAACAACTTGAAAAAGGGACCTAAGTGATGCTGGCATTTATGGCTCTCATGCG
CCTCTTATTAATCTCACCAAGGTAGATGGTCGAGTTCCTTTTCACCCTTCATCATGTGTT
GTCATGATTGAGTTATTCAAACTTGCCATCTCTCTGTTCACTCTGTTTCTCGGCGGGGga
gtctctgctctctgtcagCCTCCCTCTGCAGTCCTTTTATCCTCCTATGCTGTTCCTGCC
ATCCTCTATGCCCTCAATAACAACCTGGTGGTCCTCATGCAGGCCTTCATGGACCCGAGC
TCATTCCAGGTCCTGTCCAACCTGAAGATTGCCTCCACGGCCCTCCTGTACTCCCTCTGT
CTGGGCAAGAGGCTCCGGCCTGCTCAGTGGTGCGCTTTGGGGCTCCTCATGTCGGCAGGT
TTTTGCCACACTTATTTTTCTTTAGATCTTGGAGAACAGGAGAGGGCAGATGATCAGAGC
GCCTCCAGGCTTTATATTACAGCATGGGGACTTTTCCTGGTGCTGGTTTACTGCTTCGTT
TCAGGCCTGGCAGCAGTGTACACAGAGAAGGTTCTGAAGAGGGAGAAGCTGCCTCTGAGT
TTGCAGAATCTCTACCTCTACGTGTTCGGTGTGTCCATCAATGGGATCTCTGCCTACATG
TCGGGAAACCAACGGAGCTTCCTGGAAGGCTACTCTGGGGTGGTTTGGGCCGTCATAGCG
GGACAGGCAGCCAACGGGCTCCTGATGTCCGTGGTGCTCAAACATAGCAGCGGCATCACC
AGGCTGTTTGTCATTTCCTGCTCCATGCTGGTCAACGCGCTGCTGTCTTGGATTATCTTG
GGCTTGCAGCTCACACCCTTCATCCTCCTTCCAGTGTGTTTAATCGGACTGGCAGCTTAC
CTTTACTACAC
>TCONS_00004003
ACTGATCACACCACTGAGCAAAGATGGCGGATGACAAGgaTCCACTAAAGCAGTTGAAAG
ATCTCACACAGCTAAAAAAGCAGTTGGAAGAAATCCAGAGGCGAGTGGAGAAAGAAGTTT
CAGTGGGAATTCCCCAAGAAGGCTCAGTGCTCGGATCTCCGTTTTTGAGGGGCTTTTTGG
CCGGCTATGTGGTGGCCAAGCTTCGCTCCTCAGCAGTCTTGGGTGTGCTGCTGGGAACTG
TGACTGGAATTTATGCAGCTCAAAACTACCAAGTGCCCAACGTTGAGAGGACTATAAAGG
AGTATATGAACAACTTGAAAAAGGGACCTAAGTGATGCTGGCCGACTGCTGTGCATGCCA
ACGTCACCCCACCAACCGGACTGGAATTTTAGGTTTATTagcttctttgttttatttcaa
aagcaGGCCTTCATGGACCCGAGCTCATTCCAGGTCCTGTCCAACCTGAAGATTGCCTCC
ACGGCCCTCCTGTACTCCCTCTGTCTGGGCAAGAGGCTCCGGCCTGCTCAGTGGTGCGCT
TTGGGGCTCCTCATGTCGGCAGGTTTTTGCCACACTTATTTTTCTTTAGATCTTGGAGAA
CAGGAGAGGGCAGATGATCAGAGCGCCTCCAGGCTTTATATTACAGCATGGGGACTTTTC
CTGGTGCTGGTTTACTGCTTCGTTTCAGGCCTGGCAGCAGTGTACACAGAGAAGGTTCTG
AAGAGGGAGAAGCTGCCTCTGAGTTTGCAGAATCTCTACCTCTACGTGTTCGGTGTGTCC
ATCAATGGGATCTCTGCCTACATGTCGGGAAACCAACGGAGCTTCCTGGAAGGCTACTCT
GGGGTGGTTTGGGCCGTCATAGCGGGACAGGCAGCCAACGGGCTCCTGATGTCCGTGGTG
CTCAAACATAGCAGCGGCATCACCAGGCTGTTTGTCATTTCCTGCTCCATGCTGGTCAAC
GCGCTGCTGTCTTGGATTATCTTGGGCTTGCAGCTCACACCCTTCATCCTCCTTCCAGTG
TGTTTAATCGGACTGGCAGCTTACCTTTACTACAC
>TCONS_00000024
aGTTACCAGAGTTCTTGGAAAGTGTTCATTTAATAATATTAGGGATGATTGTGATCGAGA
ATGTGGGGCCTGGCTCCCAGGCGCGGATGAGGCGACAGCGGGCGGGAAGGATGTGGTGGG
GTCTCCTCTTTGTGCTCATGGTTCTCATTTATGGCTCTCATGCGCCTCTTATTAATCTCA
CCAAGGTAGATGGTCGAGTTCCTTTTCACCCTTCATCATGTGTTGTCATGATTGAGTTAT
TCAAACTTGCCATCTCTCTGTTCACTCTGTTTCTCGGCGGGGgagtctctgctctctgtc
agCCTCCCTCTGCAGTCCTTTTATCCTCCTATGCTGTTCCTGCCATCCTCTATGCCCTCA
ATAACAACCTGGTGGTCCTCATGCAGGCCTTCATGGACCCGAGCTCATTCCAGGTCCTGT
CCAACCTGAAGATTGCCTCCACGGCCCTCCTGTACTCCCTCTGTCTGGGCAAGAGGCTCC
GGCCTGCTCAGTGGTGCGCTTTGGGGCTCCTCATGTCGGCAGGTTTTTGCCACACTTATT
TTTCTTTAGATCTTGGAGAACAGGAGAGGGCAGATGATCAGAGCGCCTCCAGGCTTTATA
TTACAGCATGGGGACTTTTCCTGGTGCTGGTTTACTGCTTCGTTTCAGGCCTGGCAGCAG
TGTACACAGAGAAGGTTCTGAAGAGGGAGAAGCTGCCTCTGAGTTTGCAGAATCTCTACC
TCTACGTGTTCGGTGTGTCCATCAATGGGATCTCTGCCTACATGTCGGGAAACCAACGGA
GCTTCCTGGAAGGCTACTCTGGGGTGGTTTGGGCCGTCATAGCGGGACAGGCAGCCAACG
GGCTCCTGATGTCCGTGGTGCTCAAACATAGCAGCGGCATCACCAGGCTGTTTGTCATTT
CCTGCTCCATGCTGGTCAACGCGCTGCTGTCTTGGATTATCTTGGGCTTGCAGCTCACAC
CCTTCATCCTCCTTCCAGTGTGTTTAATCGGACTGGCAGCTTACCTTTACTACACGT
>TCONS_00001984
TGATTGTGATCGAGAATGTGGGGCCTGGCTCCCAGGCGCGGATGAGGCGACAGCGGGCGG
GAAGGATGTGGTGGGGTCTCCTCTTTGTGCTCATGGTTCTCATTTATGGCTCTCATGCGC
CTCTTATTAATCTCACCAAGGTAGATGGTCGAGTTCCTTTTCACCCTTCATCATGTGTTG
TCATGATTGAGTTATTCAAACTTGCCATCTCTCTGTTCACTCTGTTTCTCGGCGGGGgag
tctctgctctctgtcagCCTCCCTCTGCAGTCCTTTTATCCTCCTATGCTGTTCCTGCCA
TCCTCTATGCCCTCAATAACAACCTGGTGGTCCTCATGCAGGCCTTCATGGACCCGAGCT
CATTCCAGGTCCTGTCCAACCTGAAGATTGCCTCCACGGCCCTCCTGTACTCCCTCTGTC
TGGGCAAGAGGCTCCGGCCTGCTCAGTGGTGCGCTTTGGGGCTCCTCATGTCGGCAGGTT
TTTGCCACACTTATTTTTCTTTAGATCTTGGAGAACAGGAGAGGGCAGATGATCAGAGCG
CCTCCAGGCTTTATATTACAGCATGGGGACTTTTCCTGGTGCTGGTTTACTGCTTCGTTT
CAGGCCTGGCAGCAGTGTACACAGAGAAGGTTCTGAAGAGGGAGAAGCTGCCTCTGAGTT
TGCAGAATCTCTACCTCTACGTGTTCGGTGTGTCCATGGATCTCTGCCTACATGTCGGGA
AACCAACGGAGCTTCCTGGAAGGCTACTCTGGGGTGGTTTGGGCCGTCATAGCGGGACAG
GCAGCCAACGGGCTCCTGATGTCCGTGGTGCTCAAACATAGCAGCGGCATCACCAGGCTG
TTTGTCATTTCCTGCTCCATGCTGGTCAACGCGCTGCTGTCTTGGATTATCTTGGGCTTG
CAGCTCACACCCTTCATCCTCCTTCCAGTGTGTTTAATCGGACTGGCAGCTTACCTTTAC
TACACGTAGGTCTGTCCATGGTCCTTTAGACCCCCAGAACCActgctgttcttttaaaaa
aaaaggttgattcCAATT
>TCONS_00000897
GCCCAACAGCTCTCCCGACCTGCGCTTTGCGTCAAATCTCCTCACTGTTTTTGACTTTTA
CATCTGGAAGAGATGGCCGACGGTCAGGAAGATGCACCTCTGGCCAGGGGCTCAGTAGCC
GGGAGCGAAGAGGGGCTTATTCTCCGCGCCAGACCCGCCGGGGGCTCCAACAGTCACGCT
CTGAAGGTGGCCGGGCTGACCACGCtggtctgtctgctgctgggcAGCCAGGTCTTCACC
GCCTACATGGTGTTTGGACAGCGCCAGCAGATCCGAGAGCTGCAGGGCAACAACAAACGC
ATTTCCAATCAGCTGACTCGCTCCAGCCAAGCTCCAGTAAGGATGCAGGTGCCGATGAGG
AGCCTTCCGATGATGAGGGCGTTTGATCCTGACACTGACACACCCATCATGCCCAAAGCT
GCGGTGCAGGAGACCGTGGTGAGTGTGGAGACACAGGTGAAGGACCTCCTGCAGAACTTC
ACGCTGCCGGCGTTCAACAGCACCTTCGCCTCCAACTTGCTTGCCCTGAAGAGTCAAATG
GACCAGACCACCTGGCAGAAACTGGAGTCCTGGATGCAGTCCTGGCTGATCTTCCAGATG
GCCCAGGAGAAACCTCCCACCATAACAGCTACACCAGCTCCTGTGATGACCAAATGCCAG
AAGGAGGCcgcctctgtgaagcacctgcTCGGCACTCGCAAGCCTCAGTGTGACGAGCTC
GGCCAGTACACGCCCATTCAGTGCTGGCCCGCCGTCGGCATGTGCTGGTGCGTGGACAGC
AGCGGCACGGCCGTGCCTGGGACGGCCGTGAGGGGACACCCAAACTGTCCAAGAGCCTCT
CCTCGCCATATGATGCTGGCGCCCCTGAGGGAGATGGCCGCCGTGGACGTCGAAGatAAG
TCAAACTAAGGAAGGATGCTGTCAGCTTTCGCCTCTCGCAAGTGAAACTTAACATTTAAT
CCCCTGAGTAATAGACCTATGTTACACTTAACTGCTTTTTCTGTGCGtgaggtttttatt
tcctttttttaaggttttctcAGCATTTAGATGTGATTTGCACGTGATTTACAGCTTACC
AATTCTTATAGTAAAAGAGTTTAAGGGCCACAGATGCCGCGATGGAATTATCTCCTAATC
ATCATCTTGATATGAAATATtagagcagtttttttttattcttcaatCGAGCCTGATTCT
GATTTTGGTGGACTATTCTATACTTTTCTGTGTAGATCTGTTTTGAGAAGCTTCAATAAA
GTTT
>TCONS_00002922
TCCTCGCCATATGATGCTGGCGCCCCTGAGGGAGATGGCCGCCGTGGACGTCGAAGatAA
GTCAAACTAAGGAAGGATGCTGTCAGCTTTCGCCTCTCGCAAGTGAAACTTAACATTTAA
TCCCCTGAGTAATAGACCTATGTTACACTTAACTGCTTTTTCTGTGCGtgaggtttttat
ttcctttttttaaggttttctcAGCATTTAGATGTGATTTGCACGTGATTTACAGCTTAC
CAATTCTTATAGTAAAAGAGTTTAAGGGCCACAGATGCCGCGATGGAATTATCTCCTAAT
CATCATCTTGATATGAAATATtagagcagtttttttttattcttcaatCGAGCCTGATTC
TGATTTTGGTGGACTATTCTATATGGAAGCGGCTTTTCTGTGTAGATCTGTTTTG
>TCONS_00002923
GACCTGCGCTTTGCGTCAAATCTCCTCACTGTTTTTGACTTTTACATCTGGAAGAGATGG
CCGACGGTCAGGAAGATGCACCTCTGGCCAGGGGCTCAGTAGCCGGGAGCGAAGAGGGGC
TTATTCTCCGCGCCAGACCCGCCGGGGGCTCCAACAGTCACGCTCTGAAGGTGGCCGGGC
TGACCACGCtggtctgtctgctgctgggcAGCCAGGTCTTCACCGCCTACATGGTGTTTG
GACAGCGCCAGCAGATCCGAGAGCTGCAGGGCAACAACAAACGCATTTCCAATCAGCTGA
CTCGCTCCAGCCAAGCTCCAGTAAGGATGCAGGTGCCGATGAGGAGCCTTCCGATGATGA
GGGCGTTTGATCCTGACACTGACACACCCATCATGCCCAAAGCTGCGGTGCAGGAGACCG
TGGTGAGTGTGGAGACACAGGTGAAGGACCTCCTGCAGAACTTCACGCTGCCGGCGTTCA
ACAGCACCTTCGCCTCCAACTTGCTTGCCCTGAAGAGTCAAATGGACCAGACCACCTGGC
AGAAACTGGAGTCCTGGATGCAGTCCTGGCTGATCTTCCAGATGGCCCAGGAGAAACCAT
AACAGCTACACCAGCTCCTGTGATGACCAAATGCCAGAAGGAGGCcgcctctgtgaagca
cctgcTCGGCACTCGCAAGCCTCAGTGTGACGAGCTCGGCCAGTACACGCCCATTCAGTG
CTGGCCCGCCGTCGGCATGTGCTGGTGCGTGGACAGCAGCGGCACGGCCGT
>TCONS_00001739
TCGccccggaggaggcggagcttaaCCCCCGAACGCAGCCGTCTCGTTTACGTCTGGTCC
TGGTGGGAAAACTGAGCCGTGAAGTTACGCGCATACATTCTAGAATAATGCACTGCCGTT
AGCATTACAcaactgttaaaataaaatctgcataaaagaaataagagatacaactaaaaa
aacaaaaagagaagaagaagaatcctCAAACATCCACCCTTTGATGAAG
>TCONS_00004707
GCCGCTTTTGTACACACACCAAAAAATACTGTCCCCAAGCGTGGTTGCAGGGCCGGCGGG
GCGGAGCGGCGTGGCGTGCGACGATGCTGGGATGCATGACGCGAGTTCGTCGGCTGGTCC
gtctcctccccctgcagacgtccctcctcctcctcttcttgttCTGCACCATCAGTGTCT
TCATCTCCGCCTACTTCCTCTATGGCGTCAAGCGGGAGCTGGAGCCATCCGCCGGAGGGG
TGTCCGGGGCCGAGGGCGCCTCGGCCGACTCCGACGACCCCAGGGTCACACCTTCCCGAC
TGCTGCCGCTACGGAGCGTCTCGGGCGGCCCCGGGGCCGATCCCACGGGGGCCAGGACAG
ATCCCgtggttttggtgtttgtggAAAGCCAGTATTCCCAACTGGGTCAGGAGATTGTGG
CCATTTTGGAGGCCGGAAGGTTCAGGTACCGGACTGAGATCTCCCCCGGGAAAGGGGACA
TGCCTACGCTGACGGACAAAGAGAGGGGCCGTTTTACACTGGTGATTTATGAGAACATTC
TGAAATATGTAAATCTGGACGCTTGGAACCGAGAGCTGCTGGACAAATATTGTGTGGAAT
ATGGAGTGGGCATCATTGGTTTCTTCAAGGCCAACGAGAACAGTTTGCTCAGCGCGCAGC
TGAAAGgcttccccctctttcttcatTCCAACCTGGGTTTAAAGGACTGCACGGTCAACC
CCAAGTCCCCCCTGCTTTTCATCACGCGACCGGGACAGCCCCTGCCCGGCCCCCTCCCCG
GGGACGACTGGACCGTCTTCCAGTCCAACCACTCGACCTACGAGCCTGTGCTGCTGGCTA
AAACCCAGTCGGCGGAGAGCGTGGCGCCAGTGGCGCAGAACGCTCCTCCCGTCGGTGGTG
CAGGACCTGGGGCTCCATGACGGCATCCAGAGAGTCCTGTTTGGCAACAACTTGGGCTTC
TGGCTCCACAAGCTGGTGTTCGTGGATGCTGTGGCTTTCCTGACGGGGAAGAGGCTCTCG
CTGTCCCTGGAGCGTTACGTCCTGGTGGACATAGACGACATCTTTGTGGGCAAAGAAGGC
ACACGGATGAAGGTGCCCGACGTAAAgGCCTTGCTGGAGACACAAAGGGAACTTCGTACG
CACGTACCCAACTTCACCTTCAATCTGGGCTTCTCAGGGAAATTCTTTCACGCTGGATCT
GACGAGGAGGACCTGGGAGATGACCTGCTGCTCTCCTATGTGGAGGAATTCTGGTGGTTC
CCCCACATGTGGAGCCACATGCAGCCCCATCTGTTCCACAACCAGTCTGTTCTGGCagag
cagatgctgctgaacAGGAAATTTGCCATGGAACACGGAATCCCCACCAACATGGGCTAC
GCTGTGGCGCCGCACCACTCGGGCGTCTACCcggtccacctgcagctctaCGACGCCTGG
AAAAAAGTGTGGGGCATCAAGGTGACCAGCACGGAGGAATACCCGCACCTCAAGCCCGCC
CGCTTCCGCCGAGGCTTCATCCACAGCGGCATCAGCGTGCTGCCCAGGCAGACGTGTggc
ttgttcacacacaccatcttctATAAGGATTACCCAGGCAGCCCGAATGAACTGGACAAG
CTCATCAACGGAGGAGAGCTCTTCCTCACTGTCCTACTGAACCCCATAAGTATCTTCATG
ACGCATCTGTCCAACTACGGCAACGATCGCCTCGGGCTCTACACCTTCAAGAGTCTGATG
ATGTTCGTGCGGACGTGGACCAATCTAAAGTTGCAAACCCTGCCACCTGTGCAGCTGGCC
CAGAAATACTTCAGTCTGTTCCCAAGTGAGAAGGATCCACTGTGGCAGGATCCATGTGAG
GACAAAAGACACAAGGACATCTGGTCCAAAGAGAAAACATGTGATCGCTTCCCCAAGCTG
CTCATTATCGGGCCTCAGAAGACAGGGACGACAGCACTGTACCTGTTTCTTGGCATGCAT
CCTGATCTGACCAGTAACTATCCCAGTAAGGAGACGTTTGAAGAGATCCAGTTCTTCAAT
GGGCACAACTACCACAGAGGCATAGACTggtatATGGAGTACTTCCCTCTGCCCTCCAAC
ACCAGTTCTGACTACTACTTTGAGAAAAGTGCCAACTACTTTGACTCTGAGGTGGCTGCC
CAGAGAGCTGCCGCGCTCCTCCCCAAAGCCAAgatcatcaccatcctcatcaaCCCGGCG
GACCGGGCCTACTCCTGGTACCAGCACCAAAGAGCCCACGACGACCCCGTGGCTTTGAAG
TACTCTTTCCACGATGTCATCACCGCTGGCCACGACGCTCCGGTGAAACTGCGGGTCCTC
CAGAACCGCTGCCTGGTGCCGGGCTGGTACGCCGTCCACCTGGAGCGCTGGCTCAACTAC
TACCACTCCAGCCAGCTGTTGGTCCTGGACGGACAGATGCTGAAGACGGAACCCGCTTCC
GTCATGGACAAAGTCCAGAAGTTCTTGAGCTTAACCAACATCATCAACTACCACAAGATC
CTGGCGTTTGATCCCAAAAAAGGTTTCTGGTgtcagctgctggagggagggaagacCAAG
TGTTTGGGAAAGAGCAAGGGACGCAGATACCCCGACATGAACCCTGAGTCCCAGGCGTTC
CTCAGGGAGTACTACAGGGATCACAACATCGAGCTGTCCAAGCTGCTCTACAGGATGGGC
CAGCCTTTGCCCAGCTGGCTCCGGGAGGAACTGGTCCACAGCAGGTAGCGGCACCGCGGC
GGGGGCCCGCGGTCCGCTCTGCAGGGAGACTCTGGCCTCACGGGGCCCAAGCTGTCCAAG
ATCCCAAATAGGTGCGAAAGAAGCGGCAACGTGGAAGGAAGAT
>TCONS_00004706
TTTTCCCAAGCGTGGTTGCAGGGCCGGCGGGGCGGAGCGGCGTGGCGTGCGACGATGCTG
GGATGCATGACGCGAGTTCGTCGGCTGGTCCgtctcctccccctgcagacgtccctcctc
ctcctcttcttgttCTGCACCATCAGTGTCTTCATCTCCGCCTACTTCCTCTATGGCGTC
AAGCGGGAGCTGGAGCCATCCGCCGGAGGGGTGTCCGGGGCCGAGGGCGCCTCGGCCGAC
TCCGACGACCCCAGGGTCACACCTTCCCGACTGCTGCCGCTACGGAGCGTCTCGGGCGGC
CCCGGGGCCGATCCCACGGGGGCCAGGACAGATCCCgtggttttggtgtttgtggAAAGC
CAGTATTCCCAACTGGGTCAGGAGATTGTGGCCATTTTGGAGGCCGGAAGGTTCAGGTAC
CGGACTGAGATCTCCCCCGGGAAAGGGGACATGCCTACGCTGACGGACAAAGAGAGGGGC
CGTTTTACACTGGTGATTTATGAGAACATTCTGAAATATGTAAATCTGGACGCTTGGAAC
CGAGAGCTGCTGGACAAATATTGTGTGGAATATGGAGTGGGCATCATTGGTTTCTTCAAG
GCCAACGAGAACAGTTTGCTCAGCGCGCAGCTGAAAGgcttccccctctttcttcatTCC
AACCTGGGTTTAAAGGACTGCACGGTCAACCCCAAGTCCCCCCTGCTTTTCATCACGCGA
CCGGGACAGCCCCTGCCCGGCCCCCTCCCCGGGGACGACTGGACCGTCTTCCAGTCCAAC
CACTCGACCTACGAGCCTGTGCTGCTGGCTAAAACCCAGTCGGCGGAGAGCGTGGCGCCA
GTGGCGCAGAACGCTCCTCCCGTCGGTGGTGCAGGACCTGGGGCTCCATGACGGCATCCA
GAGAGTCCTGTTTGGCAACAACTTGGGCTTCTGGCTCCACAAGCTGGTGTTCGTGGATGC
TGTGGCTTTCCTGACGGGGAAGAGGCTCTCGCTGTCCCTGGAGCGTTACGTCCTGGTGGA
CATAGACGACATCTTTGTGGGCAAAGAAGGCACACGGATGAAGGTGCCCGACGTAAAgGC
CTTGCTGGAGACACAAAGGGAACTTCGTACGCACGTACCCAACTTCACCTTCAATCTGGG
CTTCTCAGGGAAATTCTTTCACGCTGGATCTGACGAGGAGGACCTGGGAGATGACCTGCT
GCTCTCCTATGTGGAGGAATTCTGGTGGTTCCCCCACATGTGGAGCCACATGCAGCCCCA
TCTGTTCCACAACCAGTCTGTTCTGGCagagcagatgctgctgaacAGGAAATTTGCCAT
GGAACACGGAATCCCCACCAACATGGGCTACGCTGTGGCGCCGCACCACTCGGGCGTCTA
CCcggtccacctgcagctctaCGACGCCTGGAAAAAAGTGTGGGGCATCAAGGTGACCAG
CACGGAGGAATACCCGCACCTCAAGCCCGCCCGCTTCCGCCGAGGCTTCATCCACAGCGG
CATCAGCGTGCTGCCCAGGCAGACGTGTggcttgttcacacacaccatcttctATAAGGA
TTACCCAGGCAGCCCGAATGAACTGGACAAGCTCATCAACGGAGGAGAGCTCTTCCTCAC
TGTCCTACTGAACCCCATAAGTATCTTCATGACGCATCTGTCCAACTACGGCAACGATCG
CCTCGGGCTCTACACCTTCAAGAGTCTGATGATGTTCGTGCGGACGTGGACCAATCTAAA
GTTGCAAACCCTGCCACCTGTGCAGCTGGCCCAGAAATACTTCAGTCTGTTCCCAAGTGA
GAAGGATCCACTGTGGCAGGATCCATGTGAGGACAAAAGACACAAGGACATCTGGTCCAA
AGAGAAAACATGTGATCGCTTCCCCAAGCTGCTCATTATCGGGCCTCAGAAGACAGGGAC
GACAGCACTGTACCTGTTTCTTGGCATGCATCCTGATCTGACCAGTAACTATCCCAGTAA
GGAGACGTTTGAAGAGATCCAGTTCTTCAATGGGCACAACTACCACAGAGGCATAGACTg
gtatATGGAGTACTTCCCTCTGCCCTCCAACACCAGTTCTGACTACTACTTTGAGAAAAG
TGCCAACTACTTTGACTCTGAGGTGGCTGCCCAGAGAGCTGCCGCGCTCCTCCCCAAAGC
CAAgatcatcaccatcctcatcaaCCCGGCGGACCGGGCCTACTCCTGGTACCAGCACCA
AAGAGCCCACGACGACCCCGTGGCTTTGAAGTACTCTTTCCACGATGTCATCACCGCTGG
CCACGACGCTCCGGTGAAACTGCGGGTCCTCCAGAACCGCTGCCTGGTGCCGGGCTGGTA
CGCCGTCCACCTGGAGCGCTGGCTCAACTACTACCACTCCAGCCAGCTGTTGGTCCTGGA
CGGACAGATGCTGAAGACGGAACCCGCTTCCGTCATGGACAAAGTCCAGAAGTTCTTGAG
CTTAACCAACATCATCAACTACCACAAGATCCTGGCGTTTGATCCCAAAAAAGGTTTCTG
GTgtcagctgctggagggagggaagacCAAGTGTTTGGGAAAGAGCAAGGGACGCAGATA
CCCCGACATGAACCCTGAGTCCCAGGCGTTCCTCAGGGAGTACTACAGGGATCACAACAT
CGAGCTGTCCAAGCTGCTCTACAGGATGGGCCAGCCTTTGCCCAGCTGGCTCCGGGAGGA
ACTGGTCCACAGCAGGTAGCGGCACCGCGGCGGGGGCCCGCGGTCCGCTCTGCAGGGAGA
CTCTGGCCTCACGGGGCCCAAGCTGTCCAAGATCCCAAATAGGTGCGAAAGAAGCGGCAA
CGTGGAAGGAAGAT
>TCONS_00004708
GCTCAAGGCCACCTCTTTCTCTGCCATGGTGACATAAGCAGCGCAGCAAAATGAGGGGGA
GAGCCAGCCAGAGATCGTCGCCTTTTGTTTCTCCTGCCGCTTCTGcccctgcagacgtcc
ctcctcctcctcttcttgttCTGCACCATCAGTGTCTTCATCTCCGCCTACTTCCTCTAT
GGCGTCAAGCGGGAGCTGGAGCCATCCGCCGGAGGGGTGTCCGGGGCCGAGGGCGCCTCG
GCCGACTCCGACGACCCCAGGGTCACACCTTCCCGACTGCTGCCGCTACGGAGCGTCTCG
GGCGGCCCCGGGGCCGATCCCACGGGGGCCAGGACAGATCCCgtggttttggtgtttgtg
gAAAGCCAGTATTCCCAACTGGGTCAGGAGATTGTGGCCATTTTGGAGGCCGGAAGGTTC
AGGTACCGGACTGAGATCTCCCCCGGGAAAGGGGACATGCCTACGCTGACGGACAAAGAG
AGGGGCCGTTTTACACTGGTGATTTATGAGAACATTCTGAAATATGTAAATCTGGACGCT
TGGAACCGAGAGCTGCTGGACAAATATTGTGTGGAATATGGAGTGGGCATCATTGGTTTC
TTCAAGGCCAACGAGAACAGTTTGCTCAGCGCGCAGCTGAAAGgcttccccctctttctt
catTCCAACCTGGGTTTAAAGGACTGCACGGTCAACCCCAAGTCCCCCCTGCTTTTCATC
ACGCGACCGGGACAGCCCCTGCCCGGCCCCCTCCCCGGGGACGACTGGACCGTCTTCCAG
TCCAACCACTCGACCTACGAGCCTGTGCTGCTGGCTAAAACCCAGTCGGCGGAGAGCGTG
GCGCCAGTGGCGCAGAACGCTCCTCCCGTCGGTGGTGCAGGACCTGGGGCTCCATGACGG
CATCCAGAGAGTCCTGTTTGGCAACAACTTGGGCTTCTGGCTCCACAAGCTGGTGTTCGT
GGATGCTGTGGCTTTCCTGACGGGGAAGAGGCTCTCGCTGTCCCTGGAGCGTTACGTCCT
GGTGGACATAGACGACATCTTTGTGGGCAAAGAAGGCACACGGATGAAGGTGCCCGACGT
AAAgGCCTTGCTGGAGACACAAAGGGAACTTCGTACGCACGTACCCAACTTCACCTTCAA
TCTGGGCTTCTCAGGGAAATTCTTTCACGCTGGATCTGACGAGGAGGACCTGGGAGATGA
CCTGCTGCTCTCCTATGTGGAGGAATTCTGGTGGTTCCCCCACATGTGGAGCCACATGCA
GCCCCATCTGTTCCACAACCAGTCTGTTCTGGCagagcagatgctgctgaacAGGAAATT
TGCCATGGAACACGGAATCCCCACCAACATGGGCTACGCTGTGGCGCCGCACCACTCGGG
CGTCTACCcggtccacctgcagctctaCGACGCCTGGAAAAAAGTGTGGGGCATCAAGGT
GACCAGCACGGAGGAATACCCGCACCTCAAGCCCGCCCGCTTCCGCCGAGGCTTCATCCA
CAGCGGCATCAGCGTGCTGCCCAGGCAGACGTGTggcttgttcacacacaccatcttctA
TAAGGATTACCCAGGCAGCCCGAATGAACTGGACAAGCTCATCAACGGAGGAGAGCTCTT
CCTCACTGTCCTACTGAACCCCATAAGTATCTTCATGACGCATCTGTCCAACTACGGCAA
CGATCGCCTCGGGCTCTACACCTTCAAGAGTCTGATGATGTTCGTGCGGACGTGGACCAA
TCTAAAGTTGCAAACCCTGCCACCTGTGCAGCTGGCCCAGAAATACTTCAGTCTGTTCCC
AAGTGAGAAGGATCCACTGTGGCAGGATCCATGTGAGGACAAAAGACACAAGGACATCTG
GTCCAAAGAGAAAACATGTGATCGCTTCCCCAAGCTGCTCATTATCGGGCCTCAGAAGAC
AGGGACGACAGCACTGTACCTGTTTCTTGGCATGCATCCTGATCTGACCAGTAACTATCC
CAGTAAGGAGACGTTTGAAGAGATCCAGTTCTTCAATGGGCACAACTACCACAGAGGCAT
AGACTggtatATGGAGTACTTCCCTCTGCCCTCCAACACCAGTTCTGACTACTACTTTGA
GAAAAGTGCCAACTACTTTGACTCTGAGGTGGCTGCCCAGAGAGCTGCCGCGCTCCTCCC
CAAAGCCAAgatcatcaccatcctcatcaaCCCGGCGGACCGGGCCTACTCCTGGTACCA
GCACCAAAGAGCCCACGACGACCCCGTGGCTTTGAAGTACTCTTTCCACGATGTCATCAC
CGCTGGCCACGACGCTCCGGTGAAACTGCGGGTCCTCCAGAACCGCTGCCTGGTGCCGGG
CTGGTACGCCGTCCACCTGGAGCGCTGGCTCAACTACTACCACTCCAGCCAGCTGTTGGT
CCTGGACGGACAGATGCTGAAGACGGAACCCGCTTCCGTCATGGACAAAGTCCAGAAGTT
CTTGAGCTTAACCAACATCATCAACTACCACAAGATCCTGGCGTTTGATCCCAAAAAAGG
TTTCTGGTgtcagctgctggagggagggaagacCAAGTGTTTGGGAAAGAGCAAGGGACG
CAGATACCCCGACATGAACCCTGAGTCCCAGGCGTTCCTCAGGGAGTACTACAGGGATCA
CAACATCGAGCTGTCCAAGCTGCTCTACAGGATGGGCCAGCCTTTGCCCAGCTGGCTCCG
GGAGGAACTGGTCCACAGCAGGTAGCGGCACCGCGGCGGGGGCCCGCGGTCCGCTCTGCA
GGGAGACTCTGGCCTCACGGGGCCCAAGCTGTCCAAGATCCCAAATAGGTGCGAAAGAAG
CGGCAACGTGGAAGGAAGAT
>TCONS_00000899
ATTCCGGAAAGCCCGCGTCGCTCCAGCACCGCCGAGGGCAGGAAAGGGACTCCCGCCCGG
GATGCTGCCACTGAGATGACCTACGTGACCTGGCCTTCCTCGAGACCTTGCTGTCCAATC
ACAAGAGCGCAGCGGCACCTGCCCAGGATGTAGTGGGCCGGTCCAGGCGCCCGGGCAGGC
GATGGAGTCTTCCGCCATCATCTTTCGCCACCAATAATGCGGCCCGCcaggcctccctcc
ctctgaggCATACGTTTGCGCCAGCAGCTCAAGGCCACCTCTTTCTCTGCCATGGTGACA
TAAGCAGCGCAGCAAAATGAGGGGGAGAGCCAGCCAGAGATCGTCGCCTTTTGTTTCTCC
TGCCGCTTCTGCACCTGCTACCGTGACGATATTTGTGTTTGACGCAACGAGACTGACTTT
GTGAATGAACCCTTCTTGCCGCTTTTGTACACACACCAAAAAATACTGTCCCCAAGCGTG
GTTGCAGGGCCGGCGGGGCGGAGCGGCGTGGCGTGCGACGATGCTGGGATGCATGACGCG
AGTTCGTCGGCTGGTCCgtctcctccccctgcagacgtccctcctcctcctcttcttgtt
CTGCACCATCAGTGTCTTCATCTCCGCCTACTTCCTCTATGGCGTCAAGCGGGAGCTGGA
GCCATCCGCCGGAGGGGTGTCCGGGGCCGAGGGCGCCTCGGCCGACTCCGACGACCCCAG
GGTCACACCTTCCCGACTGCTGCCGCTACGGAGCGTCTCGGGCGGCCCCGGGGCCGATCC
CACGGGGGCCAGGACAGATCCCgtggttttggtgtttgtggAAAGCCAGTATTCCCAACT
GGGTCAGGAGATTGTGGCCATTTTGGAGGCCGGAAGGTTCAGGTACCGGACTGAGATCTC
CCCCGGGAAAGGGGACATGCCTACGCTGACGGACAAAGAGAGGGGCCGTTTTACACTGGT
GATTTATGAGAACATTCTGAAATATGTAAATCTGGACGCTTGGAACCGAGAGCTGCTGGA
CAAATATTGTGTGGAATATGGAGTGGGCATCATTGGTTTCTTCAAGGCCAACGAGAACAG
TTTGCTCAGCGCGCAGCTGAAAGgcttccccctctttcttcatTCCAACCTGGGTTTAAA
GGACTGCACGGTCAACCCCAAGTCCCCCCTGCTTTTCATCACGCGACCGGGACAGCCCCT
GCCCGGCCCCCTCCCCGGGGACGACTGGACCGTCTTCCAGTCCAACCACTCGACCTACGA
GCCTGTGCTGCTGGCTAAAACCCAGTCGGCGGAGAGCGTGGCGCCAGTGGCGCAGAACGC
TCCTCCCGTCGGTGGTGCAGGACCTGGGGCTCCATGACGGCATCCAGAGAGTCCTGTTTG
GCAACAACTTGGGCTTCTGGCTCCACAAGCTGGTGTTCGTGGATGCTGTGGCTTTCCTGA
CGGGGAAGAGGCTCTCGCTGTCCCTGGAGCGTTACGTCCTGGTGGACATAGACGACATCT
TTGTGGGCAAAGAAGGCACACGGATGAAGGTGCCCGACGTAAAgGCCTTGCTGGAGACAC
AAAGGGAACTTCGTACGCACGTACCCAACTTCACCTTCAATCTGGGCTTCTCAGGGAAAT
TCTTTCACGCTGGATCTGACGAGGAGGACCTGGGAGATGACCTGCTGCTCTCCTATGTGG
AGGAATTCTGGTGGTTCCCCCACATGTGGAGCCACATGCAGCCCCATCTGTTCCACAACC
AGTCTGTTCTGGCagagcagatgctgctgaacAGGAAATTTGCCATGGAACACGGAATCC
CCACCAACATGGGCTACGCTGTGGCGCCGCACCACTCGGGCGTCTACCcggtccacctgc
agctctaCGACGCCTGGAAAAAAGTGTGGGGCATCAAGGTGACCAGCACGGAGGAATACC
CGCACCTCAAGCCCGCCCGCTTCCGCCGAGGCTTCATCCACAGCGGCATCAGCGTGCTGC
CCAGGCAGACGTGTggcttgttcacacacaccatcttctATAAGGATTACCCAGGCAGCC
CGAATGAACTGGACAAGCTCATCAACGGAGGAGAGCTCTTCCTCACTGTCCTACTGAACC
CCATAAGTATCTTCATGACGCATCTGTCCAACTACGGCAACGATCGCCTCGGGCTCTACA
CCTTCAAGAGTCTGATGATGTTCGTGCGGACGTGGACCAATCTAAAGTTGCAAACCCTGC
CACCTGTGCAGCTGGCCCAGAAATACTTCAGTCTGTTCCCAAGTGAGAAGGATCCACTGT
GGCAGGATCCATGTGAGGACAAAAGACACAAGGACATCTGGTCCAAAGAGAAAACATGTG
ATCGCTTCCCCAAGCTGCTCATTATCGGGCCTCAGAAGACAGGGACGACAGCACTGTACC
TGTTTCTTGGCATGCATCCTGATCTGACCAGTAACTATCCCAGTAAGGAGACGTTTGAAG
AGATCCAGTTCTTCAATGGGCACAACTACCACAGAGGCATAGACTggtatATGGAGTACT
TCCCTCTGCCCTCCAACACCAGTTCTGACTACTACTTTGAGAAAAGTGCCAACTACTTTG
ACTCTGAGGTGGCTGCCCAGAGAGCTGCCGCGCTCCTCCCCAAAGCCAAgatcatcacca
tcctcatcaaCCCGGCGGACCGGGCCTACTCCTGGTACCAGCACCAAAGAGCCCACGACG
ACCCCGTGGCTTTGAAGTACTCTTTCCACGATGTCATCACCGCTGGCCACGACGCTCCGG
TGAAACTGCGGGTCCTCCAGAACCGCTGCCTGGTGCCGGGCTGGTACGCCGTCCACCTGG
AGCGCTGGCTCAACTACTACCACTCCAGCCAGCTGTTGGTCCTGGACGGACAGATGCTGA
AGACGGAACCCGCTTCCGTCATGGACAAAGTCCAGAAGTTCTTGAGCTTAACCAACATCA
TCAACTACCACAAGATCCTGGCGTTTGATCCCAAAAAAGGTTTCTGGTgtcagctgctgg
agggagggaagacCAAGTGTTTGGGAAAGAGCAAGGGACGCAGATACCCCGACATGAACC
CTGAGTCCCAGGCGTTCCTCAGGGAGTACTACAGGGATCACAACATCGAGCTGTCCAAGC
TGCTCTACAGGATGGGCCAGCCTTTGCCCAGCTGGCTCCGGGAGGAACTGGTCCACAGCA
GGTAGCGGCACCGCGGCGGGGGCCCGCGGTCCGCTCTGCAGGGAGACTCT
>TCONS_00000898
TTCCTTTATCCAGTCCGATGATGCGGACCAGCACCAGCGACAAGCAAGACTCCCGCCCGG
GATGCTGCCACTGAGATGACCTACGTGACCTGGCCTTCCTCGAGACCTTGCTGTCCAATC
ACAAGAGCGCAGCGGCACCTGCCCAGGATGTAGTGGGCCGGTCCAGGCGCCCGGGCAGGC
GATGGAGTCTTCCGCCATCATCTTTCGCCACCAATAATGCGGCCCGCcaggcctccctcc
ctctgaggCATACGTTTGCGCCAGCAGCTCAAGGCCACCTCTTTCTCTGCCATGGTGACA
TAAGCAGCGCAGCAAAATGAGGGGGAGAGCCAGCCAGAGATCGTCGCCTTTTGTTTCTCC
TGCCGCTTCTGCACCTGCTACCGTGACGATATTTGTGTTTGACGCAACGAGACTGACTTT
GTGAATGAACCCTTCTTGCCGCTTTTGTACACACACCAAAAAATACTGTCCCCAAGCGTG
GTTGCAGGGCCGGCGGGGCGGAGCGGCGTGGCGTGCGACGATGCTGGGATGCATGACGCG
AGTTCGTCGGCTGGTCCgtctcctccccctgcagacgtccctcctcctcctcttcttgtt
CTGCACCATCAGTGTCTTCATCTCCGCCTACTTCCTCTATGGCGTCAAGCGGGAGCTGGA
GCCATCCGCCGGAGGGGTGTCCGGGGCCGAGGGCGCCTCGGCCGACTCCGACGACCCCAG
GGTCACACCTTCCCGACTGCTGCCGCTACGGAGCGTCTCGGGCGGCCCCGGGGCCGATCC
CACGGGGGCCAGGACAGATCCCgtggttttggtgtttgtggAAAGCCAGTATTCCCAACT
GGGTCAGGAGATTGTGGCCATTTTGGAGGCCGGAAGGTTCAGGTACCGGACTGAGATCTC
CCCCGGGAAAGGGGACATGCCTACGCTGACGGACAAAGAGAGGGGCCGTTTTACACTGGT
GATTTATGAGAACATTCTGAAATATGTAAATCTGGACGCTTGGAACCGAGAGCTGCTGGA
CAAATATTGTGTGGAATATGGAGTGGGCATCATTGGTTTCTTCAAGGCCAACGAGAACAG
TTTGCTCAGCGCGCAGCTGAAAGgcttccccctctttcttcatTCCAACCTGGGTTTAAA
GGACTGCACGGTCAACCCCAAGTCCCCCCTGCTTTTCATCACGCGACCGGGACAGCCCCT
GCCCGGCCCCCTCCCCGGGGACGACTGGACCGTCTTCCAGTCCAACCACTCGACCTACGA
GCCTGTGCTGCTGGCTAAAACCCAGTCGGCGGAGAGCGTGGCGCCAGTGGCGCAGAACGC
TCCTCCCGTCGGTGGTGCAGGACCTGGGGCTCCATGACGGCATCCAGAGAGTCCTGTTTG
GCAACAACTTGGGCTTCTGGCTCCACAAGCTGGTGTTCGTGGATGCTGTGGCTTTCCTGA
CGGGGAAGAGGCTCTCGCTGTCCCTGGAGCGTTACGTCCTGGTGGACATAGACGACATCT
TTGTGGGCAAAGAAGGCACACGGATGAAGGTGCCCGACGTAAAgGCCTTGCTGGAGACAC
AAAGGGAACTTCGTACGCACGTACCCAACTTCACCTTCAATCTGGGCTTCTCAGGGAAAT
TCTTTCACGCTGGATCTGACGAGGAGGACCTGGGAGATGACCTGCTGCTCTCCTATGTGG
AGGAATTCTGGTGGTTCCCCCACATGTGGAGCCACATGCAGCCCCATCTGTTCCACAACC
AGTCTGTTCTGGCagagcagatgctgctgaacAGGAAATTTGCCATGGAACACGGAATCC
CCACCAACATGGGCTACGCTGTGGCGCCGCACCACTCGGGCGTCTACCcggtccacctgc
agctctaCGACGCCTGGAAAAAAGTGTGGGGCATCAAGGTGACCAGCACGGAGGAATACC
CGCACCTCAAGCCCGCCCGCTTCCGCCGAGGCTTCATCCACAGCGGCATCAGCGTGCTGC
CCAGGCAGACGTGTggcttgttcacacacaccatcttctATAAGGATTACCCAGGCAGCC
CGAATGAACTGGACAAGCTCATCAACGGAGGAGAGCTCTTCCTCACTGTCCTACTGAACC
CCATAAGTATCTTCATGACGCATCTGTCCAACTACGGCAACGATCGCCTCGGGCTCTACA
CCTTCAAGAGTCTGATGATGTTCGTGCGGACGTGGACCAATCTAAAGTTGCAAACCCTGC
CACCTGTGCAGCTGGCCCAGAAATACTTCAGTCTGTTCCCAAGTGAGAAGGATCCACTGT
GGCAGGATCCATGTGAGGACAAAAGACACAAGGACATCTGGTCCAAAGAGAAAACATGTG
ATCGCTTCCCCAAGCTGCTCATTATCGGGCCTCAGAAGACAGGGACGACAGCACTGTACC
TGTTTCTTGGCATGCATCCTGATCTGACCAGTAACTATCCCAGTAAGGAGACGTTTGAAG
AGATCCAGTTCTTCAATGGGCACAACTACCACAGAGGCATAGACTggtatATGGAGTACT
TCCCTCTGCCCTCCAACACCAGTTCTGACTACTACTTTGAGAAAAGTGCCAACTACTTTG
ACTCTGAGGTGGCTGCCCAGAGAGCTGCCGCGCTCCTCCCCAAAGCCAAgatcatcacca
tcctcatcaaCCCGGCGGACCGGGCCTACTCCTGGTACCAGCACCAAAGAGCCCACGACG
ACCCCGTGGCTTTGAAGTACTCTTTCCACGATGTCATCACCGCTGGCCACGACGCTCCGG
TGAAACTGCGGGTCCTCCAGAACCGCTGCCTGGTGCCGGGCTGGTACGCCGTCCACCTGG
AGCGCTGGCTCAACTACTACCACTCCAGCCAGCTGTTGGTCCTGGACGGACAGATGCTGA
AGACGGAACCCGCTTCCGTCATGGACAAAGTCCAGAAGTTCTTGAGCTTAACCAACATCA
TCAACTACCACAAGATCCTGGCGTTTGATCCCAAAAAAGGTTTCTGGTgtcagctgctgg
agggagggaagacCAAGTGTTTGGGAAAGAGCAAGGGACGCAGATACCCCGACATGAACC
CTGAGTCCCAGGCGTTCCTCAGGGAGTACTACAGGGATCACAACATCGAGCTGTCCAAGC
TGCTCTACAGGATGGGCCAGCCTTTGCCCAGCTGGCTCCGGGAGGAACTGGTCCACAGCA
GGTAGCGGCACCGCGGCGGGGGCCCGCGGTCCGCTCTGCAGGGAGACTCT
>TCONS_00002924
CTTTTCCCAAGCGTGGTTGCAGGGCCGGCGGGGCGGAGCGGCGTGGCGTGCGACGATGCT
GGGATGCATGACGCGAGTTCGTCGGCTGGTCCgtctcctccccctgcagacgtccctcct
cctcctcttcttgttCTGCACCATCAGTGTCTTCATCTCCGCCTACTTCCTCTATGGCGT
CAAGCGGGAGCTGGAGCCATCCGCCGGAGGGGTGTCCGGGGCCGAGGGCGCCTCGGCCGA
CTCCGACGACCCCAGGGTCACACCTTCCCGACTGCTGCCGCTACGGAGCGTCTCGGGCGG
CCCCGGGGCCGATCCCACGGGGGCCAGGACAGATCCCgtggttttggtgtttgtggAAAG
CCAGTATTCCCAACTGGGTCAGGAGATTGTGGCCATTTTGGAGGCCGGAAGGTTCAGGTA
CCGGACTGAGATCTCCCCCGGGAAAGGGGACATGCCTACGCTGACGGACAAAGAGAGGGG
CCGTTTTACACTGGTGATTTATGAGAACATTCTGAAATATGTAAATCTGGACGCTTGGAA
CCGAGAGCTGCTGGACAAATATTGTGTGGAATATGGAGTGGGCATCATTGGTTTCTTCAA
GGCCAACGAGAACAGTTTGCTCAGCGCGCAGCTGAAAGgcttccccctctttcttcatTC
CAACCTGGGTTTAAAGGACTGCACGGTCAACCCCAAGTCCCCCCTGCTTTTCATCACGCG
ACCGGGACAGCCCCTGCCCGGCCCCCTCCCCGGGGACGACTGGACCGTCTTCCAGTCCAA
CCACTCGACCTACGAGCCTGTGCTGCTGGCTAAAACCCAGTCGGCGGAGAGCGTGGCGCC
AGTGGCGCAGAACGCCGCTCTCCTCCCGTCGGTGGTGCAGGACCTGGGGCTCCATGACGG
CATCCAGAGAGTCCTGTTTGGCAACAACTTGGGCTTCTGGCTCCACAAGCTGGTGTTCGT
GGATGCTGTGGCTTTCCTGACGGGGAAGAGGCTCTCGCTGTCCCTGGAGCGTTACGTCCT
GGTGGACATAGACGACATCTTTGTGGGCAAAGAAGGCACACGGATGAAGGTGCCCGACGT
AAAgGCCTTGCTGGAGACACAAAGGGAACTTCGTACGCACGTACCCAACTTCACCTTCAA
TCTGGGCTTCTCAGGGAAATTCTTTCACGCTGGATCTGACGAGGAGGACCTGGGAGATGA
CCTGCTGCTCTCCTATGTGGAGGAATTCTGGTGGTTCCCCCACATGTGGAGCCACATGCA
GCCCCATCTGTTCCACAACCAGTCTGTTCTGGCagagcagatgctgctgaacAGGAAATT
TGCCATGGAACACGGAATCCCCACCAACATGGGCTACGCTGTGGCGCCGCACCACTCGGG
CGTCTACCcggtccacctgcagctctaCGACGCCTGGAAAAAAGTGTGGGGCATCAAGGT
GACCAGCACGGAGGAATACCCGCACCTCAAGCCCGCCCGCTTCCGCCGAGGCTTCATCCA
CAGCGGCATCAGCGTGCTGCCCAGGCAGACGTGTggcttgttcacacacaccatcttctA
TAAGGATTACCCAGGCAGCCCGAATGAACTGGACAAGCTCATCAACGGAGGAGAGCTCTT
CCTCACTGTCCTACTGAACCCCATAAGTATCTTCATGACGCATCTGTCCAACTACGGCAA
CGATCGCCTCGGGCTCTACACCTTCAAGAGTCTGATGATGTTCGTGCGGACGTGGACCAA
TCTAAAGTTGCAAACCCTGCCACCTGTGCAGCTGGCCCAGAAATACTTCAGTCTGTTCCC
AAGTGAGAAGGATCCACTGTGGCAGGATCCATGTGAGGACAAAAGACACAAGGACATCTG
GTCCAAAGAGAAAACATGTGATCGCTTCCCCAAGCTGCTCATTATCGGGCCTCAGAAGAC
AGGGACGACAGCACTGTACCTGTTTCTTGGCATGCATCCTGATCTGACCAGTAACTATCC
CAGTAAGGAGACGTTTGAAGAGATCCAGTTCTTCAATGGGCACAACTACCACAGAGGCAT
AGACTggtatATGGAGTACTTCCCTCTGCCCTCCAACACCAGTTCTGACTACTACTTTGA
GAAAAGTGCCAACTACTTTGACTCTGAGGTGGCTGCCCAGAGAGCTGCCGCGCTCCTCCC
CAAAGCCAAgatcatcaccatcctcatcaaCCCGGCGGACCGGGCCTACTCCTGGTACCA
GCACCAAAGAGCCCACGACGACCCCGTGGCTTTGAAGTACTCTTTCCACGATGTCATCAC
CGCTGGCCACGACGCTCCGGTGAAACTGCGGGTCCTCCAGAACCGCTGCCTGGTGCCGGG
CTGGTACGCCGTCCACCTGGAGCGCTGGCTCAACTACTACCACTCCAGCCAGCTGTTGGT
CCTGGACGGACAGATGCTGAAGACGGAACCCGCTTCCGTCATGGACAAAGTCCAGAAGTT
CTTGAGCTTAACCAACATCATCAACTACCACAAGATCCTGGCGTTTGATCCCAAAAAAGG
TTTCTGGTgtcagctgctggagggagggaagacCAAGTGTTTGGGAAAGAGCAAGGGACG
CAGATACCCCGACATGAACCCTGAGTCCCAGGCGTTCCTCAGGGAGTACTACAGGGATCA
CAACATCGAGCTGTCCAAGCTGCTCTACAGGATGGGCCAGCCTTTGCCCAGCTGGCTCCG
GGAGGAACTGGTCCACAGCAGGTAGCGGCACCGCGGCGGGGGCCCGCGGTCCGC
>TCONS_00002925
GCTCAAGGCCACCTCTTTCTCTGCCATGGTGACATAAGCAGCGCAGCAAAATGAGGGGGA
GAGCCAGCCAGAGATCGTCGCCTTTTGTTTCTCCTGCCGCTTCTGcccctgcagacgtcc
ctcctcctcctcttcttgttCTGCACCATCAGTGTCTTCATCTCCGCCTACTTCCTCTAT
GGCGTCAAGCGGGAGCTGGAGCCATCCGCCGGAGGGGTGTCCGGGGCCGAGGGCGCCTCG
GCCGACTCCGACGACCCCAGGGTCACACCTTCCCGACTGCTGCCGCTACGGAGCGTCTCG
GGCGGCCCCGGGGCCGATCCCACGGGGGCCAGGACAGATCCCgtggttttggtgtttgtg
gAAAGCCAGTATTCCCAACTGGGTCAGGAGATTGTGGCCATTTTGGAGGCCGGAAGGTTC
AGGTACCGGACTGAGATCTCCCCCGGGAAAGGGGACATGCCTACGCTGACGGACAAAGAG
AGGGGCCGTTTTACACTGGTGATTTATGAGAACATTCTGAAATATGTAAATCTGGACGCT
TGGAACCGAGAGCTGCTGGACAAATATTGTGTGGAATATGGAGTGGGCATCATTGGTTTC
TTCAAGGCCAACGAGAACAGTTTGCTCAGCGCGCAGCTGAAAGgcttccccctctttctt
catTCCAACCTGGGTTTAAAGGACTGCACGGTCAACCCCAAGTCCCCCCTGCTTTTCATC
ACGCGACCGGGACAGCGGCCCCCTCCCCGGGGACGACTGGACCGTCTTCCAGTCCAACCA
CTCGACCTACGAGCCTGTGCTGCTGGCTAAAACCCAGTCGGCGGAGAGCGTGGCGCCAGT
GGCGCAGAACGCCGCTCTCCTCCCGTCGGTGGTGCAGGACCTGGGGCTCCATGACGGCAT
CCAGAGAGTCCTGTTTGGCAACAACTTGGGCTTCTGGCTCCACAAGCTGGTGTTCGTGGA
TGCTGTGGCTTTCCTGACGGGGAAGAGGCTCTCGCTGTCCCTGGAGCGTTACGTCCTGGT
GGACATAGACGACATCTTTGTGGGCAAAGAAGGCACACGGATGAAGGTGCCCGACGTAAA
gGCCTTGCTGGAGACACAAAGGGAACTTCGTACGCACGTACCCAACTTCACCTTCAATCT
GGGCTTCTCAGGGAAATTCTTTCACGCTGGATCTGACGAGGAGGACCTGGGAGATGACCT
GCTGCTCTCCTATGTGGAGGAATTCTGGTGGTTCCCCCACATGTGGAGCCACATGCAGCC
CCATCTGTTCCACAACCAGTCTGTTCTGGCagagcagatgctgctgaacAGGAAATTTGC
CATGGAACACGGAATCCCCACCAACATGGGCTACGCTGTGGCGCCGCACCACTCGGGCGT
CTACCcggtccacctgcagctctaCGACGCCTGGAAAAAAGTGTGGGGCATCAAGGTGAC
CAGCACGGAGGAATACCCGCACCTCAAGCCCGCCCGCTTCCGCCGAGGCTTCATCCACAG
CGGCATCAGCGTGCTGCCCAGGCAGACGTGTggcttgttcacacacaccatcttctATAA
GGATTACCCAGGCAGCCCGAATGAACTGGACAAGCTCATCAACGGAGGAGAGCTCTTCCT
CACTGTCCTACTGAACCCCATAAGTATCTTCATGACGCATCTGTCCAACTACGGCAACGA
TCGCCTCGGGCTCTACACCTTCAAGAGTCTGATGATGTTCGTGCGGACGTGGACCAATCT
AAAGTTGCAAACCCTGCCACCTGTGCAGCTGGCCCAGAAATACTTCAGTCTGTTCCCAAG
TGAGAAGGATCCACTGTGGCAGGATCCATGTGAGGACAAAAGACACAAGGACATCTGGTC
CAAAGAGAAAACATGTGATCGCTTCCCCAAGCTGCTCATTATCGGGCCTCAGAAGACAGG
GACGACAGCACTGTACCTGTTTCTTGGCATGCATCCTGATCTGACCAGTAACTATCCCAG
TAAGGAGACGTTTGAAGAGATCCAGTTCTTCAATGGGCACAACTACCACAGAGGCATAGA
CTggtatATGGAGTACTTCCCTCTGCCCTCCAACACCAGTTCTGACTACTACTTTGAGAA
AAGTGCCAACTACTTTGACTCTGAGGTGGCTGCCCAGAGAGCTGCCGCGCTCCTCCCCAA
AGCCAAgatcatcaccatcctcatcaaCCCGGCGGACCGGGCCTACTCCTGGTACCAGCA
CCAAAGAGCCCACGACGACCCCGTGGCTTTGAAGTACTCTTTCCACGATGTCATCACCGC
TGGCCACGACGCTCCGGTGAAACTGCGGGTCCTCCAGAACCGCTGCCTGGTGCCGGGCTG
GTACGCCGTCCACCTGGAGCGCTGGCTCAACTACTACCACTCCAGCCAGCTGTTGGTCCT
GGACGGACAGATGCTGAAGACGGAACCCGCTTCCGTCATGGACAAAGTCCAGAAGTTCTT
GAGCTTAACCAACATCATCAACTACCACAAGATCCTGGCGTTTGATCCCAAAAAAGGTTT
CTGGTgtcagctgctggagggagggaagacCAAGTGTTTGGGAAAGAGCAAGGGACGCAG
ATACCCCGACATGAACCCTGAGTCCCAGGCGTTCCTCAGGGAGTACTACAGGGATCACAA
CATCGAGCTGTCCAAGCTGCTCTACAGGATGGGCCAGCCTTTGCCCAGCTGGCTCCGGGA
GGAACTGGTCCACAGCAGGTAGCGGCACCGCGGCGGGGGCCCGCGGTCCGC
>TCONS_00000025
CTCGCGGTTAGATTTGTGAACGCGCCTCTGTAAAGGAGGCTCGTCACTACCCGATCAGGA
TTGGACTGCCTCTACCAAAATGGCGACGTCGCTGGGATCCAACACCTACAATAGACAGAA
CTGGGAAGACGCGGATTTTCCTATTCTGTGTCAAACATGTCTGGGAGAAAACCCTTACAT
CCGAATGacCAAGGAAAAGTATGGCAAAGAGTGCAAGATCTGTGCTCGGCCATTTACGGT
TTTCCGAGTGGTTCCCA
>TCONS_00004005
AGGTCTCAAGCAGCGAGAGGGAACGAAGGCAAAGACGGCCTTAACGAGATGGGCACCAAG
CTTGATCCCGTACCTGGGCTGCCAGGAGctcttcctcctccgccagcttTGGATGAAGAC
GCTCCTGCTAACTACTTTAACCTGGACCCCAGCTCCTCTCCTACTGTCATGAATATgact
ctccctcctcccccaggcatcaacccgcctcctccagGGTTTGGGCCTCCGATGTTTCAC
CCAATGGGCCCCTTGGCTCCACCTATGCCCCCTCCATTGAATCATGAGACCTCCCGGACA
AAATCCACTACCCCTTCTCAGGGACCCTGCAGCGCATGGGTGCCCAACGGTGCCTCACGG
TTCCCGTCACGGAGACTAACTGCAGGAATCGAATTgaactgtgtttgtgtcttttgttcT
TCAGTCAAATCTGGCAGGATGCTGCAGATTTGATGTGGTAATCCCTACAGAGATCACTag
gggaaataaaaatgttactACTTATAGCCTAACATCTGACTCATGTAACCACCTGCGGTG
ATGTgaataaacagaaaaggacCATCTGTGTGTGGACAGACGACTGGATGATGCAGGATT
CATTTGTCAAACAGCATCCAGCTGAACGGGATATTAAAACGGTAAACGAGCACCTACTGG
TGCAAGCAGTGAGCCACATGGCTTTTAATCCTCCTGGGTTGGAGCCTCTGTCTTAGTGGA
TATAAACTCTGTTATTACTACAGCTTAGTCATGTCACACAGTGGTTTATAACAATAAGTT
CATTTTCCGAGCAATTTCTAAAtttgacccttttttttgttttgttcattttcacacatt
ttttccacTGCGTAAAGTTTATTGCGatgctttaaa
>TCONS_00000026
AGGTCTCAAGCAGCGAGAGGGAACGAAGGCAAAGACGGCCTTAACGAGATGGGCACCAAG
CTTGATCCCGTACCTGGGCTGCCAGGAGctcttcctcctccgccagcttTGGATGAAGAC
GCTCCTGCTAACTACTTTAACCTGGACCCCAGCTCCTCTCCTACTGTCATGAATATgact
ctccctcctcccccaggcatcaacccgcctcctccagGGTTTGGGCCTCCGATGTTTCAC
CCAATGGGCCCCTTGGCTCCACCTATGCCCCCTCCATTGAATCATGAGACCTCCCGGACA
AAATCCACTACCCCTTCTCAGGGACCCTGCAGCGCATGGGTGCCCAACGGTGCCTCACGG
TTCCCGTCACGGAGACTAACTGCAGGAATCGAATTgaactgtgtttgtgtcttttgttcT
TCAGTCAAATCTGGCAGGATGCTGCAGATTTGATGTGGTAATCCCTACAGAGATCACTag
gggaaataaaaatgttactACTTATAGCCTAACATCTGACTCATGTAACCACCTGCGGTG
ATGTgaataaacagaaaaggacCATCTGTGTGTGGACAGACGACTGGATGATGCAGGATT
CATTTGTCAAACAGCATCCAGCTGAACGGGATATTAAAACGGTAAAGCAGTGAGCCACAT
GGCTTTTAATCCTCCTGGGTTGGAGCCTCTGTCTTAGTGGATATAAACT
>TCONS_00004006
AGCGCGATGTTCAAAACTGGTCTGTACATCAATGACCTGAGCATGCACGACTCCAGCAGA
GACCTGGTGCTGGCAGGCACGCAGCagtcagaggagctgaagagagCTCTCATACAGGAG
CAAAAGAAGTCCAGTAAGCTGGAGGAGAGCATGAAGATGTTGGACTACGAGATGAAGAAG
ACGGACGACCTTCTCTACAGGATGATTCCCAAACCAGTGGCCAAAAGGCTGCGCAAAGGA
GAGCCAGCCGTCAACACCTGTGAGgtGTTCCCAGATGTGACCATTCTTTTCAGTGACGTT
GTGGGCTTCACTCGCATTTGCAGCCACATCACCCCGATGCAGGTGGTCTCCATGCTCAAC
A
>TCONS_00000027
GTTTGGGAATTACGATAAATGGCACAAGACGACCAATGAAGTCAACAAGAGCCAGGCGGT
GTCCGATGGAGAGTTGAACATGTCTACAAGAGCTGCTGGCAGAGGCAATAACTCCAGTCT
TCCAAGCACTCCAGGGGGAGACACGGACCCCGCCAGCAGAGTCTTGAGCTGGGCTGTTTC
ATtcgagaagctgctggaggatccCTGCGGAATCTACCATTTTACTgCCTTCTTAAATTC
CGAGGTGAGTGCGGAGAACATTTTGTTCTGGCAGGCTTGTGAGAAGTTCAAGAAGATCCC
TGCCGCCTCTGTGGACGAGCTGAAAGGAGAAGCGCGCGCCATCTACAGCGTGTACCTGTC
CGAGGACGCTCCCTACCCCGTCAACATCGACGACACGGCTaagacggaggagaaggacct
ggaggaaCCCACCCCCGACATGTTCAACAAGGCTCAAGCCCAGATATTTAAGCTGATGAA
GATGGACAGCTACAGGAGATTTGTGCGCTCGCCCCTCTACCAGAGCTGCACCTTGGCAAG
CGTGGAAGACAAGCCTCAGCAAGGCCACTTGGCGCCTTGGGATGGCTTGGCCAGAAGCAT
ATCACTGGGCAACAAAAAGAACAAGCAGTCTGAGTCCAACAATCTACCAGCTGCTAAAAC
GGAGAAATGTCACCAGAAAAGAGGATCCCTCGGAGTATCAATAGATGCATCCGACAACTT
TGGATTAGCCTCCCGTAAAGACGCACCAACGCCCACcaagtccagcagcagcggagaacT
TGGGTCCCTCTCCTGGCAAATGGAGAATGGAAAACTCAGCCCTCGTTCTCCAGAGCAGGG
GAACGGAGGTGGCAGCGGCTACTGTTGCGTCTACCTGCCCGATGGCAGCGCTTCCCTGGC
TCCCACGCGCAGCGGCCAGCTCATCAAAGACATGTTGTCCAGCCTGTGTGAGAAAAGAGG
CTTCCCGCTGAAGGACGTTGTCATTTACCTTCATGGCAAGGACAAGGTGGGTGCCCGCCT
GCTCTGCACACACCACCACCGTTGGATAGAAGTTTTTAGGAGCATCCCAGCAAACGCTGG
TTCCTTTCACTGCAGCAGCCGTTATCACTGGACCAGGACTGTTCCGTCCTCCGAGACCAG
CAGGTCACTTTAGAGCTCAGAGTGAAGTTTGTGCTGGAAATCGCCTTTACTGGTAAGACT
GTGGGGATCATGGCAAAGTCCAACAAGACGGTTCAGGACGCCATCTCTGCcgtgctgcag
aaacacaatctTAAACCTCAAGATACCTTCCTTACCATTGTTGGAAGTGATGAAACTGTG
AAAATGACGAGTGGTGTGTTCAGACTGGCCAATAAGATGCTACGACTGGACAAAGTTAAA
GGGAAAGACTTTTCCAGAGCTGGTAGCACAGTTGCAGCCACACAGACGCCTCCAGGAAGT
CTGGATGCTCGCGCGTCTCCCAAGACGGAAAGAGCAAAGTCTCAGAACAGACCCCATCGG
AACCGTGAGATGGATGGGTTCCTGGACATGCTGACGCGGGCTCAGTGCTGCAGGGTGGAC
GACCAGCGAGGCCTTCTAaccaaggagcagctggaggtgccactcttcctgcagctgtcc
CCAGATCAGACAAAAGAGGACGTCAAACCAGAGAGCAGTGCAGCCGCTTCCAGCCAGGGA
GAGGTGAAAGAAGCTGAAAAGGGAGCGACGTTGGCGCCGAGCTCAGCCGGAGCAGCTGCC
AAGGCCCCAGACTCTGCTCAGGCCAAGCCTGCAGACTTGAGGGAAACGTTGGTGTAAAAG
TGCTGCATGCGGTGTTGGACACAGACGAGATCGAGGACTTGAGCCAGTCAAGTTAGCCGT
CACGTCAGAGGACTCGTGATTCGAAATGAAAAATGTTAAAGCACTTTAACTATTTGTTTA
CGGGAAAGCATCCAGGCAGACATGTTGTCCCTTTAGCACACTACTAGCCTTAGCGGGGCT
CATGCTACCCAGAACTGTGTATCGCTTTTATTAAGTGTTTAGAATCCTGTTTTCCTGAGG
TTCCGGCTGTACAGTCGCCGTGTTCCTGGCGTCCCTCAGGACtgtccagcagctgatgga
agTGCGTCGCGCAAGCTTGGCCTCTGCCTAAAGAAACTGATTTTACTGAGTTGTTTTGAG
TATTTTAatcagttttgtgtgtgtcgtgggtgtgtttttgaagCATTGTAAAGCGCGTTT
GCTGTGACGACACGTTAGGAAGCTCTGGTCAGGTCCTGCTGGTCACCTCAGCTCAGTCAA
CAGTGTGTTATCACACAGGATGAATTGAATaatgtgaagaagaaaatgat
>TCONS_00004007
AGAGCCAGGCGGTGTCCGATGGAGAGTTGAACATGTCTACAAGAGCTGCTGGCAGAGGCA
ATAACTCCAGTCTTCCAAGCACTCCAGGGGGAGACACGGACCCCGCCAGCAGAGTCTTGA
GCTGGGCTGTTTCATtcgagaagctgctggaggatccCTGCGGAATCTACCATTTTACTg
CCTTCTTAAATTCCGAGGTGAGTGCGGAGAACATTTTGTTCTGGCAGGCTTGTGAGAAGT
TCAAGAAGATCCCTGCCGCCTCTGTGGACGAGCTGAAAGGAGAAGCGCGCGCCATCTACA
GCGTGTACCTGTCCGAGGACGCTCCCTACCCCGTCAACATCGACGACACGGCTaagacgg
aggagaaggacctggaggaaCCCACCCCCGACATGTTCA
>TCONS_00000028
GCCATCCACTCCTCTGCACCTCCCAGCTGAGAGCAGGACAACCGTCAGAGCTGCACAGCA
GACTGGAAACCCCTGAGAAGTGTCAGCCATGGAGCAGAAGACCACCGAGTGTCCCACCAG
CACCTCCCCACAGAAGCACATGAAGAGCAGGTCCAAGTCCATCGATGAGGTGCAGCAAAC
TAGGAAGGCCTTTTCCACGCAAAAGTCCCTCCCAGGCAGACCAGACCTGGACCAAGTGAA
GGAGGTTCCTGATGGCTCCGActgccccacctcctccacagagaA
>TCONS_00000032
ATTTCCAGGGCAACGCTGTCGTGTAATCGGCAGTTCTATCACGTCAGGGATCTTCTCAAG
tggttgttttcctccatcatgAAATCAACGGAGAGCAAAGAAACAGCCAGGGAGCGAGAG
GAACACATCAGTTTGGTGTCTATCTTCCAGAGGATGTTGGCGTTACTCATAGAGGCGGAC
CGCTGTCCCACTGTGCAGTCTGCCAAGCTGTCCCAGGAACTCTTTCCCTTATGCTCATCA
GCAGTTCCTTTGGGCGAGTGCACCGgatgctgctgctggagagcctgCAGAGCAACCTGC
TGAGGTGTAAAC
>TCONS_00000033
CTCCTGCTTCACTTTATGAAAAACTGCGTTCCGCTGCAGGACCCTACGGATGGACCTGAG
AGGTGGCGTagctgggaggagctggtgaaTCTCCTCTACATGTTCCTGCACAGCTACAAT
AAAACAATGAAAGGGTGCCTCAGCCAGTCCTTTGTGGAGGAAAGAAGTCGCATGGGCCCC
TACAAGAAGGAGGACGTCATATCCCAGTCCCACGTGTGTGAAGCTACAGAAACCCTCCTG
GCGAGGGCCCAGGCTGACCTGGG
>TCONS_00000035
GGGCTAGAAGTAGCTAGAAAACAAAGGGGAGCACGCAGTCGTCCTCGCTATTTGTGTTAT
AGGAATGCCCAAGGAAAAATATGACCCGCCGGACCCCAGGCGGATGTACACAATTATGTC
CAGCGAGGAAGCAGCCAACGGGAAGAAGTCATATTGGGCTGAGCTCGAAATCAGCGGCAG
AGTCCGGAGTCTGAGCACGGCTCTGTGGTCCTTAACCCACCTCACTGCCCTGCACCTCAG
CGACAACTCTTTGTCTCGCATCCCACCAGACATCGCCAAACTCCACAACCTGGTGTACTT
GGATCTGTCGTCTAATAAGATCAGGAGTCTGCCGGCCGAGCTCGGCAACATGGTTTCTCT
CAGGGAGCTGCTTTTAAATAACAACCAGTTGCGGGTTCTGCCGTTTGAGTTGGGGAAACT
GTTTCAGTTACAGACACTGGGCTTGAAAGGAAACCCACTTGCACAAGAAATCATGAGCCT
CTACCAGGAACCAGATGGCACACGGAGACTGCTTAACTACTTGTTGGACAATCTGGCAGG
GGCAATGAAACGCATACCAACGGAGCAGCCTCCAGCTCGGTCATGGATttctctccagga
accagagcGGACCTGGCCGTCAGCACTCTTCACTGTGATGTGCTACAACGTCCTGTGTGA
TAAGTACGCCACCCGGCAGCTGTACGGCTACTGCCCCTCCTGGGCCCTGAGCTGggatta
caggaaaaaaaacatcatgcaGGAGATCCTCGGCTGCAACGCTGACATCATCAGTCTGCA
GGAAGTGGAGACAGAGCAGTACTATAACTACTTCCTGccggagctgaaggagcagggATA
CGACGGGTTCTTCAGTCCCAAGTCCCGAGCCAGGACCATGTCGGAGTCGGACCGCAAACA
CGTGGACGGATGTGCAATTTTCTACAAGACGGAGAAGTTCAGCGCAGTGCAGAAGCACAC
GGTGGAGTTTAACCAGCTGGCCATGGCAAACTCCGAGGGCTCGGAGGCCATGCTGAACCG
CGTCATGACCAAGGACAACATCGGTGTGGCcgtgctgctggaggtccgcAAAGAGATGCT
GGAAGTCTCCTCTGGAAAGTCAGCCCACGGCATGGataagcagctgctgctggtagcCAA
CGCCCACATGCACTGGGATCCCGAGTACTCGGACGTGAAGCTGGTCCAGACCATGATGTT
CCTGTCAGAGGTGAAGAACATCGTGGACAAGGCCTCGCGCAGCTTCAAGCTGTCCTCTGG
TGAAAACAACGCCATTCCACTGGTGCTGTGTGCCGACCTCAACTCCTTACCTGACTCTGg
tgTGGTGGAATACCTTAGCACCGGGGCAGTGGACTGCACCCACAAGGATTTCAAGGAGCT
CCGATACAGCGATAGTCTGACCAAATTCAACTGCAACGGCAAGAACGGCACATCTAACGG
CATGATCACCCACGGCTTCAAGCTGAAGAGCGCTTACGAGAACGGCCTAATGCCTTATAC
CAACTACACCTTTGACTTCAAGgGTGTCATCGACTACGTTTTCTACTCCAAGCCTCATCT
GAACGTGTTGGGAATCTTGGGGCCTCTGGACCCCCACTGGCTCGTAGAGAACAATGTCAC
TGGCTGCCCACATCCCCACATCCCGTCTGACCACTTCTCCCTGTTagcccagctggagct
gctcctcaacGTGCCCTCCCAGATCAATGGGCTCCACATGCCTTCACGCAGGTAGTGAGT
CCCCCgcaccacc
>TCONS_00000034
GGGCTAGAAGTAGCTAGAAAACAAAGGGGAGCACGCAGTCGTCCTCGCTATTTGGTATGG
TCTTGCAGTGTTATAGGAATGCCCAAGGAAAAATATGACCCGCCGGACCCCAGGCGGATG
TACACAATTATGTCCAGCGAGGAAGCAGCCAACGGGAAGAAGTCATATTGGGCTGAGCTC
GAAATCAGCGGCAGAGTCCGGAGTCTGAGCACGGCTCTGTGGTCCTTAACCCACCTCACT
GCCCTGCACCTCAGCGACAACTCTTTGTCTCGCATCCCACCAGACATCGCCAAACTCCAC
AACCTGGTGTACTTGGATCTGTCGTCTAATAAGATCAGGAGTCTGCCGGCCGAGCTCGGC
AACATGGTTTCTCTCAGGGAGCTGCTTTTAAATAACAACCAGTTGCGGGTTCTGCCGTTT
GAGTTGGGGAAACTGTTTCAGTTACAGACACTGGGCTTGAAAGGAAACCCACTTGCACAA
GAAATCATGAGCCTCTACCAGGAACCAGATGGCACACGGAGACTGCTTAACTACTTGTTG
GACAATCTGGCAGGGGCAATGAAACGCATACCAACGGAGCAGCCTCCAGCTCGGTCATGG
ATttctctccaggaaccagagcGGACCTGGCCGTCAGCACTCTTCACTGTGATGTGCTAC
AACGTCCTGTGTGATAAGTACGCCACCCGGCAGCTGTACGGCTACTGCCCCTCCTGGGCC
CTGAGCTGggattacaggaaaaaaaacatcatgcaGGAGATCCTCGGCTGCAACGCTGAC
ATCATCAGTCTGCAGGAAGTGGAGACAGAGCAGTACTATAACTACTTCCTGccggagctg
aaggagcagggATACGACGGGTTCTTCAGTCCCAAGTCCCGAGCCAGGACCATGTCGGAG
TCGGACCGCAAACACGTGGACGGATGTGCAATTTTCTACAAGACGGAGAAGTTCAGCGCA
GTGCAGAAGCACACGGTGGAGTTTAACCAGCTGGCCATGGCAAACTCCGAGGGCTCGGAG
GCCATGCTGAACCGCGTCATGACCAAGGACAACATCGGTGTGGCcgtgctgctggaggtc
cgcAAAGAGATGCTGGAAGTCTCCTCTGGAAAGTCAGCCCACGGCATGGataagcagctg
ctgctggtagcCAACGCCCACATGCACTGGGATCCCGAGTACTCGGACGTGAAGCTGGTC
CAGACCATGATGTTCCTGTCAGAGGTGAAGAACATCGTGGACAAGGCCTCGCGCAGCTTC
AAGCTGTCCTCTGGTGAAAACAACGCCATTCCACTGGTGCTGTGTGCCGACCTCAACTCC
TTACCTGACTCTGgtgTGGTGGAATACCTTAGCACCGGGGCAGTGGACTGCACCCACAAG
GATTTCAAGGAGCTCCGATACAGCGATAGTCTGACCAAATTCAACTGCAACGGCAAGAAC
GGCACATCTAACGGCATGATCACCCACGGCTTCAAGCTGAAGAGCGCTTACGAGAACGGC
CTAATGCCTTATACCAACTACACCTTTGACTTCAAGgGTGTCATCGACTACGTTTTCTAC
TCCAAGCCTCATCTGAACGTGTTGGGAATCTTGGGGCCTCTGGACCCCCACTGGCTCGTA
GAGAACAATGTCACTGGCTGCCCACATCCCCACATCCCGTCTGACCACTTCTCCCTGTTa
gcccagctggagctgctcctcaacGTGCCCTCCCAGATCAATGGGCTCCACATGCCTTCA
CGCAGGTAGTGAGTCCCCCgcaccacc
>TCONS_00001985
AAGTAGCTAGAAAACAAAGGGGAGCACGCAGTCGTCCTCGCTATTTGTGTTATAGGAATG
CCCAAGGAAAAATATGACCCGCCGGACCCCAGGCGGATGTACACAATTATGTCCAGCGAG
GAAGCAGCCAACGGGAAGAAGTCATATTGGGCTGAGCTCGAAATCAGCGGCAGAGTCCGG
AGTCTGAGCACGGCTCTGTGGTCCTTAACCCACCTCACTGCCCTGCACCTCAGCGACAAC
TCTTTGTCTCGCATCCCACCAGACATCGCCAAACTCCACAACCTGGTGTACTTGGATCTG
TCGTCTAATAAGATCAGGAGTCTGCCGGCCGAGCTCGGCAACATGGTTTCTCTCAGGGAG
CTGCTTTTAAATAACAACCAGTTGCGGGTTCTGCCGTTTGAGTTGGGGAAACTGTTTCAG
TTACAGACACTGGGCTTGAAAGGAAACCCACTTGCACAAGAAATCATGAGCCTCTACCAG
GAACCAGATGGCACACGGAGACTGCTTAACTACTTGTTGGACAATCTGGCAGGGGCAATG
AAACGCATACCAACGGAGCAGCCTCCAGCTCGGTCATGGATttctctccaggaaccagag
cGGACCTGGCCGTCAGCACTCTTCACTGTGATGTGCTACAACGTCCTGTGTGATAAGTAC
GCCACCCGGCAGCTGTACGGCTACTGCCCCTCCTGGGCCCTGAGCTGggattacaggaaa
aaaaacatcatgcaGGAGATCCTCGGCTGCAACGCTGACATCATCAGTCTGCAGGAAGTG
GAGACAGAGCAGTACTATAACTACTTCCTGccggagctgaaggagcagggATACGACGGG
TTCTTCAGTCCCAAGTCCCGAGCCAGGACCATGTCGGAGTCGGACCGCAAACACGTGGAC
GGATGTGCAATTTTCTACAAGACGGAGAAGTTCAGCGCAGTGCAGAAGCACACGGTGGAG
TTTAACCAGCTGGCCATGGCAAACTCCGAGGGCTCGGAGGCCATGCTGAACCGCGTCATG
ACCAAGGACAACATCGGTGTGGCcgtgctgctggaggtccgcAAAGAGATGCTGGAAGTC
TCCTCTGGAAAGTCAGCCCACGGCATGGataagcagctgctgctggtagcCAACGCCCAC
ATGCACTGGGATCCCGAGTACTCGGACGTGAAGCTGGTCCAGACCATGATGTTCCTGTCA
GAGGTGAAGAACATCGTGGACAAGGCCTCGCGCAGCTTCAAGCTGTCCTCTGGTGAAAAC
AACGCCATTCCACTGGTGCTGTGTGCCGACCTCAACTCCTTACCTGACTCTGgtgTGGTG
GAATACCTTAGCACCGGGGCAGTGGACTGCACCCACAAGGATTTCAAGGAGCTCCGATAC
AGCGATAGTCTGACCAAATTCAACTGCAACGGCAAGAACGGCACATCTAACGGCATGATC
ACCCACGGCTTCAAGCTGAAGAGCGCTTACGAGAACGGCCTAATGCCTTATACCAACTAC
ACCTTTGACTTCAAGgGTGTCATCGACTACGTTTTCTACTCCAAGCCTCATCTGAACGTG
TTGGGAATCTTGGGGCCTCTGGACCCCCACTGGCTCGTAGAGAACAATGTCACTGGCTGC
CCACATCCCCACATCCCGTCTGACCACTTCTCCCTGTTagcccagctggagctgctcctc
aacGTGCCCTCCCAGATCAATGGGCTCCACATGCCTTCACGCAGGTAGTGAGTCCCTTTA
CAGGCAGATCTGTAGCACTGTTCCTGAGGCCAGTAGTGACTTTCCCCAGTCATCGATTCT
CACACACAAGCAGTGGTTTTTCACAGGTGTTTGTacagaataaaa
>TCONS_00001986
ACGCAGTCGTCCTCGCTATTTGGTATGGTCTTGCAGTGTTATAGGAATGCCCAAGGAAAA
ATATGACCCGCCGGACCCCAGGCGGATGTACACAATTATGTCCAGCGAGGAAGCAGCCAA
CGGGAAGAAGTCATATTGGGCTGAGCTCGAAATCAGCGGCAGAGTCCGGAGTCTGAGCAC
GGCTCTGTGGTCCTTAACCCACCTCACTGCCCTGCACCTCAGCGACAACTCTTTGTCTCG
CATCCCACCAGACATCGCCAAACTCCACAACCTGGTGTACTTGGATCTGTCGTCTAATAA
GATCAGGAGTCTGCCGGCCGAGCTCGGCAACATGGTTTCTCTCAGGGAGCTGCTTTTAAA
TAACAACCAGTTGCGGGTTCTGCCGTTTGAGTTGGGGAAACTGTTTCAGTTACAGACACT
GGGCTTGAAAGGAAACCCACTTGCACAAGAAATCATGAGCCTCTACCAGGAACCAGATGG
CACACGGAGACTGCTTAACTACTTGTTGGACAATCTGGCAGGGGCAATGAAACGCATACC
AACGGAGCAGCCTCCAGCTCGGTCATGGATttctctccaggaaccagagcGGACCTGGCC
GTCAGCACTCTTCACTGTGATGTGCTACAACGTCCTGTGTGATAAGTACGCCACCCGGCA
GCTGTACGGCTACTGCCCCTCCTGGGCCCTGAGCTGggattacaggaaaaaaaacatcat
gcaGGAGATCCTCGGCTGCAACGCTGACATCATCAGTCTGCAGGAAGTGGAGACAGAGCA
GTACTATAACTACTTCCTGccggagctgaaggagcagggATACGACGGGTTCTTCAGTCC
CAAGTCCCGAGCCAGGACCATGTCGGAGTCGGACCGCAAACACGTGGACGGATGTGCAAT
TTTCTACAAGACGGAGAAGTTCAGCGCAGTGCAGAAGCACACGGTGGAGTTTAACCAGCT
GGCCATGGCAAACTCCGAGGGCTCGGAGGCCATGCTGAACCGCGTCATGACCAAGGACAA
CATCGGTGTGGCcgtgctgctggaggtccgcAAAGAGATGCTGGAAGTCTCCTCTGGAAA
GTCAGCCCACGGCATGGataagcagctgctgctggtagcCAACGCCCACATGCACTGGGA
TCCCGAGTACTCGGACGTGAAGCTGGTCCAGACCATGATGTTCCTGTCAGAGGTGAAGAA
CATCGTGGACAAGGCCTCGCGCAGCTTCAAGCTGTCCTCTGGTGAAAACAACGCCATTCC
ACTGGTGCTGTGTGCCGACCTCAACTCCTTACCTGACTCTGgtgTGGTGGAATACCTTAG
CACCGGGGCAGTGGACTGCACCCACAAGGATTTCAAGGAGCTCCGATACAGCGATAGTCT
GACCAAATTCAACTGCAACGGCAAGAACGGCACATCTAACGGCATGATCACCCACGGCTT
CAAGCTGAAGAGCGCTTACGAGAACGGCCTAATGCCTTATACCAACTACACCTTTGACTT
CAAGgGTGTCATCGACTACGTTTTCTACTCCAAGCCTCATCTGAACGTGTTGGGAATCTT
GGGGCCTCTGGACCCCCACTGGCTCGTAGAGAACAATGTCACTGGCTGCCCACATCCCCA
CATCCCGTCTGACCACTTCTCCCTGTTagcccagctggagctgctcctcaacGTGCCCTC
CCAGATCAATGGGCTCCACATGCCTTCACGCAGGTAGTGAGTCCCTTTACAGGCAGATCT
GTAGCACTGTTCCTGAGGCCAGTAGTGACTTTCCCCAGTCATCGATTCTCACACACAAGC
AGTGGTTTTTCACAGGTGTTTGTacagaataaaa
>TCONS_00000036
TTATGATCAgatttgaggaaaaaagaagaagattgTATTGTAAACTATGGCTAAATTTTT
ATCCAGTTAGTGTTGAGATGAACTGATCTTACCAGCTTGTACAAAAGACATAAGAAAAGG
TTGTTCAAGGCATTCGCTGTCACTACTTTGCACTCCTGTAAGATGAACTGTAGATAATGT
GTCAGTAATGTTTTTAATcccccccTCGTGGACTGGATTTGTCCTTTGTACAGAgactct
cctccacctgctgcgtCTGCCTGTTAACGGAGCCACCCATCCACACGGCCGCCCTCGCTC
CGTACCGACGGACGCGTTGGCAGGCGTGGCAGCAACTCCACATCTGTGCGTGCTCagacc
tcccacacacacacacacacacacacactctccagcgTACATACAGACCTCACGCGTGCT
CCAAACATCGTGCCTCACTGTAGCAGTCGTCCTCGTCTTGCACTATTTCCACATGAACGC
TTGAACaacctttt
>TCONS_00001740
ACCTGGGCACGTTTTGCTCCTCCACTCCCcccgaggacacacacacacacacaccacaga
agaCCAGAGCTCTTTTCTGACCATGATTTTAAACGTTCCTCAGCCTCTCCatcacccccc
caaccccccccctcgCTCAGACACTTTAAATGATGtctcagtcatgtgactggcgCCCCC
GGAGCCCCCAGCCTTGAAGCAGACTCACCGAGCTCAGTAAAACCCGCCTAAATGGTGGAC
GGATGGATTGGTTCTGCTTCAACATGGCTGCCTTCCCCACATCTGCGGCAGATGTTGAGC
AGAGCGGTGCCGCTCTTGACCGATCTCGGTGTTTAtcttcacatttttaaagagGGAAGC
AAGCAAACGGGAAGGTCTCCTGTcctacttttttccctccatatttgtttttaactgttt
tccaATGAAAACCGATGTGTCTAGtggaccccctcccccctccttttttttttctgaatg
gcATTAGAATTGTTGTAGAT
>TCONS_00000038
AGTGAGCAAACACGCAGTGTTTTAGAGCCTCCGAAGCTTCGTGGACGAATTCAGCCCAGC
TGTGGAATAATCTAAGGCGGCTAGGAGCCAGGCTGAGAAGTCACACCCTGCTCACTGGTC
CCAGTCCAGAGCAGACTGTCCCTGCTGTGTCCTGCATCCATCTTAAATTAGCATCCTAAT
GGCCTCAGAACCAGGAGAGATTCCGGCGATCGAGTCATCGGGACTCTTCGGAGTTTTGTC
GTCTCCAATGGGAATATCGCGACGTAATACCAGCTACGATGCGCTGATGGAGGCTCCGAT
GCACTCGCCGCCGTCGGACATCTCCGTCAACACCTTGTGGAAAGAGCCCGTGATCCCTCG
GCACAAGTTCAGAGACGCTGTGGAGGAAAAGGGAAGCAGTGTGAACCTGCTGAATTTTGA
GGAAGCGGCACCAGCGAGGGTCATGGGGCCGGTGGTCAAAGCCAAAGCGACATCTTTAAT
GAGCTCAATCATGATCAAGCAAacccaggagaacctgcaggagttTGAGCACCAGGCCGG
GCTGACCGACGTACGCTACTCCCCACACCGAGGCCTCTCGGCTGAGGAGACTCAGTTCCA
TCGACTTGGTGACCTTAAACCGCCGaaGTTGAGAATGCCAAGCGGGGACTTCAAGGAGGA
CAGGCTTACAACATCAGCACAATCCACCCCAATTGGAaccccctctgtcaccccctgcgt
caccccctgcgtTAGCCCCTACGCATCACCAGCTCTTAGTCGCAGAGCCTGGTTCCAGCT
GAGTCCTGCAGCGCTTCCTACTAGTCCAGAGGCCAACAGCCCCAACCCCAGCACAGACAT
GGGAGGAAAtgaggggggtggaggaggagagagatggaACTTCTTTGGAACTCGCTCTGT
AGTGCAGAAGTCCCCCACCGACCCAggctcagacagcagctcagGCTTCTCACTGCAGTC
CTACTTTGGCATGCAGAAGTCCTCCAccatggacagcagcagcacagcaggaagctTCAA
GGTGGATGACCCCGCCAGCTTCATGCCCCCCAAAATTGAAATCACGGATCTGGAAGCCAA
GCAGGCACCGCCGCCGAGGCCGCACAAGCTCAAACCTCGCGACATGAACGTTTTAACACC
CTCCGGCTTCTGATGGCTGTCCGGAAGTTCCACTTCTCTCCcacatcatttcttttttat
cctcCCTGGGTTGTTAATTTATTGATCTGCCGCTCTCTCTGCACCACCCTCCCAGTGTTa
gcccagcagcctccgccCCAGCGCTACTCTCCCTCGCACAAGCACAGAGTTGCCGCTTCA
CTCCCCTGTCCCACAAACGTAGTCCATCTCTGAAGACGGCGCCGCTGTGTTCACGTAGCT
CTGTGAAAAGTGCGTTGGCGCGCTTcgtgctgtttctgctctgtcgGGATTGAAACTATT
AAAATGGCTTATAAGTGAACTGCTTAAGCTGTTCGGTTTCACACAGGCTTCCATGTGACG
AGTAACCAGCCGTTTCTACTCTTACTGCTCCCTTTTCTGCATCCTGCTGTGAAATAAGCC
cagactgtttgttttttggggctttgttttgtttgtctctgCGAGGCAtgctgactgtgt
gtgcgtgacgGATATCGTGCCTAAATTTGCAGACTGGTTGCTTTTGAGCCattcacattt
tcatttcagctcAGTTTCTTTGGCGAGAGCGATTTCTGACCTGAagtgatcctttttttt
tattaagtttGCTTAGACTGGGATTTTCTATCATAGATCAGTTTGATCGTGAGCATTTTC
ATTTCAGGTTGTCATCACAGTATTAAAAAGTATTAACGTGTCAGCACAATATTAGGAAGC
ATTAAGGCATCGTTCgccctgttgtgtgtgtgcaagcctgtgtgtgttgctgtatgtgtg
tCAGGGGGAATAGAAATCCTTTTGAAGAAGATGAACGCCAATTGCACAAGGGAGATCTGC
TCCCACTTCCATCTGTAAATAAATCTGATATGAAATGA
>TCONS_00000039
TTTGCCTTCCAGAAATAACTCCTTTTAGAAAAGAAAGCAGGTAGTTATGGACAAATGTAA
GGAATCGATTGGACTGGAACGCCAAAGAAATCTTATCATAAAAAGaaGTTGAGAATGCCA
AGCGGGGACTTCAAGGAGGACAGGCTTACAACATCAGCACAATCCACCCCAATTGGAacc
ccctctgtcaccccctgcgtcaccccctgcgtTAGCCCCTACGCATCACCAGCTCTTAGT
CGCAGAGCCTGGTTCCAGCTGAGTCCTGCAGCGCTTCCTACTAGTCCAGAGGCCAACAGC
CCCAACCCCAGCACAGACATGGGAGGAAAtgaggggggtggaggaggagagagatggaAC
TTCTTTGGAACTCGCTCTGTAGTGCAGAAGTCCCCCACCGACCCAggctcagacagcagc
tcagGCTTCTCACTGCAGTCCTACTTTGGCATGCAGAAGTCCTCCAccatggacagcagc
agcacagcaggaagctTCAAGGTGGATGACCCCGCCAGCTTCATGCCCCCCAAAATTGAA
ATCACGGATCTGGAAGCCAAGCAGGCACCGCCGCCGAGGCCGCACAAGCTCAAACCTCGC
GACATGAACGTTTTAACACCCTCCGGCTTCTGATGGCTGTCCGGAAGTTCCACTTCTCTC
CcacatcatttcttttttatcctcCCTGGGTTGTTAATTTATTGATCTGCCGCTCTCTCT
GCACCACCCTCCCAGTGTTagcccagcagcctccgccCCAGCGCTACTCTCCCTCGCACA
AGCACAGAGTTGCCGCTTCACTCCCCTGTCCCACAAACGTAGTCCATCTCTGAAGACGGC
GCCGCTGTGTTCACGTAGCTCTGTGAAAAGTGCGTTGGCGCGCTTcgtgctgtttctgct
ctgtcgGGATTGAAACTATTAAAATGGCTTATAAGTGAACTGCTTAAGCTGTTCGGTTTC
ACACAGGCTTCCATGTGACGAGTAACCAGCCGTTTCTACTCTTACTGCTCCCTTTTCTGC
ATCCTGCTGTGAAATAAGCCcagactgtttgttttttggggctttgttttgtttgtctct
gCGAGGCAtgctgactgtgtgtgcgtgacgGATATCGTGCCTAAATTTGCAGACTGGTTG
CTTTTGAGCCattcacattttcatttcagctcAGTTTCTTTGGCGAGAGCGATTTCTGAC
CTGAagtgatcctttttttttattaagtttGCTTAGACTGGGATTTTCTATCATAGATCA
GTTTGATCGTGAGCATTTTCATTTCAGGTTGTCATCACAGTATTAAAAAGTATTAACGTG
TCAGCACAATATTAGGAAGCATTAAGGCATCGTTCgccctgttgtgtgtgtgcaagcctg
tgtgtgttgctgtatgtgtgtCAGGGGGAATAGAAATCCTTTTGAAGAAGATGAACGCCA
ATTGCACAAGGGAGATCTGCTCCCACTTCCATCTGTAAATAAATCTGATATGAAAT
>TCONS_00000040
ACTGACGCCGCAGACGGTGGGAAGCAGACTCCTCCAAAGGCTCGACGACGACGGAGACAA
CAGCTTAAAGGATGTGTGGGATCTTTGCCTACCTGAACTACCAAGTGCCTCGCACCCGAA
AGCAGATATTTGAGACTCTGGTGAAGGGACTGCAGCGGCTGGAGTACAGAGGGTACGATT
CAGCAGGCATCGCTGTCGATGGGCCCAGCAAGTCCAACACCGACATTAACAGCAAATCCA
TCTGTCTGATCAAAAAGTCGGGGAAGGTCAAGGCTCTGGACGAGGAGCTGTACAAGAAAG
ATtccctggacctggaggaggagctcctcacGCACTTCGGCATCGCTCACACCCGCTGGG
CCACGCACGGAGAGCCCAGCATCGTCAACAGCCACCCCCACCGCTCCGACAAGGACAACG
ccTTTGTCGTCATCCACAATGGCATCATCACCAACTACAAAGAGCTGAGGGAGTACCTGA
TCACCAGAGGATATGAATTTGAGTCGGAGACGGACACCGAAGTGATCCCAAAGCTGATCA
AGTACCTTTATGACAACCGGGAGAGCGAAAGCGTGCACCTTTTCCACCCTGGTGGAGCGA
GTTATTCAGCAGCTGGAGGGGGCCTTCGCTCTGGTGTTTAAAAGTCGCCATTTCCCCGAA
GAGGCTGTAGCTACTAGAAGAGGAAGTCCGCTGCTCATCGGTGTGCGAAGCGAGCACGAG
CTGCTGACCGACAACATCCCAGTTCAGTACAACGGCGCTCACATCAAGGAGAAGAACACC
CATAACCGTCCAGACTCCTCCGAAATCAACTCTGTGAACGATGGCAGAAATGTGGAGTAT
TATTTTGCTTCGGATGCCAGTGCCATCATCGAACACACCAACAAGGTGCTGTACATGGAG
GATGATGACATTGCAGTGGTGACCAAAGGGCAGCTCTCCATCCACAGGCTGAACCGACAG
GCCGGTGAGGATCCCGTAAGGGCGATCCAGACCTtgcagatggagctgcagcagatcatg
AAAGGCAATTTTGATTCCTACATGCAGAAGGAGATCTTTGAGCAGCCAGAGACGGTAGTC
AACACCATGAGAGGACGCATTTGTTTTGACAGCAACACAGTGATTCTCGGTGGCCTGAAG
GATCACCTGAAGGAAATCAAGCGATGCAAACGGCTGATCATGATTGGCTGTGGCACCAGC
TTCCATGCTGCTGTGGCCACCAGACAGGTCCTTGAAGAGCTGACAGAACTTCCCGTCATG
GTGGAGCTGGCAAGTGATTTCCTGGACCGCAACACGCCTGTTTTCAGAGATGATGTGTGC
TTTCA
>TCONS_00000041
ACTGACGCCGCAGACGGTGGGAAGCAGACTCCTCCAAAGGCTCGACGACGACGGAGACAA
CAGCTTAAAGGATGTGTGGGATCTTTGCCTACCTGAACTACCAAGTGCCTCGCACCCGAA
AGCAGATATTTGAGACTCTGGTGAAGGGACTGCAGCGGCTGGAGTACAGAGGGTACGATT
CAGCAGGCATCGCTGTCGATGGGCCCAGCAAGTCCAACACCGACATTAACAGCAAATCCA
TCTGTCTGATCAAAAAGTCGGGGAAGGTCAAGGCTCTGGACGAGGAGCTGTACAAGAAAG
ATtccctggacctggaggaggagctcctcacGCACTTCGGCATCGCTCACACCCGCTGGG
CCACGCACGGAGAGCCCAGCATCGTCAACAGCCACCCCCACCGCTCCGACAAGGACAACG
ccTTTGTCGTCATCCACAATGGCATCATCACCAACTACAAAGAGCTGAGGGAGTACCTGA
TCACCAGAGGATATGAATTTGAGTCGGAGACGGACACCGAAGTGATCCCAAAGCTGATCA
AGTACCTTTATGACAACCGGGAGAGCGAAAGCGTGCACCTTTTCCACCCTGGTGGAGCGA
GTTATTCAGCAGCTGAAGAGGAAGTCCGCTGCTCATCGGTGTGCGAAGCGAGCACGAGCT
GCTGACCGACAACATCCCAGTTCAGTACAACGGCGCTCACATCAAGGAGAAGAACACCCA
TAACCGTCCAGACTCCTCCGAAATCAACTCTGTGAACGATGGCAGAAATGTGGAGTATTA
TTTTGCTTCGGATGCCAGTGCCATCATCGAACACACCAACAAGGTGCTGTACATGGAGGA
TGATGACATTGCAGTGGTGACCAAAGGGCAGCTCTCCATCCACAGGCTGAACCGACAGGC
CGGTGAGGATCCCGTAAGGGCGATCCAGACCTtgcagatggagctgcagcagatcatgAA
AGGCAATTTTGATTCCTACATGCAGAAGGAGATCTTTGAGCAGCCAGAGACGGTAGTCAA
CACCATGAGAGGACGCATTTGTTTTGACAGCAACACAGTGATTCTCGGTGGCCTGAAGGA
TCACCTGAAGGAAATCAAGCGATGCAAACGGCTGATCATGATTGGCTGTGGCACCAGCTT
CCATGCTGCTGTGGCCACCAGACAGGTCCTTGAAGAGCTGACAGAACTTCCCGTCATGGT
GGAGCTGGCAAGTGATTTCCTGGACCGCAACACGCCTGTTTTCAGAGATGATGTGTGCTT
TCA
>TCONS_00000042
TCATTAGCCAATCAGGAGAGACAGCAGACACCTTGATGGCGTTACGTTACTGCAAGAAAA
ATGGCGCCCTGACAGTTGGTATAACCAACACTGTGGGCAGTTCCATCTGTAGAGAAACCA
CCTGTGGGGTCCATGTCAATGCTGGTCCTGAGATCGGAGTGGCTAGCACCAAGGCCTACA
CTAGTCAGTTTGTGTCTCTCGTCATGTTTGCCCTGATGATGAGTGAGGACAGGCTGTCCC
TGCAGCCTAGAAGACTGGAGATCATCAATGGTCTCAAGATGCTACCAGAGCTGATAAAGA
AAGTTCTGTCCCTGGATGACAAGATTAAGACCATCGCCAATGAACTGTATCAGCAAAAAT
CTCTGTTGGTGATGGGCCGAGGGTTCCACTATGCCACCTGCCTTGAGGGAGCACTGAAAA
TCAAGGAAATCACTTACATGCACTCAGAGGGCATCCTGGCCGGCGAGCTGAAGCACGGAC
CTCTGGCCCTCGTGGACAGAGAAATGCCCGTCATCATGATCATCATGAGGGATGCCTGCT
ACAACAAGTGCCAGAATGCTCTGCAGCAAGTCACAGCCAGATCGGGGCGGCCCATCATCC
TCTGTTGCCAGGGCGACCCTGAGATGTCTCAGAATGCCTACCAGACCATAGAGCTGCCAC
AGACCGTGGACTGTCTGCAGGGCATCCTGAGCGTTATCCCCCTGCAGCTCATGTCCTTCC
ACCTGGCTGTCCTACGCGGTTATGATGTCGACTTTCCCAGAAACTTAGCCAAGTCTGTGA
CTGTGGAGTAAATTCAAAGcacagaagaaaggagagaaagattTGCAATGAAGTAGTGCA
ATTTAACATTTGGTTTGCtctgtatgtgtttgtgtgtctgtgtgtgagtgagtgagagta
TGAACGAGAGGAAAGCTTTTTTGACACAGTGAGGTTTTACATAAATTGAAATGTGAAGCG
CATCCAACGCACTGTTGACTGAGTGCCAGTGACCTCACagaaaaatgtatgaaaatgacA
TTTACACTCCCAAACCACCATCCTGTGATGTTTGTCTTGAATTGAGCC
>TCONS_00000043
TCTTCGATGCATGGGAGTGTCCCGGAAACGGCGACCGGAGAAGacagtgCGGCTGATCCT
GACTGTTCGGCAGGATGAGTGAGGAAGAGGGGCAGTTCTACAGCGTCCAGGTGGGAGACT
CCACCTTCACCGTCCTCAAACGCTACCAGCAGCTCCGCGCCATCGGCTCCGGGGCCCAGG
GTATCGTCTGCTCCGCTCTGGACACGGTCCTGGGCATACCGGTGGCAGTGAAGAAGCTGT
GCCGGCCCTTCCAGAACCAGACCCATGCCAAGCGAGCCTACAGGGAACTGGTGCTGCTTA
AATGCGTCAACCACAAAAATATCATCCGTCTGATCAATGTGTTCACGCCTCAGAAGTCCC
TGGAGGAGTTCCAGGACCTTTACCTtgtgatggagctgatggacgCCAACCTGTGCCAGG
TAATCCACATGGACCTGGACCACGAAAGGATGTCGTATCTGCTGTACCAGATCCTCTGTG
GCATCAGGCATCTGCACTCTGCTGGCATCATTCACAGGGACCTGAAGCCCAGTAACATTG
TGGTGAAGTCAGACTGCACTCTAAAGATCTTGGATTTCGGCCTGGCCAGGACGGCCTGCA
CTAACTTCATGATGACCCCCTACGTGGTGACCCGATACTACCGCGCCCCAGAGGTCATTC
TGGGCATGAAGTATAAGGAAAATGtGGACATATGGTCGGTGGGGTGCATCATGGGGGAGA
TGGTGAAGGGCAGTGTCATCTTCCAGGGCACTGATCACATCGACCAGTGGAACAAGGTCA
TTGAGGTTCTGGGCACACCCAGCCTGGAATTTATGAACCGACTGATGGAGACCGTTCGGA
ACTACGTGATGAACAAACCTCAGTACCATGGGGTCAGCTTCACGGAGCTTTTCCCCGACT
GGGCTTTTCCCTCTGACTCGGAGCATGACAAGTTGAAAACAAGTCAAGCACGAGACCTGC
TGTCCAAAATGCTGGTCATTGATCCAGAATGCCGCATCTCTGTGGAGGAGGCCCTGAACC
ACCCGTACATCCACGTGTGGTACGATCCCGCAGAGGCCGACGCGcCCCCTCCCCAGATAT
CAGATAAAcagctggaagagagagagcataCTATTGAGCAGTGGAAAGaaCTCATTTATG
AGGAGGTGATtgactgggaggagaggaacaagAATGGACTGATGAAAGAGGATTGCTCAG
ACGTGGTGTCGAGCTCGGCCTCCCAGTCGTCGTCGGCCAACGACATCTCGTCCATGTCCA
CGGAGCAAACCTTGGCCTCcgacacagacagcagcagcattgaCACACTGACGGGACCGC
TGGACGAGAGTCAGTAAACATCTGGATCGGTCAATATAAACCATCACCTTTGTTACGTCT
TGGTTAATTCATGATCGTGTGCATCCGTGCTTTCCTCTCCATTTGAAGAATAGGtctatt
tttctatttgctTTATTTCCGTGATCTGGCTGATCCGTTCCAACTCCTGATTGTGTTCAG
ACAGCTGCCTGAACAAGTCTCTGTTGACTTCCCTGTGGTTTATTCCGAGGGCGTATACTG
TACATGGCTTTGGGTTTTCATGTTATTTTTGCTCGTTCGGTATGCCCggatttaataatt
ttatttttatagcagATGTTGAGTCTTTGGCCACAGGTTTTTATTTgtcaccacgtcagg
gcagaCGGAGGCTGCGCGCTGaccacagctgcctgctgctccactgcATGTTACACCAGG
ATCAATAGAAGCTGGGAGGTCAGCTGCACCATCATTTGGTGCCGGTCTGATGATCAAATC
TAGAATTTCATCATCCTTTTAGCTAACTGACAGTATTGCTCCTTTCCACGTGCACCGTTT
TTCTCAGCTTTATTGACTTGCAGCTTTTCCTTTTGACAAATATAGGAAACGGCGTTTGCA
GTGTTAGTTTTAATTTCCGGAATAATGTACTGTAATGTCAAGACGTCAGGCTTTGGCATT
CATAGTTGCTGTAGATATTTCACTAATAGATCAACTCCTCCGAAGCCCCGTATTGTGAGG
TACCGACTGATCATGTTTATATCAAAATGATATATCATAATTATGTGAAATTGAGAtgca
aaaaatgtatttattttgtctttatgCAAAGTGTTGCACACAATCACATTGAGGCTGAAG
TAAGGTGAGCCTGATCCTTCATCCCGTCGCTGCATTGGCTCCACCTTTTACAAACCATTC
CATTAGCGCAGGGAATAATATCCATCATTGATTACATGTAAAATTGATATGACAACACTT
AAACACAAATCCCGGTGTTACACTTGCATGGAGGCATCGGTGATGTTAATAGAATACCGT
CGTTCCTCAGTAGAACCTAACTGTTCTGGTCAGATCTGATTTGGTAGAGAAACCTTGATT
TGgatgctttttctctctctttttttgagcCTGTTTGTGTTGGGCATTCTCCGTGACCTC
TTTTGGGTCCTGGATGAGGCGATGGTTGTGGGGGGAGTTGGTCCCAGGGTGAAAGCAGGC
GCCAGGTCCCTGAAGCTCAACCTTTGGAGCTGCTTCTGCGCAGCGCCGGTCGCACACTGC
GGTGGACTTGCAGAGCTGTAACACTACGGAGTCCCCGAGGACTCGGATGTTGACCACtat
cttttccttttaaaattgCTCGCCTCAGTTTTTCAGCCATGCCTTAAATGACCAGAGAGG
TGGCCATTTCACTCCAGAATCTTTCAAAACATGAAGCCTGAGCACTGCAGCGCTCCGCAC
GTCTTCTGGGTTCACCACAAAAGAAACGGTTGTTTGTTTACACTGTACACCTCACCCTTT
TGTTGAGTTGGctcttcatttttctgaaatgtcTTGTGTGATTGCAACAttgacaaaaga
ggaaaaaacaagagaaaaacagccaacaCCTGTCGCCATTACCCAACTAATAAATGGAGC
A
>TCONS_00004013
CGGCCTGCGCCTCTGGAGCTCTGTCGCGGATGCGAAcaggctgctgccgccgccgccgtg
accGTGGGTCGATCTGGGAATAGCCgaacctgctgctgcgtgttgATTTGACGGATCCAA
GATGGGCATCAACGTGTAGTGTCGGacAGGAATGCCCCAAACTGTGTGCTCAGGCACCAT
GTTCACCACTCCCAGTGGCTTCAGCCCTCATCTGGCCTGTGCTGagcctggggaggagga
ggaggaggccccacAGGAGGGCCCAGGGCCTGGAGCCTGCCTGGCTGATGGGCCTCCctc
tgcctctctggaCACGCTTATTCAGAACCTGGTGCCCACTGCTGATTACTACCCTGAGAA
AGCCTATGTGTTTGCCTTCTTACTGAGCGCACGTCTGTTCATCCCTCCATCGGAGCTGCT
GGCCAGGGTGTGTGAGCTGTgcatcaaacagcagcagctggaccagagCCCACTCGATAT
GACAAAGGTGCGCAAGTTTGGTCCCAagatcctgcagctgctgaaagagtGGACAGAAAC
ATTTCCCAGTGACTTCAGGGATGAAAAGATGGTGGGGCACCTGGAGGACATCATCCACAG
GATCGCTGCGTGTGATGAGGCTTACTGGAAAACCCTGAATcaggtgctgcagaagctgaa
CCAGAGGCTGGTCCTGATGAgccagggagaggagagcagccttAAGGTCTCCGTCAatgc
ctcctccatctctgacaaGCTGGTGGCCTTCAAAACCAAGCCCCCGCCCATCCAGAAGGA
CATCCTCTCCATCTGCAACGACCCGTACACCCTGGCACAGCAGCTCACCCACGTGGAGCT
gGAACACTTGAGTCATATTGGACCGGAGGAGTTTGTCCAAGCCTTTGTGCAGAAAGACCC
GCTGGATGGAACTCAGCCTTGCTTCAGTGACCAGAAGAAGAAATCCTCCAACCTGGAGGC
CTATGTCAGATGGTTTAACAGACTGTGTTACCTGGTAGCTACTGAGATCTGCATGccggc
aaagaagaagcagagggcCCAGGTGATCGAGTTCTTCATCGATGTTGCCAGAGAGTGTTT
CAACATTGGCAACTTCAACTCCTTGATGGCCATCATCTCCGGTATGAACATGAGCCCTGT
GTCACGTCTAAAGAAGACCTGGGGAAAAGCCAAGACTGCCAAGTTCTTCATTCTGGAGCA
TCAGATGGATCCCACCGGAAACTTTTACAACTACAGGACCGCCCTGCGGGGGGCCGCCCA
TCGCTCTCGCACCGCTAACAGCAACAGAGAAAAGATCGTGATTCCATTCTTCAGTCTGCT
GATTAAAGACATCTACTTCCTGAATGAAGGATGCGCTAACCGCCTGCCCAACGGCCATGT
CAACTTCGAGAAATTTGTGGAGCTGGCTCGACAGGTTGGAGAGTTCATGACATGGAAGCA
GGTGGAGTGTCCGTTTGAGGAGGATCGCGCCATCTTGCACTACCTCCACACTGCTCCCGT
TTTCAGTGAGGACGGTCTTTATCTGGCATCCTATGAAAGCGAGAGTCCGGAGAACCAGGT
CGAGAAGGACAGATGGAAAGCACTCAGGTCCAACGTTCTGGGAAAGACATGAGGCCGACA
TGGCAGCTAACCCTCCCACCAGCGAGGGAAGATGTGTTCTAATTGCACTAAAACGAACTG
TGAAGGAGCCAAG
>TCONS_00000044
gtgttgATTTGACGGATCCAAGATGGGCATCAACGTGTAGTGTCGGacAGGAATGCCCCA
AACTGTGTGCTCAGGCACCATGTTCACCACTCCCAGTGGCTTCAGCCCTCATCTGGCCTG
TGCTGagcctggggaggaggaggaggaggccccacAGGAGGGCCCAGGGCCTGGAGCCTG
CCTGGCTGATGGGCCTCCAatcacctctgcctctctggaCACGCTTATTCAGAACCTGGT
GCCCACTGCTGATTACTACCCTGAGAAAGCCTATGTGTTTGCCTTCTTACTGAGCGCACG
TCTGTTCATCCCTCCATCGGAGCTGCTGGCCAGGGTGTGTGAGCTGTgcatcaaacagca
gcagctggaccagagCCCACTCGATATGACAAAGGTGCGCAAGTTTGGTCCCAagatcct
gcagctgctgaaagagtGGACAGAAACATTTCCCAGTGACTTCAGGGATGAAAAGATGGT
GGGGCACCTGGAGGACATCATCCACAGGATCGCTGCGTGTGATGAGGCTTACTGGAAAAC
CCTGAATcaggtgctgcagaagctgaaCCAGAGGCTGGTCCTGATGAgccagggagagga
gagcagccttAAGGTCTCCGTCAatgcctcctccatctctgacaaGCTGGTGGCCTTCAA
AACCAAGCCCCCGCCCATCCAGAAGGACATCCTCTCCATCTGCAACGACCCGTACACCCT
GGCACAGCAGCTCACCCACGTGGAGCTgGAACACTTGAGTCATATTGGACCGGAGGAGTT
TGTCCAAGCCTTTGTGCAGAAAGACCCGCTGGATGGAACTCAGCCTTGCTTCAGTGACCA
GAAGAAGAAATCCTCCAACCTGGAGGCCTATGTCAGATGGTTTAACAGACTGTGTTACCT
GGTAGCTACTGAGATCTGCATGccggcaaagaagaagcagagggcCCAGGTGATCGAGTT
CTTCATCGATGTTGCCAGAGAGTGTTTCAACATTGGCAACTTCAACTCCTTGATGGCCAT
CATCTCCGGTATGAACATGAGCCCTGTGTCACGTCTAAAGAAGACCTGGGGAAAAGCCAA
GACTGCCAAGTTCTTCATTCTGGAGCATCAGATGGATCCCACCGGAAACTTTTACAACTA
CAGGACCGCCCTGCGGGGGGCCGCCCATCGCTCTCGCACCGCTAACAGCAACAGAGAAAA
GATCGTGATTCCATTCTTCAGTCTGCTGATTAAAGACATCTACTTCCTGAATGAAGGATG
CGCTAACCGCCTGCCCAACGGCCATGTCAACTTCGAGAAATTTGTGGAGCTGGCTCGACA
GGTTGGAGAGTTCATGACATGGAAGCAGGTGGAGTGTCCGTTTGAGGAGGATCGCGCCAT
CTTGCACTACCTCCACACTGCTCCCGTTTTCAGTGAGGACGGTCTTTATCTGGCATCCTA
TGAAAGCGAGAGTCCGGAGAACCAGGTCGAGAAGGACAGATGGAAAGCACTCAGGTCCAA
CGTTCTGGGAAAGACATGAGGCCGACATGGCAGCTAACC
>TCONS_00000901
CAGTACCGGTCAGTAATCAGTACCAACGGGGAAAATGTCggaaaatacacaaaaggaCGT
CGCCCCTGGAAATGGTTTAACAAGAGCAGCGATTATTGAAATGATGGCCAAGAATTTCGA
GAGACTTCCTGACATTGAAAAGAAACTCTTCTTGTACGGACCCATGTACCTGGGGGGAAA
CGCTGCTCTCGCTGGGCTGATATCGAACAGTCTGTACCGCAGAACCCTGAATGTCAAGCA
GGCAGCCATTTCTTCCAGCCTGCCGATGGCCGTGCTGCCCTTCATCACCACATTCGCCCT
CTACAATGCGGCCGTGTCCAGCCCCCTCATGTCCGCCGATCTCAACTGTCCATCCTGTGT
TATGATGCGGGGAGCTCTGATTGGAGTGGTCGGCGGTGGGGTCTATCCCATCCTCCTGGC
TCTGCCCGTGAATGTGGGCCTCGCCGCCAGGTACAGCACCGCGCCTTTGCCGGAGAAGGG
CGGCCAGATCCGGTTCTGGGTGGACGTTACCAGGCCGATCCTGAGGAGAATGAGGGCGGT
GCTGGTGCTTCAGGGCTTTTTTGGAACCTACCTGAGCTCCAGACACTTCCAAACCTACAC
ACAGCTGGTGGAGATGACTTTTGCGTCCCACAGGGAAGAACTTAAGGATTAAAATGTGTC
TACACTGGTTTGCTGCAGCTTGTGTTGTGGAGGCTCCACACTTGTCTtgttccccccccc
aaaatatGAGGATATGAAC
>TCONS_00001992
TTCTTGCTGGTCGCCATCTTTGCTGACGACGAATTTAAGGGATTTTTATTTGCGCTGGTt
aagtttttgtgtttcatatTTACGATTACTAAAATTATTAGAGTGACATAAATCCTGGTT
AAGatgCGCCACTCAAAGCGGATGCGCTCCCCAGGAGTCTGGCTGGATGAATACTGCTGG
GAAGAGAGAATGGCGTTTCATAAGAGACGGAGACGGGAGTCACACAGCAGCGAGAGAGAG
AATGGGTCCAGAAGAGGTCAACATCTGCACAGGGCATATGAGGGACATTATTTAGAAGCT
CGCAGCTTAAACTCAAGGATAATGTTTTGGGAAGGACACAATGTGGACATTGCCTATGAA
GAGGACAGTCGTGATAGCTTTGCCAAAGACAGAGACCGCGACTGGCACCACTACAGCAAA
TCCTCTGGTCGTAGTGGTCGGAGTGGCCGCAGCAGGCGTAGCAGCCGCCggcacagagac
agaaagcgCCGACATAGCCCCTCTCGCCATAGATCGGCCTCGaggaggagccgTCGCCGC
AGGAGCAGGAAAAGATCCCGGAGTTTTGAGGATGATGGCGAGGGTCACCTCATCTATCAC
AATGGAGACATGCTGAAAGCCAGATATGAGATTGTGTGTACACTAGGAGAAGGTGCCTTT
GGGAAAGTGGTTGAATGCATTGATCACAAAAATAATGATGCCCATGTGGCTCTGAAGATC
ATTAAAAATATTGATCGTTACCgtgaagctgctctgtcagaggtgcaggtgctggagcag
ctgaaggcgCTCGACCCTGACAGAAGATGGTCTTGTGTGCAAATTCTCGACTGGTTTAAC
TACCACGGCCACGTCTGTATTTCCTTTGAGCTGCTCGGCCTCAGCACCTACGATTTCCTT
AAGGAGAATAACTTCCAGCCATTTCCAGTCAAACAGATCAGACACATGGCATACCAGATC
ATCCAGGCAGTGCGATTTCTCCATGAGAATAAATTGACCCACACAGACCTGAAGCCCGAG
AACATTCTCTTCATCAAATCAGACTACGATGTGAAATATAATCGTGAACAAGTACGCAGC
CCAAACACGTCAGGAACCTAATGTTTGTCTGCAGTCTTCTAAAGAGCCTCTTTGTTTGTT
CTCAGAAACGAGATGAGCGAACGTTGAAAAACCCAGATGTGAAAGTTGTGGACTTTGGAA
ATGCCACGTATGACCACGAGCACCACACGTCTGTTGTCTCCACCCGTCACTATCGTGCCC
CTGAGGTCATTTTAGATCTAGGCTGGGATCACTCCTGTGACGTCTGGAGCATCGGTTGCA
TACTTATTGAGTACTATCTGGGATCTACCCTCTTCCAGACCCACGACAGTAAAGAACATC
TGGCCATGATGGAGAGAGTCCTGGGCCCCATCCCTGCACACCTCATGCAGAAAACTAAAA
AGAGACGTTTTGTCCACAAATCCAAACTGGACTGGGACATTTACAGCTCTTCTGGAAGAT
ACGTCAGGAAGCGCTGCAAGCCCCTCAAGCGTTACCTGACCTCTAACAACAAAGACCACG
AGCAGCTGTTTGACCTGATCGAGAAGATGCTGGAGTACGACCCCGCCAAGCGGCTGACTC
TGGATCAGTGCCTCCAActccccttcttctcctgctatcaccaaaacagcagcaacagcc
caGAGGATCGAACTGTGGAGCTGTAACCGCGGGACCCGCTGCCTCGGCCAGGACGGGGCC
GTGTTCACGGAGCTGGTTATAGGCATCCATTTCCTGGCTCTCAGGAACTGTCTACCTAAT
CTGACTGTATCAGTCAACCATTTTGCATCGTGTCCTCTTCAGTCCGTGTCTTTCTCCACA
GTAACTCCTGTTGGGCCGTCTCGCTTTGGTGCTATTTGTCTGCAAGTAATTATTACTTGT
TAACTCTTGTCCAGAACTACTTGGAATTGGAAGTGAGGTGCTAATTACAGCAGGTAAATC
ATTGCAGCGGGTGATTGGTTGCTGGGGGGCAGCATCAtttttccccaaacacacaaacag
tatgGTAAAGTCCAAGAGTTTGATAGCAGCCCATCACTTGTTGTCTCTCAAACGTCTTAT
CTGAACCTTTTTGTTCTGGCGTCATGTTGGTGTGATTCATTTTTAACGTAACCCTGCCAT
TTTGTAGTTTATGTTGAATCTAAACAGCAAGGAGCTGTTATCAAACGTGTGTGCTGTAGT
AATTTTCAAACTTGTGCTTCTGGAACTCGTGGCTAAAATCATTTTGCTCCCTACTTTTGC
TTTCAGGCTCTCAGTCTATCTGTAAATTAATTTATTCAGCATTTAGTAAGTAAATATTCT
AGAAGGATGGTATAAAgttgtaaatatattttcacTGATCATGTATTTTTTGCAGTATCG
TTTTCTCAATAAAGGTGACGGT
>TCONS_00004015
GTCGCCATCTTTGCTGACGACGAATTTAAGGGATTTTTATTTGCGCTGGTtaagtttttg
tgtttcatatTTACGATTACTAAAATTATTAGAGTGACATAAATCCTGGTTAAGatgCGC
CACTCAAAGCGGATGCGCTCCCCAGGAGTCTGGCTGGATGAATACTGCTGGGAAGAGAGA
ATGGCGTTTCATAAGAGACGGAGACGGGAGTCACACAGCAGCGAGAGAGAGAATGGGTCC
AGAAGAGGTCAACATCTGCACAGGGCATATGAGGGACATTATTTAGAAGCTCGCAGCTTA
AACTCAAGGATAATGTTTTGGGAAGGACACAATGTGGACATTGCCTATGAAGAGGACAGT
CGTGATAGCTTTGCCAAAGACAGAGACCGCGACTGGCACCACTACAGCAAATCCTCTGGT
CGTAGTGGTCGGAGTGGCCGCAGCAGGCGTAGCAGCCGCCggcacagagacagaaagcgC
CGACATAGCCCCTCTCGCCATAGATCGGCCTCGaggaggagccgTCGCCGCAGGAGCAGG
AAAAGATCCCGGAGTTTTGAGGATGATGGCGAGGGTCACCTCATCTATCACAATGGAGAC
ATGCTGAAAGCCAGATATGAGATTGTGTGTACACTAGGAGAAGGTGCCTTTGGGAAAGTG
GTTGAATGCATTGATCACAAAAATAATGATGCCCATGTGGCTCTGAAGATCATTAAAAAT
ATTGATCGTTACCgtgaagctgctctgtcagaggtgcaggtgctggagcagctgaaggcg
CTCGACCCTGACAGAAGATGGTCTTGTGTGCAAATTCTCGACTGGTTTAACTACCACGGC
CACGTCTGTATTTCCTTTGAGCTGCTCGGCCTCAGCACCTACGATTTCCTTAAGGAGAAT
AACTTCCAGCCATTTCCAGTCAAACAGATCAGACACATGGCATACCAGATCATCCAGGCA
GTGCGATTTCTCCATGAGAATAAATTGACCCACACAGACCTGAAGCCCGAGAACATTCTC
TTCATCAAATCAGACTACGATGTGAAATATAATCGTGAACAAGTACGCAGCCCAAACACG
TCAGGAACCTAATGTTTGTCTGCAGTCTTCTAAAGAGCCTCTTTGTTTGTTCTCAGAAAC
GAGATGAGCGAACGTTGAAAAACCCAGATGTGAAAGTTGTGGACTTTGGAAATGCCACGT
ATGACCACGAGCACCACACGTCTGTTGTCTCCACCCGTCACTATCGTGCCCCTGAGGTCA
TTTTAGATCTAGGCTGGGATCACTCCTGTGACGTCTGGAGCATCGGTTGCATACTTATTG
AGTACTATCTGGGATCTACCCTCTTCCAGACCCACGACAGTAAAGAACATCTGGCCATGA
TGGAGAGAGTCCTGGGCCCCATCCCTGCACACCTCATGCAGAAAACTAAAAAGAGACGTT
TTGTCCACAAATCCAAACTGGACTGGGACATTTACAGCTCTTCTGGAAGATACGTCAGGA
AGCGCTGCAAGCCCCTCAAGCGTTACCTGACCTCTAACAACAAAGACCACGAGCAGCTGT
TTGACCTGATCGAGAAGATGCTGGAGTACGACCCCGCCAAGCGGCTGACTCTGGATCAGT
GCCTCCAActccccttcttctcctcaccaaaacagcagcaacagcccaGAGGATCGAACT
GTGGAGCTGTAACCGCGGGACCCGCTGCCTCGGCCAGGACGGGGCCGTGTTCACGGAGCT
GGTTATAGGCATCCATTTCCTGGCTCTCAGGAACTGTCTACCTAATCTGACTGTATCAGT
CAACCATTTTGCATCGTGTCCTCTTCAGTCCGTGTCTTTCTCCACAGTAACTCCTGTTGG
GCCGTCTCGCTTTGGTGCTATTTGTCTGCAAGTAATTATTACTTGTTAACTCTTGTCCAG
AACTACTTGGAATTGGAAGTGAGGTGCTAATTACAGCAGGTAAATCATTGCAGCGGGTGA
TTGGTTGCTGGGGGGCAGCATCAtttttccccaaacacacaaacagtatgGTAAAGTCCA
AGAGTTTGATAGCAGCCCATCACTTGTTGTCTCTCAAACGTCTTATCTGAACCTTTTTGT
TCTGGCGTCATGTTGGTGTGATTCATTTTTAACGTAACCCTGCCATTTTGTAGTTTATGT
TGAATCTAAACAGCAAGGAGCTGTTATCAAACGTGTGTGCTGTAGTAATTTTCAAACTTG
TGCTTCTGGAACTCGTGGCTAAAATCATTTTGCTCCCTACTTTTGCTTTCAGGCTCTCAG
TCTATCTGTAAATTAATTTATTCAGCATTTAGTAAGTAAATATTCTAGAAGGATGGTATA
AAgttgtaaatatattttcacTGATCATGTATTTTTTGCAGTATCGTTTTCTCAATAAAG
GTGACGGTG
>TCONS_00004014
GTCGCCATCTTTGCTGACGACGAATTTAAGGGATTTTTATTTGCGCTGGTtaagtttttg
tgtttcatatTTACGATTACTAAAATTATTAGAGTGACATAAATCCTGGTTAAGatgCGC
CACTCAAAGCGGATGCGCTCCCCAGGAGTCTGGCTGGATGAATACTGCTGGGAAGAGAGA
ATGGCGTTTCATAAGAGACGGAGACGGGAGTCACACAGCAGCGAGAGAGAGAATGGGTCC
AGAAGAGGTCAACATCTGCACAGGGCATATGAGGGACATTATTTAGAAGCTCGCAGCTTA
AACTCAAGGATAATGTTTTGGGAAGGACACAATGTGGACATTGCCTATGAAGAGGACAGT
CGTGATAGCTTTGCCAAAGACAGAGACCGCGACTGGCACCACTACAGCAAATCCTCTGGT
CGTAGTGGTCGGAGTGGCCGCAGCAGGCGTAGCAGCCGCCggcacagagacagaaagcgC
CGACATAGCCCCTCTCGCCATAGATCGGCCTCGaggaggagccgTCGCCGCAGGAGCAGG
AAAAGATCCCGGAGTTTTGAGGATGATGGCGAGGGTCACCTCATCTATCACAATGGAGAC
ATGCTGAAAGCCAGATGTATAGAATATACCCtttttttCTACTGTTCACTTTGTCTCTCA
CTCTGGTTTTGTCTGGTGTTTATTTCCAAAAGTTAATTTGCGGCTATAGTTTAAATTCTT
TCAGTAGCATAAAATAATCAATGTTTATGTAGCTGATAATTTTAAAACTTCAGGCAGTGC
TAATGCCATCAGGACACGGTGCCACTGCTGCTCTTCTAACTTAGCTTGTCTATTTTCTGT
AGATGAGATTGTGTGTACACTAGGAGAAGGTGCCTTTGGGAAAGTGGTTGAATGCATTGA
TCACAAAAATAATGATGCCCATGTGGCTCTGAAGATCATTAAAAATATTGATCGTTACCg
tgaagctgctctgtcagaggtgcaggtgctggagcagctgaaggcgCTCGACCCTGACAG
AAGATGGTCTTGTGTGCAAATTCTCGACTGGTTTAACTACCACGGCCACGTCTGTATTTC
CTTTGAGCTGCTCGGCCTCAGCACCTACGATTTCCTTAAGGAGAATAACTTCCAGCCATT
TCCAGTCAAACAGATCAGACACATGGCATACCAGATCATCCAGGCAGTGCGATTTCTCCA
TGAGAATAAATTGACCCACACAGACCTGAAGCCCGAGAACATTCTCTTCATCAAATCAGA
CTACGATGTGAAATATAATCGTGAACAAGTACGCAGCCCAAACACGTCAGGAACCTAATG
TTTGTCTGCAGTCTTCTAAAGAGCCTCTTTGTTTGTTCTCAGAAACGAGATGAGCGAACG
TTGAAAAACCCAGATGTGAAAGTTGTGGACTTTGGAAATGCCACGTATGACCACGAGCAC
CACACGTCTGTTGTCTCCACCCGTCACTATCGTGCCCCTGAGGTCATTTTAGATCTAGGC
TGGGATCACTCCTGTGACGTCTGGAGCATCGGTTGCATACTTATTGAGTACTATCTGGGA
TCTACCCTCTTCCAGACCCACGACAGTAAAGAACATCTGGCCATGATGGAGAGAGTCCTG
GGCCCCATCCCTGCACACCTCATGCAGAAAACTAAAAAGAGACGTTTTGTCCACAAATCC
AAACTGGACTGGGACATTTACAGCTCTTCTGGAAGATACGTCAGGAAGCGCTGCAAGCCC
CTCAAGCGTTACCTGACCTCTAACAACAAAGACCACGAGCAGCTGTTTGACCTGATCGAG
AAGATGCTGGAGTACGACCCCGCCAAGCGGCTGACTCTGGATCAGTGCCTCCAActcccc
ttcttctcctcaccaaaacagcagcaacagcccaGAGGATCGAACTGTGGAGCTGTAACC
GCGGGACCCGCTGCCTCGGCCAGGACGGGGCCGTGTTCACGGAGCTGGTTATAGGCATCC
ATTTCCTGGCTCTCAGGAACTGTCTACCTAATCTGACTGTATCAGTCAACCATTTTGCAT
CGTGTCCTCTTCAGTCCGTGTCTTTCTCCACAGTAACTCCTGTTGGGCCGTCTCGCTTTG
GTGCTATTTGTCTGCAAGTAATTATTACTTGTTAACTCTTGTCCAGAACTACTTGGAATT
GGAAGTGAGGTGCTAATTACAGCAGGTAAATCATTGCAGCGGGTGATTGGTTGCTGGGGG
GCAGCATCAtttttccccaaacacacaaacagtatgGTAAAGTCCAAGAGTTTGATAGCA
GCCCATCACTTGTTGTCTCTCAAACGTCTTATCTGAACCTTTTTGTTCTGGCGTCATGTT
GGTGTGATTCATTTTTAACGTAACCCTGCCATTTTGTAGTTTATGTTGAATCTAAACAGC
AAGGAGCTGTTATCAAACGTGTGTGCTGTAGTAATTTTCAAACTTGTGCTTCTGGAACTC
GTGGCTAAAATCATTTTGCTCCCTACTTTTGCTTTCAGGCTCTCAGTCTATCTGTAAATT
AATTTATTCAGCATTTAGTAAGTAAATATTCTAGAAGGATGGTATAAAgttgtaaatata
ttttcacTGATCATGTATTTTTTGCAGTATCGTTTTCTCAATAAAGGTGACGGTG
>TCONS_00000046
atatTTACGATTACTAAAATTATTAGAGTGACATAAATCCTGGTTAAGatgCGCCACTCA
AAGCGGATGCGCTCCCCAGGAGTCTGGCTGGATGAATACTGCTGGGAAGAGAGAATGGCG
TTTCATAAGAGACGGAGACGGGAGTCACACAGCAGCGAGAGAGAGAATGGGTCCAGAAGA
GGTCAACATCTGCACAGGGCATATGAGGGACATTATTTAGAAGCTCGCAGCTTAAACTCA
AGGATAATGTTTTGGGAAGGACACAATGTGGACATTGCCTATGAAGAGGACAGTCGTGAT
AGCTTTGCCAAAGACAGAGACCGCGACTGGCACCACTACAGCAAATCCTCTGGTCGTAGT
GGTCGGAGTGGCCGCAGCAGGCGTAGCAGCCGCCggcacagagacagaaagcgCCGACAT
AGCCCCTCTCGCCATAGATCGGCCTCGCGCAGGAGCAGGAAAAGATCCCGGAGTTTTGAG
GATGATGGCGAGGGTCACCTCATCTATCACAATGGAGACATGCTGAAAGCCAGATATGAG
ATTGTGTGTACACTAGGAGAAGGTGCCTTTGGGAAAGTGGTTGAATGCATTGATCACAAA
AAGTAAGTAGGATTCCGATCAAAGGTTGAATTATTGTATTTAGTGTTTGTAAACGTAACC
atttttttcaaccttttccAGTAATGATGCCCATGTGGCTCTGAAGATCATTAAAAATAT
TGATCGTTACCgtgaagctgctctgtcagaggtgcaggtgctggagcagctgaaggcgCT
CGACCCTGACAGAAGATGGTCTTGTGTGCAAATTCTCGACTGGTTTAACTACCACGGCCA
CGTCTGTATTTCCTTTGAGCTGCTCGGCCTCAGCACCTACGATTTCCTTAAGGAGAATAA
CTTCCAGCCATTTCCAGTCAAACAGATCAGACACATGGCATACCAGATCATCCAGGCAGT
GCGATTTCTCCATGAGAATAAATTGACCCACACAGACCTGAAGCCCGAGAACATTCTCTT
CATCAAATCAGACTACGATGTGAAATATAATCGTGAACAAGTACGCAGCCCAAACACGTC
AGGAACCTAATGTTTGTCTGCAGTCTTCTAAAGAGCCTCTTTGTTTGTTCTCAGAAACGA
GATGAGCGAACGTTGAAAAACCCAGATGTGAAAGTTGTGGACTTTGGAAATGCCACGTAT
GACCACGAGCACCACACGTCTGTTGTCTCCACCCGTCACTATCGTGCCCCTGAGGTCATT
TTAGATCTAGGCTGGGATCACTCCTGTGACGTCTGGAGCATCGGTTGCATACTTATTGAG
TACTATCTGGGATCTACCCTCTTCCAGACCCACGACAGTAAAGAACATCTGGCCATGATG
GAGAGAGTCCTGGGCCCCATCCCTGCACACCTCATGCAGAAAACTAAAAAGAGACGTTTT
GTCCACAAATCCAAACTGGACTGGGACATTTACAGCTCTTCTGGAAGATACGTCAGGAAG
CGCTGCAAGCCCCTCAAGCGTTACCTGACCTCTAACAACAAAGACCACGAGCAGCTGTTT
GACCTGATCGAGAAGATGCTGGAGTACGACCCCGCCAAGCGGCTGACTCTGGATCAGTGC
CTCCAActccccttcttctcctgctatcaccaaaacagcagcaacagcccaGAGGATCGA
ACTGTGGAGCTGTAACCGCGGGACCCGCTGCCTCGGCCAGGACGGGGCCGTGTTCACGGA
GCTGGTTATAGGCATCCATTTCCTGGCTCTCAGGAACTGTCTACCTAATCTGACTGTATC
AGTCAACCATTTTGCATCGTGTCCTCTTCAGTCCGTGTCTTTCTCCACAGTAACTCCTGT
TGGGCCGTCTCGCTTTGGTGCTATTTGTCTGCAAGTAATTATTACTTGTTAACTCTTGTC
CAGAACTACTTGGAATTGGAAGTGAGGTGCTAATTACAGCAGGTAAATCATTGCAGCGGG
TGATTGGTTGCTGGGGGGCAGCATCAtttttccccaaacacacaaacagtatgGTAAAGT
CCAAGAGTTTGATAGCAGCCCATCACTTGTTGTCTCTCAAACGTCTTATCTGAACCTTTT
TGTTCTGGCGTCATGTTGGTGTGATTCATTTTTAACGTAACCCTGCCATTTTGTAGTTTA
TGTTGAATCTAAACAGCAAGGAGCTGTTATCAAACGTGTGTGCTGTAGTAATTTTCAAAC
TTGTGCTTCTGGAACTCGTGGCTAAAATCATTTTGCTCCCTACTTTTGCTTTCAGGCTCT
CAGTCTATCTGTAAATTAATTTATTCAGCATTTAGTAAGTAAATATTCTAGAAGGATGGT
ATAAAgttgtaaatatattttcacTGATCATGTATTTTTTGCAGTATCGTTTTCTCAATA
AAGGTGACGGTGT
>TCONS_00000045
atatTTACGATTACTAAAATTATTAGAGTGACATAAATCCTGGTTAAGatgCGCCACTCA
AAGCGGATGCGCTCCCCAGGAGTCTGGCTGGATGAATACTGCTGGGAAGAGAGAATGGCG
TTTCATAAGAGACGGAGACGGGAGTCACACAGCAGCGAGAGAGAGAATGGGTCCAGAAGA
GGTCAACATCTGCACAGGGCATATGAGGGACATTATTTAGAAGCTCGCAGCTTAAACTCA
AGGATAATGTTTTGGGAAGGACACAATGTGGACATTGCCTATGAAGAGGACAGTCGTGAT
AGCTTTGCCAAAGACAGAGACCGCGACTGGCACCACTACAGCAAATCCTCTGGTCGTAGT
GGTCGGAGTGGCCGCAGCAGGCGTAGCAGCCGCCggcacagagacagaaagcgCCGACAT
AGCCCCTCTCGCCATAGATCGGCCTCGaggaggagccgTCGCCGCAGGAGCAGGAAAAGA
TCCCGGAGTTTTGAGGATGATGGCGAGGGTCACCTCATCTATCACAATGGAGACATGCTG
AAAGCCAGATATGAGATTGTGTGTACACTAGGAGAAGGTGCCTTTGGGAAAGTGGTTGAA
TGCATTGATCACAAAAAGTAAGTAGGATTCCGATCAAAGGTTGAATTATTGTATTTAGTG
TTTGTAAACGTAACCatttttttcaaccttttccAGTAATGATGCCCATGTGGCTCTGAA
GATCATTAAAAATATTGATCGTTACCgtgaagctgctctgtcagaggtgcaggtgctgga
gcagctgaaggcgCTCGACCCTGACAGAAGATGGTCTTGTGTGCAAATTCTCGACTGGTT
TAACTACCACGGCCACGTCTGTATTTCCTTTGAGCTGCTCGGCCTCAGCACCTACGATTT
CCTTAAGGAGAATAACTTCCAGCCATTTCCAGTCAAACAGATCAGACACATGGCATACCA
GATCATCCAGGCAGTGCGATTTCTCCATGAGAATAAATTGACCCACACAGACCTGAAGCC
CGAGAACATTCTCTTCATCAAATCAGACTACGATGTGAAATATAATCGTGAACAAGTACG
CAGCCCAAACACGTCAGGAACCTAATGTTTGTCTGCAGTCTTCTAAAGAGCCTCTTTGTT
TGTTCTCAGAAACGAGATGAGCGAACGTTGAAAAACCCAGATGTGAAAGTTGTGGACTTT
GGAAATGCCACGTATGACCACGAGCACCACACGTCTGTTGTCTCCACCCGTCACTATCGT
GCCCCTGAGGTCATTTTAGATCTAGGCTGGGATCACTCCTGTGACGTCTGGAGCATCGGT
TGCATACTTATTGAGTACTATCTGGGATCTACCCTCTTCCAGACCCACGACAGTAAAGAA
CATCTGGCCATGATGGAGAGAGTCCTGGGCCCCATCCCTGCACACCTCATGCAGAAAACT
AAAAAGAGACGTTTTGTCCACAAATCCAAACTGGACTGGGACATTTACAGCTCTTCTGGA
AGATACGTCAGGAAGCGCTGCAAGCCCCTCAAGCGTTACCTGACCTCTAACAACAAAGAC
CACGAGCAGCTGTTTGACCTGATCGAGAAGATGCTGGAGTACGACCCCGCCAAGCGGCTG
ACTCTGGATCAGTGCCTCCAActccccttcttctcctgctatcaccaaaacagcagcaac
agcccaGAGGATCGAACTGTGGAGCTGTAACCGCGGGACCCGCTGCCTCGGCCAGGACGG
GGCCGTGTTCACGGAGCTGGTTATAGGCATCCATTTCCTGGCTCTCAGGAACTGTCTACC
TAATCTGACTGTATCAGTCAACCATTTTGCATCGTGTCCTCTTCAGTCCGTGTCTTTCTC
CACAGTAACTCCTGTTGGGCCGTCTCGCTTTGGTGCTATTTGTCTGCAAGTAATTATTAC
TTGTTAACTCTTGTCCAGAACTACTTGGAATTGGAAGTGAGGTGCTAATTACAGCAGGTA
AATCATTGCAGCGGGTGATTGGTTGCTGGGGGGCAGCATCAtttttccccaaacacacaa
acagtatgGTAAAGTCCAAGAGTTTGATAGCAGCCCATCACTTGTTGTCTCTCAAACGTC
TTATCTGAACCTTTTTGTTCTGGCGTCATGTTGGTGTGATTCATTTTTAACGTAACCCTG
CCATTTTGTAGTTTATGTTGAATCTAAACAGCAAGGAGCTGTTATCAAACGTGTGTGCTG
TAGTAATTTTCAAACTTGTGCTTCTGGAACTCGTGGCTAAAATCATTTTGCTCCCTACTT
TTGCTTTCAGGCTCTCAGTCTATCTGTAAATTAATTTATTCAGCATTTAGTAAGTAAATA
TTCTAGAAGGATGGTATAAAgttgtaaatatattttcacTGATCATGTATTTTTTGCAGT
ATCGTTTTCTCAATAAAGGTGACGGTGT
>TCONS_00004017
GCCCCAGTAGGGCAGCTGGTGGAACagAAAGTGGAGGTCCTGATGCCAAAATTCCGGACA
GCAAGGGACGTGGGCCAAGAGTGCGTCTGTCCTCCAGGGCCTCCAGGGAAACGTGGAAGG
ATGGGAAGGCGAGGGGAACCCGGACCTCCTGGCAAATCTGGACGGGATGGATACCCGGGT
CCACTTGGATTGGATGGGAAGCCAGGTTTACCAGGTCCCAAAGGCAGCCAGGGACCAGCT
GGACCCAAGGGGGAGAAGGGTGACCAAGGTcaagctggacctgctggtcctcctggcCCT
CCGGGTCCCCCTGGTCCACGCGGCCCCCctggaaacacaggaaaagaTGGACCCCGTGGC
CCCGCTGGAGAACCAGGTTTTCCAGGACGAGATGGGATTGAGGGCTCACAGGGATTGCCT
GGGAAGCCGGGAGAAGATGGCGAGCCGGGCTATCCAGGACCACAAGGTCCACCAGGAGCA
AAGGGTGAGCCAGGTAtaggagaaaagggagacagAGGCCTGGACGGACTCCCCGGAATA
AAGggggaaagaggggaaagaggagagcaaGGACCGCAAGGATCAATGGGTTATCCTGGC
GACAAAGGCTCCTCAGACATCATCGACTTCAACGGAGAACTTCTAGAAGCTCTCCGGGgt
ccacctggaccacctggactCCCAGGACCTGTAGGCTACCCGGGAGAAAAGGGTGAACTT
GGTTTACCGGGACCAGCAGGGGTGGATGGTCAGAA
>TCONS_00001994
ATAGCACATACGCAGGTCTGCACAGTAATCAGATTCTCACAGTCAAGGGTGACCAAGGTc
aagctggacctgctggtcctcctggcCCTCCGGGTCCCCCTGGTCCACGCGGCCCCCctg
gaaacacaggaaaagaTGGACCCCGTGGCCCCGCTGGAGAACCAGGTTTTCCAGGACGAG
ATGGGATTGAGGGCTCACAGGGATTGCCTGGGAAGCCGGGAGAAGATGGCGAGCCGGGCT
ATCCAGGACCACAAGGTCCACCAGGAGCAAAGGGTGAGCCAGGTAtaggagaaaagggag
acagAGGCCTGGACGGACTCCCCGGAATAAAGggggaaagaggggaaagaggagagcaaG
GACCGCAAGGATCAATGGGTTATCCTGGCGACAAAGGCTCCTCAGACATCATCGACTTCA
ACGGAGAACTTCTAGAAGCTCTCCGGGgtccacctggaccacctggactCCCAGGACCTG
TAGGCTACCCGGGAGAAAAGGGTGAACTTGGTTTACCGGGACCAGCAGGGGTGGATGGTC
AGAA
>TCONS_00004018
AGGGGCCGAAGGCGACATGGGTGAAAGAGGTCACCctggtgagagaggagagaagggaga
gatgGGGCTCTCCGGGCCCTCTGGTGTGGAcggacagaaaggagagaaaggagaatgCAG
AATCGATGACAACCTGGTTCAGATGATTTCCCAGCCCGGTCTGCCGGGTCCACCTGGTCC
ACCGGGCCTTCCCGGGTCACCTGGGTCCATGGGGTTGCAGGGAATCCCCGGCCCCAAGGG
TGAACCTGGATATGGAGTCAAGGGGGACAAGGGAGACactggagctccaggaccaCAAGG
AGCACAAGGCTTCCAGGGTTCACAGGGCTCTCAGGGGCTTGTGGGTCTTCCCGGAGCAAA
GGGAGAGAAGGGCAGACCTGGAGAACCTGGCCTAGACGGGTTTCCTGGACTGATGGGGGA
AAGaggggacagaggagaaaagggagataAGGGCGACAGAGGGGCTGTAGGAAAGAAAGG
ACTAAAGGGCCAAAAGGGAGAGCAGGGTCCCCCACGCCTGGACCAGCCTTGTCCTGTGGG
CCAGGACGGGCTGCCCATACCTGGCTGCTGGCACAAGtgATCATTAACCAGCAGCATGGA
ATCTGTACAAACTTGTATGGTAC
>TCONS_00004019
AGGGGCCGAAGGCGACATGGGTGAAAGAGGTCACCctggtgagagaggagagaagggaga
gatgGGGCTCTCCGGGCCCTCTGGTGTGGAcggacagaaaggagagaaaggagaatgCAG
AATCGATGACAACCTGGTTCAGATGATTTCCCAGCCCGGTCTGCCGGGTCCACCTGGTCC
ACCGGGCCTTCCCGGGTCACCTGGGTCCATGGGGTTGCAGGGAATCCCCGGCCCCAAGGG
TGAACCTGGATATGGAGTCAAGGGGGACAAGGGAGACactggagctccaggaccaCAAGG
AGCACAAGGCTTCCAGGGTTCACAGGGCTCTCAGGGGCTTGTGGGTCTTCCCGGAGCAAA
GGGAGAGAAGGGCAGACCTGGAGAACCTGGCCTAGACGGGTTTCCTGGACTGATGGGGGA
AAGaggggacagaggagaaaagggagataAGGGCGACAGAGGGGCTGTAGGAAAGAAAGG
ACTAAAGGGCCAAAAGGGAGAGCAGGGTCCCCCACGCCTGGACCAGCCTTGTCCTGTGGG
CCAGGACGGGCTGCCCATACCTGGCTGCTGGCACAAGGAGGAAATGACGAGGCGGAAGC
>TCONS_00001997
TGCAGGGAATCCCCGGCCCCAAGGGTGAACCTGGATATGGAGTCAAGGGGGACAAGGGAG
ACactggagctccaggaccaCAAGGCTCTCAGGGGCTTGTGGGTCTTCCCGGAGCAAAGG
GAGAGAAGGGCAGACCTGGAGAACCTGGCCTAGACGGGTTTCCTGGACTGATGGGGGAAA
GaggggacagaggagaaaagggagataAGGGCGACAGAGGGGCTGTAGGAAAGAAAGGAC
TAAAGGGCCAAAAGGGAGAGCAGGGTCCCCCACGCCTGGACCAGCCTTGTCCTGTGGGCC
AGGACGGGCTGCCCATACCTGGCTGCTGGCACAAGtgATCATTAACCAGCAGCATGGAAT
CTGTACAAACTTGTATGGAGGAAATGACGAGGCGGAAGCTCCAGCGCAAGCGTCTGT
>TCONS_00001996
TGCAGGGAATCCCCGGCCCCAAGGGTGAACCTGGATATGGAGTCAAGGGGGACAAGGGAG
ACactggagctccaggaccaCAAGGAGCACAAGGCTTCCAGGGTTCACAGGGCTCTCAGG
GGCTTGTGGGTCTTCCCGGAGCAAAGGGAGAGAAGGGCAGACCTGGAGAACCTGGCCTAG
ACGGGTTTCCTGGACTGATGGGGGAAAGaggggacagaggagaaaagggagataAGGGCG
ACAGAGGGGCTGTAGGAAAGAAAGGACTAAAGGGCCAAAAGGGAGAGCAGGGTCCCCCAC
GCCTGGACCAGCCTTGTCCTGTGGGCCAGGACGGGCTGCCCATACCTGGCTGCTGGCACA
AGtgATCATTAACCAGCAGCATGGAATCTGTACAAACTTGTATGGAGGAAATGACGAGGC
GGAAGCTCCAGCGCAAGCGTCTGT
>TCONS_00000047
ATCCGGGTCCCAGCTTCCTTTTCCTCTGTGCCTAGCTGCGATGAGGACTTAGGATTTTCC
GGATCTCAGAAAATCCGCATCCATCCTACTAAAAGGCACCACCAAACCTTGTAAAAATGA
CCGAGCAGATGACATTGAGGGGGAccctgaagggccacagtggATGGGTCACCCAGATCG
CCACCACGCCTCAGTATCCCGACATGATTCTGTCGGCGTCCCGAGaCAAGTCTATCATCA
TGTGGAAGCTGACCAGGGATGAAACCAACTATGGCATCCCCCAGCGCTCCCTTAAAGGCC
ACTCTCACTTCGTTAGCGATGTTGTCATCTCCTCGGATGGACAGTTTGCTCTGTCTGGAG
CTTGGGATGGCACCCTTCGCCTGTGGGACCTTACCAGTGGCAATACAACTCGGAGGTTTG
TCGGACACTCCAAGGACGTTCTGAGCGTGGCCTTCTCTGCGGACAACCGCCAGATTGTGT
CTGGTTCTCGTGACAGGACCATCAAGCTCTGGAACACTCTTGGTGTCTGCAAATACACCA
TCCAGGATGACAGCCACTCCGAGTGGGTTTCTTGTGTGCGCTTCTCCCCCAACAGCAGCA
ACCCCATCATTGTCTCCTGCGGCTGGGACAGGATTGTGAAGGTGTGGAACCTGGCCAACT
GCAAGCTGAAGACCAACCACATTGGTCACGGCGGCTACCTGAACACGGTGACCGTCTCCC
CTGATGGCTCCCTGTGTGCATCTGGTGGAAGGGATGGCCAGGCCATGCTGTGGGACCTGA
ACGAAGGCAAGCACCTTTACACCCTGGACAGTGGTGACACCATCAATGCCCTCTGCTTCA
GCCCCAACCGCTACTGGCTGTGTGCTGCCACCGGTCCCAGCATCAAGATCTGGGATCTGG
AGGGCAAGATCATTGTGGATGAGCTGAGACAGGAGGTGATCAGCCCCAGCAGCAAGGCTG
AGCCACCCCAGTGCAACTGCCTGGCGTGGTCTGCTGACGGACAGaccCTCTTTGCCGGCT
ACACTGACAACCTGATCAGAGTGTGGCAGGTTACCATTGGAACTCGATAAGAAGTTGTCC
TTgaataacatttaaataaaaaccattttgAAAATACAATGTCATCGGCTGTCATACATA
CAATAATGCATCTAATGGAACGGAACGGAGTTTTACTTCTAGTATGTAAGTTACAGAGCT
GTTGGACTGATTTGGCTTA
>TCONS_00001998
TATTTAGATCAATTAAGTTTAACTACAGTTGGCTACTgtagaaaaatacaaaatatcaGA
CTCCCGGCTTTCCAGGGCTCCTCCACTCGATCGTCCTGATCTGTCGGTCCTTTGTAGCAG
ATCACTGGAATTATGGATcaacctccacctcctcgtaTTTACCTGCAACAGACTTTGGCG
CTCATCAAACCGGACGTCATCCACATCGCTGACGAGATCGAGGGCGAGATCCTAAAATGG
GGCTTCTTCATCCTACAGAAGCGGAAACTACAGCTGAGTCCAGAGCATTGCAGTGATTTT
TATGCAGACCAGTATGGAACACCCCACTTTCCCGGCTTAACCGCCTTCATGAGCTCTGGT
CCAATTATCGCCATGGTTCTTTCCCGGGATGATGCTATATCCTACTGGAAAGACCTCATC
GGACCTAGCAACAGTGTCATAGCCAAAAAGACACATCCAGACAGCCTTAGAGCAAAATAT
GGCACTTCTGAGATACAAAATGCACTCCATGGTAGTGAATCCCTGCCTGCATCTGTGAGG
GAGATCAAATTCATGTTTCCAAACACTTTAATCGAGCCTGTTCCCTCAAAAGAGGAAGTT
AAAGAATACCTGAACAAGAATGTAAACCCCATTTTGCTGCGTGGGCTAACTGAGGTGTGC
AAGCACAAGCCCTTCAATCCCTGCgtTTGGCTTGCTGACTGGTTAATCAAAAACAATCCA
AATGAGCCACAAGTGAAAGAAACAGAATGACAACAGAAACAAGATGATAGAAGAAGGTCA
TGGAGCGTCATTTCAGACAATgctcatttttaaatcaatatcAAAAATGTGAACTGATAT
TAAtttttttACTCAGACCTATTTATTAATGCAATCCCTGTGTgattttacattttagaa
aattAAACAGGGAGGAATTTTTATAATGACATTTTAAGATAGTTTTTGCTCTGCCTCATA
AAAAGGGACATTAAGAACAAATATGCTGCTAAAATGCACCAGCCAGCAGTTTAACTGTAT
GCTCAAATcgtgtagagaaaaaaaaacaaatccaatgTATGCCTTATGCTTTATAATCTC
ATTAAATCAgttgtt
>TCONS_00004020
TCGTATTACAACGTTGatttattaaatgtaaaaagatcGTCGACGAGGTCTTATTTTGAA
TTTTCTGGCGTGCGCTGGTTTGTTTGTTCCGGAGCAGACTCCCGGCTTTCCAGGGCTCCT
CCACTCGATCGTCCTGATCTGTCGGTCCTTTGTAGCAGATCACTGGAATTATGGATcaac
ctccacctcctcgtaTTTACCTGCAACAGACTTTGGCGCTCATCAAACCGGACGTCATCC
ACATCGCTGACGAGATCGAGGGCGAGATCCTAAAATGGGGCTTCTTCATCCTACAGAAGC
GGAAACTACAGCTGAGTCCAGAGCATTGCAGTGATTTTTATGCAGACCAGTATGGAACAC
CCCACTTTCCCGGCTTAACCGCCTTCATGAGCTCTGGTCCAATTATCGCCATGGTTCTTT
CCCGGGATGATGCTATATCCTACTGGAAAGACCTCATCGGACCTAGCAACAGTGTCATAG
CCAAAAAGACACATCCAGACAGCCTTAGAGCAAAATATGGCACTTCTGAGATACAAAATG
CACTCCATGGTAGTGAATCCCTGCCTGCATCTGTGAGGGAGATCAAATTCATGTTTCCAA
ACACTTTAATCGAGCCTGTTCCCTCAAAAGAGGAAGTTAAAGAATACCTGAACAAGAATG
TAAACCCCATTTTGCTGCGTGGGCTAACTGAGGTGTGCAAGCACAAGCCCTTCAATCCCT
GCgtTTGGCTTGCTGACTGGTTAATCAAAAACAATCCAAATGAGCCACAAGTGAAAGAAA
CAGAATGACAACAGAAACAAGATGATAGAAGAAGGTCATGGAGCGTCATTTCAGACAATg
ctcatttttaaatcaatatcAAAAATGTGAACTGATATTAAtttttttACTCAGACCTAT
TTATTAATGCAATCCCTGTGTgattttacattttagaaaattAAACAGGGAGGAATTTTT
ATAATGACATTTTAAGATAGTTTTTGCTCTGCCTCATAAAAAGGGACATTAAGAACAAAT
ATGCTGCTAAAATGCACCAGCCAGCAGTTTAACTGTATGCTCAAATcgtgtagagaaaaa
aaaacaaatccaatgTATGCCTTATGCTTTATAATCTCATTAA
>TCONS_00000050
GCAGAATTCCCCTCGTTTCAAGAAAATGTTTGTTGGTGGCCTCAGCTGGGACACAAGCAA
AAAGGATCTTAAAGATTACTTTAATAAATTTGGGGACGTGACCGACTGCACCATTAAAAT
GGACCAGGGCACTGGCAGGTCAAGAGGCTTCGGCTTCATTCTATTCAAGGATCCGGCGAG
TGTCGAAAAGgttcTTGAACAGAAAGAGCACAAACTCGATGGCAGAGTGATCGACCCAAA
GAGGGCCTTGGCAATGAAAAAAGAGCCAGTCAAGAAGGTCTTTGTAGGAGGCCTCAACCC
AGACACCTCAAAAGAAGTCATCCAGGAGTACTTTGAAGAATTTGGAGAGATCGAGAACAT
CGAGCTTCCACAAGAtccaaagacagaaaagagacgGGGATTTGTGTTCATCACATATAA
GGAGGAGGCTTGTGTCAAGAAGGCTCTGGAGAACAAATTTCACACAGTTGGCGGGAGCAA
GTGTGAAATTAAAATAGCCCAGCCTAAAGAGGtctaccagcagcagcagtatggTAACCG
TTCCTACGGAGGACGCAACAGGACACGTGGAGGCCAGGGCCAAAACTGGAATCAAGGCTA
CAACTACTGGCACCACGGATACAACCAGAATTATGGCTACGGACAGCAAGGCTATGGATA
TGGAAGTGGCTATGGACACTATGACTACCCTTATTACAGTTATGGGGGTGGCCACGATTA
CAACCAGGGCAATACAAGCTATGGGAAAACTCCAAGACGTGGAGGCCACCAGAATAGCTA
CAAGCCATACTGATCACACATAGTGCAGGTCTAAAGTAAATAAGAAAGGTCTGACCACAG
CGAACATGGGCTCTGGCTTTTCCTTTGGAGTTGGCAGAAATTTGGACTCATGCTCCATTT
GTACAGATCAAGTGAGGAACTGGGGAAGCAATTGTcacttttccactttttattttatat
tgttttGTGTCCATTTACATTTCCAGTGATGGAAGTGTTATTTTTACTGTACTTTTTGGT
ACCTTTTTGAATCTAATGTATTGTATGGTTGTATTTTTACATGTCTACTGGATTTACAGA
TGAGCAAGAGCTTTCAAAGCtcacaaataaaacaatttttgcttttttcctttttgtgtt
tctagCTCTTAAGTTAagtttttcctcctgtgctgAGTGTCAGATGCAGGCTTCATGGCC
TCAGATGAGGGCAGATGCTAAATAAGGGATTTACAGTAATCAAGTTTTGAATGTCAGCAA
AGAGTCTAGTAGACAAAGACAAccagcatttttttcctttcattttcttttgggttttaa
ggagattctttcctcatgttcgcatttttAAGTGGCTTTACAAGTGTTATCCAACTGAAT
GCAAGCCTGTTAATGTGTGAGGGTACCCTGTCTCTCACTGACAATTCATTCCTCTAGTGT
CTTGGGCAAATTGGTAGAAATAAACTTTTGGTTTATA
>TCONS_00002928
AGACTACCGAATTCACTCTGCCCCGGACGCATGCGCGCTGGGAAAAAAGGTCCCGGAGTA
GAACTtggaaaaaataatatttatctTATTTGCGCAAACATTTAATGCCATGGCGCTTAA
AACTCTGAGTAAGGAGGAAACCCATGCAATGAGGAAAAGATTAATAGGgCAATCATGTCG
CCTCTTTTATTCAGACAATCCTGTGAAAATAGTAAGGGCCAGGGGACAGTACCTCTTTGA
CGAGGAGGGAACGCGCTACCTTGATTGCATCAGTAATGTTCACCACGTGGGCCACTGTCA
CCCCAGGATCACGGAGGCCGCGGCGGCACAAATGGACCTCCTGAACACAAATACCCGTTT
CTTGCACGACAACATAGTTCTGTACGCAAACCGCCTGGCCTCCACCCTGCCCAGGCAACT
CTGCGTCTTTTACTTTGTTAACTCGGGGTCAGAGGCCAACGATCTTGCTCTGCGCCTGGC
TCAGCAGTACACCGGGAACGAGGACGTCGTGGTGCTAGACCATGCTTACCACGGACACCT
CAAGTCACTCATCGACATCAGCCCTTACAAGTTTCGGAAACTGACAGGGCAGAAAGAGTG
GGTCCACGTGGCCCCACTGCCGGACACCTACCGAGGCCTGTACAGAGAGGATCACCCAGA
CCCCGGCCAGGCCTACGCAGATACCGTCAGAGACCTGATAGAGGAGGTGCACGAAAAAGG
ACGAAAGATCTCGGCTTTCTTTGTGGAGTCGTTGCCGAGTGTCGGAGGGCAGATCATCCT
GCCGCGAGGGTACTCTCCCAAAGTAGCAGAATATGTGCGCTCAGCTGGTGGCGTCTTTGT
GGCGGATGAAGTGCAGACAGGCTTTGGGCGTTTGGGGCGTCACTTCTGGGCTTTTGAGCA
GCAAGGGGAGGACTTCTGTCCTGATATAGTGACCATGGGCAAACCGATGGGCAACGGGCA
TCCCCTGGCGTGTGTGGCAACCACAGAAGAGATAGCTAAGGCGTTCACTGACAATGGAGT
GGAGTATTTTAACACGTTTGGGGGCAACCCCGTGTCCTGTGCCATtggtctggctctgct
ggacgtgatggagaaggaggaccTGAGAGGAAACGCCACCAGGGTGGGAACCCATCTAAA
AATGTTGTTCAGGAAGCTGCAGTCACGACATCATGTGATCGGGGACGTCAGGggtgtGGG
ACTGTTTTTGGGAGTGGAGCTGGTAacggacagagagaagaagactcctgccacaaaaac
agcagacCTGCTGGTGAAGAGGTTGAAGGAAAAGAGGATCTGCGTCAGCACTGACGGTCC
CTGGGAAAACGTCATCAAGTTCAAACCTCCCATGTGCTTCAGTGTGGATGATGCAGACCT
GGTGGTCAGCTGCATCGATGGCATCCTAACAGACTTGGAACAGAATTGTCCTGACCTCGA
AAAAGACAACATCTAAGGTTTTCAAGCCCGTAGAAATGTTTAATTGCATCAGCCATTGGT
CAGCTGTCACATTCATGTTGTACAGAGGTAGAGATAGAAATGTCAGGCAAATAAAGTCCA
TTCCACTCAGAACACGTTGCCTCCGTCTTCAAACGATCACATCCACAGACCTCTCCTAAG
GAAATCCTGATCTGAATCTGACCGGAGTTTCGTTTACCGCTGCAGCCCTTTGTTTCTGCC
CACGTTCCATTTAACTAAACACTGAAGCAACTCAGCGCCGATGCTTGTTCTGCCGTAGTG
GTGATAGGTGTACATAATACTGGTGGAGTTTAAAATAGACCTCCAGTCAACACTTACCAG
CTCCCTCAGCTGCAGTTACACATGGTATTTACATTTGCCCCCACTGAGACCCATCTGTGA
GCATTATTACCGCCTGTTGACCTGTGAAAGGTGACGCATCCTTCCACAAGCTTCTCAAAT
AGGCCTCCT
>TCONS_00002927
AGACTACCGAATTCACTCTGCCCCGGACGCATGCGCGCTGGGAAAAAAGGTCCCGGAGTA
GAACTtggaaaaaataatatttatctTATTTGCGCAAACATTTAATGCCATGGCGCTTAA
AACTCTGAGTAAGGAGGAAACCCATGCAATGAGGAAAAGATTAATAGGgCAATCATGTCG
CCTCTTTTATTCAGACAATCCTGTGAAAATAGTAAGGGCCAGGGGACAGTACCTCTTTGA
CGAGGAGGGAACGCGCTACCTTGATTGCATCAGTAATGTTCACCACGTGGGCCACTGTCA
CCCCAGGATCACGGAGGCCGCGGCGGCACAAATGGACCTCCTGAACACAAATACCCGTTT
CTTGCACGACAACATAGTTCTGTACGCAAACCGCCTGGCCTCCACCCTGCCCAGGCAACT
CTGCGTCTTTTACTTTGTTAACTCGGGGTCAGAGGCCAACGATCTTGCTCTGCGCCTGGC
TCAGCAGTACACCGGGAACGAGGACGTCGTGGTGCTAGACCATGCTTACCACGGACACCT
CAAGTCACTCATCGACATCAGCCCTTACAAGTTTCGGAAACTGACAGGGCAGAAAGAGTG
GGTCCACGTGGCCCCACTGCCGGACACCTACCGAGGCCTGTACAGAGAGGATCACCCAGA
CCCCGGCCAGGCCTACGCAGATACCGTCAGAGACCTGATAGAGGAGGTGCACGAAAAAGG
ACGAAAGATCTCGGCTTTCTTTGTGGAGTCGTTGCCGAGTGTCGGAGGGCAGATCATCCT
GCCGCGAGGGTACTCTCCCAAAGTAGCAGATTTGGGGGCAACCCCGTGTCCTGTGCCATt
ggtctggctctgctggacgtgatggagaaggaggaccTGAGAGGAAACGCCACCAGGGTG
GGAACCCATCTAAAAATGTTGTTCAGGAAGCTGCAGTCACGACATCATGTGATCGGGGAC
GTCAGGggtgtGGGACTGTTTTTGGGAGTGGAGCTGGTAacggacagagagaagaagact
cctgccacaaaaacagcagacCTGCTGGTGAAGAGGTTGAAGGAAAAGAGGATCTGCGTC
AGCACTGACGGTCCCTGGGAAAACGTCATCAAGTTCAAACCTCCCATGTGCTTCAGTGTG
GATGATGCAGACCTGGTGGTCAGCTGCATCGATGGCATCCTAACAGACTTGGAACAGAAT
TGTCCTGACCTCGAAAAAGACAACATCTAAGGTTTTCAAGCCCGTAGAAATGTTTAATTG
CATCAGCCATTGGTCAGCTGTCACATTCATGTTGTACAGAGGTAGAGATAGAAATGTCAG
GCAAATAAAGTCCATTCCACTCAGAACACGTTGCCTCCGTCTTCAAACGATCACATCCAC
AGACCTCTCCTAAGGAAATCCTGATCTGAATCTGACCGGAGTTTCGTTTACCGCTGCAGC
CCTTTGTTTCTGCCCACGTTCCATTTAACTAAACACTGAAGCAACTCAGCGCCGATGCTT
GTTCTGCCGTAGTGGTGATAGGTGTACATAATACTGGTGGAGTTTAAAATAGACCTCCAG
TCAACACTTACCAGCTCCCTCAGCTGCAGTTACACATGGTATTTACATTTGCCCCCACTG
AGACCCATCTGTGAGCATTATTACCGCCTGTTGACCTGTGAAAGGTGACGCATCCTTCCA
CAAGCTTCTCAAATAGGCCTCCT
>TCONS_00004021
TGCAGTTTCGGTTGCTAAGGAAACGGTGAATGAAGATGCCACAAAGATGAGCGCATAGCA
AGAAAAATGGTGAGTCTGGCCGACGccacacaccacagcaggacTACACGACGCTCCCCT
CCTGACCTCGATGGCTGTGGCTGGATGGTAACCGCAGTTATGGTGACTCTCATCACCGAG
CAGCTCCGTAAGCAGAGCTTAGAGGAGCCGTACGACAAGGCTTCGAACGTGCACGTGTCT
CTGCCAGCAGTGGGTTCCAGTCCCACCGTGTCGCTGAGCACCTGCGGCCCGGCTCCAGAC
AGCAGCTCCGACACGTACCCGGCGTTTAAAGCCTCCCTGCCGGATGCTCCCGGGGCTCCG
GACTGGCTGTGGCTTCTGTCGGGTTCAGGGAAACCGGACTTTTCTTTACTGGACGCAGCT
TTCCAgagctcgccgccgccgcccccgaaGCGCCACTGCCGGTCCCTGTCCGTGCCGGAG
GACCTTTCCCGTTGTCCTCCGCGTGGCACCCCACCGCCTCCAAAATCTGGACGCCGGTCA
AGCgcggctgcaggagcggcgAGGCGTCCACGTCCAGCTCGGCAGCCGGTTCGCTGCCGG
CGTGCGGCGCAGCttcctcctgcgcctcctgtTCCTTCCACTCGTCTTCCAGCCCCACCT
TCTTCAGCCTGGCGCTGAGCCCCGACTCGCCGCTGCCGTGGAGCTTTCAGTGGGAGCCCG
CTGGGCGCCGACGGGAGCCTGCTCTGCCTCCGTGGCCACgccatcctcctgctgctcctc
ccccacccctctgctgcagcgccgcttcTCCCTCTCCCCGGTGCACATTCAGGATCCGGG
TGCCGCGGCCCTCTCCCAGCGCTGCCTTGGCGTGTGGCGGGATGGAACACCCGGCGCTGT
CGCCCTCGCCCAGCAGCACGCCCTCCTCCTGTAGGCGGGGCCTGCACCCGGCGCTTCCGC
GCTGCCACTCGCAGCCCTGCGACATGCGCCGACCCCGCCTGAAGAGGCGCCACGACCCCG
ATGCCAGCGGCCGGGTCTGGACTTCAGCAAGATGACGCAGattGGTAACCACGGGAGCCC
CGTGTGCAGAGGCGGCGGCGTCCAGCCGCCTCCCCGGGCGGAGCTGTGCTCTGCCTTCTC
CCCCACTGAAGCGCCGGGACGAGCCAGCATAGGCCCGCTGA
>TCONS_00000051
AGTTTCGGTTGCTAAGGAAACGGTGAATGAAGATGCCACAAAGATGAGCGCATAGCAAGA
AAAATGGTGAGTCTGGCCGACGccacacaccacagcaggacTACACGACGCTCCCCTCCT
GACCTCGATGGCTGTGGCTGGATGGTAACCGCAGTTATGGTGACTCTCATCACCGAGCAG
CTCCGTAAGCAGAGCTTAGAGGAGCCGTACGACAAGGCTTCGAACGTGCACGTGTCTCTG
CCAGCAGTGGGTTCCAGTCCCACCGTGTCGCTGAGCACCTGCGGCCCGGCTCCAGACAGC
AGCTCCGACACGTACCCGGCGTTTAAAGCCTCCCTGCCGGATGCTCCCGGGGCTCCGGAC
TGGCTGTGGCTTCTGTCGGGTTCAGGGAAACCGGACTTTTCTTTACTGGACGCAGCTTTC
CAgagctcgccgccgccgcccccgaaGCGCCACTGCCGGTCCCTGTCCGTGCCGGAGGAC
CTTTCCCGTTGTCCTCCGCGTGGCACCCCACCGCCTCCAAAATCTGGACGCCGGTCAAGC
gcggctgcaggagcggcgAGGCGTCCACGTCCAGCTCGGCAGCCGGTTCGCTGCCGGCGT
GCGGCGCAGCttcctcctgcgcctcctgtTCCTTCCACTCGTCTTCCAGCCCCACCTTCT
TCAGCCTGGCGCTGAGCCCCGACTCGCCGCTGCCGTGGAGCTTTCAGTGGGAGCCCGCTG
GGCGCCGACGGGAGCCTGCTCTGCCTCCGTGGCCACgccatcctcctgctgctcctcccc
cacccctctgctgcagcgccgcttcTCCCTCTCCCCGGTGCACATTCAGGACTCCTGCGC
CGTCCTCCGGGTGCCGCGGCCCTCTCCCAGCGCTGCCTTGGCGTGTGGCGGGATGGAACA
CCCGGCGCTGTCGCCCTCGCCCACGTCGGCGTGCAGCACGCCCTCCTCCTGTAGGCGGGG
CCTGCACCCGGCGCTTCCGCGCTGCCACTCGCAGCCCTGCGACATGCGCCGACCCCGCCT
GAAGAGGCGCCACGACCCCGATGCCAGCGGCCGGGTCTGGACTTCAGCAAGATGACGCAG
attGGTAACCACGGGAGCCCCGTGTGCAGAGGCGGCGGCGTCCAGCCGCCTCCCCGGGCG
GAGCTGTGCTCTGCCTTCTCCCCCACTGAAGCGCCGGGACGAGCCAGCATAGGCCCGCTG
AGCGAGagcgaagaggaggacgaaggccACAGGAGGCAAGCGGCCGCGGCGCAGGCGGGA
CTCAAGTTTGTTTTCCAGCGGGACTGCACGGAACTGGACCTGCACCTGATAGAGGAGAAC
TGACAGCCAGGGTCTGCGGGCCCCTCAGCCCTGCtggctcctgcttctcctcgtcctcgt
ccttctgctcctccaaagACCAGATCACACCACCCATAACAAAGGCAACCGCGCATAAAG
TAC
>TCONS_00000052
CTCATAAACAGACTGCGTGATCAAGCTAACGCTGCATCTAAATCAGATGCCACAAAGATG
AGCGCATAGCAAGAAAAATGGTGAGTCTGGCCGACGccacacaccacagcaggacTACAC
GACGCTCCCCTCCTGACCTCGATGGCTGTGGCTGGATGGTAACCGCAGTTATGGTGACTC
TCATCACCGAGCAGCTCCGTAAGCAGAGCTTAGAGGAGCCGTACGACAAGGCTTCGAACG
TGCACGTGTCTCTGCCAGCAGTGGGTTCCAGTCCCACCGTGTCGCTGAGCACCTGCGGCC
CGGCTCCAGACAGCAGCTCCGACACGTACCCGGCGTTTAAAGCCTCCCTGCCGGATGCTC
CCGGGGCTCCGGACTGGCTGTGGCTTCTGTCGGGTTCAGGGAAACCGGACTTTTCTTTAC
TGGACGCAGCTTTCCAgagctcgccgccgccgcccccgaaGCGCCACTGCCGGTCCCTGT
CCGTGCCGGAGGACCTTTCCCGTTGTCCTCCGCGTGGCACCCCACCGCCTCCAAAATCTG
GACGCCGGTCAAGCgcggctgcaggagcggcgAGGCGTCCACGTCCAGCTCGGCAGCCGG
TTCGCTGCCGGCGTGCGGCGCAGCttcctcctgcgcctcctgtTCCTTCCACTCGTCTTC
CAGCCCCACCTTCTTCAGCCTGGCGCTGAGCCCCGACTCGCCGCTGCCGTGGAGCTTTCA
GTGGGAGCCCGCTGGGCGCCGACGGGAGCCTGCTCTGCCTCCGTGGCCACgccatcctcc
tgctgctcctcccccacccctctgctgcagcgccgcttcTCCCTCTCCCCGGTGCACATT
CAGGACTCCTGCGCCGTCCTCCGGGTGCCGCGGCCCTCTCCCAGCGCTGCCTTGGCGTGT
GGCGGGATGGAACACCCGGCGCTGTCGCCCTCGCCCACGTCGGCGTGCAGCACGCCCTCC
TCCTGTAGGCGGGGCCTGCACCCGGCGCTTCCGCGCTGCCACTCGCAGCCCTGCGACATG
CGCCGACCCCGCCTGAAGAGGCGCCACGACCCCGATGCCAGCGGCCGGGTCTGGACTTCA
GCAAGATGACGCAGattGGTAACCACGGGAGCCCCGTGTGCAGAGGCGGCGGCGTCCAGC
CGCCTCCCCGGGCGGAGCTGTGCTCTGCCTTCTCCCCCACTGAAGCGCCGGGACGAGCCA
GCATAGGCCCGCTGAGCGAGagcgaagaggaggacgaaggccACAGGAGGCAAGCGGCCG
CGGCGCAGGCGGGACTCAAGTTTGTTTTCCAGCGGGACTGCACGGAACTGGACCTGCACC
TGATAGAGGAGAACTGACAGCCAGGGTCTGCGGGCCCCTCAGCCCTGCtggctcctgctt
ctcctcgtcctcgtccttctgctcctccaaagACCAGATCACACCACCCATAACAAAGGC
AACCGCGCATAAAGTAC
>TCONS_00004022
TCATAAACAGACTGCGTGATCAAGCTAACGCTGCATCTAAATCAGATGCCACAAAGATGA
GCGCATAGCAAGAAAAATGGTGAGTCTGGCCGACGccacacaccacagcaggacTACACG
ACGCTCCCCTCCTGACCTCGATGGCTGTGGCTGGATGGTAACCGCAGTTATGGTGACTCT
CATCACCGAGCAGCTCCGTAAGCAGAGCTTAGAGGAGCCGTACGACAAGGCTTCGAACGT
GCACGTGTCTCTGCCAGCAGTGGGTTCCAGTCCCACCGTGTCGCTGAGCACCTGCGGCCC
GGCTCCAGACAGCAGCTCCGACACGTACCCGGCGTTTAAAGCCTCCCTGCCGGATGCTCC
CGGGGCTCCGGACTGGCTGTGGCTTCTGTCGGGTTCAGGGAAACCGGACTTTTCTTTACT
GGACGCAGCTTTCCAgagctcgccgccgccgcccccgaaGCGCCACTGCCGGTCCCTGTC
CGTGCCGGAGGACCTTTCCCGTTGTCCTCCGCGTGGCACCCCACCGCCTCCAAAATCTGG
ACGCCGGTCAAGCgcggctgcaggagcggcgAGGCGTCCACGTCCAGCTCGGCAGCCGGT
TCGCTGCCGGCGTGCGGCGCAGCttcctcctgcgcctcctgtTCCTTCCACTCGTCTTCC
AGCCCCACCTTCTTCAGCCTGGCGCTGAGCCCCGACTCGCCGCTGCCGTGGAGCTTTCAG
TGGGAGCCCGCTGGGCGCCGACGGGAGCCTGCTCTGCCTCCGTGGCCACgccatcctcct
gctgctcctcccccacccctctgctgcagcgccgcttcTCCCTCTCCCCGGTGCACATTC
AGGATCCGGGTGCCGCGGCCCTCTCCCAGCGCTGCCTTGGCGTGTGGCGGGATGGAACAC
CCGGCGCTGTCGCCCTCGCCCAGCAGCACGCCCTCCTCCTGTAGGCGGGGCCTGCACCCG
GCGCTTCCGCGCTGCCACTCGCAGCCCTGCGACATGCGCCGACCCCGCCTGAAGAGGCGC
CACGACCCCGATGCCAGCGGCCGGGTCTGGACTTCAGCAAGATGACGCAGattGGTAACC
ACGGGAGCCCCGTGTGCAGAGGCGGCGGCGTCCAGCCGCCTCCCCGGGCGGAGCTGTGCT
CTGCCTTCTCCCCCACTGAAGCGCCGGGACGAGCCAGCATAGGCCCGCTGA
>TCONS_00002002
ACGCACGCTCCCTGTCTCAGCACTCCCGAAAGAGTTTATTTGGGGTGAAACCAGGTGTGT
GACATCCCCGGAGCTGCAGAGTGCCCACGTCTCCATTCTCGCTCCCGGTTCAGCCTGCTC
CGTCGATGGCTCTGatggacaaacacaaacaggtcaAGCGGCAGAGGCTCGACCGCATCT
GCGAGGGTATCAGACCTCCGATTCTGAACGGGCCCATGCACCCGcggcccctggtggccc
tgctCGACGGGCGCGACTGCACCGTTGAAATGCCCATCCTCAAGGATGTGGCCACAGTGG
CGTTCTGTGACGCCCAGTCCACACAGGAGATCCACGAGAAGgtgctgaacGAAGCGGTGG
CCGCTCTCCTCTACCACACCATCACCCTCTCCAGGGACGACCTGGAAAAGTTCAAAGGTC
TGCGCGTCATCGTCAGGATCGGCTCCGGCTTCGACAACGTGGACATCAAGGCGGCGGCGG
ACTAGGGATCGCCGTCTGCAACGTGCCCGCAGCGTCGGTGGAGGAGACGGCCGACACTTC
GCTATGTCTCATCCTCAACCTGTACAGGCGAGTCACATGGCTGCACCAGGCCCTCCGGGA
GGGAACGCGGGCCTCCAGCGTGGAGCAGATCAGAGAGGTGGCCAGCGGCGCCGCCCGCAT
CCGGGGCGAGACGCTGGGCATTATCGGCTTAGGCCGCGTGGGCCAGGCGGTGGCTCTGCG
GGCCAAAGCCTTCGGCTTCGGCGTCATCTTCTACGACCCCTACCTGCCGGACGGCGTGGA
GCGCTCCCTGGGCCTGCAGCGCATGGCcaccctgcaggacctgctcATCCACTCGGACTG
CGTGTCCCTGCACTGCAGCCTGAACGAACACAACCACCACCTCATCAACGACTTCACCAT
CAAACAGatgCGTCAGGGAGCCTTCCTGGTGAACACGTCACGAGGAGGCCTGGTGGACGA
GAAAGCCCTGGCCCAGGCCCTGAAGGAGGGCAGGATACGAGGGGCCGCCCTGGACGTCCA
CGAGACGGAACCCTTCAGTTTTTCAACAGGCCCGCTGAAAGATGCCCCCAACCTGATCTG
TACTCCGCACACGTCCTGGTACAGCGAGCAGGCCTCGGTGGAGGCCCGCGAGGAGGCCGC
CAGGGAGGTTCGCCGGGCCATCACAGgccGCATCCCTGACAGCCTGAAGAACTGCGTGAA
CAAGGACTACCTGATGGCCGCCTCCCAGTGGCCCAGCATGGAGGCGGCCACCGTCCACCC
CGAGCTCAACGGAGCCACTTACAGGTTTCCTCCCGGCCTGATCAACGTGGCGGCAGCGGG
GGGTCTCCCTGGAGCCACCGGCGGGGTGGAGAGCATGGTGACGGGAACCCTGGCCCACGG
CATCGCACCTGTCTCCCACCCACCTCACGCCCCCTCCCCCAAGACCGAAGCCGACAGAGA
CAACACCTCCGACCAATAACCCTCAACCCAAGCCCATACACATTCCAACCCCtcggaaac
ccccccc
>TCONS_00000053
ACGCACGCTCCCTGTCTCAGCACTCCCGAAAGAGTTTATTTGGGGTGAAACCAGGTGTGT
GACATCCCCGGAGCTGCAGAGTGCCCACGTCTCCATTCTCGCTCCCGGTTCAGCCTGCTC
CGTCGATGGCTCTGatggacaaacacaaacaggtcaAGCGGCAGAGGCTCGACCGCATCT
GCGAGGGTATCAGACCTCCGATTCTGAACGGGCCCATGCACCCGcggcccctggtggccc
tgctCGACGGGCGCGACTGCACCGTTGAAATGCCCATCCTCAAGGATGTGGCCACAGTGG
CGTTCTGTGACGCCCAGTCCACACAGGAGATCCACGAGAAGgtgctgaacGAAGCGGTGG
CCGCTCTCCTCTACCACACCATCACCCTCTCCAGGGACGACCTGGAAAAGTTCAAAGGTC
TGCGCGTCATCGTCAGGATCGGCTCCGGCTTCGACAACGTGGACATCAAGGCGGCGGCGG
ACTAGGGATCGCCGTCTGCAACGTGCCCGCAGCGTCGGTGGAGGAGACGGCCGACACTTC
GCTATGTCTCATCCTCAACCTGTACAGGCGAGTCACATGGCTGCACCAGGCCCTCCGGGA
GGGAACGCGGGCCTCCAGCGTGGAGCAGATCAGAGAGGTGGCCAGCGGCGCCGCCCGCAT
CCGGGGCGAGACGCTGGGCATTATCGGCTTAGGCCGCGTGGGCCAGGCGGTGGCTCTGCG
GGCCAAAGCCTTCGGCTTCGGCGTCATCTTCTACGACCCCTACCTGCCGGACGGCGTGGA
GCGCTCCCTGGGCCTGCAGCGCATGGCcaccctgcaggacctgctcATCCACTCGGACTG
CGTGTCCCTGCACTGCAGCCTGAACGAACACAACCACCACCTCATCAACGACTTCACCAT
CAAACAGatgCGTCAGGGAGCCTTCCTGGTGAACACGTCACGAGGAGGCCTGGTGGACGA
GAAAGCCCTGGCCCAGGCCCTGAAGGAGGGCAGGATACGAGGGGCCGCCCTGGACGTCCA
CGAGACGGAACCCTTCAGTTTTTCAACAGGCCCGCTGAAAGATGCCCCCAACCTGATCTG
TACTCCGCACACGTCCTGGTACAGCGAGCAGGCCTCGGTGGAGGCCCGCGAGGAGGCCGC
CAGGGAGGTTCGCCGGGCCATCACAGgccGCATCCCTGACAGCCTGAAGAACTGCGTGAA
CAAGGACTACCTGATGGCCGCCTCCCAGTGGCCCAGCATGGAGGCGGCCACCGTCCACCC
CGAGCTCAACGGAGCCACTTACAGGTTTCCTCCCGGCCTGATCAACGTGGCGGCAGCGGG
GGGTCTCCCTGGAGCCACCGGCGGGGTGGAGAGCATGGTGACGGGAACCCTGGCCCACGG
CATCGCACCTGTCTCCCACCCACCTCACGCCCCCTCCCCCAAGACCGAAGCCGACAGAGA
CAACACCTCCGACCAATAACA
>TCONS_00000054
AGGTGCTAGAGTAGCTCTGATGCGGCTGTAGTTATTAAGGTGAAACCAGGTGTGTGACAT
CCCCGGAGCTGCAGAGTGCCCACGTCTCCATTCTCGCTCCCGGTTCAGCCTGCTCCGTCG
ATGGCTCTGatggacaaacacaaacaggtcaAGCGGCAGAGGCTCGACCGCATCTGCGAG
GGTATCAGACCTCCGATTCTGAACGGGCCCATGCACCCGcggcccctggtggccctgctC
GACGGGCGCGACTGCACCGTTGAAATGCCCATCCTCAAGGATGTGGCCACAGTGGCGTTC
TGTGACGCCCAGTCCACACAGGAGATCCACGAGAAGgtgctgaacGAAGCGGTGGCCGCT
CTCCTCTACCACACCATCACCCTCTCCAGGGACGACCTGGAAAAGTTCAAAGGTCTGCGC
GTCATCGTCAGGATCGGCTCCGGCTTCGACAACGTGGACATCAAGGCGGCGGCGGACTAG
GGATCGCCGTCTGCAACGTGCCCGCAGCGTCGGTGGAGGAGACGGCCGACACTTCGCTAT
GTCTCATCCTCAACCTGTACAGGCGAGTCACATGGCTGCACCAGGCCCTCCGGGAGGGAA
CGCGGGCCTCCAGCGTGGAGCAGATCAGAGAGGTGGCCAGCGGCGCCGCCCGCATCCGGG
GCGAGACGCTGGGCATTATCGGCTTAGGCCGCGTGGGCCAGGCGGTGGCTCTGCGGGCCA
AAGCCTTCGGCTTCGGCGTCATCTTCTACGACCCCTACCTGCCGGACGGCGTGGAGCGCT
CCCTGGGCCTGCAGCGCATGGCcaccctgcaggacctgctcATCCACTCGGACTGCGTGT
CCCTGCACTGCAGCCTGAACGAACACAACCACCACCTCATCAACGACTTCACCATCAAAC
AGatgCGTCAGGGAGCCTTCCTGGTGAACACGTCACGAGGAGGCCTGGTGGACGAGAAAG
CCCTGGCCCAGGCCCTGAAGGAGGGCAGGATACGAGGGGCCGCCCTGGACGTCCACGAGA
CGGAACCCTTCAGTTTTTCAACAGGCCCGCTGAAAGATGCCCCCAACCTGATCTGTACTC
CGCACACGTCCTGGTACAGCGAGCAGGCCTCGGTGGAGGCCCGCGAGGAGGCCGCCAGGG
AGGTTCGCCGGGCCATCACAGgccGCATCCCTGACAGCCTGAAGAACTGCGTGAACAAGG
ACTACCTGATGGCCGCCTCCCAGTGGCCCAGCATGGAGGCGGCCACCGTCCACCCCGAGC
TCAACGGAGCCACTTACAGGTTTCCTCCCGGCCTGATCAACGTGGCGGCAGCGGGGGGTC
TCCCTGGAGCCACCGGCGGGGTGGAGAGCATGGTGACGGGAACCCTGGCCCACGGCATCG
CACCTGTCTCCCACCCACCTCACGCCCCCTCCCCCAAGACCGAAGCCGACAGAGACAACA
CCTCCGACCAATAACA
>TCONS_00004024
TTtatttgggGTGAAACCAGGTGTGTGACATCCCCGGAGCTGCAGAGTGCCCACGTCTCC
ATTCTCGCTCCCGGTTCAGCCTGCTCCGTCGATGGCTCTGatggacaaacacaaacaggt
caAGCGGCAGAGGCTCGACCGCATCTGCGAGGGTATCAGACCTCCGATTCTGAACGGGCC
CATGCACCCGcggcccctggtggccctgctCGACGGGCGCGACTGCACCGTTGAAATGCC
CATCCTCAAGGATGTGGCCACAGTGGCGTTCTGTGACGCCCAGTCCACACAGGAGATCCA
CGAGAAGgtgctgaacGAAGCGGTGGCCGCTCTCCTCTACCACACCATCACCCTCTCCAG
GGACGACCTGGAAAAGTTCAAAGGTCTGCGCGTCATCGTCAGGATCGGCTCCGGCTTCGA
CAACGTGGACATCAAGGCGGCGGCGGACTAGGGATCGCCGTCTGCAACGTGCCCGCAGCG
TCGGTGGAGGAGACGGCCGACACTTCGCTATGTCTCATCCTCAACCTGTACAGGCGAGTC
ACATGGCTGCACCAGGCCCTCCGGGAGGGAACGCGGGCCTCCAGCGTGGAGCAGATCAGA
GAGGTGGCCAGCGGCGCCGCCCGCATCCGGGGCGAGACGCTGGGCATTATCGGCTTAGGC
CGCGTGGGCCAGGCGGTGGCTCTGCGGGCCAAAGCCTTCGGCTTCGGCGTCATCTTCTAC
GACCCCTACCTGCCGGACGGCGTGGAGCGCTCCCTGGGCCTGCAGCGCATGGCcaccctg
caggacctgctcATCCACTCGGACTGCGTGTCCCTGCACTGCAGCCTGAACGAACACAAC
CACCACCTCATCAACGACTTCACCATCAAACAGatgCGTCAGGGAGCCTTCCTGGTGAAC
ACGTCACGAGGAGGCCTGGTGGACGAGAAAGCCCTGGCCCAGGCCCTGAAGGAGGGCAGG
ATACGAGGGGCCGCCCTGGACGTCCACGAGACGGAACCCTTCAGTTTTTCAACAGGCCCG
CTGAAAGATGCCCCCAACCTGATCTGTACTCCGCACACGTCCTGGTACAGCGAGCAGGCC
TCGGTGGAGGCCCGCGAGGAGGCCGCCAGGGAGGTTCGCCGGGCCATCACAGgccGCATC
CCTGACAGCCTGAAGAACTGCGTGAACAAGGACTACCTGATGGCCGCCTCCCAGTGGCCC
AGCATGGAGGCGGCCACCGTCCACCCCGAGCTCAACGGAGCCACTTACAGGTTTCCTCCC
GGCCTGATCAACGTGGCGGCAGCGGGGGGTCTCCCTGGAGCCACCGGCGGGGTGGAGAGC
ATGGTGACGGGAACCCTGGCCCACGGCATCGCACCTGTCTCCCACCCACCTCACGCCCCC
TCCCCCAAGACCGAAGCCGACAGAGACAACACCTCCGACCAATAACCCT
>TCONS_00002003
agagtaggagggaggaagacgggcTCCCAGACTTCATGATGCAAGGTATCAGACCTCCGA
TTCTGAACGGGCCCATGCACCCGcggcccctggtggccctgctCGACGGGCGCGACTGCA
CCGTTGAAATGCCCATCCTCAAGGATGTGGCCACAGTGGCGTTCTGTGACGCCCAGTCCA
CACAGGAGATCCACGAGAAGgtgctgaacGAAGCGGTGGCCGCTCTCCTCTACCACACCA
TCACCCTCTCCAGGGACGACCTGGAAAAGTTCAAAGGTCTGCGCGTCATCGTCAGGATCG
GCTCCGGCTTCGACAACGTGGACATCAAGGCGGCGGCGGACTAGGGATCGCCGTCTGCAA
CGTGCCCGCAGCGTCGGTGGAGGAGACGGCCGACACTTCGCTATGTCTCATCCTCAACCT
GTACAGGCGAGTCACATGGCTGCACCAGGCCCTCCGGGAGGGAACGCGGGCCTCCAGCGT
GGAGCAGATCAGAGAGGTGGCCAGCGGCGCCGCCCGCATCCGGGGCGAGACGCTGGGCAT
TATCGGCTTAGGCCGCGTGGGCCAGGCGGTGGCTCTGCGGGCCAAAGCCTTCGGCTTCGG
CGTCATCTTCTACGACCCCTACCTGCCGGACGGCGTGGAGCGCTCCCTGGGCCTGCAGCG
CATGGCcaccctgcaggacctgctcATCCACTCGGACTGCGTGTCCCTGCACTGCAGCCT
GAACGAACACAACCACCACCTCATCAACGACTTCACCATCAAACAGatgCGTCAGGGAGC
CTTCCTGGTGAACACGTCACGAGGAGGCCTGGTGGACGAGAAAGCCCTGGCCCAGGCCCT
GAAGGAGGGCAGGATACGAGGGGCCGCCCTGGACGTCCACGAGACGGAACCCTTCAGTTT
TTCAACAGGCCCGCTGAAAGATGCCCCCAACCTGATCTGTACTCCGCACACGTCCTGGTA
CAGCGAGCAGGCCTCGGTGGAGGCCCGCGAGGAGGCCGCCAGGGAGGTTCGCCGGGCCAT
CACAGgccGCATCCCTGACAGCCTGAAGAACTGCGTGAACAAGGACTACCTGATGGCCGC
CTCCCAGTGGCCCAGCATGGAGGCGGCCACCGTCCACCCCGAGCTCAACGGAGCCACTTA
CAGGTTTCCTCCCGGCCTGATCAACGTGGCGGCAGCGGGGGGTCTCCCTGGAGCCACCGG
CGGGGTGGAGAGCATGGTGACGGGAACCCTGGCCCACGGCATCGCACCTGTCTCCCACCC
ACCTCACGCCCCCTCCCCCAAGACCGAAGCCGACAGAGACAACACCTCCGACCAATAACC
CTCAACCCAAGCCCATACACATTCCAACCCCtcggaaacccccccc
>TCONS_00004025
ttccccctcctcccccctgacGTCAGCAATAACTGTTCTCAAGGACTCATCGATTGGATC
GGTTTCTATCCTTCCCTGGCTGTCGTTTTAGTGGAAGGTTGATCTTATTGTTCtaggtgt
tgttgtttgtttgtcttaaaaaaaaaaaaagaagcatctCTGACACGAGGCGTGACAGCC
TGCagtcccacccccacctccacccccaccggTAAAGACAGAAAGGTTCAAGCCCCTCCC
TGTACATTAATGGCTTTTGTcactgctcttttcttttctgtccacCTCTCTGGCGTAACG
GGGGGACCTGTGCACCAGCGCGGCCGGGGCGGCGCtgcacacctcctcctcttgaAGCAA
CTCGCTTCCCCGTGCGTGGGAGCCGTCGGCGCAGCCGCGGACTCTGGGAGGTTGTCGGCG
TAGAGCGGcctggagaggtcagaggtgaaaggtcCCGGCTCCGCTCGCGCTCCAGATCGT
CCCCTAAGCGTCTCCTGTCAACAGTTTCCAGTTGggcacaccagcagcagacggaggagg
ctCCAGCCTTTAGCACAGGCgttgccagcagggggcagcagaggactgTCCCCGCGTTCA
TGCACTTCCACTGACAAGCTAGCTCCCGTCGTGGCCCATCGGCGCCCTTTAGATCCCCCG
GAACTGACTGCTGCCTTATTGTTTGACCAGATCTGTCTGTACCCTTCCCACCAAcgctct
cctcccccttttccCTCACTCTGATGACCCACCCTCACTCACCTCatcccccgtgtgtgt
gtgtgtgtgcgcgtgcgtgtgtgtgtgtgtgttccctcaGCCTGTGGTCTTTCCAAAGGA
ACGCTCCCTCTCTTTATCGCTGTTGCCCAGGTGTCGACGGTAACACCTTTTCTAGTACCT
CAGTAACAGATTTTTGTACAGATTTTCTAGATTCTTCTCTACTCTTCCTTACCAGAAGGC
TTGTGAACTCGTAGCAGTGATGATAGTTTTTACCAGAAAGCGGCGTTGCCCCATCAAATG
GATCTCTTCGGTTTGCTCCAGGTCCCTCCGCCCTCAGACTTCCACGCCGCCGTCCCAGCG
CCGTCCCAGCGGGCTTCCTCCGCTCGCCCCCTCTTAGACTCCTAGGTGGTTTCTGACCTC
CGTCTTAACGGCTGAAGGGACGAGCGGAGCCGCGGCGGGTCGCTGTGCTCTGCTCGTGTC
CCGTGGTCGGACCGGTGGTCGTAGGTGTTGTTTGGGTTCCAGCCCGTCATCGTCTGGCTG
CTCTGTAGTGCATGTGAGCTAATGTTTTAGGGGAAACGCTGTTGCTTCAATGAGTTGTCA
TGTtgccgtctctctctctctctctctgtctgtttttctctgccctCCTCGGCCTGTTTT
CCCCTCGTGAGTTGCCATTTTTTAGTCGTGGTCAGTTTCCAGTGATGTACAGTTATTTCC
CC
>TCONS_00002004
tccccctcctcccccctgacGTCAGCAATAACTGTTCTCAAGGACTCATCGATTGGATCG
GTTTCTATCCTTCCCTGGCTGTCGTTTTAGTGGAAGGTTGATCTTATTGTTCtaggtgtt
gttgtttgtttgtcttaaaaaaaaaaaaagaagcatctCTGACACGAGGCGTGACAGCCT
GCagtcccacccccacctccacccccaccggTAAAGACAGAAAGGTTCAAGCCCCTCCCT
GTACATTAATGGCTTTTGTcactgctcttttcttttctgtccacCTCTCTGGCGTAACGG
GGGGACCTGTGCACCAGCGCGGCCGGGGCGGCGCtgcacacctcctcctcttgaAGCAAC
TCGCTTCCCCGTGCGTGGGAGCCGTCGGCGCAGCCGCGGACTCTGGGAGGTTGTCGGCGT
AGAGCGGcctggagaggtcagaggtgaaaggtcCCGGCTCCGCTCGCGCTCCAGATCGTC
CCCTAAGCGTCTCCTGTCAACAGTTTCCAGTTGggcacaccagcagcagacggaggaggc
tCCAGCCTTTAGCACAGGCgttgccagcagggggcagcagaggactgTCCCCGCGTTCAT
GCACTTCCACTGACAAGCTAGCTCCCGTCGTGGCCCATCGGCGCCCTTTAGATCCCCCGG
AACTGACTGCTGCCTTATTGTTTGACCAGATCTGTCTGTACCCTTCCCACCAAcgctctc
ctcccccttttccCTCACTCTGATGACCCACCCTCACTCACCTCatcccccgtgtgtgtg
tgtgtgtgcgcgtgcgtgtgtgtgtgtgtgttccctcaGCCTGTGGTCTTTCCAAAGGAA
CGCTCCCTCTCTTAACACCTTTTCTAGTACCTCAGTAACAGATTTTTGTACAGATTTTCT
AGATTCTTCTCTACTCTTCCTTACCAGAAGGCTTGTGAACTCGTAGCAGTGATGATAGTT
TTTACCAGAAAGCGGCGTTGCCCCATCAAATGGATCTCTTCGGTTTGCTCCAGGTCCCTC
CGCCCTCAGACTTCCACGCCGCCGTCCCAGCGCCGTCCCAGCGGGCTTCCTCCGCTCGCC
CCCTCTTAGACTCCTAGGTGGTTTCTGACCTCCGTCTTAACGGCTGAAGGGACGAGCGGA
GCCGCGGCGGGTCGCTGTGCTCTGCTCGTGTCCCGTGGTCGGACCGGTGGTCGTAGGTGT
TGTTTGGGTTCCAGCCCGTCATCGTCTGGCTGCTCTGTAGTGCATGTGAGCTAATGTTTT
AGGGGAAACGCTGTTGCTTCAATGAGTTGTCATGTtgccgtctctctctctctctctctg
tctgtttttctctgccctCCTCGGCCTGTTTTCCCCTCGTGAGTTGCCATTTTTTAGTCG
TGGTCAGTTTCCAGT
>TCONS_00000056
TTTTTGTACAGATTTTCTAGATTCTTCTCTACTCTTCCTTACCAGAAGGCTTGTGAACTC
GTAGCAGTGATGATAACCAGAAAGCGGCGTTGCCCCATCAAATGGATCTCTTCGGTTTGC
TCCAGGTCCCTCCGCCCTCAGACTTCCACGCCGCCGTCCCAGCGCCGTCCCAGCGGGCTT
CCTCCGCTCGCCCCCTCTTAGACTCCTAGGTGGTTTCTGACCTCCGTCTTAACGGCTGAA
GGGACGAGCGGAGCCGCGGCGGGTCGCTGTGCTCTGCTCGTGTCCCGTGGTCGGACCGGT
GGTCGTAGGTGTTGTTTGGGTTCCAGCCCGTCATCGTCTGGCTGCTCTGTAGTGCATGTG
AGCTAATGTTTTAGGGGAAACGCTGTTGCTTCAATGAGTTGTCATGTtgccgtctctctc
tctctctctct
>TCONS_00000904
AGTAGGGGATGTTGTTGTAGCCTCTCCTTCGCTAACCACCGGGGCTGTCAGGCCGATGAC
GCTCACCGCCTGCACGGTTCCCCGCAGCCAGTCCCGCGCCCAGACAGCTTTGCCCGGCTC
GGTCCCGTTAGCGGAGCCTCCGTCGTCGAGGAGCAAAAGCAAGCGTTTCCCCACCAGTTC
CAGAGAATCTCCCATGGTTTTGCTCGCAGGCTAGCTGCCTTCAGCTCTCCACCGTGAACA
GTATTAACTTCTCTGCTCGGTATTTGGGACACAAGTATGCCCGAAAATAGCAGAAAATCG
CTGCCGCCGCGTCCTCGTCAACACCGGTTGTGCACAAGAGAGCCAGTTTTAGCTGCTGAA
CCCGGAGGTACGCAGCGGCGGACCTAGTCGCGCCAGGAATTCACCCAGTCCAAGTGTTAT
TGTCCTCGGCGCTACCGCGACTACCCCGCTCTGTCCGCCATTGAGTCCTGCAACAATCAA
ACGCACTCCTCGTAGACCAGCGGCACTGCGGAGACGCCGCAAATGCGGGGAAACAGCGAC
CCCTGGCGGCCCAGCGGCCGTCACTGCACGATGGTTGGACTCCCGACGTTTGGCGCAGTG
TGGAAGCGGCG
>TCONS_00000057
GCTTTTGCTCCTCGACGACGGAGGCTCCGCTAACGGGACCGAGCCGGGCAAAGCTGTCTG
GGCGCGGGACTGGCTGCGGGGAACCGTGCAGGCGGTGAGCGTCATCGGCCTGACAGCCCC
GGTGGTTAGCGAAGGAGAGGCTACAACAACATCCCCTACTGCGGGGCTAACGCTCTTTGT
GGAGTTTGAGAATGCCACCCAGAGGTGTTCCTGGGTGCAGGTGTATGATGAAGGAGTGAA
ATCTGTGATGGTGGAAGACTCCATCGTTTGGGTCAGCAGAAGTGACAGTACTGGGACGAC
CGGGGCCCCAGTCTTGAGCACACCGTGCCCTGCTCTGGTGTTCCGCTCTCTGGTGGACAG
AATTGGGTTAGGTTCACTGGTTCCTGTGGAGTATTTTGGAAACAGGAACTGTGAGTTCCT
GCCTGATAAAAAACTTCTTCAGAGGTTTGAGGTTGATAAAGACTTAAGACACCCTTTGTT
GCTGGAGCAGCCATCCTTGCAGGCTGCCATCTCCAGCTGGCACAGTGACTTTGAGCTGCA
AGAGATCTTCAGAAAAGGGTCATACACTATTCAAGGACGGCGGGTTCGTGTGTACCAGCC
AGAGTTTGAGGAGTGCTGGGCGTTGGGACTGGTCTCCCAGCATGACCCCATCTCCCACAT
TATGGAGATTACCTTGGATAAAGGGGAAGAAAACCAGACGGTAGATCCTCGAGTAATTCA
TGTCATGCTTGCAGAAGAAGAG
>TCONS_00000058
AGCCCGCCAACAATGGTCCGTCAAGGAAGGACAGCGAAACAATGAAAGGTGACAGTGGAC
GACGGCGCCGCACGGCCTCCGAAGGAGAGGATGACCTTAACTTGAAACGTTTTAAGGGAG
TGGGACATTCGGAAGCCGATGGCCAGATCGGTGGAGACTTGAGTGAACGAGTGAGCAGCA
CAACCAAAAATGGAAGCTCTTCAGAGGCGACGTTTCCTCAAGGCAGGGTGTCGTCTCCCG
GCACCAACTCTTTACCCCAGCTGGACCAGTCCAACCTCCCTCCTTCTCGTTACCCCGCCC
ACATCAAAGAAAACGGTCGCTCGCTTCCAACACAAGGGGCCGCAGACTCCACCACTGCTG
GGATTCTCACCCCCAACCCTCCTCCGCTCAAACCAGCACCTTCCCCCTTCGCCACATCCT
TTCCATCGCTAGGCCAGATGCCAAGCCTTGTCCCTGGAGCTCCAGCCCCTAAGAGCTCCC
TATCCCCACAGTCAGATCGAGAGGAGCCCGTCCAGTCAGTTTACTCCAAAACAGCTGCTC
TTGTTTCCCCAGGACCCGTCACAATTTCTTGGTCAAATGATAGTGGCCCCAGTGTGGcac
tctcttcttctgtgggtTTTTGTCCTAAAACACCCACCTggggcagacagacggagGGTT
CTAAGGTTACTTCAGGATTCCCTGTGTCCCAGACCGGGCCTACCATCTCTGCCTTTGGAG
ATGCTCCCACCCAGACAAATGGAGGCCCTACATCGACCTCTCAGGATCCACAGAGGCCCT
TTGGTTTTGGCTTTGGTGGAGCAAAGCCTGACGCTCAGTGTCAGCAAGAGcaaaacttgt
tttttcagTGTATGTCCCAGAATTCTGGCTCCAATCCCATCCCAGCTGCTGGTCAGACTC
AGTCAAAGGACACCAATTATTTCTCCGTAGTGTCTGAGAGCCTGAGTAAAGAGCCCCCTA
GCAAGCCTGCGACCACCACGGACGAGCAGAGAAAGTCTGAGCAGCCCAAAGTGCCTGAGA
CCCATCCAACGAGAAATGGTGTGCTCAACAAACCTTCGTCAGTCTTCCAGGCTGTAGgcg
gtgctgcaggaggaagaagcacCCTTTTAAGTGCTGGTGGAGCAACTGCAGCCACTTACT
TCTAAGCAGGGAAGTAATAATGGGACTTCTTCTGGGGGCTTAGGGCTGCAGTCCAGTGCT
ACGGAGAGccacaaaaacatctttttgcAGGCTTCCAAAGAGCCTGCTAATCCTTTTCTT
GCGTATGGCGAGAAATCATCTCACACCACTTTTGCTGACCTCACAGGGGCTGAGTCGCAG
GGCCTTGGCCCTGCCTCGGACAATAAGCCAAACCTTTTCACTATGGCCGAGCCGCCTAAA
GGGATTCTGTCATCTCCTTTCCCAGCCCTGTCAGAGGCAGCTTCTCCgagctcttcttcc
tccccggCGTCAGCCACGTCACAGAAGTCACAAATTGAGGGGACTGTTGCAAAGGAAGAG
CAAGATGTTCAGGAGATGCCTTCGTCCACCTCTGGATCCTCCATGTTTGGAAGCACCAGT
GGGATGGAAGAGGGTTCCGCGTCCTTTGACCAGAACCAGTCACAGAAGTTTGCTCTGGAG
GAAAGAGGCCAGTCATCCAAACGTGACTCCGATTCCAGCAGCAATAGTGATCTGTCCGAC
TTGAGCGAGAACGAAGATGGTCCAGAGAAGGACGCGATATCAGAAGGACCAGAACACTCG
TCCAAGGAGGGGGCAATTGGGCAGAAGTCCAAAGTCCAAGGAGGAGTTAAGGGCCGTCCA
CGTAACAAACCTTTTAAAGTGGGCCAGTCTGTTCTAAAAGACCAGAGCAAAGTGCGTCGC
CTGAAGCAGTCTGGGGAGTCATTCCTCCAGGACGGCTCCTGCATCAGCGTGGCCCCTCAC
TTGCACAAGTGCCGTGAGTGCCGCCTTGAGCGTTACCGCAAATATCGATCTACGGAGGAT
GACAGTGATGACGAAGATGATCCAAATGTGGCCTGTCGTTTCTTCCACTTCAGGAGGTTG
GCGTTCACTCGGAAAGGTATCCTGCGTGTGGAAGGGTTTTTAAGTCCCCAGCAGAGCGAC
TCAATGGCCATGGGTCTGTGGCTGCCTGCACCAGCTGTCCAAGGAGGCCTCGATCTGGAT
ACATCCAAGTACATCCTGGCCAACGTGGGGGACCAGTTCTGTCAACTGGTCATGTCTGAG
AAGGAGGCCATGATGATGGTGGAGCCTCACCAAAAAGTAGCGTGGAAACGTGCTGTTCGA
GGTGTCCGGGAAATGTGTGATGTCTGCGAAACTACGCTGTTTAATATTCACTGGGTGTGT
CGCAAGTGTGGGTTTGGAGTCTGTCTGGACTGCTATCGACTGCGCAGGAACCAGCCCAGG
GAGGATGTAGATGAAGTTCCAGAAGATGAGGTTTTCTCATGGTTAAAGTGTGCGAAAGGC
CAACCTCATGAACCACAGAACCTCATGCCTACGCAGATCATACCTGGGGCAGCTCTTTAC
AACATAGGCGACATGGTGCACTCGGCAAGAGGAAAGTGGGGCATTAAAGCCAACTGTCCC
TGTGCCAGTCGACATACAAAGCCTCTAGCTCGCCATAGTGCCCCCAATGGGATATCACAA
TCTACAACCTGCAGTGGAGCTACAGCGTTCGCCTCCAATCCAAAATCAGACGGAGAAACG
GCAATTATCAAAACAGAAACCTCACAGTCTGTAGCACCATCAGACAGTGGGGGAGGTGAA
GTTATAGGCAGTACCAGTAACGCTACCAGTGGTACATCCTCTCCCACTAACCTCACCCAG
TTCTCTGGCAAAGAGGCCCGTTCATCAGGAGAAGGCAACAGCTCTGCTCTGCACTGGTTG
GCCGACCTGGCAACGCAGAAAGCTAAAGATGACACCAAGGAATCGGGTTCGCTTCGTTCC
ATAATGAACCGAGAAAGTCGTCCCCCCTTTGGTTTGGACTCACTCAGTGCCCTTTCAAAG
CCTTCTGCTTCCAGCCCCAAACTGTTTAATAGCTTGTTACTGGGCCCCAGTATGGCCCAG
TCAAAACCTGAGGGGTCCAGCTTGAGGGACCTGCTGAACTCTGGACCGGGCAGGCTCCCT
CAGGGCCCTGGAGAGAGCGGGGTGCCATTCCCCTCCGTGTTCACCACAGCAGGCAACGAC
AAACTCAAGAGCAGCCTGCCAAACTTTCTGGATCACATCATCGCTTCGGTCGTAGAGACC
AAGAAAGCGGAAGGCCGCCGCACTGGGGCCTCCGAGGGCAGCGAGCTGGGGGCGTTAGGT
GGCCGCAAAGAAGGAGTAATGGGTCTCAGTGTTCTGGAACCGCACACGTCACATTCCTGG
CTCTGTGATGGACGACTCCTCTGTCTGCAAGATCCCAGTAACAGCAACAACTGGAAGATC
TTCCGAGAGTGTTGGAAACAGGGTCAACCTGTTTTGGTGTCGGGGATAGATAAGCGGTTA
AAATCCCATTTGTGGCAGCCCGAGGCCTTCAGTAAAGAGTTTGGAGATCAGGACGTAGAC
TTGGTCAATTGTAGAAACTGTGCTATCATCTCTGATGTGAAGGTGCGAGAATTCTGGGAC
GGCTTCGAGGTTATCAATAAGCGACTGCAGGACCCTGAAGGTAAACCTATGGTGTTGAAA
CTAAAGGACTGGCCTCCGGGAGAGGACTTCAGAGACATGATGCCTTCACGGTTTGAGGAC
CTAATGGAGAACCTCCCTCTGCCTGAATACACAAAAAGAGACGGGCGACTAAACCATGGC
TGCGCGTCTGCCAAACTTTTTTGTGCGTCCTGATCTCGGACCCAAGATGTACAACGCCTA
TGGTTTAACGTCGTCTGAGGACAGGAAGGTTGGAACAACGAACCTCCACCTGGACGTCTC
TGATGCCGTTAACGTCATGGTCTATGTGGGAATCCCCCATGGAGAAGGAAACGAGGAGCA
AGAACCAGATATCGACGGACGCAAAGAGGTCATGACCACCATTGAAGAGGGCGATGTGGA
TGAAATGACCAAGAGGAGGGTGTACGACGCCAAGGAGAAACCCGGAGCACTCTGGCACAT
CTACGCCGCCAAGGATGCTGAAAAAATCCGAGAGCTGCTCCGCAAGGTGGGAGAGGAGCA
CGGGCAGGAGAACCCCCCAGACCACGACCCCATTCACGACCAGAGCTGGTACCTGGACCA
GGTGCTCCGCCGCCGGCTCTATGAAGAATACGGCGTCCAGGGTTGGTCCATTGTACAGTT
TTTAGGAGATGCTGTATTTattcctgctggagctccacacCAGGTGCACAACCTGTACAG
CTGTATCAAGGTGGCGGAGGACTTTGTGTCTCCAGAACACGTGAGACATTGTTTCAGACT
CACCCAGGAATTCAGACATCTCTCCACCACTCACACCAACCATGAAGACAAGCTACAGgT
GAAGAACATCATCTATCATGCAGTAAAGGATGCTGTTGGGACGCTGAAGGCTCATGAATC
TAAATTAGCGCGTCCGTAGTGTGTCTCTCGTAGACCGTTCTCATGTGCAGGCTCTGACGA
CCACTCCACTACTAAACTCAGTATGCATTACATCCCCACCGACACAAGTAGAGGCTGCAG
ACGGCAGCGCGCTACCAGAGAGCGTAGGTCTTCTGTTGAGGGAGGCGAACGTCTCcgtgg
ggagaaaaaaacgaTGATTTGAATCGAGGGGTGGAAATTAGTTGTTTGGGATGAAGGAAG
CCCTTTATCGCTGTCACACAGTCGCTCAAATTTGTCTAGTTTtccaattttgtttttatt
ttctttggatTAACTCTGTATTTAAGGTcagtgtgtttgttctgttgtttcATTGTACAC
GAGATTCAAGGGAGGTAAACGCTGCCGTGCCTTCCAAGCAGAGGTTCAGCTACCCTACCA
GAGACTGAATAAATGTGACACTGGGCCATGGCTCATGTTTTCACGACATCCATATTCTTT
TCTTCAACACGAGTGAGGGTAACCTGTTTTTGTAGGcttctttttggttgttttttcaaC
AGCCGATTGCTTCTGCCAAGCGGGGCTATAATAAATTTGCCAAGCAGCCATGCGGTGGAA
GCAGACCaaagttttgtattttttttgtttcgct
>TCONS_00002005
CCCGCCAACAATGGTCCGTCAAGGAAGGACAGCGAAACAATGAAAGGTGACAGTGGACGA
CGGCGCCGCACGGCCTCCGAAGGAGAGGATGACCTTAACTTGAAACGTTTTAAGGGAGTG
GGACATTCGGAAGCCGATGGCCAGATCGGTGGAGACTTGAGTGAACGAGTGAGCAGCACA
ACCAAAAATGGAAGCTCTTCAGAGGCGACGTTTCCTCAAGGCAGGGTGTCGTCTCCCGGC
ACCAACTCTTTACCCCAGCTGGACCAGTCCAACCTCCCTCCTTCTCGTTACCCCGCCCAC
ATCAAAGAAAACGGTCGCTCGCTTCCAACACAAGGGGCCGCAGACTCCACCACTGCTGGG
ATTCTCACCCCCAACCCTCCTCCGCTCAAACCAGCACCTTCCCCCTTCGCCACATCCTTT
CCATCGCTAGGCCAGATGCCAAGCCTTGTCCCTGGAGCTCCAGCCCCTAAGAGCTCCCTA
TCCCCACAGTCAGATCGAGAGGAGCCCGTCCAGTCAGTTTACTCCAAAACAGCTGCTCTT
GTTTCCCCAGGACCCGTCACAATTTCTTGGTCAAATGATAGTGGCCCCAGTGTGGcactc
tcttcttctgtgggtTTTTGTCCTAAAACACCCACCTggggcagacagacggagGGTTCT
AAGGTTACTTCAGGATTCCCTGTGTCCCAGACCGGGCCTACCATCTCTGCCTTTGGAGAT
GCTCCCACCCAGACAAATGGAGGCCCTACATCGACCTCTCAGGATCCACAGAGGCCCTTT
GGTTTTGGCTTTGGTGGAGCAAAGCCTGACGCTCAGTGTCAGCAAGAGcaaaacttgttt
tttcagTGTATGTCCCAGAATTCTGGCTCCAATCCCATCCCAGCTGCTGGTCAGACTCAG
TCAAAGGACACCAATTATTTCTCCGTAGTGTCTGAGAGCCTGAGTAAAGAGCCCCCTAGC
CTTTTCAAGCCTGCGACCACCACGGACGAGCAGAGAAAGTCTGAGCAGCCCAAAGTGCCT
GAGACCCATCCAACGAGAAATGGTGTGCTCAACAAACCTTCGTCAGTCTTCCAGGCTGTA
GgcggtgctgcaggaggaagaagcacCCTTTTAAGTGCTGGTGGAGCAACTGCAGCCACT
TACTTCTAAGCAGGGAAGTAATAATGGGACTTCTTCTGGGGGCTTAGGGCTGCAGTCCAG
TGCTACGGAGAGccacaaaaacatctttttgcAGGCTTCCAAAGAGCCTGCTAATCCTTT
TCTTGCGTATGGCGAGAAATCATCTCACACCACTTTTGCTGACCTCACAGGGGCTGAGTC
GCAGGGCCTTGGCCCTGCCTCGGACAATAAGCCAAACCTTTTCACTATGGCCGAGCCGCC
TAAAGGGATTCTGTCATCTCCTTTCCCAGCCCTGTCAGAGGCAGCTTCTCCgagctcttc
ttcctccccggCGTCAGCCACGTCACAGAAGTCACAAATTGAGGGGACTGTTGCAAAGGA
AGAGCAAGATGTTCAGGAGATGCCTTCGTCCACCTCTGGATCCTCCATGTTTGGAAGCAC
CAGTGGGATGGAAGAGGGTTCCGCGTCCTTTGACCAGAACCAGTCACAGAAGTTTGCTCT
GGAGGAAAGAGGCCAGTCATCCAAACGTGACTCCGATTCCAGCAGCAATAGTGATCTGTC
CGACTTGAGCGAGAACGAAGATGGTCCAGAGAAGGACGCGATATCAGAAGGACCAGAACA
CTCGTCCAAGGAGGGGGCAATTGGGCAGAAGTCCAAAGTCCAAGGAGGAGTTAAGGGCCG
TCCACGTAACAAACCTTTTAAAGTGGGCCAGTCTGTTCTAAAAGACCAGAGCAAAGTGCG
TCGCCTGAAGCAGTCTGGGGAGTCATTCCTCCAGGACGGCTCCTGCATCAGCGTGGCCCC
TCACTTGCACAAGTGCCGTGAGTGCCGCCTTGAGCGTTACCGCAAATATCGATCTACGGA
GGATGACAGTGATGACGAAGATGATCCAAATGTGGCCTGTCGTTTCTTCCACTTCAGGAG
GTTGGCGTTCACTCGGAAAGGTATCCTGCGTGTGGAAGGGTTTTTAAGTCCCCAGCAGAG
CGACTCAATGGCCATGGGTCTGTGGCTGCCTGCACCAGCTGTCCAAGGAGGCCTCGATCT
GGATACATCCAAGTACATCCTGGCCAACGTGGGGGACCAGTTCTGTCAACTGGTCATGTC
TGAGAAGGAGGCCATGATGATGGTGGAGCCTCACCAAAAAGTAGCGTGGAAACGTGCTGT
TCGAGGTGTCCGGGAAATGTGTGATGTCTGCGAAACTACGCTGTTTAATATTCACTGGGT
GTGTCGCAAGTGTGGGTTTGGAGTCTGTCTGGACTGCTATCGACTGCGCAGGAACCAGCC
CAGGGAGGATGTAGATGAAGTTCCAGAAGATGAGGTTTTCTCATGGTTAAAGTGTGCGAA
AGGCCAACCTCATGAACCACAGAACCTCATGCCTACGCAGATCATACCTGGGGCAGCTCT
TTACAACATAGGCGACATGGTGCACTCGGCAAGAGGAAAGTGGGGCATTAAAGCCAACTG
TCCCTGTGCCAGTCGACATACAAAGCCTCTAGCTCGCCATAGTGCCCCCAATGGGATATC
ACAATCTACAACCTGCAGTGGAGCTACAGCGTTCGCCTCCAATCCAAAATCAGACGGAGA
AACGGCAATTATCAAAACAGAAACCTCACAGTCTGTAGCACCATCAGACAGTGGGGGAGG
TGAAGTTATAGGCAGTACCAGTAACGCTACCAGTGGTACATCCTCTCCCACTAACCTCAC
CCAGTTCTCTGGCAAAGAGGCCCGTTCATCAGGAGAAGGCAACAGCTCTGCTCTGCACTG
GTTGGCCGACCTGGCAACGCAGAAAGCTAAAGATGACACCAAGGAATCGGGTTCGCTTCG
TTCCATAATGAACCGAGAAAGTCGTCCCCCCTTTGGTTTGGACTCACTCAGTGCCCTTTC
AAAGCCTTCTGCTTCCAGCCCCAAACTGTTTAATAGCTTGTTACTGGGCCCCAGTATGGC
CCAGTCAAAACCTGAGGGGTCCAGCTTGAGGGACCTGCTGAACTCTGGACCGGGCAGGCT
CCCTCAGGGCCCTGGAGAGAGCGGGGTGCCATTCCCCTCCGTGTTCACCACAGCAGGCAA
CGACAAACTCAAGAGCAGCCTGCCAAACTTTCTGGATCACATCATCGCTTCGGTCGTAGA
GACCAAGAAAGCGGAAGGCCGCCGCACTGGGGCCTCCGAGGGCAGCGAGCTGGGGGCGTT
AGGTGGCCGCAAAGAAGGAGTAATGGGTCTCAGTGTTCTGGAACCGCACACGTCACATTC
CTGGCTCTGTGATGGACGACTCCTCTGTCTGCAAGATCCCAGTAACAGCAACAACTGGAA
GATCTTCCGAGAGTGTTGGAAACAGGGTCAACCTGTTTTGGTGTCGGGGATAGATAAGCG
GTTAAAATCCCATTTGTGGCAGCCCGAGGCCTTCAGTAAAGAGTTTGGAGATCAGGACGT
AGACTTGGTCAATTGTAGAAACTGTGCTATCATCTCTGATGTGAAGGTGCGAGAATTCTG
GGACGGCTTCGAGGTTATCAATAAGCGACTGCAGGACCCTGAAGGTAAACCTATGGTGTT
GAAACTAAAGGACTGGCCTCCGGGAGAGGACTTCAGAGACATGATGCCTTCACGGTTTGA
GGACCTAATGGAGAACCTCCCTCTGCCTGAATACACAAAAAGAGACGGGCGACTAAACCA
TGGCTGCGCGTCTGCCAAACTTTTTTGTGCGTCCTGATCTCGGACCCAAGATGTACAACG
CCTATGGTTTAACGTCGTCTGAGGACAGGAAGGTTGGAACAACGAACCTCCACCTGGACG
TCTCTGATGCCGTTAACGTCATGGTCTATGTGGGAATCCCCCATGGAGAAGGAAACGAGG
AGCAAGAACCAGATATCGACGGACGCAAAGAGGTCATGACCACCATTGAAGAGGGCGATG
TGGATGAAATGACCAAGAGGAGGGTGTACGACGCCAAGGAGAAACCCGGAGCACTCTGGC
ACATCTACGCCGCCAAGGATGCTGAAAAAATCCGAGAGCTGCTCCGCAAGGTGGGAGAGG
AGCACGGGCAGGAGAACCCCCCAGACCACGACCCCATTCACGACCAGAGCTGGTACCTGG
ACCAGGTGCTCCGCCGCCGGCTCTATGAAGAATACGGCGTCCAGGGTTGGTCCATTGTAC
AGTTTTTAGGAGATGCTGTATTTattcctgctggagctccacacCAGGTGCACAACCTGT
ACAGCTGTATCAAGGTGGCGGAGGACTTTGTGTCTCCAGAACACGTGAGACATTGTTTCA
GACTCACCCAGGAATTCAGACATCTCTCCACCACTCACACCAACCATGAAGACAAGCTAC
AGgTGAAGAACATCATCTATCATGCAGTAAAGGATGCTGTTGGGACGCTGAAGGCTCATG
AATCTAAATTAGCGCGTCCGTAGTGTGTCTCTCGTAGACCGTTCTCATGTGCAGGCTCTG
ACGACCACTCCACTACTAAACTCAGTATGCATTACATCCCCACCGACACAAGTAGAGGCT
GCAGACGGCAGCGCGCTACCAGAGAGCGTAGGTCTTCTGTTGAGGGAGGCGAACGTCTCc
gtggggagaaaaaaacgaTGATTTGAATCGAGGGGTGGAAATTAGTTGTTTGGGATGAAG
GAAGCCCTTTATCGCTGTCACACAGTCGCTCAAATTTGTCTAGTTTtccaattttgtttt
tattttctttggatTAACTCTGTATTTAAGGTcagtgtgtttgttctgttgtttcATTGT
ACACGAGATTCAAGGGAGGTAAACGCTGCCGTGCCTTCCAAGCAGAGGTTCAGCTACCCT
ACCAGAGACTGAATAAATGTGACACTGGGCCATGGCTCATGTTTTCACGACATCCATATT
CTTTTCTTCAACACGAGTGAGGGTAACCTGTTTTTGTAGGcttctttt
>TCONS_00004026
CCGCCAACAATGGTCCGTCAAGGAAGGACAGCGAAACAATGAAAGGTGACAGTGGACGAC
GGCGCCGCACGGCCTCCGAAGGAGAGGATGACCTTAACTTGAAACGTTTTAAGGGAGTGG
GACATTCGGAAGCCGATGGCCAGATCGGTGGAGACTTGAGTGAACGAGTGAGCAGCACAA
CCAAAAATGGAAGCTCTTCAGAGGCGACGTTTCCTCAAGGCAGGGTGTCGTCTCCCGGCA
CCAACTCTTTACCCCAGCTGGACCAGTCCAACCTCCCTCCTTCTCGTTACCCCGCCCACA
TCAAAGAAAACGGTCGCTCGCTTCCAACACAAGGGGCCGCAGACTCCACCACTGCTGGGA
TTCTCACCCCCAACCCTCCTCCGCTCAAACCAGCACCTTCCCCCTTCGCCACATCCTTTC
CATCGCTAGGCCAGATGCCAAGCCTTGTCCCTGGAGCTCCAGCCCCTAAGAGCTCCCTAT
CCCCACAGTCAGATCGAGAGGAGCCCGTCCAGTCAGTTTACTCCAAAACAGCTGCTCTTG
TTTCCCCAGGACCCGTCACAATTTCTTGGTCAAATGATAGTGGCCCCAGTGTGGcactct
cttcttctgtgggtTTTTGTCCTAAAACACCCACCTggggcagacagacggagGGTTCTA
AGGTTACTTCAGGATTCCCTGTGTCCCAGACCGGGCCTACCATCTCTGCCTTTGGAGATG
CTCCCACCCAGACAAATGGAGGCCCTACATCGACCTCTCAGGATCCACAGAGGCCCTTTG
GTTTTGGCTTTGGTGGAGCAAAGCCTGACGCTCAGTGTCAGCAAGAGcaaaacttgtttt
ttcagTGTATGTCCCAGAATTCTGGCTCCAATCCCATCCCAGCTGCTGGTCAGACTCAGT
CAAAGGACACCAATTATTTCTCCGTAGTGTCTGAGAGCCTGAGTAAAGAGCCCCCTAGCC
TTTTCAAGCCTGCGACCACCACGGACGAGCAGAGAAAGTCTGAGCAGCCCAAAGTGCCTG
AGACCCATCCAACGAGAAATGGTGTGCTCAACAAACCTTCGTCAGTCTTCCAGGCTGTAG
gcggtgctgcaggaggaagaagcacCCTTTTAAGTGCTGGTGGAGCAACTGCAGCCACTT
CAAATACTTCTAAGCAGGGAAGTAATAATGGGACTTCTTCTGGGGGCTTAGGGCTGCAGT
CCAGTGCTACGGAGAGccacaaaaacatctttttgcAGGCTTCCAAAGAGCCTGCTAATC
CTTTTCTTGCGTATGGCGAGAAATCATCTCACACCACTTTTGCTGACCTCACAGGGGCTG
AGTCGCAGGGCCTTGGCCCTGCCTCGGACAATAAGCCAAACCTTTTCACTATGGCCGAGC
CGCCTAAAGGGATTCTGTCATCTCCTTTCCCAGCCCTGTCAGAGGCAGCTTCTCCgagct
cttcttcctccccggCGTCAGCCACGTCACAGAAGTCACAAATTGAGGGGACTGTTGCAA
AGGAAGAGCAAGATGTTCAGGAGATGCCTTCGTCCACCTCTGGATCCTCCATGTTTGGAA
GCACCAGTGGGATGGAAGAGGGTTCCGCGTCCTTTGAACCAGTCACAGAAGTTTGCTCTG
GAGGAAAGAGGCCAGTCATCCAAACGTGACTCCGATTCCAGCAGCAATAGTGATCTGTCC
GACTTGAGCGAGAACGAAGATGGTCCAGAGAAGGACGCGATATCAGAAGGACCAGAACAC
TCGTCCAAGGAGGGGGCAATTGGGCAGAAGTCCAAAGTCCAAGGAGGAGTTAAGGGCCGT
CCACGTAACAAACCTTTTAAAGTGGGCCAGTCTGTTCTAAAAGACCAGAGCAAAGTGCGT
CGCCTGAAGCAGTCTGGGGAGTCATTCCTCCAGGACGGCTCCTGCATCAGCGTGGCCCCT
CACTTGCACAAGTGCCGTGAGTGCCGCCTTGAGCGTTACCGCAAATATCGATCTACGGAG
GATGACAGTGATGACGAAGATGATCCAAATGTGGCCTGTCGTTTCTTCCACTTCAGGAGG
TTGGCGTTCACTCGGAAAGGTATCCTGCGTGTGGAAGGGTTTTTAAGTCCCCAGCAGAGC
GACTCAATGGCCATGGGTCTGTGGCTGCCTGCACCAGCTGTCCAAGGAGGCCTCGATCTG
GATACATCCAAGTACATCCTGGCCAACGTGGGGGACCAGTTCTGTCAACTGGTCATGTCT
GAGAAGGAGGCCATGATGATGGTGGAGCCTCACCAAAAAGTAGCGTGGAAACGTGCTGTT
CGAGGTGTCCGGGAAATGTGTGATGTCTGCGAAACTACGCTGTTTAATATTCACTGGGTG
TGTCGCAAGTGTGGGTTTGGAGTCTGTCTGGACTGCTATCGACTGCGCAGGAACCAGCCC
AGGGAGGATGTAGATGAAGTTCCAGAAGATGAGGTTTTCTCATGGTTAAAGTGTGCGAAA
GGCCAACCTCATGAACCACAGAACCTCATGCCTACGCAGATCATACCTGGGGCAGCTCTT
TACAACATAGGCGACATGGTGCACTCGGCAAGAGGAAAGTGGGGCATTAAAGCCAACTGT
CCCTGTGCCAGTCGACATACAAAGCCTCTAGCTCGCCATAGTGCCCCCAATGGGATATCA
CAATCTACAACCTGCAGTGGAGCTACAGCGTTCGCCTCCAATCCAAAATCAGACGGAGAA
ACGGCAATTATCAAAACAGAAACCTCACAGTCTGTAGCACCATCAGACAGTGGGGGAGGT
GAAGTTATAGGCAGTACCAGTAACGCTACCAGTGGTACATCCTCTCCCACTAACCTCACC
CAGTTCTCTGGCAAAGAGGCCCGTTCATCAGGAGAAGGCAACAGCTCTGCTCTGCACTGG
TTGGCCGACCTGGCAACGCAGAAAGCTAAAGATGACACCAAGGAATCGGGTTCGCTTCGT
TCCATAATGAACCGAGAAAGTCGTCCCCCCTTTGGTTTGGACTCACTCAGTGCCCTTTCA
AAGCCTTCTGCTTCCAGCCCCAAACTGTTTAATAGCTTGTTACTGGGCCCCAGTATGGCC
CAGTCAAAACCTGAGGGGTCCAGCTTGAGGGACCTGCTGAACTCTGGACCGGGCAGGCTC
CCTCAGGGCCCTGGAGAGAGCGGGGTGCCATTCCCCTCCGTGTTCACCACAGCAGGCAAC
GACAAACTCAAGAGCAGCCTGCCAAACTTTCTGGATCACATCATCGCTTCGGTCGTAGAG
ACCAAGAAAGCGGAAGGCCGCCGCACTGGGGCCTCCGAGGGCAGCGAGCTGGGGGCGTTA
GGTGGCCGCAAAGAAGGAGTAATGGGTCTCAGTGTTCTGGAACCGCACACGTCACATTCC
TGGCTCTGTGATGGACGACTCCTCTGTCTGCAAGATCCCAGTAACAGCAACAACTGGAAG
ATCTTCCGAGAGTGTTGGAAACAGGGTCAACCTGTTTTGGTGTCGGGGATAGATAAGCGG
TTAAAATCCCATTTGTGGCAGCCCGAGGCCTTCAGTAAAGAGTTTGGAGATCAGGACGTA
GACTTGGTCAATTGTAGAAACTGTGCTATCATCTCTGATGTGAAGGTGCGAGAATTCTGG
GACGGCTTCGAGGTTATCAATAAGCGACTGCAGGACCCTGAAGGTAAACCTATGGTGTTG
AAACTAAAGGACTGGCCTCCGGGAGAGGACTTCAGAGACATGATGCCTTCACGGTTTGAG
GACCTAATGGAGAACCTCCCTCTGCCTGAATACACAAAAAGAGACGGGCGACTAAACCAT
GGCTGCGCGTCTGCCAAACTTTTTTGTGCGTCCTGATCTCGGACCCAAGATGTACAACGC
CTATGGTTTAACGTCGTCTGAGGACAGGAAGGTTGGAACAACGAACCTCCACCTGGACGT
CTCTGATGCCGTTAACGTCATGGTCTATGTGGGAATCCCCCATGGAGAAGGAAACGAGGA
GCAAGAACCAGATATCGACGGACGCAAAGAGGTCATGACCACCATTGAAGAGGGCGATGT
GGATGAAATGACCAAGAGGAGGGTGTACGACGCCAAGGAGAAACCCGGAGCACTCTGGCA
CATCTACGCCGCCAAGGATGCTGAAAAAATCCGAGAGCTGCTCCGCAAGGTGGGAGAGGA
GCACGGGCAGGAGAACCCCCCAGACCACGACCCCATTCACGACCAGAGCTGGTACCTGGA
CCAGGTGCTCCGCCGCCGGCTCTATGAAGAATACGGCGTCCAGGGTTGGTCCATTGTACA
GTTTTTAGGAGATGCTGTATTTattcctgctggagctccacacCAGGTGCACAACCTGTA
CAGCTGTATCAAGGTGGCGGAGGACTTTGTGTCTCCAGAACACGTGAGACATTGTTTCAG
ACTCACCCAGGAATTCAGACATCTCTCCACCACTCACACCAACCATGAAGACAAGCTACA
GgTGAAGAACATCATCTATCATGCAGTAAAGGATGCTGTTGGGACGCTGAAGGCTCATGA
ATCTAAATTAGCGCGTCCGTAGTGTGTCTCTCGTAGACCGTTCTCATGTGCAGGCTCTGA
CGACCACTCCACTACTAAACTCAGTATGCATTACATCCCCACCGACACAAGTAGAGGCTG
CAGACGGCAGCGCGCTACCAGAGAGCGTAGGTCTTCTGTTGAGGGAGGCGAACGTCTCcg
tggggagaaaaaaacgaTGATTTGAATCGAGGGGTGGAAATTAGTTGTTTGGGATGAAGG
AAGCCCTTTATCGCTGTCACACAGTCGCTCAAATTTGTCTAGTTTtccaattttgttttt
attttctttggatTAACTCTGTATTTAAGGTcagtgtgtttgttctgttgtttcATTGTA
CACGAGATTCAAGGGAGGTAAACGCTGCCGTGCCTTCCAAGCAGAGGTTCAGCTACCCTA
CCAGAGACTGAATAAATGTGACACTGGGCCATGGCTCATGTTTTCACGACATCCATATTC
TTTTCTTCAACACGAGTGAGGG
>TCONS_00004027
CCGCCAACAATGGTCCGTCAAGGAAGGACAGCGAAACAATGAAAGGTGACAGTGGACGAC
GGCGCCGCACGGCCTCCGAAGGAGAGGATGACCTTAACTTGAAACGTTTTAAGGGAGTGG
GACATTCGGAAGCCGATGGCCAGATCGGTGGAGACTTGAGTGAACGAGTGAGCAGCACAA
CCAAAAATGGAAGCTCTTCAGAGGCGACGTTTCCTCAAGGCAGGGTGTCGTCTCCCGGCA
CCAACTCTTTACCCCAGCTGGACCAGTCCAACCTCCCTCCTTCTCGTTACCCCGCCCACA
TCAAAGAAAACGGTCGCTCGCTTCCAACACAAGGGGCCGCAGACTCCACCACTGCTGGGA
TTCTCACCCCCAACCCTCCTCCGCTCAAACCAGCACCTTCCCCCTTCGCCACATCCTTTC
CATCGCTAGGCCAGATGCCAAGCCTTGTCCCTGGAGCTCCAGCCCCTAAGAGCTCCCTAT
CCCCACAGTCAGATCGAGAGGAGCCCGTCCAGTCAGTTTACTCCAAAACAGCTGCTCTTG
TTTCCCCAGGACCCGTCACAATTTCTTGGTCAAATGATAGTGGCCCCAGTGTGGcactct
cttcttctgtgggtTTTTGTCCTAAAACACCCACCTggggcagacagacggagGGTTCTA
AGGTTACTTCAGGATTCCCTGTGTCCCAGACCGGGCCTACCATCTCTGCCTTTGGAGATG
CTCCCACCCAGACAAATGGAGGCCCTACATCGACCTCTCAGGATCCACAGAGGCCCTTTG
GTTTTGGCTTTGGTGGAGCAAAGCCTGACGCTCAGTGTCAGCAAGAGcaaaacttgtttt
ttcagTGTATGTCCCAGAATTCTGGCTCCAATCCCATCCCAGCTGCTGGTCAGACTCAGT
CAAAGGACACCAATTATTTCTCCGTAGTGTCTGAGAGCCTGAGTAAAGAGCCCCCTAGCC
TTTTCAAGCCTGCGACCACCACGGACGAGCAGAGAAAGTCTGAGCAGCCCAAAGTGCCTG
AGACCCATCCAACGAGAAATGGTGTGCTCAACAAACCTTCGTCAGTCTTCCAGGCTGTAG
gcggtgctgcaggaggaagaagcacCCTTTTAAGTGCTGGTGGAGCAACTGCAGCCACTT
CAAATACTTCTAAGCAGGGAAGTAATAATGGGACTTCTTCTGGGGGCTTAGGGCTGCAGT
CCAGTGCTACGGAGAGccacaaaaacatctttttgcAGGCTTCCAAAGAGCCTGCTAATC
CTTTTCTTGCGTATGGCGAGAAATCATCTCACACCACTTTTGCTGACCTCACAGGGGCTG
AGTCGCAGGGCCTTGGCCCTGCCTCGGACAATAAGCCAAACCTTTTCACTATGGCCGAGC
CGCCTAAAGGGATTCTGTCATCTCCTTTCCCAGCCCTGTCAGAGGCAGCTTCTCCgagct
cttcttcctccccggCGTCAGCCACGTCACAGAAGTCACAAATTGAGGGGACTGTTGCAA
AGGAAGAGCAAGATGTTCAGGAGATGCCTTCGTCCACCTCTGGATCCTCCATGTTTGGAA
GCACCAGTGGGATGGAAGAGGGTTCCGCGTCCTTTGAACCAGTCACAGAAGTTTGCTCTG
GAGGAAAGAGGCCAGTCATCCAAACGTGACTCCGATTCCAGCAGCAATAGTGATCTGTCC
GACTTGAGCGAGAACGAAGATGGTCCAGAGAAGGACGCGATATCAGAAGGACCAGAACAC
TCGTCCAAGGAGGGGGCAATTGGGCAGAAGTCCAAAGTCCAAGGAGGAGTTAAGGGCCGT
CCACGTAACAAACCTTTTAAAGTGGGCCAGTCTGTTCTAAAAGACCAGAGCAAAGTGCGT
CGCCTGAAGCAGTCTGGGGAGTCATTCCTCCAGGACGGCTCCTGCATCAGCGTGGCCCCT
CACTTGCACAAGTGCCGTGAGTGCCGCCTTGAGCGTTACCGCAAATATCGATCTACGGAG
GATGACAGTGATGACGAAGATGATCCAAATGTGGCCTGTCGTTTCTTCCACTTCAGGAGG
TTGGCGTTCACTCGGAAAGGTATCCTGCGTGTGGAAGGGTTTTTAAGTCCCCAGCAGAGC
GACTCAATGGCCATGGGTCTGTGGCTGCCTGCACCAGCTGTCCAAGGAGGCCTCGATCTG
GATACATCCAAGTACATCCTGGCCAACGTGGGGGACCAGTTCTGTCAACTGGTCATGTCT
GAGAAGGAGGCCATGATGATGGTGGAGCCTCACCAAAAAGTAGCGTGGAAACGTGCTGTT
CGAGGTGTCCGGGAAATGTGTGATGTCTGCGAAACTACGCTGTTTAATATTCACTGGGTG
TGTCGCAAGTGTGGGTTTGGAGTCTGTCTGGACTGCTATCGACTGCGCAGGAACCAGCCC
AGGGAGGATGTAGATGAAGTTCCAGAAGATGAGGTTTTCTCATGGTTAAAGTGTGCGAAA
GGCCAACCTCATGAACCACAGAACCTCATGCCTACGCAGATCATACCTGGGGCAGCTCTT
TACAACATAGGCGACATGGTGCACTCGGCAAGAGGAAAGTGGGGCATTAAAGCCAACTGT
CCCTGTGCCAGTCGACATACAAAGCCTCTAGCTCGCCATAGTGCCCCCAATGGGATATCA
CAATCTGTAGCACCATCAGACAGTGGGGGAGGTGAAGTTATAGGCAGTACCAGTAACGCT
ACCAGTGGTACATCCTCTCCCACTAACCTCACCCAGTTCTCTGGCAAAGAGGCCCGTTCA
TCAGGAGAAGGCAACAGCTCTGCTCTGCACTGGTTGGCCGACCTGGCAACGCAGAAAGCT
AAAGATGACACCAAGGAATCGGGTTCGCTTCGTTCCATAATGAACCGAGAAAGTCGTCCC
CCCTTTGGTTTGGACTCACTCAGTGCCCTTTCAAAGCCTTCTGCTTCCAGCCCCAAACTG
TTTAATAGCTTGTTACTGGGCCCCAGTATGGCCCAGTCAAAACCTGAGGGGTCCAGCTTG
AGGGACCTGCTGAACTCTGGACCGGGCAGGCTCCCTCAGGGCCCTGGAGAGAGCGGGGTG
CCATTCCCCTCCGTGTTCACCACAGCAGGCAACGACAAACTCAAGAGCAGCCTGCCAAAC
TTTCTGGATCACATCATCGCTTCGGTCGTAGAGACCAAGAAAGCGGAAGGCCGCCGCACT
GGGGCCTCCGAGGGCAGCGAGCTGGGGGCGTTAGGTGGCCGCAAAGAAGGAGTAATGGGT
CTCAGTGTTCTGGAACCGCACACGTCACATTCCTGGCTCTGTGATGGACGACTCCTCTGT
CTGCAAGATCCCAGTAACAGCAACAACTGGAAGATCTTCCGAGAGTGTTGGAAACAGGGT
CAACCTGTTTTGGTGTCGGGGATAGATAAGCGGTTAAAATCCCATTTGTGGCAGCCCGAG
GCCTTCAGTAAAGAGTTTGGAGATCAGGACGTAGACTTGGTCAATTGTAGAAACTGTGCT
ATCATCTCTGATGTGAAGGTGCGAGAATTCTGGGACGGCTTCGAGGTTATCAATAAGCGA
CTGCAGGACCCTGAAGGTAAACCTATGGTGTTGAAACTAAAGGACTGGCCTCCGGGAGAG
GACTTCAGAGACATGATGCCTTCACGGTTTGAGGACCTAATGGAGAACCTCCCTCTGCCT
GAATACACAAAAAGAGACGGGCGACTAAACCATGGCTGCGCGTCTGCCAAACTTTTTTGT
GCGTCCTGATCTCGGACCCAAGATGTACAACGCCTATGGTTTAACGTCGTCTGAGGACAG
GAAGGTTGGAACAACGAACCTCCACCTGGACGTCTCTGATGCCGTTAACGTCATGGTCTA
TGTGGGAATCCCCCATGGAGAAGGAAACGAGGAGCAAGAACCAGATATCGACGGACGCAA
AGAGGTCATGACCACCATTGAAGAGGGCGATGTGGATGAAATGACCAAGAGGAGGGTGTA
CGACGCCAAGGAGAAACCCGGAGCACTCTGGCACATCTACGCCGCCAAGGATGCTGAAAA
AATCCGAGAGCTGCTCCGCAAGGTGGGAGAGGAGCACGGGCAGGAGAACCCCCCAGACCA
CGACCCCATTCACGACCAGAGCTGGTACCTGGACCAGGTGCTCCGCCGCCGGCTCTATGA
AGAATACGGCGTCCAGGGTTGGTCCATTGTACAGTTTTTAGGAGATGCTGTATTTattcc
tgctggagctccacacCAGGTGCACAACCTGTACAGCTGTATCAAGGTGGCGGAGGACTT
TGTGTCTCCAGAACACGTGAGACATTGTTTCAGACTCACCCAGGAATTCAGACATCTCTC
CACCACTCACACCAACCATGAAGACAAGCTACAGgTGAAGAACATCATCTATCATGCAGT
AAAGGATGCTGTTGGGACGCTGAAGGCTCATGAATCTAAATTAGCGCGTCCGTAGTGTGT
CTCTCGTAGACCGTTCTCATGTGCAGGCTCTGACGACCACTCCACTACTAAACTCAGTAT
GCATTACATCCCCACCGACACAAGTAGAGGCTGCAGACGGCAGCGCGCTACCAGAGAGCG
TAGGTCTTCTGTTGAGGGAGGCGAACGTCTCcgtggggagaaaaaaacgaTGATTTGAAT
CGAGGGGTGGAAATTAGTTGTTTGGGATGAAGGAAGCCCTTTATCGCTGTCACACAGTCG
CTCAAATTTGTCTAGTTTtccaattttgtttttattttctttggatTAACTCTGTATTTA
AGGTcagtgtgtttgttctgttgtttcATTGTACACGAGATTCAAGGGAGGTAAACGCTG
CCGTGCCTTCCAAGCAGAGGTTCAGCTACCCTACCAGAGACTGAATAAATGTGACACTGG
GCCATGGCTCATGTTTTCACGACATCCATATTCTTTTCTTCAACACGAGTGAGGG
>TCONS_00000060
CTTAGCAGTCTGTTTGATTTTTCACAATAAAGTTTACAAAAACTAGGCCCGAGGGGGGTG
GGCTGACGTCGGCCGGCGTCTCTGCCCCTTTAAGAGCCCCTGCTGGcggcggaggcagca
gcagcagccgcccggATCGGCTCCGGAGACTGCAGCATCCTCCCCGGCTTCCAGCCCACC
TGACCCCGCGCAGCAGCGGCCCCGAGCCCGGGACGGTCCCGGGAATGGGGGCAGGTCACT
GACGGGATTCACCTGGAGGCGACGAGGGCTGACCGGCCGTGCGGCGCAGCAAGATGGTGT
CGTGGATCATTTCGCGGGTAGTGGTCCTGGCCTTCGGGACTCTCTACCCAGCATACTCCT
CCTACAAGGCTGTCAAAACGAAGAACGTCAAAGAATACGTGAAGTGGATGATGTACTGGA
TCGTGTTTGCGTTGTTCACCACAGCTGAGACGGCCACAGACTTGTTCCTCTCATGGTTCC
CGTTTTACTTTGAGCTGAAGATCGCCTTTGTGATCTGGCTCCTGTCTCCGTACACCAAAG
GCTCCAGCGTTCTCTACCGCAAGTTTGTCCACCCGACCCTGTCCAACAAAGAGAAGGTGG
GAcctggctccagctgctctgctctgtcccGGGGTTCGCCCTCATGTCTGCCGTTGCTCT
TCTGGCTCTTTCACCCGCAGGAGATAGACGAGTACATCGCGCAGGCCAAAGACCGGAGCT
ACGAGACCATGATGCGCTTTGGGAAGAGAGGGCTCAACCTGGCTGCCAACGCTGCAGTGA
CAGCAGCCAGCAAGGGTCAGGGCGTGCTGTCGGACAAGCTGCGGAGTTTCAGCATGCAGG
ACCTGACCCTAATCAACGCCGAGGACGAGCTGGGTCTCCACGACCCCCGCGTCAGACGGG
ACCCTGTGGACGACCTGAGCTCGGGGGCCAGCACGCTGCCCCGGGCCAGGAGCACAGCTG
CCAGGCAGACTCGCTTACTGGCGGCCACTTCGCTCGCTGATGATGCGTCGTCCCAACACA
GCTCTGACCAATCGGACACGAGGACTGAGCACTCCGACGAAGAGGTGGCAGAGAAGATAC
CTACACGCGGCAGCACTGCAAAAACAGCTAAGAAACCTGCCCCTGTGAAaacagagCCTC
AAACCAAGACGGTGAAGAAGCCAGCAAAGAAGAAGACCACCACTAACAACGCTGAGACGC
CCCCCTGAGGCCTCAGGCCTGAGGCCTGCCCCACCCACAGCCAGGACGCTCCTTCCTCTG
CGGtctacacactcacacacacactcacacgcactaATCGCTGTACATATCAGGCACTGA
TCATCTGTCACTCTTGCTGGGTTTTGATTGCAGGCTTGTTTATTGTGATTCGCCTCCTCT
CTGATTTAGGAGTTACGGCTCcctggtgttttatttaatattttttaagtCTGGTATTGT
TGCTCTAATCCCGGTTTCTCCCTGGATTTTAGCCCTCTGAGCCACATGGAGGTCCTTATG
CTTGGGGAGAGCATAAGctggtcctgtgtgtgtttcccgcCTTATTGAGCTTCCTAACTC
TTGGTGTACCCACAGCAGCCCGTGCGCGTGTAGTTTTAGGTAAAAACGGTGCGTCTTTGC
GTGGAAGTACGAGGCCTGCACTCACGCATGCGTTCTCAGCTCGGTATTGACAGCACGTGT
GAAAGCATTGTTTTCCGCTGTGGATTGGGCCCAGTTTAGCCGTCCTGGTTGGGAAGCGGT
TGGCCTCGAGTGAGGGCAGGAGGAGAGTTTAAGCCGCCTTCCAACCACAGAGAGGAAGGG
ATGGGAATGAACTCGTGGAAACCGCGCACGCGCCAGCCCCGTGTTAGACCCTCAGGACAA
TCTCCAACATCTGTGAGtccacctcctgcaggaaaTCTGCTGTGTGAGCACGCAGACGGT
TCCTCAGGACGTGT
>TCONS_00004029
cgcccggATCGGCTCCGGAGACTGCAGCATCCTCCCCGGCTTCCAGCCCACCTGACCCCG
CGCAGCAGCGGCCCCGCCGGCCGTGCGGCGCAGCAAGATGGTGTCGTGGATCATTTCGCG
GGTAGTGGTCCTGGCCTTCGGGACTCTCTACCCAGCATACTCCTCCTACAAGGCTGTCAA
AACGAAGAACGTCAAAGAATACGTGAAGTGGATGATGTACTGGATCGTGTTTGCGTTGTT
CACCACAGCTGAGACGGCCACAGACTTGTTCCTCTCATGGTTCCCGTTTTACTTTGAGCT
GAAGATCGCCTTTGTGATCTGGCTCCTGTCTCCGTACACCAAAGGCTCCAGCGTTCTCTA
CCGCAAGTTTGTCCACCCGACCCTGTCCAACAAAGAGAAGGAGATAGACGAGTACATCGC
GCAGGCCAAAGACCGGAGCTACGAGACCATGATGCGCTTTGGGAAGAGAGGGCTCAACCT
GGCTGCCAACGCTGCAGTGACAGCAGCCAGCAAGGGTCAGGGCGTGCTGTCGGACAAGCT
GCGGAGTTTCAGCATGCAGGACCTGACCCTAATCAACGCCGAGGACGAGCTGGGTCTCCA
CCCTTCGGACCCCCGCGTCAGACGGGACCCTGTGGACGACCTGAGCTCGGGGGCCAGCAC
GCTGCCCCGGGCCAGGAGCACAGCTGCCAGGCAGACTCGCTTACTGGCGGCCACTTCGCT
CGCTGATGATGCGTCGTCCCAACACAGCTCTGACCAATCGGACACGAGGACTGAGCACTC
CGACGAAGAGGTGGCAGAGAAGATACCTACACGCGGCAGCACTGCAAAAACAGCTAAGAA
ACCTGCCCCTGTGAAaacagagCCTCAAACCAAGACGGTGAAGAAGCCAGCAAAGAAGAA
GACCACCACTAACAACGCTGAGACGCCCCCCTGAGGCCTCAGGCCTGAGGCCTGCCCCAC
CCACAGCCAGGACGCTCCTTCCTCTGCGGtctacacactcacacacacactcacacgcac
taATCGCTGTACATATCAGGCACTGATCATCTGTCACTCTTGCTGGGTTTTGATTGCAGG
CTTGTTTATTGTGATTCGCCTCCTCTCTGATTTAGGAGTTACGGCTCcctggtgttttat
ttaatattttttaagtCTGGTATTGTTGCTCTAATCCCGGTTTCTCCCTGGATTTTAGCC
CTCTGAGCCACATGGAGGTCCTTATGCTTGGGGAGAGCATAAGctggtcctgtgtgtgtt
tcccgcCTTATTGAGCTTCCTAACTCTTGGTGTACCCACAGCAGCCCGTGCGCGTGTAGT
TTTAGGTAAAAACGGTGCGTCTTTGCGTGGAAGTACGAGGCCTGCACTCACGCATGCGTT
CTCAGCTCGGTATTGACAGCACGTGTGAAAGCATTGTTTTCCGCTGTGGATTGGGCCCAG
TTTAGCCGTCCTGGTTGGGAAGCGGTTGGCCTCGAGTGAGGGCAGGAGGAG
>TCONS_00000061
CTTTTATGTTGAAACAACCTCTAGGTGAGTCTGGCTCTGTGATGCTCAGACCTCACTTTT
GGGGGTTATCGTCATCTCTTGATTATTTGTTTACATTTAGcttattttttctgtcttcta
gtccccccctccccctccttctccgtCATCACACCAGTAACACAATTCCATGTGCATCCG
GCAGTATTTATCAGGCAATATTTAAAAGTATGCACATTAGTCCGGCCCTGTAAACCACTC
GGGCCATAAAGCCAAGCCAGGCGAAGCGGTCTGTAAATAATTAGGCTGACAACAGGAGGT
TCGCAGTATCATCTCTGCTGTTTGAGAGCTCAAGTGGAGCAAAGGCTGAGGGTGAGGCTG
GACTTTGGCTccgctggctgcctgctgctgcagtcatcctgggacacgcacacacacaca
cacacacacacacacactctccccacCTGTTGAACTGTGTGCAGTGCGACGCTTTGCCAA
AAGGGGGCGACAAACCCGCAACTCAGCTGAGGTAAACAGGATGTAAATAATTCTATATAA
TTCTAATTCTGTACATACATGAGCTTTGCTTGCCTTATTGATTCTCTGGGCTTCAATATA
TTTAatgttatttgtctttttatcttgttttttttttcatctggaTGTTTTAAGAAACCA
GGAGGAACCTTGGCTTTCCCAGGTTTAGAGGCGATTATATTACTATAATTGACATGTTTT
AATTCATCTCAAATGTATGGGTCAGGTCTTGGTTTGTAACTGAATTTGGCATCTTAAGGA
GGAGAAGTTTGAGTTCAAACTTAGCATTTGTCCTGTTAGGATGGAAACAAATCTTTTTCC
GTCCTAAATGTTTTTGCCATCTTTACATATTATCTTAATTCAATCGTATACGAGGACGCT
CATCTGTAATTTGTGCCAATGCCTAAAGCTCATTGGATACCGGTGTGTGCAGAGGCGATG
CTGACGCATCATTTATCAGAAATAAAAACCACTAATAAAGGAAACCTAACCTCTGTCGAA
GTATTTAATTTGccttgaaataaagaaa
>TCONS_00004031
TCttcctcagcatcagcagcaacgTGCGGGCAGCACTTTCCGAGCTGGGCAAGAGTGATT
TCCTCCACTTGCGCAGCGCCGCTATGCACCCAGCCTCTGTGCACCCAGCCTCTATGCACT
TCTCATCAGccaccagagcagcctcagccctgcagctccagcatcaGGAGAGGATGGCTG
CAGCCAAGACCGAGATGATCCTCCCCGCTCTGCAGCTCTCAGAGCCCCTGAGCTTTCCTC
ACTCTCCCATGGATAACTACcccaagctggaggaggtgatgatgCTCAGCTCTGCGGGGA
CCCCTTTTCACACTGCTTCCGCACCTGAAGGTGCAGGTTTTGGCTCCGGCGAGCCAGGAG
AACAGTACGACCACCTTGCTGGAGATACGCTTCCTGACATCCCCTTCAACTGTGAGAAGC
CCGAGCAAACATATCCCACCCAGAGGCTTCCCCCTATCTCCTACACAGGACGCTTCACCT
TGGAGCCAGCCAccacctgcagcaacagcctCTGGGCGGAGCCAATCCTGGGCTTGTTCA
CTGGTCTGATGGGCAACATTGCCACCAGCTCcaactcttcctctgcagccccACAGACCA
CTTCGTCTTCATCTTCGACCACcccttcctccacagcttcctcctcatcctcaactTCCT
CGTCACAGAGTTCtagcctcagctcctccatccaCCACAGCGAGCCCAACCCCATCTACT
CCGCCGCTCCGACATACTCCAGCCCAAACTCTGACATCTTCCCAGACCAGGGCCAGGCCT
TTCCCACCTCTGCTGGAGGGGTTCAGTACCCTCCTCCAGCCTACCCCAATGGCAagacct
gcagcaccagctTCCCTGTGCCAATGATTCCCGACTACCTTTTCCCTCAGCAGCAAGCGG
AGATCAGTCTCGTCCCACCTGACCAGAAGCCCTTCCAGAGTCAGACAAGCCAGCCCTCCC
TCACTCCTTTGTCCACTATCAAGGCCTTTGCCACACAGACTGGTTCCCAGGACTTAAAGA
GTGTCTACCAGTCCCAGCTTATTAAACCCAGCCGCATGCGTAAGTACCCCACCCGGCCAA
GCAAGACCCCTCCCCATGAGAGGCCCTACGCGTGCCCCATGGAGACATGCGATCGGCGCT
TTTCACGCTCAGACGAACTGACGCGCCACATTCGCATTCACACTGGCCAGAAACCGTTCC
AGTGTCGCATCTGCATGCGCAACTTCAGCCGCAGTGACCACCTGACAACTCACATCCGCA
CTCACACCGGGGAGAAACCCTTTGCCTGCGAGATCTGTGGCCGCAAGTTTGCCCGCagtg
atgagaggaagaggcacacaaaaatacacctgCGTCAAAAGGACAAGAAAGCGGAGAAAA
CGGGAGCAGTGGGGGTGACGGCCGCCCCGGCTGCTTCGCCCGCCTCCAGCTACCCCTCCC
CCATCACTTCCTACCCCTCTCCAGTTTCTTCTTACCCCTCACCTGCCACATCCTGCTACT
CCTCACCTGTCCACACCTCCTATCCTTCTCCCTCCATTGCCACCACCTACCCATCGGCGT
CCAACACCTTCCAGTCCCAGGTTGCCTCGTCCTTCCCCTCTTCAGTTGCTTCAAACATCT
ACAACTCCCCCATTCCCACCCCAATATCAGACATTCAAACCACGCTTTCCCCAAGGACAA
TCGAAATCTGCTAAAgactgcaaagacaaaa
>TCONS_00002015
ACCCCTCCCCCATCACTTCCTACCCCTCTCCAGTTTCTTCTTACCCCTCACCTGCCACAT
CCTGCTACTCCTCACCTGTCCACACCTCCTATCCTTCTCCCTCCATTGCCACCACCTACC
CATCGGCGTCCATGTCCAACACCTTCCAGTCCCAGGTTGCCTCGTCCTTCCCCTCTTCAG
TTGCTTCAAACATCTACAACTCCCCCATTCCCACCCCAATATCAGACATTCAAACCACGC
TTTCCCCAAGGACAATCGAAATCTGCTAAAgactgcaaagaca
>TCONS_00000905
ATCCCTTCCTCTGTGGTGCATCCTTactctctgtgtcctcctcaGCTGTATATCTGCAGA
CATCATCACCACAGTGGGGACAGATGTGACTTTATACTGTAAATATGACTTTGGGTACTA
CGGAAAGCTTCCCGTCTGCTGGGGCCGGGGGCCCATCCCCAACAGAGGCTGCGCTAAACA
GGTGATCAAGTCAGACGGGACGTCCATCACCAGCAGGCTGTCGGAGCGGTACCTGCTGCA
GGGGGATCTCCAGGACGGCGACGTCTCCCTGACCATCAggcgggtggaggaggcagatTC
TGGGATGTATGGATGCCGCGTGGATATTCCAGGCTGGTTCAATGACCATAAACACCAGGT
TACCCTGACTGTGGTTCCAGCGCGGCCCAACCCCCTGACGGTGGAAACACgagaggtgag
gg
>TCONS_00000906
acaacaacaaaagtaaaCGTTCGAAGTGACGCAAGGGGACAAATTTATCAGCTTGCTCAT
CTTTTTGGAATCCATGTGGTTGTTTTCCTAAAAGTAACTCACACTGTTGCCGCCATCCTT
GGctgtttcttctttctccttctttttttgtgtttttaaacctcaattttaaaaaaaaaa
tagttttagaaATCAACAATACTTTCAAATATCTACTTCAACTAAAAACTCAACCCACag
agaagtttttttttctctattgtGT
>TCONS_00000907
ACTACAGAGGAAATTAACCTCTACTCTTTTGTTCTGTGCAGGAGGCCCCTCTGGTGGCTA
AAATACAAGTCAACAGTTTTCTACTGTTTGAGAACTCTCTGGGAGGACGCAACCTTTGCA
GGCTGGCAGCCGTTTTCTTTTTCACCGTAGTCACAGCTCTGCTCTTTGCTTACAGCAGAG
GCTTTctccagaggaggagggcggaacgtctcagcacctctgctgctgagaaCATTTATG
ACAGCATCCTGGAGCATCAACCAACATCGTCCACACATTTTTACAAGACCTGAGCTGCGA
GTGTATGAAGGGTTGGATGCGGCTGCGGAGAGCGTCCCCTACAGGAGAATAGCGGTACTG
ACCGCCTCGACAAGATTCTTCCctcattctgctgctgaagaaaagaaacattctCAGACC
TTTGGAACATGGATATGAAAGTACAGAAAAGTATTAGGGCCactcatgagaaaaaaaaag
agcggaggtgttttttttttttttaaatcattagaTTAAGTGTGATTAAAAGTCGAAAtg
gcaagaaaaaaatatgaaagtCTAAATGTAAAGAATTACATGAATACTTTGCACTTGGCT
TGAGTTTCAAACAGTTTGCCCAGTTCATTGAACTGCCTGCACAACGTTGTGTCGAAGCAG
TCACGGGCTGGTTATAGTCTCAAAAGGTCAACTTTATTTTCAACACTATAGTTCATTATA
TTCAtcttttttacttcttcttttga
>TCONS_00004032
TTCTTCGCTGTGCGTCGGGCCGGTGGAAGGAGAATCGCTGCACGCTTGCTGCTCTGGAAG
TGAGCATGTAGAAGTTAGTCCGCCGTGCCGACTTGCGTCACTCAGATGTTGTATTTATGC
TTGAAACTCTGGAGATCTGCAGTTCCAAGTGATCCGAAGCCTGCTATGGAGGAGCTCTGG
AGACAAAATGAGTCTGGGCACTGACAATGTCACCTTTCTGTGGAAAAACGATTCCACTGA
ACTCGACAACGCGTCCTCCCGAGTCAACTTCAGCTCCGGGGGGAACCACTCGGCGCTCAG
CGAGCTGCGCCTCAGCCGTGCCATCCCGCTCGGGCTGGTTCTGGGGGCTTTCATCGTGTT
CGCCATTGCGGGCAACATCCTGGTCATCCTCTCTGTGGTGTGCAACAGGCACCTGCGGAC
CCCGACCAACTACTTCATCATCAACCTGGCCATCGCCGACCTGCTGCTGAGCACCACGGT
GCTGCCGGTGTCCGCCACCCTGGAGATCCTGAACTACTGGGTGTTCGGCAGGATCTTCTG
TGACATCTGGGCTGCGGTGGACGTGCTGTGCTGCACTGCGTCCATCATGAGCTTGTGCGT
AATATCCATCGACCGGTACATCGGCGTGAGCCACCCGCTGCAGTACCCGGGCATCGTGAC
GGAGAAACGGGCTCTGCTGGCCATGCTCGGGGTGTGGGCGCTGTCGGTGGTCATCTCCAT
CGGGCCGCTGTTCGGGTGGAAGCAGCCGCCGTCGCCGGACGACACGGTGTGCCCCATCAC
CGAGGAGCCCTTTTAcgcgctcttctcctccctcggCTCCTTCTACATCCCGCTGGTCGT
CATCCTGGCCATGTACTGCCGGGTGTACATCGTCGCCAAGCGGACCACTAAGAACCTGGA
AGCCGGTGTGATGCGAGAGAGGATGAACTCCAGCGAACTGACCCTCAGGATCCACAAGGG
TTCGCAGTTCTCCAGGGAAAAGAAGGCGGCTAAAACTCTGGGAGTGGTGGTCGGCATGTT
TacgctctgctggctgcctttCTTTCTGGCCTTGCCCATAGgGTCTTTTAATGTGAACCT
GCGCCCTCCTGAAATCCTCTTCAAGGTCATCTTCTGGCTGGGCTACTTCAACAGCTGCCT
GAACCCCATCATCTACCCCTGCTACAGCCGGGAGTTCAAGCTGGCCTTCATCCGCATCCT
CCGGTGCCGGTGTCAGCAGCGGAAGCGCCCGGGCTTCCAGGCCTACAGCCACCGCTCCTC
CAACATCAGCTCCTCCGGACACTCGCGCAAAGGCTCGGCGGACCACAACTCGGGCTGCCT
GAACGGCAGCCAGCGCACCCTGCCCTCCTCggccagccccagccccagctaCCTGGGCGG
GGCCCT
>TCONS_00004033
TTCTTCGCTGTGCGTCGGGCCGGTGGAAGGAGAATCGCTGCACGCTTGCTGCTCTGGAAG
TGAGCATGTAGAAGTTAGTCCGCCGTGCCGACTTGCGTCACTCAGATGTTGTATTTATGC
TTGAAACTCTGGAGATCTGCAGTTCCAAGTGATCCGAAGCCTGCTATGGAGGAGCTCTGG
AGACAAAATGAGTCTGGGCACTGACAATGTCACCTTTCTGTGGAAAAACGATTCCACTGA
ACTCGACAACGCGTCCTCCCGAGTCAACTTCAGCTCCGGGGGGAACCACTCGGCGCTCAG
CGAGCTGCGCCTCAGCCGTGCCATCCCGCTCGGGCTGGTTCTGGGGGCTTTCATCGTGTT
CGCCATTGCGGGCAACATCCTGGTCATCCTCTCTGTGGTGTGCAACAGGCACCTGCGGAC
CCCGACCAACTACTTCATCATCAACCTGGCCATCGCCGACCTGCTGCTGAGCACCACGGT
GCTGCCGGTGTCCGCCACCCTGGAGATCCTGAACTACTGGGTGTTCGGCAGGATCTTCTG
TGACATCTGGGCTGCGGTGGACGTGCTGTGCTGCACTGCGTCCATCATGAGCTTGTGCGT
AATATCCATCGACCGGTACATCGGCGTGAGCCACCCGCTGCAGTACCCGGGCATCGTGAC
GGAGAAACGGGCTCTGCTGGCCATGCTCGGGGTGTGGGCGCTGTCGGTGGTCATCTCCAT
CGGGCCGCTGTTCGGGTGGAAGCAGCCGCCGTCGCCGGACGACACGGTGTGCCCCATCAC
CGAGGAGCCCTTTTAcgcgctcttctcctccctcggCTCCTTCTACATCCCGCTGGTCGT
CATCCTGGCCATGTACTGCCGGGTGTACATCGTCGCCAAGCGGACCACTAAGAACCTGGA
AGCCGGTGTGATGCGAGAGAGGATGAACTCCAGCGAACTGACCCTCAGGATCCACAAGGG
TTCGCAGGTGAACGAGGAGTCCGGCCACGCGGCCACGGCCACGGGCACGGGCACGGGCAA
GGGCCGTGCGCACCAGGCCAGGAGTTCCCTCACGGTGAAACTTCTGAAGTTCTCCAGGGA
AAAGAAGGCGGCTAAAACTCTGGGAGTGGTGGTCGGCATGTTTacgctctgctggctgcc
tttCTTTCTGGCCTTGCCCATAGgGTCTTTTAATGTGAACCTGCGCCCTCCTGAAATCCT
CTTCAAGGTCATCTTCTGGCTGGGCTACTTCAACAGCTGCCTGAACCCCATCATCTACCC
CTGCTACAGCCGGGAGTTCAAGCTGGCCTTCATCCGCATCCTCCGGTGCCGGTGTCAGCA
GCGGAAGCGCCCGGGCTTCCAGGCCTACAGCCACCGCTCCTCCAACATCAGCTCCTCCGG
ACACTCGCGCAAAGGCTCGGCGGACCACAACTCGGGCTGCCTGAACGGCAGCCAGCGCAC
CCTGCCCTCCTCggccagccccagccccagctaCCTGGGCGGGGCCCT
>TCONS_00004034
CACgccccagctgctgcctgggGGCCCCGGCGACAGCCAGCAGGGTGCCCTGAGGGGAGA
CCCGGGGTCGGCCAGCACCCCCGAGGAGGGGGGCGCCAGgatcttcagcttctcctttAC
AAAGAACAGGGACAAGCGGGGGATGAGCAAGGACGGCGTTGCCCCTGGCAACAACGTGTG
ACTCTTTGgtgtgaaggagc
>TCONS_00000062
TTCTTTTCCACCATGACTTTTACTGGGAAATACGAGCTGGAGACTCAGGAAAACTACGAG
GAGTTTCTGGATGCCAtcgGACTTCTCAGCGCCAAGACGGACCACAAAGTGATAACGGAG
GTGAGCCAGGACGGGAACGACTTCACCTGGACTCAAAGCATTCCCCACTGGACGTGGACA
AACACCTTCAGCGTCGGTCGGGAATGTGAGCTGGTGACCATGAAGGGCACCAAGTTCAAG
GCGCCTGTCGTGATGGACGATGGGAGGATCTCAGTCCAGTTTCCCCAGTACCATTTCACA
GCCGAGGTCAGCGGGGACAAGCTGATCATGAATTGCACAATTCCAGGAGAGAAGGGTGTG
ACCTtcaggagaaccagcaggaggGTCTGAGGCCGCAAGACTCAGCATGTCCTCATGGAA
CGCCGGGACATTTGGGAGAGTAGAAAAGTTCGCCTCTTCGTTGGGTTTGTGATAGTTaat
aaagatttaaaagacCAACTGTGACCTTGCAG
>TCONS_00003760
CTGGCAGCAACAAGGTAAAGTGTGGGACATCGAAGACAAACGCATTCGGGGATGTCTAGC
ACCCAAAGGAGGCGGCTGCAATATGCAACAGATTTCTTGTGCTCAGATCCCGCTGTGACG
GCGCGCGACAGCCGGTCAGAAtggcacagttaaaaaaagagtcCCCGGAAGGTGAACCCG
CGGTGTAAACATGCTGTGGCCGCTTTGAGGAGATAACATATTGCACCTTTGACACCTCCG
TTTGGAGTCCTTGGTGAGTGAGGAGGAAGTGGaacagggaaggagggagct
>TCONS_00003761
AGTCCGGGGTTGGCTGATCTCTGAGCTGAAACAAAGACTGGCTGATTGCTGGCGACGGCC
GTCGGAGGTTTGTTCACCGAGTCCACTGTTGACTGCAGACGCGCTAACAGTTACAGGTCC
AGCACGCAGCGGTCCgtgttcccatggcaaccgcgCCAAAGGTCCAGGTGAGCGACCCCC
GCGCTACTCTGGGATTCCCGGTGTGTTTCAGACCATTGatcacacaggaaaaaaagaaaa
aataaaatctctggTTCTGACAGTATTTAAAACACCTTTCACCCTGTGGTCTACAgccat
cacca
>TCONS_00003762
TTTGGGTCATTAACACAGACAGAACCAACAGTTGATCAGAAGGCAGCAGCAACTCATCCA
TACGTAAAAGCCCCACGTCTGCTTCCCTGGTCCGCGCAcctcacctccagctctccGAAC
GGTGCTGGAagcatcagtcacacacacccgccACTGACAGAGGGACGCGCGTCTGCCTAA
AAGAGCCACGGGGCTCCACTTTGGAGAGCGAATAAAGAGATGATGAGTGGAGCGCGAGGA
CAGAGAACCACACAGCAAAGGGTGTTTGAGTTTAAGGTTCGGTCTCCCTCCGGAAAGCTT
ATGGAATTAGTGATTCGGGAAAGCAGGACTTCAAATAATGTTGGTAAGGTGACGTAAAAC
CCGATCCTTTCTCCAACACACATTTCCCACCAGGTCAGCCTGTCTGCCTTTAAAATGGCG
TATTCCAAACACAACCTTTGATGTCAggaataattacatttttggattcag
>TCONS_00005396
GTGATTCGGGAAAGCAGGACTTCAAATAATGTTGGTAAGGTGACGTAAAACCCGATCCTT
TCTCCAACACACATTTCCCACCAGGTCAGCCTGTCTGCCTTTAAAATGGCGTATTCCAAA
CACAACCTTTGATGTCAggaataattacatttttggattcaggtttttttttaaaagctt
tcgAAAGCAGCAAGAAACCATCCGCACAAGTGTGTTCTGTTCTGTGCATTTCTAAAAGTG
TCTCAGGTGAGAGCTGAGAGCAGGCACTGGATGAGTGTGTCAGCTCGCCCTGTTGGGGTC
TGATTCACAGTGATGGCAGCCTCTTTAGAaccaataacacacacacgcacacacacacac
acgcgcacacacacaccccaatcCCAACTTTGAAGTGAGTCGGTGAAGAACCGGTCATGT
CAGTGTGATGACTTCCAACGGGTCGGTCTGGCCCTTGGACCTCTGCTTGCGTTTGAGGCG
TCTCTGC
>TCONS_00002929
CCACACTTTTCCCAGCATTCCCCCTCGCTCTCCCAGCTGCAAGCCTTAGCGGACTCTCAG
GCCTTGGGGACGATGGTGTCTCAGGATTTCCTCCAGGGCCATCGGGTGGGTCTCCTCACC
gctgctccctccatcactcccgGCGGCGGGTTCTCCCCCTTCCCcagcctgacctccagc
ctccagccggCCGCTTGTCCCCTGCCCCTCCACGGCCCCGTGTCTATGCAGATGGCCTTT
GCTGGGGAGCCGCGCCACTGCCTGAGCGTGGCCTACAGCGGGGGCTATCTGGGGGCCCAC
CACACCTTCACAGCCGGCTGCTTTGACAGACCTGCGCTCCCTCTCCGTCGCTACTAAGGC
GCGCTCCCCTCGTCCCGCTCCCCCGTCCCTCACGCAGAGACGCCTCAAACGCAAGCAGAG
GTCCAAGGGCCAGACCGACCCGTTGGAAGTCATCACACTGACATGACCGGTTCTTCACCG
ACTCACTTCAAAGTTGGgattggggtgtgtgtgt
>TCONS_00000908
GGCATGCGCCGCTACTTTGCCGACCTGCTGGCCATCCTGAGCAATCGTTACCAGCTCTGT
CCCACGGCGCGCCACCTGGCTGTCTACTTACTGGACCTGTTCATGGACCACTACGATGTG
GCCGTCAAACAGCTGTATGTCATCGCCTTGACCTGTCTGCTCCTGGCAAgtAAGTTTgaa
gagaaggaggacaggGTTCCAAAACTGGAGCAACTCAACTCTCTGGGATTTATGTGCAGC
CTGAACCTGGTCCTCAACAAAAGAGACCTGATCAAGATGgaacttctgctgctggagacc
tTCGACTGGAACCTGTGCATGCCCACTGCTGCTCACTTTATAGACTTCTACCTCCACGCC
TCAGTGAAGGAGGATGACCTCTACAACGGCTGGCCCATTTCCTCCATCTCCAAGACCAAG
GTCTTCAtggacaaatacacacactaCTTTCTGGAGGTCTCACTCCAAGACCACGCCTTC
TTGAGTTTCCGACCATCTCAGGTTGCCTCCGCTTGTGTGGCTGCATCTCGAATATGCCTT
CAGATCTCTCCAAGCTGGACGACGGCCCTGCACCTGCTGACCGGTTACTCCTGGGACCAC
CTCACTCAGTGCATAGAGCTCATGCTGCTAGCTCATGACAATGACGTTAAAGAGGCCAAC
AAAACCAAAGCCTCCCCGTCTCACCGGCCCTCCTCTCTGCAGTCGCAGCCACAGACTGCT
CGTCTCTCTCAAGTGTCCGCCCTCCAGAGGCCAGcaccctccaccacctcctcctccgcc
gcggcggccgccgcctcctcgtcctcctcctccacctcatccacaccgcagctgctcttc
cagccGGACTCGTTGCCACACTTTTCCCAGCATTCCCCCTCGCTCTCCCAGCTGCAAGCC
TTAGCGCAGGCCTTGGGGACGATGGTGTCTCAGGATTTCCTCCAGGGCCATCGGGTGGGT
CTCCTCACCgctgctccctccatcactcccgGCGGCGGGTTCTCCCCCTTCCCcagcctg
acctccagcctccagccggCCGCTTGTCCCCTGCCCCTCCACGGCCCCGTGTCTATGCAG
ATGGCCTTTGCTGGGGAGCCGCGCCACTGCCTGAGCGTGGCCTACAGCGGGGGCTATCTG
GGGGCCCACCACACCTTCACAGCCGGCTGCTTTGACAGGTGACGccaggagacggagggg
gaACGCACACACTCGCGGGAGTGCACTCCCAGA
>TCONS_00004710
ctctgtgtctgcaggagctgaagctgccgGTCTACAGGGGCCATTCCCCACAGAATCGGC
ATGCGCCGCTACTTTGCCGACCTGCTGGCCATCCTGAGCAATCGTTACCAGCTCTGTCCC
ACGGCGCGCCACCTGGCTGTCTACTTACTGGACCTGTTCATGGACCACTACGATGTGGCC
GTCAAACAGCTGTATGTCATCGCCTTGACCTGTCTGCTCCTGGCAAgtAAGTTTgaagag
aaggaggacaggGTTCCAAAACTGGAGCAACTCAACTCTCTGGGATTTATGTGCAGCCTG
AACCTGGTCCTCAACAAAAGAGACCTGATCAAGATGgaacttctgctgctggagacctTC
GACTGGAACCTGTGCATGCCCACTGCTGCTCACTTTATAGACTTCTACCTCCACGCCTCA
GTGAAGGAGGATGACCTCTACAACGGCTGGCCCATTTCCTCCATCTCCAAGACCAAGGTC
TTCAtggacaaatacacacactaCTTTCTGGAGGTCTCACTCCAAGACCACGCCTTCTTG
AGTTTCCGACCATCTCAGGTTGCCTCCGCTTGTGTGGCTGCATCTCGAATATGCCTTCAG
ATCTCTCCAAGCTGGACGACGGCCCTGCACCTGCTGACCGGTTACTCCTGGGACCACCTC
ACTCAGTGCATAGAGCTCATGCTGCTAGCTCATGACAATGACGTTAAAGAGGCCAACAAA
ACCAAAGCCTCCCCGTCTCACCGGCCCTCCTCTCTGCAGTCGCAGCCACAGACTGCTCGT
CTCTCTCAAGTGTCCGCCCTCCAGAGGCCAGcaccctccaccacctcctcctccgccgcg
gcggccgccgcctcctcgtcctcctcctccacctcatccacaccgcagctgctcttccag
ccGGACTCGTTGCCACACTTTTCCCAGCATTCCCCCTCGCTCTCCCAGCTGCAAGCCTTA
GCGGACTCTCAGGCCTTGGGGACGATGGTGTCTCAGGATTTCCTCCAGGGCCATCGGGTG
GGTCTCCTCACCgctgctccctccatcactcccgGCGGCGGGTTCTCCCCCTTCCCcagc
ctgacctccagcctccagccggCCGCTTGTCCCCTGCCCCTCCACGGCCCCGTGTCTATG
CAGATGGCCTTTGCTGGGGAGCCGCGCCACTGCCTGAGCGTGGCCTACAGCGGGGGCTAT
CTGGGGGCCCACCACACCTTCACAGCCGGCTGCTTTGACAGGTGACGcc
>TCONS_00002930
TTTGGCCAACAGCGCTGTGACTGTAgagctgaagctgccgGTCTACAGGGGCCATTCCCC
ACAGAATCGGCATGCGCCGCTACTTTGCCGACCTGCTGGCCATCCTGAGCAATCGTTACC
AGCTCTGTCCCACGGCGCGCCACCTGGCTGTCTACTTACTGGACCTGTTCATGGACCACT
ACGATGTGGCCGTCAAACAGCTGTATGTCATCGCCTTGACCTGTCTGCTCCTGGCAAgtA
AGTTTgaagagaaggaggacaggGTTCCAAAACTGGAGCAACTCAACTCTCTGGGATTTA
TGTGCAGCCTGAACCTGGTCCTCAACAAAAGAGACCTGATCAAGATGgaacttctgctgc
tggagacctTCGACTGGAACCTGTGCATGCCCACTGCTGCTCACTTTATAGACTTCTACC
TCCACGCCTCAGTGAAGGAGGATGACCTCTACAACGGCTGGCCCATTTCCTCCATCTCCA
AGACCAAGGTCTTCAtggacaaatacacacactaCTTTCTGGAGGTCTCACTCCAAGACC
ACGCCTTCTTGAGTTTCCGACCATCTCAGGTTGCCTCCGCTTGTGTGGCTGCATCTCGAA
TATGCCTTCAGATCTCTCCAAGCTGGACGACGGCCCTGCACCTGCTGACCGGTTACTCCT
GGGACCACCTCACTCAGTGCATAGAGCTCATGCTGCTAGCTCATGACAATGACGTTAAAG
AGGCCAACAAAACCAAAGCCTCCCCGTCTCACCGGCCCTCCTCTCTGCAGTCGCAGCCAC
AGACTGCTCGTCTCTCTCAAGTGTCCGCCCTCCAGAGGCCAGcaccctccaccacctcct
cctccgcc
>TCONS_00004711
gtgttgtgGGCTTTGCTGTCAGTCGCCTGCTGCCAGTTGCGATACGCTTTACCCAGGAGA
GGCCGAAACGTCACCTTCCAccccccccAGATCATTTGCAGCCTCCCTGGTCCAGCGGGG
CCTGATGGGAACCCAGGACCCCCCTGGATCACCTGGGGCCGTGGGCCCATGGGGCCACCT
GGGAGGGATGGCCTGGATGGAAAGGAtggggagaaaggagaaaaggggaatGCAGGAGAT
CCGGGCAGAACTGGGAATCCAGGCAAACCGGGGGTGAAAGGCCGTGAAGGCGTCATTGGC
AGAGCTGGACTGCGAGGGCTGAAGGGGCTGCGAGGAGCCACAGGGGCCGCTGGAACTAAA
GGACCTAAAGGAGAGACTGGGGATGTAGGTCAGCAGGGAGCTGCCGgacgctgcagctgt
ggcacCGCGGCACGGTCGGCGTTTTCTGTGGCCGTCACCAAAAGCTACCCCAAAGAGCGA
CTGCCCATCCGCTTCAGCAGGGTCCTGTTGAATGAGGGAAATCACTACAACACCAGTACA
GGGAAGTTTGTGTGTGCCATTCCTGGGATCTATTACTTTAGCTACGATATCACCCTGGCG
AACAAGCACCTGGCCATTGGGCTGGTCCACAATGGCCACTACAAGATTAGGACTTTTGAT
GCCAACACGGGGAACCATGACGTGGCTTCGGGTTCGACTGTGCTCCACCTGCACAAGTCA
GACCAAGTCTGGCTGCAGATCTTTTACTCGGAGCAGAATGGACTATTCTTCGACCCCTTC
TGGACAGACAGCACCTTTACTGGGTTTCTAGTCCACGCTGACCAAGACTATCTGAATGAA
GCGGATACAAAAGCAAACGCGCAGGGTGAAAGTTAGCACCG
>TCONS_00002932
ACGCCCGTAGGTCAACCTCGTTTCTCCTCTGCAACCGTCAtgctgcaggcgtgtgtgttg
tgGGCTTTGCTGTCAGTCGCCTGCTGCCAGTTGCGATACGCTTTACCCAGGAGAGGCCGA
AACGTCACCTTCCAccccccccAGATCATTTGCAGCCTCCCTGGTCCAGCGGGGCCTGAT
GGGAACCCAGGACCCCCCTGGATCACCTGGGGCCGTGGGCCCATGGGGCCACCTGGGAGG
GATGGCCTGGATGGAAAGGAtggggagaaaggagaaaaggggaatGCAGGAGATCCGGGC
AGAACTGGGAATCCAGGCAAACCGGGGGTGAAAGGCCGTGAAGGCGTCATTGGCAGAGCT
GGACTGCGAGGGCTGAAGGGGCTGCGAGGAGCCACAGGGGCCGCTGGAACTAAAGGACCT
AAAGGAGAGACTGGGGATGTAGGTCAGCAGGGAGCTGCCGgacgctgcagctgtggcacC
GCGGCACGGTCGGCGTTTTCTGTGGCCGTCACCAAAAGCTACCCCAAAGAGCGACTGCCC
ATCCGCTTCAGCAGGGTCCTGTTGAATGAGGGAAATCACTACAACACCAGTACAGGGAAG
TTTGTGTGTGCCATTCCTGGGATCTATTACTTTAGCTACGATATCACCCTGGCGAACAAG
CACCTGGCCATTGGGCTGGTCCACAATGGCCACTACAAGATTAGGACTTTTGATGCCAAC
ACGGGGAACCATGACGTGGCTTCGGGTTCGACTGTGCTCCACCTGCACAAGTCAGACCAA
GTCTGGCTGCAGATCTTTTACTCGGAGCAGAATGGACTATTCTTCGACCCCTTCTGGACA
GACAGCACCTTTACTGGGTTTCTAGTCCACGCTGACCAAGACTATCTGAATGAAGCGGAT
ACAAAAGCAAACGCGCAGGGTGAAAGTTAGCACC
>TCONS_00002933
GCCCCGTGTTAGTGAAAACAAGCGAACTCgaaattattttaataaggTGTACaaaaaaaC
TGAGAGCGAGACACTACAGTTGTATCTGCTGGAAGTTCTGAGGTCCAACCATGGCTGAAC
AGACCACCACCAGTTCGGAGGGTATCGTGGGCCTGGATGAGCCCAAGAAGATGACgaggg
aggactggaggaagaagaaggagctggaggagcaaagGAAGCTGGGAAATGCTCCGGCAG
AGGTGGATGAAGAGGGAAAggACATCAATCCTCACATCCCACAGTATATTTCATCTGTGC
CGTGGTACATCGACCCCTCCAAAAGGCCCACGCTGAAACATCAGAGGCCACAGGCAGAGA
AACAGAAGCAATTCAATGCTATCGGAGAGTGGTATAAGAGGGGGGTACAGGAGAATTCTA
TGATGACTAAATTTCGAAAAGGCGCATGTGAAAACTGCGGTGCCATGACCCACAAAAAGA
AAGACTGCTTAGAGAGGCCCAGAAAAGTTGGAGCCAGGTATACGGGCACAAGCATAGCAC
CAGATGAACACGTTCAAGTCAACCTTGATTTAGACTATGATGGAAAGCGTGACCGCTGGA
ATGGCTACGATCCTGAGGAGCACCAGCGCATCGTGGAAGAATACGCCAAAGTCGATCTGG
CTAAGAGAACACTTAAGGCACAAAGGCTTCAGGATGAGTTGGCCTCTGGAAAACTGGACC
AAACTGAGAGAGAGCACAacagcgaggatgaggatgaagataaATATGCAGATGACATTG
ACATGCCTGGTCAAAACTTTGACTCCAAGAGAAGAATCACTGTTAGGAATCTGCGTATCC
GAGAGGACACGGCGAAATACTTGAGGAATTTGGATCCAAATTCAGCATACTATGATCCAA
AGACGCGCTCTATGAGGGAGAATCCTTATTCAAATGCTGGCAATAACCCTGATGAAGTGG
GCTATGCTGGAGACAATTTTGTGCGCTACACAGGGGACACAATCACCATGGCTCAAACAC
AGCTGTTTGCCTGGGAGGCCTATGAGAGAGGCTCGGATGTGCACCTCCAGGCTGATCCCA
CTaagctggagctcctccacaaGTCCTTCAAGGTCAAGAAGGAAGAATTTAAGGAGCAAC
AGGGAGACAGCATCTTAAAGAGGTACGGAGGTGAAGAGCACTTGAATGCACCACagcggg
agctgctgctggctcagaCTGAAGACTACGTGGAGTACTCTCGCCACGGTGCTGTGCTGA
AGGGGCAGGAAAAAGCAGTGGCTCGCTCCAAGTACGAGGAGGACGTTCTCATCAACAACC
ACACATGTATTTGGGGTTCCTACTGGAAAGATGGCCGCTGGGGATACAAGTGTTGTCACT
CCATGGTGAAACAGAGTTATTGCACAGGAGAGACTGGAGTTCAGATAAACAACTCTGAGT
GTGTTCCGTTTGAAGAGAGTCTGACTcagcctcaggaggaggaaccagccaAATCTCTCC
TTGAAATGCACAGAGATAAGAtggtgaaagagaagaagaaaaagaaaaccaaaaagaaca
agaagCACGCCTCTGACAGTAGCGATTCAGAAAgcgaagagaagaaaaaggagaaactgA
AGACGGCATTAGAAGCAGAGGACAAGCGGGTGAAGCAGGTGGAGGCGCTGATGCAGCTGG
ATGAGAGGAAACGGCCGTACAACAGCCTGGGCCAGGTGAAGGCTCccacggaggaggaga
tggaggcctTCCGCATGAAGCGCTGCCGTCCGGATGATCCCATGGCTTCCTTCCTGGCGT
TTGCAGGGTGGATGTTATCAAGTGGAGCCGCTGGC
>TCONS_00002934
GCCCCGTGTTAGTGAAAACAAGCGAACTCgaaattattttaataaggTGTACaaaaaaaC
TGAGAGCGAGACACTACAGTTGTATCTGCTGGAAGTTCTGAGGTCCAACCATGGCTGAAC
AGACCACCACCAGTTCGGAGGGTATCGTGGGCCTGGATGAGCCCAAGAAGATGACgaggg
aggactggaggaagaagaaggagctggaggagcaaagGAAGCTGGGAAATGCTCCGGCAG
AGGTGGATGAAGAGGGAAAggACATCAATCCTCACATCCCACAGTATATTTCATCTGTGC
CGTGGTACATCGACCCCTCCAAAAGGCCCACGCTGAAACATCAGAGGCCACAGGCAGAGA
AACAGAAGCAATTCAATGCTATCGGAGAGTGGTATAAGAGGGGGGTACAGGAGAATTCTA
TGATGACTAAATTTCGAAAAGGCGCATGTGAAAACTGCGGTGCCATGACCCACAAAAAGA
AAGACTGCTTAGAGAGGCCCAGAAAAGTTGGAGCCAGGTATACGGGCACAAGCATAGCAC
CAGATGAACACGTTCAAGTCAACCTTGATTTAGACTATGATGGAAAGCGTGACCGCTGGA
ATGGCTACGATCCTGAGGAGCACCAGCGCATCGTGGAAGAATACGCCAAAGTCGATCTGG
CTAAGAGAACACTTAAGGCACAAAGGCTTCAGGATGAGTTGGCCTCTGGAAAACTGGACC
AAACTGAGAGAGAGCACAacagcgaggatgaggatgaagataaATATGCAGATGACATTG
ACATGCCTGGTCAAAACTTTGACTCCAAGAGAAGAATCACTGTTAGGAATCTGCGTATCC
GAGAGGACACGGCGAAATACTTGAGGAATTTGGATCCAAATTCAGCATACTATGATCCAA
AGACGCGCTCTATGAGGGAGAATCCTTATTCAAATGCTGGCAATAACCCTGATGAAGTGG
GCTATGCTGGAGACAATTTTGTGCGCTACACAGGGGACACAATCACCATGGCTCAAACAC
AGCTGTTTGCCTGGGAGGCCTATGAGAGAGGCTCGGATGTGCACCTCCAGGCTGATCCCA
CTaagctggagctcctccacaaGTCCTTCAAGGTCAAGAAGGAAGAATTTAAGGAGCAAC
AGGGAGACAGCATCTTAAAGAGGTACGGAGGTGAAGAGCACTTGAATGCACCACagcggg
agctgctgctggctcagaCTGAAGACTACGTGGAGTACTCTCGCCACGGTGCTGTGCTGA
AGGGGCAGGAAAAAGCAGTGGCTCGCTCCAAGTACGAGGAGGACGTTCTCATCAACAACC
ACACATGTATTTGGGGTTCCTACTGGAAAGATGGCCGCTGGGGATACAAGTGTTGTCACT
CCATGGTGAAACAGAGTTATTGCACAGGAGAGACTGGAGTTCAGATAAACAACTCTGAGT
GTGTTCCGTTTGAAGAGAGTCTGACTcagcctcaggaggaggaaccagccaAATCTCTCC
TTGAAATGCACAGAGATAAGAtggtgaaagagaagaagaaaaagaaaaccaaaaagaaca
agaagCACGCCTCTGACAGTAGCGATTCAGAAAgcgaagagaagaaaaaggagaaactgA
AGACGGCATTAGAAGCAGAGGACAAGCGGGTGAAGCAGGTGGAGGCGCTGATGCAGCTGG
ATGAGAGGAAACGGCCGTACAACAGCCTGGGCCAGGTGAAGGCTCccacggaggaggaga
tggaggcctTCCGCATGAAGCGCTGCCGTCCGGATGATCCCATGGCTTCCTTCCTGGCGT
TTGCAGGGTGGATGTTATCAAGTGGAGCCGCTGGC
>TCONS_00004713
aaCTGAGAGCGAGACACTACAGTTGTATCTGCTGGAAGTTCTGAGGTCCAACCATGGCTG
AACAGACCACCACCAGTTCGGAGGGTATCGTGGGCCTGGATGAGCCCAAGAAGATGACga
gggaggactggaggaagaagaaggagctggaggagcaaagGAAGCTGGGAAATGCTCCGG
CAGAGGTGGATGAAGAGGGAAAggACATCAATCCTCACATCCCACAGTATATTTCATCTG
TGCCGTGGTACATCGACCCCTCCAAAAGGCCCACGCTGAAACATCAGAGGCCACAGGCAG
AGAAACAGAAGCAATTCAATGCTATCGGAGAGTGGTATAAGAGGGGGGTACAGGAGAATT
CTATGATGACTAAATTTCGAAAAGGCGCATGTGAAAACTGCGGTGCCATGACCCACAAAA
AGAAAGACTGCTTAGAGAGGCCCAGAAAAGTTGGAGCCAGGTATACGGGCACAAGCATAG
CACCAGATGAACACGTTCAAGTCAACCTTGATTTAGACTATGATGGAAAGCGTGACCGCT
GGAATGGCTACGATCCTGAGGAGCACCAGCGCATCGTGGAAGAATACGCCAAAGTCGATC
TGGCTAAGAGAACACTTAAGGCACAAAGGCTTCAGGATGAGTTGGCCTCTGGAAAACTGG
ACCAAACTGAGAGAGAGCACAacagcgaggatgaggatgaagataaATATGCAGATGACA
TTGACATGCCTGGTCAAAACTTTGACTCCAAGAGAAGAATCACTGTTAGGAATCTGCGTA
TCCGAGAGGACACGGCGAAATACTTGAGGAATTTGGATCCAAATTCAGCATACTATGATC
CAAAGACGCGCTCTATGAGGGAGAATCCTTATTCAAATGCTGGCAATAACCCTGATGAAG
TGGGCTATGCTGGAGACAATTTTGTGCGCTACACAGGGGACACAATCACCATGGCTCAAA
CACAGCTGTTTGCCTGGGAGGCCTATGAGAGAGGCTCGGATGTGCACCTCCAGGCTGATC
CCACTaagctggagctcctccacaaGTCCTTCAAGGTCAAGAAGGAAGAATTTAAGGAGC
AACAGGGAGACAGCATCTTAAAGAGGTACGGAGGTGAAGAGCACTTGAATGCACCACagc
gggagctgctgctggctcagaCTGAAGACTACGTGGAGTACTCTCGCCACGGTGCTGTGC
TGAAGGGGCAGGAAAAAGCAGTGGCTCGCTCCAAGTACGAGGAGGACGTTCTCATCAACA
ACCACACATGTATTTGGGGTTCCTACTGGAAAGATGGCCGCTGGGGATACAAGTGTTGTC
ACTCCATGGTGAAACAGAGTTATTGCACAGGAGAGACTGGAGTTCAGATAAACAACTCTG
AGTGTGTTCCGTTTGAAGAGAGTCTGACTcagcctcaggaggaggaaccagccaAATCTC
TCCTTGAAATGCACAGAGATAAGAtggtgaaagagaagaagaaaaagaaaaccaaaaaga
acaagaagCACGCCTCTGACAGTAGCGATTCAGAAAgcgaagagaagaaaaaggagaaac
tgAAGACGGCATTAGAAGCAGAGGACAAGCGGGTGAAGCAGGTGGAGGCGCTGATGCAGC
TGGATGAGAGGAAACGGCCGTACAACAGCCTGGGCCAGGTGAAGGCTCccacggaggagg
agatggaggcctTCCGCATGAAGCGCTGCCGTCCGGATGATCCCATGGCTTCCTTCCTGG
tctGAAGAATGGATTCAGAAGTCAGCTCCGTG
>TCONS_00004712
AACTGAGAGCGAGACACTACAGTTGTATCTGCTGGAAGTTCTGAGGTCCAACCATGGCTG
AACAGACCACCACCAGTTCGGAGGGTATCGTGGGCCTGGATGAGCCCAAGAAGATGACga
gggaggactggaggaagaagaaggagctggaggagcaaagGAAGCTGGGAAATGCTCCGG
CAGAGGTGGATGAAGAGGGAAAggACATCAATCCTCACATCCCACAGTATATTTCATCTG
TGCCGTGGTACATCGACCCCTCCAAAAGGCCCACGCTGAAACATCAGAGGCCACAGGCAG
AGAAACAGAAGCAATTCAATGCTATCGGAGAGTGGTATAAGAGGGGGGTACAGGAGAATT
CTATGATGACTAAATTTCGAAAAGGCGCATGTGAAAACTGCGGTGCCATGACCCACAAAA
AGAAAGACTGCTTAGAGAGGCCCAGAAAAGTTGGAGCCAGGTATACGGGCACAAGCATAG
CACCAGATGAACACGTTCAAGTCAACCTTGATTTAGACTATGATGGAAAGCGTGACCGCT
GGAATGGCTACGATCCTGAGGAGCACCAGCGCATCGTGGAAGAATACGCCAAAGTCGATC
TGGCTAAGAGAACACTTAAGGCACAAAGGCTTCAGGATGAGTTGGCCTCTGGAAAACTGG
ACCAAACTGAGAGAGAGCACAacagcgaggatgaggatgaagataaATATGCAGATGACA
TTGACATGCCTGGTCAAAACTTTGACTCCAAGAGAAGAATCACTGTTAGGAATCTGCGTA
TCCGAGAGGACACGGCGAAATACTTGAGGAATTTGGATCCAAATTCAGCATACTATGATC
CAAAGACGCGCTCTATGAGGGAGAATCCTTATTCAAATGCTGGCAATAACCCTGATGAAG
TGGGCTATGCTGGAGACAATTTTGTGCGCTACACAGGGGACACAATCACCATGGCTCAAA
CACAGCTGTTTGCCTGGGAGGCCTATGAGAGAGGCTCGGATGTGCACCTCCAGGCTGATC
CCACTaagctggagctcctccacaaGTCCTTCAAGGTCAAGAAGGAAGAATTTAAGGAGC
AACAGGGAGACAGCATCTTAAAGAGGTACGGAGGTGAAGAGCACTTGAATGCACCACagc
gggagctgctgctggctcagaCTGAAGACTACGTGGAGTACTCTCGCCACGGTGCTGTGC
TGAAGGGGCAGGAAAAAGCAGTGGCTCGCTCCAAGTACGAGGAGGACGTTCTCATCAACA
ACCACACATGTATTTGGGGTTCCTACTGGAAAGATGGCCGCTGGGGATACAAGTGTTGTC
ACTCCATGGTGAAACAGAGTTATTGCACAGGAGAGACTGGAGTTCAGATAAACAACTCTG
AGTGTGTTCCGTTTGAAGAGAGTCTGACTcagcctcaggaggaggaaccagccaAATCTC
TCCTTGAAATGCACAGAGATAAGAtggtgaaagagaagaagaaaaagaaaaccaaaaaga
acaagaagCACGCCTCTGACAGTAGCGATTCAGAAAgcgaagagaagaaaaaggagaaac
tgAAGACGGCATTAGAAGCAGAGGACAAGCGGGTGAAGCAGGTGGAGGCGCTGATGCAGC
TGGATGAGAGGAAACGGCCGTACAACAGCCTGGGCCAGGTGAAGGCTCccacggaggagg
agatggaggcctTCCGCATGAAGCGCTGCCGTCCGGATGATCCCATGGCTTCCTTCCTGG
tctGAAGAATGGATTCAGAAGTCAGCTCCGTG
>TCONS_00000910
aaaCTGAGAGCGAGACACTACAGTTGTATCTGCTGGAAGTTCTGAGGTCCAACCATGGCT
GAACAGACCACCACCAGTTCGGAGGGTATCGTGGGCCTGGATGAGCCCAAGAAGATGACg
agggaggactggaggaagaagaaggagctggaggagcaaagGAAGCTGGGAAATGCTCCG
GCAGAGGTGGATGAAGAGGGAAAggACATCAATCCTCACATCCCACAGTATATTTCATCT
GTGCCGTGGTACATCGACCCCTCCAAAAGGCCCACGCTGAAACATCAGAGGCCACAGGCA
GAGAAACAGAAGCAATTCAATGCTATCGGAGAGTGGTATAAGAGGGGGGTACAGGAGAAT
TCTATGATGACTAAATTTCGAAAAGGCGCATGTGAAAACTGCGGTGCCATGACCCACAAA
AAGAAAGACTGCTTAGAGAGGCCCAGAAAAGTTGGAGCCAGGTATACGGGCACAAGCATA
GCACCAGATGAACACGTTCAAGTCAACCTTGATTTAGACTATGATGGAAAGCGTGACCGC
TGGAATGGCTACGATCCTGAGGAGCACCAGCGCATCGTGGAAGAATACGCCAAAGTCGAT
CTGGCTAAGAGAACACTTAAGGCACAAAGGCTTCAGGATGAGTTGGCCTCTGGAAAACTG
GACCAAACTGAGAGAGAGCACAacagcgaggatgaggatgaagataaATATGCAGATGAC
ATTGACATGCCTGGTCAAAACTTTGACTCCAAGAGAAGAATCACTGTTAGGAATCTGCGT
ATCCGAGAGGACACGGCGAAATACTTGAGGAATTTGGATCCAAATTCAGCATACTATGAT
CCAAAGACGCGCTCTATGAGGGAGAATCCTTATTCAAATGCTGGCAATAACCCTGATGAA
GTGGGCTATGCTGGAGACAATTTTGTGCGCTACACAGGGGACACAATCACCATGGCTCAA
ACACAGCTGTTTGCCTGGGAGGCCTATGAGAGAGGCTCGGATGTGCACCTCCAGGCTGAT
CCCACTaagctggagctcctccacaaGTCCTTCAAGGTCAAGAAGGAAGAATTTAAGGAG
CAACAGGGAGACAGCATCTTAAAGAGGTACGGAGGTGAAGAGCACTTGAATGCACCACag
cgggagctgctgctggctcagaCTGAAGACTACGTGGAGTACTCTCGCCACGGTGCTGTG
CTGAAGGGGCAGGAAAAAGCAGTGGCTCGCTCCAAGTACGAGGAGGACGTTCTCATCAAC
AACCACACATGTATTTGGGGTTCCTACTGGAAAGATGGCCGCTGGGGATACAAGTGTTGT
CACTCCATGGTGAAACAGAGTTATTGCACAGGAGAGACTGGAGTTCAGATAAACAACTCT
GAGTGTGTTCCGTTTGAAGAGAGTCTGACTcagcctcaggaggaggaaccagccaAATCT
CTCCTTGAAATGCACAGAGATAAGAtggtgaaagagaagaagaaaaagaaaaccaaaaag
aacaagaagCACGCCTCTGACAGTAGCGATTCAGAAAgcgaagagaagaaaaaggagaaa
ctgAAGACGGCATTAGAAGCAGAGGACAAGCGGGTGAAGCAGGTGGAGGCGCTGATGCAG
CTGGATGAGAGGAAACGGCCGTACAACAGCCTGGGCCAGGTGAAGGCTCccacggaggag
gagatggaggcctTCCGCATGAAGCGCTGCCGTCCGGATGATCCCATGGCTTCCTTCCTG
GtctGAAGAATGGATTCAGAAG
>TCONS_00000911
aaaCTGAGAGCGAGACACTACAGTTGTATCTGCTGGAAGTTCTGAGGTCCAACCATGGCT
GAACAGACCACCACCAGTTCGGAGGGTATCGTGGGCCTGGATGAGCCCAAGAAGATGACg
agggaggactggaggaagaagaaggagctggaggagcaaagGAAGCTGGGAAATGCTCCG
GCAGAGGTGGATGAAGAGGGAAAggACATCAATCCTCACATCCCACAGTATATTTCATCT
GTGCCGTGGTACATCGACCCCTCCAAAAGGCCCACGCTGAAACATCAGAGGCCACAGGCA
GAGAAACAGAAGCAATTCAATGCTATCGGAGAGTGGTATAAGAGGGGGGTACAGGAGAAT
TCTATGATGACTAAATTTCGAAAAGGCGCATGTGAAAACTGCGGTGCCATGACCCACAAA
AAGAAAGACTGCTTAGAGAGGCCCAGAAAAGTTGGAGCCAGGTATACGGGCACAAGCATA
GCACCAGATGAACACGTTCAAGTCAACCTTGATTTAGACTATGATGGAAAGCGTGACCGC
TGGAATGGCTACGATCCTGAGGAGCACCAGCGCATCGTGGAAGAATACGCCAAAGTCGAT
CTGGCTAAGAGAACACTTAAGGCACAAAGGCTTCAGGATGAGTTGGCCTCTGGAAAACTG
GACCAAACTGAGAGAGAGCACAacagcgaggatgaggatgaagataaATATGCAGATGAC
ATTGACATGCCTGGTCAAAACTTTGACTCCAAGAGAAGAATCACTGTTAGGAATCTGCGT
ATCCGAGAGGACACGGCGAAATACTTGAGGAATTTGGATCCAAATTCAGCATACTATGAT
CCAAAGACGCGCTCTATGAGGGAGAATCCTTATTCAAATGCTGGCAATAACCCTGATGAA
GTGGGCTATGCTGGAGACAATTTTGTGCGCTACACAGGGGACACAATCACCATGGCTCAA
ACACAGCTGTTTGCCTGGGAGGCCTATGAGAGAGGCTCGGATGTGCACCTCCAGGCTGAT
CCCACTaagctggagctcctccacaaGTCCTTCAAGGTCAAGAAGGAAGAATTTAAGGAG
CAACAGGGAGACAGCATCTTAAAGAGGTACGGAGGTGAAGAGCACTTGAATGCACCACag
cgggagctgctgctggctcagaCTGAAGACTACGTGGAGTACTCTCGCCACGGTGCTGTG
CTGAAGGGGCAGGAAAAAGCAGTGGCTCGCTCCAAGTACGAGGAGGACGTTCTCATCAAC
AACCACACATGTATTTGGGGTTCCTACTGGAAAGATGGCCGCTGGGGATACAAGTGTTGT
CACTCCATGGTGAAACAGAGTTATTGCACAGGAGAGACTGGAGTTCAGATAAACAACTCT
GAGTGTGTTCCGTTTGAAGAGAGTCTGACTcagcctcaggaggaggaaccagccaAATCT
CTCCTTGAAATGCACAGAGATAAGAtggtgaaagagaagaagaaaaagaaaaccaaaaag
aacaagaagCACGCCTCTGACAGTAGCGATTCAGAAAgcgaagagaagaaaaaggagaaa
ctgAAGACGGCATTAGAAGCAGAGGACAAGCGGGTGAAGCAGGTGGAGGCGCTGATGCAG
CTGGATGAGAGGAAACGGCCGTACAACAGCCTGGGCCAGGTGAAGGCTCccacggaggag
gagatggaggcctTCCGCATGAAGCGCTGCCGTCCGGATGATCCCATGGCTTCCTTCCTG
GtctGAAGAATGGATTCAGAAG
>TCONS_00000912
AAACTGAGAGCGAGACACTACAGTTGTATCTGCTGGAAGTTCTGAGGTCCAACCATGGCT
GAACAGACCACCACCAGTTCGGAGGGTATCGTGGGCCTGGATGAGCCCAAGAAGATGACg
agggaggactggaggaagaagaaggagctggaggagcaaagGAAGCTGGGAAATGCTCCG
GCAGAGGTGGATGAAGAGGGAAAggACATCAATCCTCACATCCCACAGTATATTTCATCT
GTGCCGTGGTACATCGACCCCTCCAAAAGGCCCACGCTGAAACATCAGAGGCCACAGGCA
GAGAAACAGAAGCAATTCAATGCTATCGGAGAGTGGTATAAGAGGGGGGTACAGGAGAAT
TCTATGATGACTAAATTTCGAAAAGGCGCATGTGAAAACTGCGGTGCCATGACCCACAAA
AAGAAAGACTGCTTAGAGAGGCCCAGAAAAGTTGGAGCCAGGTATACGGGCACAAGCATA
GCACCAGATGAACACGTTCAAGTCAACCTTGATTTAGACTATGATGGAAAGCGTGACCGC
TGGAATGGCTACGATCCTGAGGAGCACCAGCGCATCGTGGAAGAATACGCCAAAGTCGAT
CTGGCTAAGAGAACACTTAAGGCACAAAGGCTTCAGGATGAGTTGGCCTCTGGAAAACTG
GACCAAACTGAGAGAGAGCACAacagcgaggatgaggatgaagataaATATGCAGATGAC
ATTGACATGCCTGGTCAAAACTTTGACTCCAAGAGAAGAATCACTGTTAGGAATCTGCGT
ATCCGAGAGGACACGGCGAAATACTTGAGGAATTTGGATCCAAATTCAGCATACTATGAT
CCAAAGACGCGCTCTATGAGGGAGAATCCTTATTCAAATGCTGGCAATAACCCTGATGAA
GTGGGCTATGCTGGAGACAATTTTGTGCGCTACACAGGGGACACAATCACCATGGCTCAA
ACACAGCTGTTTGCCTGGGAGGCCTATGAGAGAGGCTCGGATGTGCACCTCCAGGCTGAT
CCCACTaagctggagctcctccacaaGTCCTTCAAGGTCAAGAAGGAAGAATTTAAGGAG
CAACAGGGAGACAGCATCTTAAAGAGGTACGGAGGTGAAGAGCACTTGAATGCACCACag
cgggagctgctgctggctcagaCTGAAGACTACGTGGAGTACTCTCGCCACGGTGCTGTG
CTGAAGGGGCAGGAAAAAGCAGTGGCTCGCTCCAAGTACGAGGAGGACGTTCTCATCAAC
AACCACACATGTATTTGGGGTTCCTACTGGAAAGATGGCCGCTGGGGATACAAGTGTTGT
CACTCCATGGTGAAACAGAGTTATTGCACAGGAGAGACTGGAGTTCAGATAAACAACTCT
GAGTGTGTTCCGTTTGAAGAGAGTCTGACTcagcctcaggaggaggaaccagccaAATCT
CTCCTTGAAATGCACAGAGATAAGAtggtgaaagagaagaagaaaaagaaaaccaaaaag
aacaagaagCACGCCTCTGACAGTAGCGATTCAGAAAgcgaagagaagaaaaaggagaaa
ctgAAGACGGCATTAGAAGCAGAGGACAAGCGGGTGAAGCAGGTGGAGGCGCTGATGCAG
CTGGATGAGAGGAAACGGCCGTACAACAGCCTGGGCCAGGTGAAGGCTCccacggaggag
gagatggaggcctTCCGCATGAAGCGCTGCCGTCCGGATGATCCCATGGCTTCCTTCCTG
GGTCAGTGACGTCGTCACGCGTC
>TCONS_00002935
AAACTGAGAGCGAGACACTACAGTTGTATCTGCTGGAAGTTCTGAGGTCCAACCATGGCT
GAACAGACCACCACCAGTTCGGAGGGTATCGTGGGCCTGGATGAGCCCAAGAAGATGACg
agggaggactggaggaagaagaaggagctggaggagcaaagGAAGCTGGGAAATGCTCCG
GCAGAGGTGGATGAAGAGGGAAAggACATCAATCCTCACATCCCACAGTATATTTCATCT
GTGCCGTGGTACATCGACCCCTCCAAAAGGCCCACGCTGAAACATCAGAGGCCACAGGCA
GAGAAACAGAAGCAATTCAATGCTATCGGAGAGTGGTATAAGAGGGGGGTACAGGAGAAT
TCTATGATGACTAAATTTCGAAAAGGCGCATGTGAAAACTGCGGTGCCATGACCCACAAA
AAGAAAGACTGCTTAGAGAGGCCCAGAAAAGTTGGAGCCAGGTATACGGGCACAAGCATA
GCACCAGATGAACACGTTCAAGTCAACCTTGATTTAGACTATGATGGAAAGCGTGACCGC
TGGAATGGCTACGATCCTGAGGAGCACCAGCGCATCGTGGAAGAATACGCCAAAGTCGAT
CTGGCTAAGAGAACACTTAAGGCACAAAGGCTTCAGGATGAGTTGGCCTCTGGAAAACTG
GACCAAACTGAGAGAGAGCACAacagcgaggatgaggatgaagataaATATGCAGATGAC
ATTGACATGCCTGGTCAAAACTTTGACTCCAAGAGAAGAATCACTGTTAGGAATCTGCGT
ATCCGAGAGGACACGGCGAAATACTTGAGGAATTTGGATCCAAATTCAGCATACTATGAT
CCAAAGACGCGCTCTATGAGGGAGAATCCTTATTCAAATGCTGGCAATAACCCTGATGAA
GTGGGCTATGCTGGAGACAATTTTGTGCGCTACACAGGGGACACAATCACCATGGCTCAA
ACACAGCTGTTTGCCTGGGAGGCCTATGAGAGAGGCTCGGATGTGCACCTCCAGGCTGAT
CCCACTaagctggagctcctccacaaGTCCTTCAAGGTCAAGAAGGAAGAATTTAAGGAG
CAACAGGGAGACAGCATCTTAAAGAGGTACGGAGGTGAAGAGCACTTGAATGCACCACag
cgggagctgctgctggctcagaCTGAAGACTACGTGGAGTACTCTCGCCACGGTGCTGTG
CTGAAGGGGCAGGAAAAAGCAGTGGCTCGCTCCAAGTACGAGGAGGACGTTCTCATCAAC
AACCACACATGTATTTGGGGTTCCTACTGGAAAGATGGCCGCTGGGGATACAAGTGTTGT
CACTCCATGGTGAAACAGAGTTATTGCACAGGAGAGACTGGAGTTCAGATAAACAACTCT
GAGTGTGTTCCGTTTGAAGAGAGTCTGACTcagcctcaggaggaggaaccagccaAATCT
CTCCTTGAAATGCACAGAGATAAGAtggtgaaagagaagaagaaaaagaaaaccaaaaag
aacaagaagCACGCCTCTGACAGTAGCGATTCAGAAAgcgaagagaagaaaaaggagaaa
ctgAAGACGGCATTAGAAGCAGAGGACAAGCGGGTGAAGCAGGTGGAGGCGCTGATGCAG
CTGGATGAGAGGAAACGGCCGTACAACAGCCTGGGCCAGGTGAAGGCTCccacggaggag
gagatggaggcctTCCGCATGAAGCGCTGCCGTCCGGATGATCCCATGGCTTCCTTCCTG
GGTCAGTGACGTCGTCACGC
>TCONS_00004714
aaCTGAGAGCGAGACACTACAGTTGTATCTGCTGGAAGTTCTGAGGTCCAACCATGGCTG
AACAGACCACCACCAGTTCGGAGGGTATCGTGGGCCTGGATGAGCCCAAGAAGATGACga
gggaggactggaggaagaagaaggagctggaggagcaaagGAAGCTGGGAAATGCTCCGG
CAGAGGTGGATGAAGAGGGAAAggACATCAATCCTCACATCCCACAGTATATTTCATCTG
TGCCGTGGTACATCGACCCCTCCAAAAGGCCCACGCTGAAACATCAGAGGCCACAGGCAG
AGAAACAGAAGCAATTCAATGCTATCGGAGAGTGGTATAAGAGGGGGGTACAGGAGAATT
CTATGATGACTAAATTTCGAAAAGGCGCATGTGAAAACTGCGGTGCCATGACCCACAAAA
AGAAAGACTGCTTAGAGAGGCCCAGAAAAGTTGGAGCCAGGTATACGGGCACAAGCATAG
CACCAGATGAACACGTTCAAGTCAACCTTGATTTAGACTATGATGGAAAGCGTGACCGCT
GGAATGGCTACGATCCTGAGGAGCACCAGCGCATCGTGGAAGAATACGCCAAAGTCGATC
TGGCTAAGAGAACACTTAAGGCACAAAGGCTTCAGGATGAGTTGGCCTCTGGAAAACTGG
ACCAAACTGAGAGAGAGCACAacagcgaggatgaggatgaagataaATATGCAGATGACA
TTGACATGCCTGGTCAAAACTTTGACTCCAAGAGAAGAATCACTGTTAGGAATCTGCGTA
TCCGAGAGGACACGGCGAAATACTTGAGGAATTTGGATCCAAATTCAGCATACTATGATC
CAAAGACGCGCTCTATGAGGGAGAATCCTTATTCAAATGCTGGCAATAACCCTGATGAAG
TGGGCTATGCTGGAGACAATTTTGTGCGCTACACAGGGGACACAATCACCATGGCTCAAA
CACAGCTGTTTGCCTGGGAGGCCTATGAGAGAGGCTCGGATGTGCACCTCCAGGCTGATC
CCACTaagctggagctcctccacaaGTCCTTCAAGGTCAAGAAGGAAGAATTTAAGGAGC
AACAGGGAGACAGCATCTTAAAGAGGTACGGAGGTGAAGAGCACTTGAATGCACCACagc
gggagctgctgctggctcagaCTGAAGACTACGTGGAGTACTCTCGCCACGGTGCTGTGC
TGAAGGGGCAGGAAAAAGCAGTGGCTCGCTCCAAGTACGAGGAGGACGTTCTCATCAACA
ACCACACATGTATTTGGGGTTCCTACTGGAAAGATGGCCGCTGGGGATACAAGTGTTGTC
ACTCCATGGTGAAACAGAGTTATTGCACAGGAGAGACTGGAGTTCAGATAAACAACTCTG
AGTGTGTTCCGTTTGAAGAGAGTCTGACTcagcctcaggaggaggaaccagccaAATCTC
TCCTTGAAATGCACAGAGATAAGAtggtgaaagagaagaagaaaaagaaaaccaaaaaga
acaagaagCACGCCTCTGACAGTAGCGATTCAGAAAgcgaagagaagaaaaaggagaaac
tgAAGACGGCATTAGAAGCAGAGGACAAGCGGGTGAAGCAGGTGGAGGCGCTGATGCAGC
TGGATGAGAGGAAACGGCCGTACAACAGCCTGGGCCAGGTGAAGGCTCccacggaggagg
agatggaggcctTCCGCATGAAGCGCTGCCGTCCGGATGATCCCATGGCTTCCTTCCTGG
GTCAGTGACGTCGTCACG
>TCONS_00000913
AGTGTCCGTGGCACCAGTGCGACATCTGTGGCAAAGAGGCAGCTTCCTTCTGCGAGATGT
GCCCCAGCTCCTACTGCAAGGAGCACCGGGAGGGCATGCTCTTCATCTCCAAGCTGGATG
GCAAGTTGTCGTGCAGCGAACACGACCCGTGTGGACCGGAGCCCTTAGAGCCGGGGGAGA
TCCGCGAATACGTGCCCAACATGACCTCTGTGAGGCCCGGGAACATGCCCCCGTCCGTCT
CCATGGTTCCAGAATCCAAAAGCTCCAGTCCCGTTGCCATGGCGGCGGTGGGGGCCGAGC
ATAGGCCGCCTCCTCGACTCTACATCAACACAAAGACGGCTACCTCAAGCTTTGTCCCCT
TCAACAGGTCCTACCTCACAGATGACGGTGATGGGAAACcggtctcctcttcctcctcct
cctcctccccccttggagaggagagagaggatggTGAGGTGGAAGATGGTGAGGTGTGTC
AGCTGGAAgtggaagaagatgaggaggaggaggaggagggggaggagggggatggggaag
aggaagaggaagctgacACTGAAACCGGGGAGATGGAGATagtggaagatgaagaggatg
agtTGCTGTATGgtggaaacctgctggaggaTGACAACAAAGAGGAGACTGAAGAGGGAC
GCGTGTATGACGGCTGGAGCGATTGCgtagatgaggaggaggacggggaggtggatgagg
aggaggaggaggaggatgaggatgattgtgatgacgacgacgacgacgatgatgataatg
atgagtggaggatggtggtggatgaGGA
>TCONS_00000914
GAGTGCCACCCGCAGGTGTGCGCGGCGGGGGAGCGATGTCAGAACCAGGCCTTCAGCAAG
CGCCAGTACACCCCAGTGGAGATCTACAGGACGCTGTCCTGCGGCTGGGGCTTGCGCGCA
GTGTCCGACATCAAAAAGGGCGCGTTTGTGATTGAATACGTGGGAGAGGTGATCGATGAG
GAGGAATGTCGAGCCAGGATCAAACATGCTCAGGAGAACGACATATTTAACTTTTATATG
CTCACACTGGACAAGGACCGGATCATTGATGCCGGACCCAAGGGGAACCAAGCGCGGTTC
ATGAACCACTGCTGCCAACCAAACTGCGAGACTCAGAAGTGGACGGTGAACGGAGACACC
AGGGtgggcctgtttgctctgcaaGACATCCCaaaagGCAAGGAGCTGAATTTCAACTAC
AACCTGGAATGTCTCGGCAACGGGAAAACGGTGTGTAAGTGCGGAGCGCCCAATTGCAGC
GGTTTTCTGGGCGTCAGGCCGAAGAACCAACCGTCAGCTGAGAAGCTCAAactgaaagaa
ggaaagaggagggtcTCcatgaagaaaaagacaaaacaagaagtgACAAAAGAGCGCGAA
GACGAGTGCTTCAGCTGCGGAGATGGGGGTCAGATAGTGTCCTGTAAAAAGCCCGGTTGC
CCCAAGGTCTATCACGCCGACTGTCTGAACCTGGCCAAGAGGCCCGCAGGGCGGTGGGAG
TGTCCGTGGCACCAGTGCGACATCTGTGGCAAAGAGGCAGCTTCCTTCTGCGAGATGTGC
CCCAGCTCCTACTGCAAGGAGCACCGGGAGGGCATGCTCTTCATCTCCAAGCTGGATGGC
AAGTTGTCGTGCAGCGAACACGACCCGTGTGGACCGGAGCCCTTAGAGCCGGGGGAGATC
CGCGAATACGTGCC
>TCONS_00002936
CACAACATCGAGACAATGGGAAAGGGCGCAGATGCAGTCTACAAAAAAGCCCTGACTGAA
GCAGCTGAACGTTTTAAGGAGCTCCAGGCAGAAAGGGAGATGAGGCAGCTtcaggaggac
agaaagaaCGATAAGAAACCTCCTCCATACAGACACATTAAGGTGAACCGGGCGATCGGA
AAAGTTCAGTTCATCACAGCCGACCTGTCGGAGATTCCACGGTGTGCGCGGCGGGGGAGC
GATGTCAGAACCAGGCCTTCAGCAAGCGCCAGTACACCCCAGTGGAGATCTACAGGACGC
TGTCCTGCGGCTGGGGCTTGCGCGCAGTGTCCGACATCAAAAAGGGCGCGTTTGTGATTG
AATACGTGGGAGAGGTGATCGATGAGGAGGAATGTCGAGCCAGGATCAAACATGCTCAGG
AGAACGACATATTTAACTTTTATATGCTCACACTGGACAAGGACCGGATCATTGATGCCG
GACCCAAGGGGAACCAAGCGCGGTTCATGAACCACTGCTGCCAACCAAACTGCGAGACTC
AGAAGTGGACGGTGAACGGAGACACCAGGGtgggcctgtttgctctgcaaGACATCCCaa
aagGCAAGGAGCTGAATTTCAACTACAACCTGGAATGTCTCGGCAACGGGAAAACGGTGT
GTAAGTGCGGAGCGCCCAATTGCAGCGGTTTTCTGGGCGTCAGGCCGAAGAACCAACCGT
CAGCTGAGAAGCTCAAactgaaagaaggaaagaggagggtcTCcatgaagaaaaagacaa
aacaagaagtgACAAAAGAGCGCGAAGACGAGTGCTTCAGCTGCGGAGATGGGGGTCAGA
TAGTGTCCTGTAAAAAGCCCGGTTGCCCCAAGGTCTATCACGCCGACTGTCTGAACCTGG
CCAAGAGGCCCGCAGGGCGGTGGGAGTGTCCGTGGCACCAGTGCGACATCTGTGGCAAAG
AGGCAGCTTCCTTCTGCGAGATGTGCCCCAGCTCCTACTGCAAGGAGCACCGGGAGGGCA
TGCTCTTCATCTCCAAGCTGGATGGCAAGTTGTCGTGCAGCGAACACGACCCGTGTGGAC
>TCONS_00000915
ACTTTGTGTGGACGTACCAGGCCAGGGTCTTCCCCTACATGGAGGGTGACACCCACAACA
TCGAGACAATGGGAAAGGGCGCAGATGCAGTCTACAAAAAAGCCCTGACTGAAGCAGCTG
AACGTTTTAAGGAGCTCCAGGCAGAAAGGGAGATGAGGCAGCTtcaggaggacagaaaga
aCGATAAGAAACCTCCTCCATACAGACACATTAAGGTGAACCGGGCGATCGGAAAAGTTC
AGTTCATCACAGCCGACCTGTCG
>TCONS_00002937
AACCACGAGCACATCAACGTCAGCTGGTGCTTCGTCTGCTCTGAAGGCGGCAGCCTCCTG
TGCTGCGAGTCCTGTCCCGCTGCCTTCCACCAAGAGTGTCTGAACATGGAGATGCCCCAG
GGAAGCTGGTTCTGCAATGACTGTAAAGCTGGAAAGCGTCCGCGCTTCAAGGACATCCTG
TGGGTCAAGTGGGGTCGCTTCAGGTGGTGGCCTGCGGAGGTGTGCTTGGCCAGAGACGTT
CCCCACAACATCCT
>TCONS_00000916
CTGTCCTGCCACGTCGCCTACCCGCACAGCAACTGCTCTAAAGGTCGGTTggccaggtgt
gtgaggtgcCCCGTGGCCTATCATGCAAATGACCACTGCATGGCAGCCGGCAGCCTGGTG
CTGGCAAACAACAGCTTCCTCTGTCCCAGACACTTCGCGCCGCGTAAGGGCTGCAAGAAC
CACGAGCACATCAACGTCAGCTGGTGCTTCGTCTGCTCTGAAGGCGGCAGCCTCCTGTGC
TGCGAGTCCTGTCCCGCTGCCTTCCACCAAGAGTGTCTGAACATGGAGATGCCCCAGGGA
AGCTGGTTCTGCAATGACTGTAAAGCTGGAAAGCGTCCGCGCTTCAAGGACATCCTGTGG
GTCAAGTGGGGTCGCTTCAGGTGGTGGCCTGCGGAGGTGTGCTTGGCCAGAGACGTTCCC
CACAA
>TCONS_00002938
GACCCACAGAACCCACACGCTGGAGGAGTCACTCCCACACCGGAGGTGCTTTCTCCTGGC
CTGATGGATTGCTTCTCTTCCCAAATGGACGTAAAAGGAAAAATAGGACCTACGTCACTA
AAAGAGAACGTCTGCCAGgtgtgtgagaggACGGGGGACCTGCTGGTGTGTGACGGCCAC
TGCTACGGAGCCTTTCACCCTCAGTGTATTGGCCTATCGGCAGCACCCGAGGGAAGGTTC
TTCTGCCGGGAATGCAGCTCTGGTGTTCACTCCTGCTTTGTGTGTAAGAAGTCCGGTAAC
GGGGTGAAGCGCTGCATGATCCCACTGTGTGGGAAGTTCTACCACAGCGACTGTATTGCG
ACCTTCTCTGCGACGCAGCCCCATAACAAGGGCTTCCGCTGCCCTCTGCACGTCTGCCTG
TCCTGCCACGTCGCCTACCCGCACAGCAACTGCTCTAAAGGTCGGTTggccaggtgtgtg
aggtgcCCCGTGGCCTATCATGCAAA
>TCONS_00002939
GGAGACTGGGCAGGCAGAAAGGGCCGTCAAACCCAAGAAGAGGACCAAACCCATCATGAG
CTCAGAGAGTTACCATTTTCAGGACTTCCCCACCAACTCCCAGACGGAAAAAGTGGCTCC
AAAGAAGCGGTggcagatggtggaggaggacgggagtAAGGACGAAGCCGAGAGAGGAGC
GTCTCTGGAGACCAACGGCTCTTTCCCAACAGCATCCCCACACCTTCATCcggaagaaga
gaagcagggaAACAGCGACTCCATCTTCTCAGAGGCCACCTTCAGCGCCACTGGAAATGC
AGAGAGCAAGAGGTTGCGAAAACCAACAAAAAGGCTCCTGGAGTCGGCCGAAGAGTATGA
GAAAATATTTGCTGccaaaaagaaatcaaagaaaagcccGTCGGAATCTTCCTGTTTGCA
AAGgtcaggaacgtcaggaacgtcgggaacgtcaggaacAACGCCGCTCCACCATCTCGG
AGCCGTTGGCTCCACCACGCCTCCTGGGGCAGCTTTGGCCGTGTCGTCGGGGCGGCGTCC
GTCAGACGACGACCTCTCTTCCGCAGCATCTTCAGCGTCTCCCGGCCCAACGCAgcctcc
tccaaacacacacccggaGCCGCGTTTCCCTCCTGAGACCGGAGTGTCAACTCCTGAGCG
AAAGAGACCGAGAAAGCTGTCACAAAAGGTGCTTGAATGCACCATAGAAGAAGTAGCTGT
GGGCCCAGCCAAGAAGAGGGAGCAGACGCCACCTgtgggagagcagagcagatgtgaGGT
CCAGCCGTTACTCCAGAACACGCAGGTGTTGCAGAGATGCGGACctctgaggaaggagga
gccgcCGGCCGGCTCGCCTCCGGCTCCCC
>TCONS_00004718
AGAGTTACCATTTTCAGGACTTCCCCACCAACTCCCAGACGGAAAAAGCCAACTACCTCG
ACAAGATCTGTGGCGCTTCCACAGTGGCTCCAAAGAAGCGGTggcagatggtggaggagg
acgggagtAAGGACGAAGCCGAGAGAGGAGCGTCTCTGGAGACCAACGGCTCTTTCCCAA
CAGCATCCCCACACCTTCATCcggaagaagagaagcagggaAACAGCGACTCCATCTTCT
CAGAGGCCACCTTCAGCGCCACTGGAAATGCAGAGAGCAAGAGGTTGCGAAAACCAACAA
AAAGGCTCCTGGAGTCGGCCGAAGAGTATGAGAAAATATTTGCTGccaaaaagaaatcaa
agaaaagcccGTCGGAATCTTCCTGTTTGCAAAGgtcaggaacgtcaggaacgtcgggaa
cgtcaggaacAACGCCGCTCCACCATCTCGGAGCCGTTGGCTCCACCACGCCTCCTGGGG
CAGCTTTGGCCGTGTCGTCGGGGCGGCGTCCGTCAGACGACGACCTCTCTTCCGCAGCAT
CTTCAGCGTCTCCCGGCCCAACGCAgcctcctccaaacacacacccggaGCCGCGTTTCC
CTCCTGAGACCGGAGTGTCAACTCCTGAGCGAAAGAGACCGAGAAAGCTGTCACAAAAGG
TGCTTGAATGCACCATAGAAGAAGTAGCTGTGGGCCCAGCCAAGAAGAGGGAGCAGACGC
CACCTgtgggagagcagagcagatgtgaGGTCCAGC
>TCONS_00000920
GCTCTCCCGTCCACCCTGGAATCGTTTCACCCACCGGGACCAAATCTAACTCCAACAGCC
CCAAGAAAAGGCCGCTTCCCGCAGTGAAATACGTGAAGGGCGACTTGGTGTGGGCCAAAT
TCAACCGCCGGCCTTGGTGGCCCTGCCACATATGCGACTCCGACCAGGGGACCCACACCA
AGATGAAAGCTCCCAGTCCTCGTCCCTGCCGCGTGTATTTCCTGGAGACCATCGGGGAGA
TGTTGGAAAGCGCCTGGGTCCCCGAGAGCGCCATCCTCCCCTTTAAAGGAGGCCATGAGT
TCAAGGACCTACCTGTGCTTAGACGGAGagggaagcagaaggagaaggactACAAATACA
CCATACCCAAAAGCCTTCTGACGGCCTGGAAGGTGAGCGTGGCAGAAGCTGAGTATCTGC
TCCCagggggacagaggaggaccgAAGGTGTCCCTGTGACGCCCGTCAACGGAGAGGAAC
GCGTCCCCAGCCCTCTCCCGCTGGAACAGGCACCCGAACGCCCCCCTCCTACCGCGGACT
CGCACGCGAGCCACAACGGGTACCAGCCCCGTAAAAG
>TCONS_00000923
ttggcGAAAATGGCTGCCTGTATTATCTAGACCTCCACTGTTAAGGATTATTTGAGCata
aaataaagagcagaaGTCTGAGGCCAGAAGTGATGGATGTCAGCGCGTAATTGTTGGCGC
ATCTCCACAAAGATGTCAGCAGGAAAGGAAAATGTGCACGACCTCCCGTGAACCATCTTT
CTTTTATCATCCACTAACAATTAAGAAAATGATGCATCaagtgagcagcagcaacacgga
TTTCTGCATGAGTGGCCTCGGGGAGGACGGCCACCCGGCCGGCCACTTCGACGTGTGTAG
CACACAGTCCAACAAATTCTACCCTCCGTCCTCCACGGCTGGTTTGCAGCTGTCCCTGGT
GGGCCTGGCCCCTTTGCCCGTGCACAAATCCATGGCCTGTCAAATGCAGGACGGCCACAA
CAGCTTTCACCCTCAGACGGTGCGCATCGCTCGCACCGAGCCCCCGGGGCCCGACGccgc
caagaagaagaagggcgCCCTGAAGTCCGGACGCAGGGGGAGGCCGTCGGGGACCACGAA
GTCAGCCGGGTACCGCACCAGCACCGGGCGCCCGCGCGGAACCACCAGGGCAGCCGGGTT
CAAGACCAGCCCGGGGAGGCCCCTGGGGACCACCAGAGCGGCGGGGTACAAGGTCAGCCC
CGGCCGGCCCCCCGGCAGCATCAAGAGCCTGGCTCGCCTAAAGAAGCTGGACTTtaacag
ctgcagcctgcccAAGAAACTGGACTTCACCGGCTGCGACGTTCCCACCTTTCCCTACAG
CCTGATGGAAAAAAGACCCCTGTGCGAGGCCGCGAGCAAAGGGGACGAAACCGGCGAATG
AGACACGCAGCGCTCCTTCTGAcgctttaaaaacatttaggAAGGAAAAGTCCTCCAAAG
GCTGGAGGAAAGAACTTTTTGCTGTTGTGACATGTCCGAGTTCTCATTGTACGGTGTTGC
ATTGTCCTTATCCTCAATAGCCAACGGAATTTCGAGCTACGCTACTCTATATCGGTCTGA
CAGATGcatgcgtacacacacacatcagtattggaggaggaaaaaaaaaaagaaacgtta
tGAGTTTGTCCTGAGTTGACGACCGTCCTTATTTGACCCCTCCTAATCGTGACACGTctg
ttttaatatttctgtCGCCGGATCCTTGTGACATTTTCTATTTGGTCATTTACATGACTA
AATGTTTTAGTACTATCAGCCTAAGcatcagtgtgtgagtgtgtgtaaccgtcctgtcca
aacacaaatacattttatgtTGTGATGGGCCACAAAACTCGCACCCGAGACTTTTTTATT
AGCTTGAGCCCCACTTCATGGCACCCCTAAACATATGTTTTGATGCGTTTTGTGACGATA
GTTTTCCTGATATAGCAACAGCCTGTTTTACTCCTAAACTCACAAAACAAGCACTTCCAT
ATGTACGTGTGAGGTGATTATGGTGGtcattacaataaaaaaaaatgtttaaaaagcttG
TGGAatggttgcaaaaaaaaaaagaggggatcGCCAGTATGTTGCATGTGATAACCAAAA
TAAATCTTTTACG
>TCONS_00002940
attcttggcGAAAATGGCTGCCTGTATTATCTAGACCTCCACTGTTAAGGATTATTTGAG
CataaaataaagagcagaaGTCTGAGGCCAGAAGTGATGGATGTCAGCGCGTAATTGTTG
GCGCATCTCCACAAAGATGTCAGCAGGAAAGGAAAATGTGCACGACCTCCCGTGAACCAT
CTTTCTTTTATCATCCACTAACAATTAAGAAAATGATGCATCaagtgagcagcagcaaca
cggaTTTCTGCATGAGTGGCCTCGGGGAGGACGGCCACCCGGCCGGCCACTTCGACGTGT
GTAGCACACAGTCCAACAAATTCTACCCTCCGTCCTCCACGGCTGGTTTGCAGCTGTCCC
TGGTGGGCCTGGCCCCTTTGCCCCAAACGTGCACAAATCCATGGCCTGTCAAATGCAGGA
CGGCCACAACAGCTTTCACCCTCAGACGGTGCGCATCGCTCGCACCGAGCCCCCGGGGCC
CGACGccgccaagaagaagaagggcgCCCTGAAGTCCGGACGCAGGGGGAGGCCGTCGGG
GACCACGAAGTCAGCCGGGTACCGCACCAGCACCGGGCGCCCGCGCGGAACCACCAGGGC
AGCCGGGTTCAAGACCAGCCCGGGGAGGCCCCTGGGGACCACCAGAGCGGCGGGGTACAA
GGTCAGCCCCGGCCGGCCCCCCGGCAGCATCAAGAGCCTGGCTCGCCTAAAGAAGCTGGA
CTTtaacagctgcagcctgcccAAGAAACTGGACTTCACCGGCTGCGACGTTCCCACCTT
TCCCTACAGCCTGATGGAAAAAAGACCCCTGTGCGAGGCCGCGAGCAAAGGGGACGAAAC
CGGCGAATGAGACACGCAGCGCTCCTTCTGAcgctttaaaaacatttaggAAGGAAAAGT
CCTCCAAAGGCTGGAGGAAAGAACTTTTTGCTGTTGTGACATGTCCGAGTTCTCATTGTA
CGGTGTTGCATTGTCCTTATCCTCAATAGCCAACGGAATTTCGAGCTACGCTACTCTATA
TCGGTCTGACAGATGcatgcgtacacacacacatcagtattggaggaggaaaaaaaaaaa
gaaacgttatGAGTTTGTCCTGAGTTGACGACCGTCCTTATTTGACCCCTCCTAATCGTG
ACACGTctgttttaatatttctgtCGCCGGATCCTTGTGACATTTTCTATTTGGTCATTT
ACATGACTAAATGTTTTAGTACTATCAGCCTAAGcatcagtgtgtgagtgtgtgtaaccg
tcctgtccaaacacaaatacattttatgtTGTGATGGGCCACAAAACTCGCACCCGAGAC
TTTTTTATTAGCTTGAGCCCCACTTCATGGCACCCCTAAACATATGTTTTGATGCGTTTT
GTGACGATAGTTTTCCTGATATAGCAACAGCCTGTTTTACTCCTAAACTCACAAAACAAG
CACTTCCATATGTACGTGTGAGGTGATTATGGTGGtcattacaataaaaaaaaatgttta
aaaagcttGTGGAatggttgcaaaaaaaaaaagaggggatcGCCAGTATGTTGCATGTGA
TAACCAAAATAAATCTTTTA
>TCONS_00000924
TCCccaacgcgcatgcgcagtCGGTCCACCCACCcgggacagctggaggagaaaatggca
gCGTTCATGCTAGGACAGCAGgcCCGCCAGCTAAGCACGTCTGTGGTCAGACCAGCAGCC
AAGCTGATTAAGCCGCCCATCCAGGTGTATGGAGTGGAGGGTCGCTATGCCACTGCTCTT
TTCTCGGCTGCTAGTAAGCAGAAAAAACTGGACCAGGTGGAGCAAGAGTTGGCAAAAGTT
ACTACCCTGATCAAGGACCCCAAATTGTCCAGCATTGTAATGAATCCTCATGTCAAGCGC
AACATCAAGCAGAAGACTTTCAGTGATGCTCTAACTAAGGCCAAACTCTCTCCGATGATC
ATCAACCTCATCAatgttttGGCCGACAACGGCCGCCTGACTTTAACCGGAGACGTCATC
TCTGCGTATGGAAAGATGATGAGCGCACACCGTGGGGAGGTCATCTGCTCCGTTACCACT
GCTCagCCTCTGGATGCAGCCAATCTGGCTGAGCTGAAAGTGGCCCTCAATGGCTTCCTT
CAGAAGGGCGAAACCATCAAGCTGGAGACCAAGACGGATCCTTCAATCCTCGGCGGCATG
GTTGTCAGTATCGGAGACAAATACGTCGACATGTCTACAAAGACGAAGATTCAGAAGCTG
ACCAAGCTCATCAAGGAAACTTAAGTCCCGTGGACTTGGATCAGGAGACGGTCggggggg
AATCCTAATAAATCTGTGTTGCTCCGTAAATCCACCATCTGTGTTTCAGTTGATGTtaat
aaaaactacaaaatcTAC
>TCONS_00000063
CTGGAGCCTTGCAGAGACACGTCCAGCGGCGCCCAGAACGCGATAAGGATGGCAGCAGAA
TTATCCGCCTCCATAAACATCAAGGAGCCTCGGTGGGACCAGAGCACCTTCCTGGGCCGG
GCCAAGCACTTCTTCACCGTCACAGACCCCAGGAACGTGCTGCTCACCAACGACCAGCTG
GCCCACGCACACAGGATCATCAGTGACTACAGACAGGGCATCGTGTCTCCCGGGCTGACG
GAAGACGAGCTGTGGAAAGCCAAGTATATTTTCGACTCGGCTTTCCATCCCGACACCGGA
GAGAAGATGATCCTGATCGGCCGCATGTCAGCGCAGGTTCCCATGAACATGACCATCACC
GGCTGCATGATGACCTTCTACAAaacaaCTCCAGCCGTGTTGTTCTGGCAGTGGATCAAC
CAGTCCTTCAACGCTATCGTCAACTACACCAACCGGAGCGGCGACGCTCCGATCACAGTC
AATCAGCTGGGGACGGCCTACGTGTCCGCCACCACCGGGGCGGTGGCCACCGCCCTCGGC
CTGAACGCGCTAACAAAGCACATCTCACCCCTGATTGGACGGTTCGTTCCATTTGCTGCC
GTAGCTGCCGCCAACTGCATCAACATCCCGCTGATGAGACAGAGAGAGCTGAAGCACGGA
ATTCCTATCACGGATGAGAAGGACAACAGGCTCGGAGAGTCCTCCAAAGCTGCCCAGCAG
GCCATTTCTCAGGTGGTGGTCTCCAGGATCCTCATGGCGGCACCAGGAATGGCAATTCCG
CCATTTTTGATGAACCATCTGGAGAAGAAGGCCTTTTTGAAGAGGTTCCCATGGATGAGC
GCACCCATTCAGGTCAGCCTGGTGGGATTCTGCCTGGTGTTTGCGACGCCACTGTGCTGT
GCGTTGTTCCCACAGAAGAGCTCCATGTCAGTCAGCGGCTTAgagccggagctccaggag
cAAATCCGGGCCAACCACCCGGGCGTGGAGAGAGTCTACTTCAACAAAGGGCTATGA
>TCONS_00002941
GTGGCTAACTAGCTAGTTACACTTATATTCTTCGACAAAGggTTAGCAGTCATGACAGAC
AAAGGCAGCCTGTGTTTGGTTTCTCTTGGAGTGGAGGGAATGACTTGTAACTCCTGCGTC
CAGACCATCCAGCAGCGGATCGGATCTTTTGCGGGAGTAATAGATGTAAAGgtGTCCCTA
GACCAGAAGAATGCTGCCATCATATTCGACAGCAGTCGGCAGAGTCCAGAGTCTCTGTCC
CGAGGCCATTGAGGACATGGGCTTTGAATCGACTCTGTCCGAGACGACCCCGGTCGCAGC
CGTCTCTGTGGACACCCAGGTGATCCCAACACCaaacctggaagcagcagcccaACAGGA
GGCTCTGCAGAAGCTAGCCCAGATTCACGGAGTGCTCGATGTCAGAGAAGGCCCAGCCGG
GACGGGCCTCAGCGTTACCTTTGTTCCTTCACTGACAACCTCTCTGCAGCTGAATGAGGC
GGTGGCCAGCTGGATCCCGGAGAGCCCGGCTCCCGGGAGCCCCAAACACGAAGCTCCAGG
CTCGTCTCCGAGTCACACGGTGGTGGGCGGAGTGTCATTGCTGAAGCTGTGCATCGAAGG
GATGACCTGTCATTCCTGTACCACCACTATTGAAGGGAAGATTGGAAAACTGAAAGGGAT
CGAAAAAATCAAAGTTGTCCTGGAGACTCAGGAAGCTACGCTTGTGTACCTGCCCCACCT
CATCACTGTCCAAACCATTACTGACCAGATTGCTGTGGCTGGCTTCAAGGCGTTTGTCAA
GACCAAGCCTCGTCCTCTGCAGTTATCTTCCGATGAATTCCAACGATTTGTTGACTCTGA
AAAACAAGCCATTTCCTCACCATCAGACACGTCCGAGGAGACAGAAATCTTCATCGACAC
CGTGCCAGCTATGCTCAGGGTAAAGGGAATGCATTGCCGCTCATGTGTGGTGAATATACA
AGATAATATCTCCAAGCTGCCTGGTGTCTCCTCTGTGGAAgtctctctggaggaggagag
agcctCGGTATGCTACGATCCTCTGAAGGTTACGCTGTCGCAGTTGCAGCAGGCAATCGA
AGCCCTTCCCCCGGGAAACTTTAGGGCTCAACCCTGGGAGTCCCCTGACCCTGTCAGATC
TGCAACTACATCGCCTGCCCCTGACTTCCTGTTGCCTCAGCCTGCTGGATCCAATAAAGC
CAGACCAGCTTCCTCAGAGCCTTATTTTACCCAGCCTCTGTTATCGGTCATCACCATTCA
CATAGAGGGCATGACGTGCACCTCGTGTGTCCAGTCCATTGAGGGGATGATCTCCCAAAA
GAAGGGAGTGATGTCAGCTCAGGTCTCTCTGACTGATCACAGCGGCGTCTTTGAGTACGA
CCCTGTCCTGACCACACCGGCGGAGCTGAGGGAAGCCATCGAGGACATGGGTTTTGATGC
CTTCTTACCTGCTACAAATTCTCTGCTTCCTGAACCTGCTTGCAAGCGCTCAAATTCCTC
CAGCGTAGCCCTTGTGAGAAATGAGCTGAACAGTAGTTTCCGCAAAGAGcccccccGGGA
CCAGGATGGAGCCAGCCACTCGAAATGCTACATCCACATCGGAGGGATGACCTGTGCCTC
CTGTGTGGCAAACATCGAGCGAAACCTCAAAAATGAAACAGGTATCTACTCGGTTCTGGT
GGCGCTGATGGCCAGCAAAGCAGAGGTGCGCTACAACCCTGAACTCATTGACCCTCTAAA
GATGGCAGAGTGTGTGAAGGAACTGGGCTTCACCGCTTCTGTGATGGAGAACTACGAGGG
CTCGGATGGGAATCTGGAACTAGTGGTCAAGGGGATGACGTGTGCTTCCTGCGTTCACAA
AATTGAATCCAACCTCACAAAACGGAAAGGGATCATTTATGTCTCTGTTGCCTTGGCAAC
CAACAAAGCTCATGTGAAGTATGACGTGGAAATTATTGGGCCTCGAGACATCATCAAGCT
GATTGAGAATTTGGGGTTTGAAGTAACTTTGGTGAAGAATGATCGCACCGCCAATCACCT
TGACCACAGCAAAGAGATACAGCAGTGGAGGTGGTCTTTTTTGGTGAGCCTGTTCTTCTG
TGTGCCTGTGATGGGCATGATGATGTACATGATCGTCATGGACTACAAGATGAGTGTTTC
CCATCCGCACAACCTGACAGCTGAGGAGCGCAACCACTACCACTCTTCCATGGTGCTGGA
GTGGCAGGTGGCTCCAGGTCTCTCCATCATGAACCTCCTTTCGTTCATCTTTTGCATTCC
TGTACAGTTTATTGGAGGGCGGAAATTCTACATTCAAGCCTACAAATCAGTCAAACACCG
ATCAGCCAACATGGATGTGCTGATAGTTCTGGCCACCTCCATAGCCTTCACCTACTCAGT
GGTTGTCCTCATCGTTGCCATGGCAGAGAAGGCCAAAGTGAACCCCATCACCTTCTTCGA
CACACCACCGATGCTCTTTGTCTTTATCTCCCTGGGACGCTGGCTGGAACAAATAGCCAA
GAGTAAAACGTCGGAGGCTCTGTCCAAGCTGATGTCTCTCCAGGCTACTGAGGCCACGGT
GGTGACTCTGGGCAGTGATAACTCTATTCTCAGtgaggagcagctggatgtGGATCTGGT
GCAAAGAGGAGATGTCGTCAAGGTGGTTCCGGGCGGGAAGTTTCCCGTAGACGGCAGAGT
CATCGAGGGTCACTCCATGGCGGACGAGTCTCTCATCACAGGCGAGGCCATGCCGGTGAC
CAAGAAGCCCGGCAGCTCTGTGATCGCTGGCTCCATTAACCAGAACGGCTCTCTGCTCAT
CAGCGCTACACACGTGGGCTTGGACACCACACTGTCTCAGATCGTCAAACTAGTGGAGGA
GGCTCAGACCTCAAAGGCGCCCATCCAGCAATATGCAGACAAGATCAGCGGCTACTTTGT
CCCGTTCATTGTTGTCGTATCTGTCCTCACGCTAATTGTGTGGATCTTCGTTGGGTTTTT
AAACTTTGCTCTCGTGGAGGAGTACTTTCCTGGTTATGACAAAAGCATCTCCAGGGCTGA
GGCAGTGATTCGCTTTGCCTTCCAAGCCTCCATTACAGTTCTGTGCATCGCCTGCCCTTG
TTCCCTTGGCTTAGCGACCCCGACAGCTGTCATGGTTGGCACAGGGGTTGGAGCACAAAA
CGGCATTCTGATAAAGGGAGGAGAACCGCTTGAGATGGCACATAAGATTCAGTCGGTGGT
GTTTGATAAGACCGGGGACCATCACATACGGCTCTCCAGAAGTTGTCCAAGTCAAGATTG
TCGTTGAGGGGAACAAGATGCCTCGTTCTCGACTTCTTGCCATTGTGGGCACAGCCGAGA
ACAACAGCGAGCACCCGCTCGGAGCAGCCATCACCAAATACTGCAAGCAGGAGCTGGGCA
CAGAGTCTCTTGGAGCGTGCACAGATTTCCAGGCGGTGCCGGGCTGTGGGATCCGTTGTC
AGGTCACCAACACGGAGACGCTGCTAAGAGAAGCAGACAGCGACAGCACGGATAACAATC
AGCGCAACAGCGTCCTCGTCCAGATCAGCGACCCCCACGTGTCCAGCTGCTCCCATCCTC
TCATCATGGACCCACAACCACAAGCTATCCAAACAACCTCCTATGTGGTCCTGATTGGCA
ACAGAGAGTGGATGAGGAGGAACTGCCTACAAATCAGGCCAGATGTGGAGGATGCCATGG
CCAGTCATGAGCGCAGGGGATGCACTGCTGTTCTGGTAGCTATAGATAATACTTTGTGTG
CAATGATCGCCATCTCCGACAAGGTGAAGCCAGAGGCTGAGCTGGCTGTCCACACGCTGA
CCAACATGGGCCTGGAGGTGGTGCTGATGACCGGCGACAACAGTAAGACAGCACGCGCCA
TCGCAGCTCAGGTGGGAATCAGGACCGTGTTTGCTGAGGTTCTGCCCTCCCACAAGGTCG
CCAAGGtggaacagctgcagcaggcagggaAGAGGGTGGCCATGGTCGGTGACGGCGTCA
ACGACTCGCCTGCCTTAGCCATGGCTGATGTGGGCATCGCCATAGGAACTGGAACAGACG
TGGCCATTGAGGCTGCAGATGTGGTGCTGATCCGGAATGACCTTCTGGATGTGGTTGGAA
GCATCGACCTCTCTAAAAAGACGGTGAAGAGGATCCGAATCAACTTCGTGTTTGCGCTCA
TCTACAACCTGGTCGGCATTCCCGTAGCTGCCGGTGTTTTCCTTCCTgtgggcctggtgc
tgcagccttGGATGGGTTCTGCTGCGATGGCGATGTCGTCCGTCTCGGTGGTTTTGTCCT
CCCTTCTGCTCAAATGTTACACAAAGCCCAGCGCTGAGCAGTTGGAGGCCAAACTGGGTC
ACATCAGGCGGCAGAAGAGCCTGTCAGAAATCAGCGTCCACATCGGCATGGGCACCGCGC
GGCGTCCGTCCCCCAGACTCAGTCTGCTGGACCGCATCGTCAACTACAGCCGCGCCTCCA
TCAACTCTCTGCGCTCTGACAAGCATTCGCTGAACAGCTTGGCGCTCAGCGAGCCCGACA
AACACTCGCTGCTGGTGGGGGAGCCTCTGTGCGAGGAGGAGCTCTGCTGAATGTAAGAGG
GCGTGCGCCGGCGAGGACCCCTCCACCGGCGCTTGTTGCAGGTGGTGCCGCGCTTGGTGT
AAAAGCTAGTCCGGTGAGGTAAAGAAAACCATGAAGACTTTGCTGA
>TCONS_00002942
GTGGCTAACTAGCTAGTTACACTTATATTCTTCGACAAAGggTTAGCAGTCATGACAGAC
AAAGGCAGCCTGTGTTTGGTTTCTCTTGGAGTGGAGGGAATGACTTGTAACTCCTGCGTC
CAGACCATCCAGCAGCGGATCGGATCTTTTGCGGGAGTAATAGATGTAAAGgtGTCCCTA
GACCAGAAGAATGCTGCCATCATATTCGACAGCAGTCGGCAGAGTCCAGAGTCTCTGTCC
CGAGGCCATTGAGGACATGGGCTTTGAATCGACTCTGTCCGAGACGACCCCGGTCGCAGC
CGTCTCTGTGGACACCCAGGTGATCCCAACACCaaacctggaagcagcagcccaACAGGA
GGCTCTGCAGAAGCTAGCCCAGATTCACGGAGTGCTCGATGTCAGAGAAGGCCCAGCCGG
GACGGGCCTCAGCGTTACCTTTGTTCCTTCACTGACAACCTCTCTGCAGCTGAATGAGGC
GGTGGCCAGCTGGATCCCGGAGAGCCCGGCTCCCGGGAGCCCCAAACACGAAGCTCCAGG
CTCGTCTCCGAGTCACACGGTGGTGGGCGGAGTGTCATTGCTGAAGCTGTGCATCGAAGG
GATGACCTGTCATTCCTGTACCACCACTATTGAAGGGAAGATTGGAAAACTGAAAGGGAT
CGAAAAAATCAAAGTTGTCCTGGAGACTCAGGAAGCTACGCTTGTGTACCTGCCCCACCT
CATCACTGTCCAAACCATTACTGACCAGATTGCTGTGGCTGGCTTCAAGGCGTTTGTCAA
GACCAAGCCTCGTCCTCTGCAGTTATCTTCCGATGAATTCCAACGATTTGTTGACTCTGA
AAAACAAGCCATTTCCTCACCATCAGACACGTCCGAGGAGACAGAAATCTTCATCGACAC
CGTGCCAGCTATGCTCAGGGTAAAGGGAATGCATTGCCGCTCATGTGTGGTGAATATACA
AGATAATATCTCCAAGCTGCCTGGTGTCTCCTCTGTGGAAgtctctctggaggaggagag
agcctCGGTATGCTACGATCCTCTGAAGGTTACGCTGTCGCAGTTGCAGCAGGCAATCGA
AGCCCTTCCCCCGGGAAACTTTAGGGCTCAACCCTGGGAGTCCCCTGACCCTGTCAGATC
TGCAACTACATCGCCTGCCCCTGACTTCCTGTTGCCTCAGCCTGCTGGATCCAATAAAGC
CAGACCAGCTTCCTCAGAGCCTTATTTTACCCAGCCTCTGTTATCGGTCATCACCATTCA
CATAGAGGGCATGACGTGCACCTCGTGTGTCCAGTCCATTGAGGGGATGATCTCCCAAAA
GAAGGGAGTGATGTCAGCTCAGGTCTCTCTGACTGATCACAGCGGCGTCTTTGAGTACGA
CCCTGTCCTGACCACACCGGCGGAGCTGAGGGAAGCCATCGAGGACATGGGTTTTGATGC
CTTCTTACCTGCTACAAATTCTCTGCTTCCTGAACCTGCTTGCAAGCGCTCAAATTCCTC
CAGCGTAGCCCTTGTGAGAAATGAGCTGAACAGTAGTTTCCGCAAAGAGcccccccGGGA
CCAGGATGGAGCCAGCCACTCGAAATGCTACATCCACATCGGAGGGATGACCTGTGCCTC
CTGTGTGGCAAACATCGAGCGAAACCTCAAAAATGAAACAGGTATCTACTCGGTTCTGGT
GGCGCTGATGGCCAGCAAAGCAGAGGTGCGCTACAACCCTGAACTCATTGACCCTCTAAA
GATGGCAGAGTGTGTGAAGGAACTGGGCTTCACCGCTTCTGTGATGGAGAACTACGAGGG
CTCGGATGGGAATCTGGAACTAGTGGTCAAGGGGATGACGTGTGCTTCCTGCGTTCACAA
AATTGAATCCAACCTCACAAAACGGAAAGGGATCATTTATGTCTCTGTTGCCTTGGCAAC
CAACAAAGCTCATGTGAAGTATGACGTGGAAATTATTGGGCCTCGAGACATCATCAAGCT
GATTGAGAATTTGGGGTTTGAAGTAACTTTGGTGAAGAATGATCGCACCGCCAATCACCT
TGACCACAGCAAAGAGATACAGCAGTGGAGGTGGTCTTTTTTGGTGAGCCTGTTCTTCTG
TGTGCCTGTGATGGGCATGATGATGTACATGATCGTCATGGACTACAAGATGAGTGTTTC
CCATCCGCACAACCTGACAGCTGAGGAGCGCAACCACTACCACTCTTCCATGGTGCTGGA
GTGGCAGGTGGCTCCAGGTCTCTCCATCATGAACCTCCTTTCGTTCATCTTTTGCATTCC
TGTACAGTTTATTGGAGGGCGGAAATTCTACATTCAAGCCTACAAATCAGTCAAACACCG
ATCAGCCAACATGGATGTGCTGATAGTTCTGGCCACCTCCATAGCCTTCACCTACTCAGT
GGTTGTCCTCATCGTTGCCATGGCAGAGAAGGCCAAAGTGAACCCCATCACCTTCTTCGA
CACACCACCGATGCTCTTTGTCTTTATCTCCCTGGGACGCTGGCTGGAACAAATAGCCAA
GAGTAAAACGTCGGAGGCTCTGTCCAAGCTGATGTCTCTCCAGGCTACTGAGGCCACGGT
GGTGACTCTGGGCAGTGATAACTCTATTCTCAGtgaggagcagctggatgtGGATCTGGT
GCAAAGAGGAGATGTCGTCAAGGTGGTTCCGGGCGGGAAGTTTCCCGTAGACGGCAGAGT
CATCGAGGGTCACTCCATGGCGGACGAGTCTCTCATCACAGGCGAGGCCATGCCGGTGAC
CAAGAAGCCCGGCAGCTCTGTGATCGCTGGCTCCATTAACCAGAACGGCTCTCTGCTCAT
CAGCGCTACACACGTGGGCTTGGACACCACACTGTCTCAGATCGTCAAACTAGTGGAGGA
GGCTCAGACCTCAAAGGCGCCCATCCAGCAATATGCAGACAAGATCAGCGGCTACTTTGT
CCCGTTCATTGTTGTCGTATCTGTCCTCACGCTAATTGTGTGGATCTTCGTTGGGTTTTT
AAACTTTGCTCTCGTGGAGGAGTACTTTCCTGGTTATGACAAAAGCATCTCCAGGGCTGA
GGCAGTGATTCGCTTTGCCTTCCAAGCCTCCATTACAGTTCTGTGCATCGCCTGCCCTTG
TTCCCTTGGCTTAGCGACCCCGACAGCTGTCATGGTTGGCACAGGGGTTGGAGCACAAAA
CGGCATTCTGATAAAGGGAGGAGAACCGCTTGAGATGGCACATAAGATTCAGTCGGTGGT
GTTTGATAAGACCGGGGACCATCACATACGGCTCTCCAGAAGTTGTCCAAGTCAAGATTG
TCGTTGAGGGGAACAAGATGCCTCGTTCTCGACTTCTTGCCATTGTGGGCACAGCCGAGA
ACAACAGCGAGCACCCGCTCGGAGCAGCCATCACCAAATACTGCAAGCAGGAGCTGGGCA
CAGAGTCTCTTGGAGCGTGCACAGATTTCCAGGCGGTGCCGGGCTGTGGGATCCGTTGTC
AGGTCACCAACACGGAGACGCTGCTAAGAGAAGCAGACAGCGACAGCACGGATAACAATC
AGCGCAACAGCGTCCTCGTCCAGATCAGCGACCCCCACGTGTCCAGCTGCTCCCATCCTC
TCATCATGGACCCACAACCACAAGCTATCCAAACAACCTCCTATGTGGTCCTGATTGGCA
ACAGAGAGTGGATGAGGAGGAACTGCCTACAAATCAGGCCAGATGTGGAGGATGCCATGG
CCAGTCATGAGCGCAGGGGATGCACTGCTGTTCTGGTAGCTATAGATAATACTTTGTGTG
CAATGATCGCCATCTCCGACAAGGTGAAGCCAGAGGCTGAGCTGGCTGTCCACACGCTGA
CCAACATGGGCCTGGAGGTGGTGCTGATGACCGGCGACAACAGTAAGACAGCACGCGCCA
TCGCAGCTCAGGTGGGAATCAGGACCGTGTTTGCTGAGGTTCTGCCCTCCCACAAGGTCG
CCAAGGtggaacagctgcagcaggcagggaAGAGGGTGGCCATGGTCGGTGACGGCGTCA
ACGACTCGCCTGCCTTAGCCATGGCTGATGTGGGCATCGCCATAGGAACTGGAACAGACG
TGGCCATTGAGGCTGCAGATGTGGTGCTGATCCGGAATGACCTTCTGGATGTGGTTGGAA
GCATCGACCTCTCTAAAAAGACGGTGAAGAGGATCCGAATCAACTTCGTGTTTGCGCTCA
TCTACAACCTGGTCGGCATTCCCGTAGCTGCCGGTGTTTTCCTTCCTgtgggcctggtgc
tgcagccttGGATGGGTTCTGCTGCGATGGCGATGTCGTCCGTCTCGGTGGTTTTGTCCT
CCCTTCTGCTCAAATGTTACACAAAGCCCAGCGCTGAGCAGTTGGAGGCCAAACTGGGTC
ACATCAGGCGGCAGAAGAGCCTGTCAGAAATCAGCGTCCACATCGGCATGGGCACCGCGC
GGCGTCCGTCCCCCAGACTCAGTCTGCTGGACCGCATCGTCAACTACAGCCGCGCCTCCA
TCAACTCTCTGCGCTCTGACAAGCATTCGCTGAACAGCTTGGCGCTCAGCGAGCCCGACA
AACACTCGCTGCTGGTGGGGGAGCCTCTGTGCGAGGAGGAGCTCTGCTGAATGTAAGAGG
GCGTGCGCCGGCGAGGACCCCTCCACCGGCGCTTGTTGCAGGTGGTGCCGCGCTTGGTGT
AAAAGCTAGTCCGGTGAGTAAATGCTCAATCATCCACAGCGCTGTAGGTGCCTGAAGGCA
GCGCGGGTCGGGGGAGGAACACTTGCACGCCCTTTTCCTTTTAGCTGAGGCAGCTGATCA
CATGTTTCATGTGACCGGGGTCGGGTGTTCCCTCCCCAACCAGCTGATCTT
>TCONS_00000925
GCTATCCAAACAACCTCCTATGTGGTCCTGATTGGCAACAGAGAGTGGATGAGGAGGAAC
TGCCTACAAATCAGGCCAGATGTGGAGGATGCCATGGCCAGTCATGAGCGCAGGGGATGC
ACTGCTGTTCTGGTAGCTATAGATAATACTTTGTGTGCAATGATCGCCATCTCCGACAAG
GTGAAGCCAGAGGCTGAGCTGGCTGTCCACACGCTGACCAACATGGGCCTGGAGGTGGTG
CTGATGACCGGCGACAACAGTAAGACAGCACGCGCCATCGCAGCTCAGGTGGGAATCAGG
ACCGTGTTTGCTGAGGTTCTGCCCTCCCACAAGGTCGCCAAGGtggaacagctgcagcag
gcagggaAGAGGGTGGCCATGGTCGGTGACGGCGTCAACGACTCGCCTGCCTTAGCCATG
GCTGATGTGGGCATCGCCATAGGAACTGGAACAGACGTGGCCATTGAGGCTGCAGATGTG
GTGCTGATCCGGAATGACCTTCTGGATGTGGTTGGAAGCATCGACCTCTCTAAAAAGACG
GTGAAGAGGATCCGAATCAACTTCGTGTTTGCGCTCATCTACAACCTGGTCGGCATTCCC
GTAGCTGCCGGTGTTTTCCTTCCTgtgggcctggtgctgcagccttGGATGGGTTCTGCT
GCGATGGCGATGTCGTCCGTCTCGGTGGTTTTGTCCTCCCTTCTGCTCAAATGTTACACA
AAGCCCAGCGCTGAGCAGTTGGAGGCCAAACTGGGTCACATCAGGCGGCAGAAGAGCCTG
TCAGAAATCAGCGTCCACATCGGCATGGGCACCGCGCGGCGTCCGTCCCCCAGACTCAGT
CTGCTGGACCGCATCGTCAACTACAGCCGCGCCTCCATCAACTCTCTGCGCTCTGACAAG
CATTCGCTGAACAGCTTGGCGCTCAGCGAGCCCGACAAACACTCGCTGCTGGTGGGGGAG
CCTCTGTGCGAGGAGGAGCTCTGCTGAATGTAAGAGGGCGTGCGCCGGCGAGGACCCCTC
CACCGGCGCTTGTTGCAGGTGGTGCCGCGCTTGGTGTAAAAGCTAGTCCGGTGAGTAAAT
GCTCAATCATCCACAGCGCTGTAGGTGCCTGAAGGCAGCGCGGGTCGGGGGAGGAACACT
TGCACGCCCTTT
>TCONS_00000926
AGCTTGTGGCTAACTAGCTAGTTACACTTATATTCTTCGACAAAGggTTAGCAGTCATGA
CAGACAAAGGCAGCCTGTGTTTGGTTTCTCTTGGAGTGGAGGGAATGACTTGTAACTCCT
GCGTCCAGACCATCCAGCAGCGGATCGGATCTTTTGCGGGAGTAATAGATGTAAAGgtGT
CCCTAGACCAGAAGAATGCTGCCATCATATTCGACAGCAGTCGGCAGAGTCCAGAGTCTC
TGTCCCGAGGCCATTGAGGACATGGGCTTTGAATCGACTCTGTCCGAGACGACCCCGGTC
GCAGCCGTCTCTGTGGACACCCAGGTGATCCCAACACCaaacctggaagcagcagcccaA
CAGGAGGCTCTGCAGAAGCTAGCCCAGATTCACGGAGTGCTCGATGTCAGAGAAGGCCCA
GCCGGGACGGGCCTCAGCGTTACCTTTGTTCCTTCACTGACAACCTCTCTGCAGCTGAAT
GAGGCGGTGGCCAGCTGGATCCCGGAGAGCCCGGCTCCCGGGAGCCCCAAACACGAAGCT
CCAGGCTCGTCTCCGAGTCACACGGTGGTGGGCGGAGTGTCATTGCTGAAGCTGTGCATC
GAAGGGATGACCTGTCATTCCTGTACCACCACTATTGAAGGGAAGATTGGAAAACTGAAA
GGGATCGAAAAAATCAAAGTTGTCCTGGAGACTCAGGAAGCTACGCTTGTGTACCTGCCC
CACCTCATCACTGTCCAAACCATTACTGACCAGATTGCTGTGGCTGGCTTCAAGGCGTTT
GTCAAGACCAAGCCTCGTCCTCTGCAGTTATCTTCCGATGAATTCCAACGATTTGTTGAC
TCTGAAAAACAAGCCATTTCCTCACCATCAGACACGTCCGAGGAGACAGAAATCTTCATC
GACACCGTGCCAGCTATGCTCAGGGTAAAGGGAATGCATTGCCGCTCATGTGTGGTGAAT
ATACAAGATAATATCTCCAAGCTGCCTGGTGTCTCCTCTGTGGAAgtctctctggaggag
gagagagcctCGGTATGCTACGATCCTCTGAAGGTTACGCTGTCGCAGTTGCAGCAGGCA
ATCGAAGCCCTTCCCCCGGGAAACTTTAGGGCTCAACCCTGGGAGTCCCCTGACCCTGTC
AGATCTGCAACTACATCGCCTGCCCCTGACTTCCTGTTGCCTCAGCCTGCTGGATCCAAT
AAAGCCAGACCAGCTTCCTCAGAGCCTTATTTTACCCAGCCTCTGTTATCGGTCATCACC
ATTCACATAGAGGGCATGACGTGCACCTCGTGTGTCCAGTCCATTGAGGGGATGATCTCC
CAAAAGAAGGGAGTGATGTCAGCTCAGGTCTCTCTGACTGATCACAGCGGCGTCTTTGAG
TACGACCCTGTCCTGACCACACCGGCGGAGCTGAGGGAAGCCATCGAGGACATGGGTTTT
GATGCCTTCTTACCTGCTACAAATTCTCTGCTTCCTGAACCTGCTTGCAAGCGCTCAAAT
TCCTCCAGCGTAGCCCTTGTGAGAAATGAGCTGAACAGTAGTTTCCGCAAAGAGcccccc
cGGGACCAGGATGGAGCCAGCCACTCGAAATGCTACATCCACATCGGAGGGATGACCTGT
GCCTCCTGTGTGGCAAACATCGAGCGAAACCTCAAAAATGAAACAGGTATCTACTCGGTT
CTGGTGGCGCTGATGGCCAGCAAAGCAGAGGTGCGCTACAACCCTGAACTCATTGACCCT
CTAAAGATGGCAGAGTGTGTGAAGGAACTGGGCTTCACCGCTTCTGTGATGGAGAACTAC
GAGGGCTCGGATGGGAATCTGGAACTAGTGGTCAAGGGGATGACGTGTGCTTCCTGCGTT
CACAAAATTGAATCCAACCTCACAAAACGGAAAGGGATCATTTATGTCTCTGTTGCCTTG
GCAACCAACAAAGCTCATGTGAAGTATGACGTGGAAATTATTGGGCCTCGAGACATCATC
AAGCTGATTGAGAATTTGGGGTTTGAAGTAACTTTGGTGAAGAATGATCGCACCGCCAAT
CACCTTGACCACAGCAAAGAGATACAGCAGTGGAGGTGGTCTTTTTTGGTGAGCCTGTTC
TTCTGTGTGCCTGTGATGGGCATGATGATGTACATGATCGTCATGGACTACAAGATGAGT
GTTTCCCATCCGCACAACCTGACAGCTGAGGAGCGCAACCACTACCACTCTTCCATGGTG
CTGGAGTGGCAGGTGGCTCCAGGTCTCTCCATCATGAACCTCCTTTCGTTCATCTTTTGC
ATTCCTGTACAGTTTATTGGAGGGCGGAAATTCTACATTCAAGCCTACAAATCAGTCAAA
CACCGATCAGCCAACATGGATGTGCTGATAGTTCTGGCCACCTCCATAGCCTTCACCTAC
TCAGTGGTTGTCCTCATCGTTGCCATGGCAGAGAAGGCCAAAGTGAACCCCATCACCTTC
TTCGACACACCACCGATGCTCTTTGTCTTTATCTCCCTGGGACGCTGGCTGGAACAAATA
GCCAAGAGTAAAACGTCGGAGGCTCTGTCCAAGCTGATGTCTCTCCAGGCTACTGAGGCC
ACGGTGGTGACTCTGGGCAGTGATAACTCTATTCTCAGtgaggagcagctggatgtGGAT
CTGGTGCAAAGAGGAGATGTCGTCAAGGTGGTTCCGGGCGGGAAGTTTCCCGTAGACGGC
AGAGTCATCGAGGGTCACTCCATGGCGGACGAGTCTCTCATCACAGGCGAGGCCATGCCG
GTGACCAAGAAGCCCGGCAGCTCTGTGATCGCTGGCTCCATTAACCAGAACGGCTCTCTG
CTCATCAGCGCTACACACGTGGGCTTGGACACCACACTGTCTCAGATCGTCAAACTAGTG
GAGGAGGCTCAGACCTCAAAGGCGCCCATCCAGCAATATGCAGACAAGATCAGCGGCTAC
TTTGTCCCGTTCATTGTTGTCGTATCTGTCCTCACGCTAATTGTGTGGATCTTCGTTGGG
TTTTTAAACTTTGCTCTCGTGGAGGAGTACTTTCCTGGTTATGACAAAAGCATCTCCAGG
GCTGAGGCAGTGATTCGCTTTGCCTTCCAAGCCTCCATTACAGTTCTGTGCATCGCCTGC
CCTTGTTCCCTTGGCTTAGCGACCCCGACAGCTGTCATGGTTGGCACAGGGGTTGGAGCA
CAAAACGGCATTCTGATAAAGGGAGGAGAACCGCTTGAGATGGCACATAAGATTCAGTCG
GTGGTGTTTGATAAGACCGGGGACCATCACATACGGCTCTCCAGAAGTTGTCCAAGTCAA
GATTGTCGTTGAGGGGAACAAGATGCCTCGTTCTCGACTTCTTGCCATTGTGGGCACAGC
CGAGAACAACAGCGAGCACCCGCTCGGAGCAGCCATCACCAAATACTGCAAGCAGGAGCT
GGGCACAGAGTCTCTTGGAGCGTGCACAGATTTCCAGGCGGTGCCGGGCTGTGGGATCCG
TTGTCAGGTCACCAACACGGAGACGCTGCTAAGAGAAGCAGACAGCGACAGCACGGATAA
CAATCAGCGCAACAGCGTCCTCGTCCAGATCAGCGACCCCCACGTGTCCAGCTGCTCCCA
TCCTCTCATCATGGACCCACAACCACAAGCA
>TCONS_00004720
ACCTTGCTCATGGGCACAGTTTCCCTCTAGGAGGGAAGGAGGACTCGCTTCGGCAACTTC
CACTTCCAATCCTCAGtcagcaggatgctgctgcgAGCCGCTTGTCTTGCTTGTAACGTG
GGCTGAAGAGAAGCAACCAGCTAGCTTGTTGGCTACACACTAGATGCCTGCTATAGCCCC
ATGACAGCCTACGTCAGTAGCTTGTGGCTAACTAGCTAGTTACACTTATATTCTTCGACA
AAGggTTAGCAGTCATGACAGACAAAGGCAGCCTGTGTTTGGTTTCTCTTGGAGTGGAGG
GAATGACTTGTAACTCCTGCGTCCAGACCATCCAGCAGCGGATCGGATCTTTTGCGGGAG
TAATAGATGTAAAGgtGTCCCTAGACCAGAAGAATGCTGCCATCATATTCGACAGCAGTC
GGCAGAGTCCAGAGTCTCTGTCCCGAGGCCATTGAGGACATGGGCTTTGAATCGACTCTG
TCCGAGACGACCCCGGTCGCAGCCGTCTCTGTGGACACCCAGGTGATCCCAACACCaaac
ctggaagcagcagcccaACAGGAGGCTCTGCAGAAGCTAGCCCAGATTCACGGAGTGCTC
GATGTCAGAGAAGGCCCAGCCGGGACGGGCCTCAGCGTTACCTTTGTTCCTTCACTGACA
ACCTCTCTGCAGCTGAATGAGGCGGTGGCCAGCTGGATCCCGGAGAGCCCGGCTCCCGGG
AGCCCCAAACACGAAGCTCCAGGCTCGTCTCCGAGTCACACGGTGGTGGGCGGAGTGTCA
TTGCTGAAGCTGTGCATCGAAGGGATGACCTGTCATTCCTGTACCACCACTATTGAAGGG
AAGATTGGAAAACTGAAAGGGATCGAAAAAATCAAAGTTGTCCTGGAGACTCAGGAAGCT
ACGCTTGTGTACCTGCCCCACCTCATCACTGTCCAAACCATTACTGACCAGATTGCTGTG
GCTGGCTTCAAGGCGTTTGTCAAGACCAAGCCTCGTCCTCTGCAGTTATCTTCCGATGAA
TTCCAACGATTTGTTGACTCTGAAAAACAAGCCATTTCCTCACCATCAGACACGTCCGAG
GAGACAGAAATCTTCATCGACACCGTGCCAGCTATGCTCAGGGTAAAGGGAATGCATTGC
CGCTCATGTGTGGTGAATATACAAGATAATATCTCCAAGCTGCCTGGTGTCTCCTCTGTG
GAAgtctctctggaggaggagagagcctCGGTATGCTACGATCCTCTGAAGGTTACGCTG
TCGCAGTTGCAGCAGGCAATCGAAGCCCTTCCCCCGGGAAACTTTAGGGCTCAACCCTGG
GAGTCCCCTGACCCTGTCAGATCTGCAACTACATCGCCTGCCCCTGACTTCCTGTTGCCT
CAGCCTGCTGGATCCAATAAAGCCAGACCAGCTTCCTCAGAGCCTTATTTTACCCAGCCT
CTGTTATCGGTCATCACCATTCACATAGAGGGCATGACGTGCACCTCGTGTGTCCAGTCC
ATTGAGGGGATGATCTCCCAAAAGAAGGGAGTGATGTCAGCTCAGGTCTCTCTGACTGAT
CACAGCGGCGTCTTTGAGTACGACCCTGTCCTGACCACACCGGCGGAGCTGAGGGAAGCC
ATCGAGGACATGGGTTTTGATGCCTTCTTACCTGCTACAAATTCTCTGCTTCCTGAACCT
GCTTGCAAGCGCTCAAATTCCTCCAGCGTAGCCCTTGTGAGAAATGAGCTGAACAGTAGT
TTCCGCAAAGAGcccccccGGGACCAGGATGGAGCCAGCCACTCGAAATGCTACATCCAC
ATCGGAGGGATGACCTGTGCCTCCTGTGTGGCAAACATCGAGCGAAACCTCAAAAATGAA
ACAGGTATCTACTCGGTTCTGGTGGCGCTGATGGCCAGCAAAGCAGAGGTGCGCTACAAC
CCTGAACTCATTGACCCTCTAAAGATGGCAGAGTGTGTGAAGGAACTGGGCTTCACCGCT
TCTGTGATGGAGAACTACGAGGGCTCGGATGGGAATCTGGAACTAGTGGTCAAGGGGATG
ACGTGTGCTTCCTGCGTTCACAAAATTGAATCCAACCTCACAAAACGGAAAGGGATCATT
TATGTCTCTGTTGCCTTGGCAACCAACAAAGCTCATGTGAAGTATGACGTGGAAATTATT
GGGCCTCGAGACATCATCAAGCTGATTGAGAATTTGGGGTTTGAAGTAACTTTGGTGAAG
AATGATCGCACCGCCAATCACCTTGACCACAGCAAAGAGATACAGCAGTGGAGGTGGTCT
TTTTTGGTGAGCCTGTTCTTCTGTGTGCCTGTGATGGGCATGATGATGTACATGATCGTC
ATGGACTACAAGATGAGTGTTTCCCATCCGCACAACCTGACAGCTGAGGAGCGCAACCAC
TACCACTCTTCCATGGTGCTGGAGTGGCAGGTGGCTCCAGGTCTCTCCATCATGAACCTC
CTTTCGTTCATCTTTTGCATTCCTGTACAGTTTATTGGAGGGCGGAAATTCTACATTCAA
GCCTACAAATCAGTCAAACACCGATCAGCCAACATGGATGTGCTGATAGTTCTGGCCACC
TCCATAGCCTTCACCTACTCAGTGGTTGTCCTCATCGTTGCCATGGCAGAGAAGGCCAAA
GTGAACCCCATCACCTTCTTCGACACACCACCGATGCTCTTTGTCTTTATCTCCCTGGGA
CGCTGGCTGGAACAAATAGCCAAGAGTAAAACGTCGGAGGCTCTGTCCAAGCTGATGTCT
CTCCAGGCTACTGAGGCCACGGTGGTGACTCTGGGCAGTGATAACTCTATTCTCAGtgag
gagcagctggatgtGGATCTGGTGCAAAGAGGAGATGTCGTCAAGGTGGTTCCGGGCGGG
AAGTTTCCCGTAGACGGCAGAGTCATCGAGGGTCACTCCATGGCGGACGAGTCTCTCATC
ACAGGCGAGGCCATGCCGGTGACCAAGAAGCCCGGCAGCTCTGTGATCGCTGGCTCCATT
AACCAGAACGGCTCTCTGCTCATCAGCGCTACACACGTGGGCTTGGACACCACACTGTCT
CAGATCGTCAAACTAGTGGAGGAGGCTCAGACCTCAAAGGCGCCCATCCAGCAATATGCA
GACAAGATCAGCGGCTACTTTGTCCCGTTCATTGTTGTCGTATCTGTCCTCACGCTAATT
GTGTGGATCTTCGTTGGGTTTTTAAACTTTGCTCTCGTGGAGGAGTACTTTCCTGGTTAT
GACAAAAGCATCTCCAGGGCTGAGGCAGTGATTCGCTTTGCCTTCCAAGCCTCCATTACA
GTTCTGTGCATCGCCTGCCCTTGTTCCCTTGGCTTAGCGACCCCGACAGCTGTCATGGTT
GGCACAGGGGTTGGAGCACAAAACGGCATTCTGATAAAGGGAGGAGAACCGCTTGAGATG
GCACATAAGATTCAGTCGGTGGTGTTTGATAAGACCGGGGACCATCACATACGGCTCTCC
AGAAGTTGTCCAAGTCAAGATTGTCGTTGAGGGGAACAAGATGCCTCGTTCTCGACTTCT
TGCCATTGTGGGCACAGCCGAGAACAACAGCGAGCACCCGCTCGGAGCAGCCATCACCAA
ATACTGCAAGCAG
>TCONS_00000064
aaaaaaactggatagGACATTTAACACTAACCGGTCCTGCTACAGGACGGGACCGTCGGT
GCCATGTGAGCGGATTACGTCAAGAGCCCGGTGATATGAATGGATGAAGGATTACCGTCA
CACAGCCAGAAAAGTGTCAGGGGAGCCTCCATCTGCGCGGAGAAGCTTGTTTCTGCCCAG
AATGAAACGAGGAAGGACGGGACTGGAGTCCAAGCTGCAGACTGCGCCCTCCCAGGACGA
GAGGGCCATGAACCAGAAACGGGGAGCGTCCAGACTGGCCCAGGCCCCCGTGGTGGACTG
GGGCAGCTTGCCTCACCACATTGTCCTGCAGATCTTCCAGCATCTGTCCCTGGTGGACCG
TGCCAGGGCCTCGTCGGTGTGCCGCTGCTGGAACAGCGTCTTTCACACCCCAGACCTGTG
GAGGAGATTTGAGTTTGAGCTCAATCAGCCAGCCACGTCTTACTTGCGCTCCACTCACCC
TGACCTCATTCAACAGATCATCAAGAAGCACGCACAGCACCTGCAGTATGTCAGCTTCAA
GGTTGACAGCTGCACGGAATCTGCAGAGGCAGCATGTGACATTCTCTCCCAGTTGGTGAA
CTGCACCATTAAGACCTTGGGCTTGATCTCcacagccaggcccagcttcaTGGATGTGCC
GCAGGCCCATTTTGTTTCCGCGCTGACAGTCGTGTTCGTCAACTCTAAATCCCTGTCGTC
CATCAAGATTGACGACACGCCGGTGGACGACCCCTCCCTGAAGGTGTTGGTCGCCAACAA
CAGCGACACCCTGAAGTTGCTGAAGATGAGCAGCTGTCCTCACGTCTCCCCGGCAGGGAT
CCTGTGCGTGGCAGATCAGTGCCACGGCCTCAGGGAGCTGGCCCTCAACTACCACCTCCT
CAGCGATGAACTGCTCCTCGCTCTGTCCTCTGAAAAACATGTCCACTTGGAGCACTTGCG
CATCGATGTGGTGAGTGAAAACCCCGGGCAGACTCACTTTCACACCatcagaaggagcag
ctgggaggccTTGGTCCGCCACTCGCCCAAGGTCAACATCGTCATGTACTTCTTCCTCTA
TGAGGAGGAGTTTCAGCCTTTCTTCTGCGATGAGACCCCGGTCACCCACCTCTACTTCGG
CCGGGCAGTCAGCAAAGAGATTCTGGGCCGCATCGGGCTCAACTGCCCCcgcctggtgga
gctggtggtctGCGCCAacggcctggagcccctggacGAGGAGCTGATCCGCATTGCCGA
GCGCTGCAAGAGCCTGACGGCCATCGGGCTGGGAGAGTGTGAGGTCACCTGCAGCGGCTT
TGTGGAATTTGTCAAGATGTGTGGCGGCAGGCTGAAACAGCTGTCAATCATGGAGGAGGT
CTTGATTCCCGACAGCAGCTACAACATGGAGCAGATCCACAGCGAGGTGTCCAAGCACTT
GGGTCGCATGTGGTTCCCCGACATGATGCCCACCTGGTAGACTGGCACGAGCGCCGTGTG
GTGCTCTGCT
>TCONS_00002018
GGATCCTGTGCGTGGCAGATCAGTGCCACGGCCTCAGGGAGCTGGCCCTCAACTACCACC
TCCTCAGCGATGAACTGCTCCTCGCTCTGTCCTCTGAAAAACATGTCCACTTGGAGCACT
TGCGCATCGATGTGGTGAGTGAAAACCCCGGGCAGACTCACTTTCACACCatcagaagga
gcagctgggaggccTTGGTCCGCCACTCGCCCAAGGTCAACATCGTCATGTACTTCTTCC
TCTATGAGGAGGAGTTTCAGCCTTTCTTCTGCGATGAGACCCCGGTCACCCACCTCTACT
TCGGCCGGGCAGTCAGCAAAGAGATTCTGGGCCGCATCGGGCTCAACTGCCCCcgcctgg
tggagctggtggtctGCGCCAacggcctggagcccctggacGAGGAGCTGATCCGCATTG
CCGAGCGCTGCAAGAGCCTGACGGCCATCGGGCTGGGAGAGTGTGAGGTCACCTGCAGCG
GCTTTGTGGAATTTGTCAAGATGTGTGGCGGCAGGCTGAAACAGCTGTCAATCATGGAGG
AGGTCTTGATTCCCGACAGCAGCTACAACATGGAGCAGATCCACAGCGAGGTGTCCAAGC
ACTTGGGTCGCATGTGGTTCCCCGACATGATGCCCACCTGGTAGACTGGCACGAGCGCCG
TGTGGTGCTCTGCTA
>TCONS_00002017
GGATCCTGTGCGTGGCAGATCAGTGCCACGGCCTCAGGGAGCTGGCCCTCAACTACCACC
TCCTCAGCGATGAACTGCTCCTCGCTCTGTCCTCTGAAAAACATGTCCACTTGGAGCACT
TGCGCATCGATGTGGAGGAGTTTCAGCCTTTCTTCTGCGATGAGACCCCGGTCACCCACC
TCTACTTCGGCCGGGCAGTCAGCAAAGAGATTCTGGGCCGCATCGGGCTCAACTGCCCCc
gcctggtggagctggtggtctGCGCCAacggcctggagcccctggacGAGGAGCTGATCC
GCATTGCCGAGCGCTGCAAGAGCCTGACGGCCATCGGGCTGGGAGAGTGTGAGGTCACCT
GCAGCGGCTTTGTGGAATTTGTCAAGATGTGTGGCGGCAGGCTGAAACAGCTGTCAATCA
TGGAGGAGGTCTTGATTCCCGACAGCAGCTACAACATGGAGCAGATCCACAGCGAGGTGT
CCAAGCACTTGGGTCGCATGTGGTTCCCCGACATGATGCCCACCTGGTAGACTGGCACGA
GCGCCGTGTGGTGCTCTGCTA
>TCONS_00000928
AAGTCCAACCTGCCTTTTGAGGGTCTGGACAAGGGGAAGCAGCCCAACAGGTACTTCCCG
GGCAACGCCATCAAGACCACCAAATACACcccgctcctcttcatccccaTGAACCTCTTT
GAGCAGTTTCACCGGCTGGCCAACCTCTACTTTGTCGGCCTGGCGATTCTGAACTTTGTC
CCTGTAGTGAACGCCTTCCAGCCGGAGGTAGCTCTCATCCCCATCTGCGTCATCCTGGCT
CTAACGGCGCTGAAGGACGCCTGGGAGGACTTCAGGAGGTACCAGTCGGACAGAAAGCTC
AACAACACGCCGTGCTTCGTTTACACCAGgaaggagaaaggCTTTGTGAAGAAGCGGTGG
AAGGATGTGCGAGTGGGAGATTTTGTGAAGGTGGTCTGCAATGACATCGTCCCagcagac
ctcctcctcctgcacacgTCGGACCCCAACGGTGTTTGCCACATTGAGACGGCCAACCTG
GACGGAGAAACCAACctgaagcagaggaggacgGTGCCCGGCCTCTGCACCTCCtaTCCC
AGATTCCAGGCTGAAAGCTTCAGCAGCACTGTGGTGTGCGAAAGGCCCAACAACAACctg
aatcattttaaatgctACGTagacaaTGATAAGGAGAGGGTGGGTGCTGGGATTGAGAGT
CTGCTGCTGCGCGGCTGCACAATCAGAAACACGGACCACGCTGTCGGCTTCGTGGTGTAC
GCAGGTCATGAAACCAAATCGATGCTCAACAACAACGGGCCAAGATACAAGCGGAGCAAA
CTGGAGCGGAAGCTGAACATAGACGTCATCTTTTGCGTCATTCTCCTCTTCATAATGTGT
CTCATTGGAGCTGTGGGTCACTCTTTAGTGCTGGAGGCTCTGCCCAGCATGCCCCCATAC
CTGGTGCCCAACGGCAGCGGTGGCAGGGACCACCCCAGTCTGTCTGGTTTCTACATGTTC
TTCACGATGATCATCCTCCTGCAGATCCTGATTCCCATTTCCCTCTACGTCTCCATCGAG
CTGGTGAAGATCGGCCAAATCTTCTTCATCACCAATGACGTGGATCTGTACGACGAAGAG
ACCGACAGCCGCATCCAGTGCAAGTCCCTGAACATCACAGAGGACCTGGGGCAGATCGAA
TACATCTTCTCAGACAAGACTGGCACTCTGACGGAGAACAAGATGGTGTTTCGCCGGTGC
TCCATCATGGGCACGGAGTACCCACACAAAGAGAACGCCATTCGTCTCGCCGTCCTCGAG
GAGCCGGAATCAGAGGAGAATATCATCTTCGACCTCAAGCCACGACCCTCAAAGAGTCGA
TGGTTCCTGGATCTGGAGAACAATCCAGAGGACACGCAACATGATCACGGGACCAGGCAG
AATTGCAAAGCAACAGGAAACGCTCACGGTGACGTGGCCTTCAGCAGTCCGCTGGAGACC
GAAGTGATTCCAGACAGGAAGCTGCTTCAGCAGattagcagcagctgcggccgcATGACG
GATCCATACCTGGACTTTTTCCTGGCTCTCGCCATTTGCAACACGGttgtggtttccatg
gcaacagctcaGCGAGAGCGGgTGAGTGAGTTTTCGCATGCCCGTCAGGTTGAGAACACG
CCGTCCCACCCGGCCAAAAAATCAGACTCTCTTCTGCAGATCTTCCCCTggcagaaaaga
cagaaaagaaaccCTCCCGTTTCTGAGGACTCTGTGCTGGAAGTAAATTTGGACTCTGTA
GAAATGGAGAGCCCCACTGGAGCCCATACGTGTTCTCTGCACGTTCCAGCCCAGGGTGAC
CGTCCCGAAATAAGCTCAGATAATCTGACCTATGAGGCAGAGAGTCCAGATGAAGCAGCC
CTGGTGTACGCAGCCAGAGCATATGGCTTCGTTCTGCTGCGCCGCAGCCCTGACAGCGTG
GCGGTGCGGCTCCCGTCTGGAAATGATCTGGTCTTTAAGGTGCTGGAcaccttgaccttt
gactcctCCAGGAAGAGGATGTCTGTCCTGGTGGAACACCCAATCACAAAAGAGTATGTG
CTGTACTGTAAAGGCGCTGACTACGCAATTATGGAGCTTCTCGGTACACCCTATGCAGAA
CACCTCCAGGGGAATCACAGAAACGTAGCAGCAGATACGCAGCATCATCTCGACTGCTAT
GCTAAAGATGGGCTGCGCACTCTTTGCGTTGCAAAAAAGGTGGTGAGTGAGGCAGCATAT
AAAACCTGGGCGGTGACCAGGCAGACGGCTCTGGCCTCTATAGACAACAGAGAGCAGCTT
GTTATGGACACAGCTGTACAGTTGGAGACCAACCTCACACTGCTGGGGGCGACAGGCGTT
GAGGACCGTCTGCAGGAGAGTGTACCAGACACCATTGTGGCGCTGCGGGAGGCTGGGATC
CAGATGTGGGTGCTGACTGGTGACAAACCAGAGACAGCTGTCAACATCGGATATGCCTGC
AGGCTGTTGGAAGAGGACGACCTGGTGATAAACATGAGCTGCAAAAACAAGTTAACGTGC
ACATCCATCTTGGACTGCACGCTGGAAGAGGTGAGGAGGTACAACGCGGACCCCCGTAAC
GTGGGCACAACCCAAAACATCTCACTGGTCATCGACGGGCGCACACTCAGCATGGCGCTG
TCGCCGGACCTGCAGGATGGTTTCATTGAGCTGGTCAAGCACTGCCGCTctgtgctctgc
tgcagagtcaCACCTCTGCAGAAGAGCCGGGTGGTGAAGGTTGTCAGGGAGAAGCTCAAA
GTTATGACTCTCGCTGTTGGTGATGGTGCCAATGACGTCAACATGATCCAAGCAGCTGAT
ATTGGCGTCGGGATCGCGGGTCAGGAGGGCATGCAGGCTGTCATGGCGAGCGACTTTGCT
ATTTCTCACTTCAAGCACCTGAAAAAACTCCTCCTGGTTCATGGACACTGGTGCTACAGC
CGCCTGGCTAACATGATCATTTACTTCTTCTATAAGAATGTGGCCTACGTCAACCTCCTG
TTCTGGTATCAGTTCTTCTGCGGCTTCTCTGGAACTACCATGATTGACTACTGGCTGCTC
AtttttttCaacctcttcttcacctccgcgCCGCCCATCATGTTTGGGATAATGGACAAA
GACCTCTCTGCAGAGATGCTCCTGGGTGTCCCTGAGCTCTACAGGGCTGGACAGCGTGCA
GGGGAATACAACTTTTTAACTTTCTGGATTTCAATACTTGATGGCTTCTATCAGagcctg
gtgtgtttttttatcccATACTTGgcTTACAAAGACTCAGATATTGATATTTTCACTTTT
GGAACCCCCATAAACACAGTCTCTTTATTTACCATCCTGCTGCACTTGTCAATAGAGATT
AAAGCCTGGACCATAGTTCACTGGATAATCATTGTGGGCAGTGTGGCACTGTACTTCGTT
GTGACTCTTGCCTACAGCAGCATCTGTGTCACTTGTAACCCTCCATCCAACCCCTACTGG
ATCCTCCAGAGGCAGATGGCCGACCCCACGTTCTACCTTGTCTGCATCATTGCCACAGTG
GTGGCTCTGCTGCCCAGGTACCTCTATCACGTGCTGAAGAACTCAGTTGCTCCGTCTCCG
ATCATGCAAGCCAGGCATCTAGATCGGTTGGCCCCATCCACCAGGAGCCAGTGGATCAAG
GAGTGGAGGAGCCTCAGAGGTGGTGGGCCCGTCAAAC
>TCONS_00000927
AAGTCCAACCTGCCTTTTGAGGGTCTGGACAAGGGGAAGCAGCCCAACAGGTACTTCCCG
GGCAACGCCATCAAGACCACCAAATACACcccgctcctcttcatccccaTGAACCTCTTT
GAGCAGTTTCACCGGCTGGCCAACCTCTACTTTGTCGGCCTGGCGATTCTGAACTTTGTC
CCTGTAGTGAACGCCTTCCAGCCGGAGGTAGCTCTCATCCCCATCTGCGTCATCCTGGCT
CTAACGGCGCTGAAGGACGCCTGGGAGGACTTCAGGAGGTACCAGTCGGACAGAAAGCTC
AACAACACGCCGTGCTTCGTTTACACCAGgaaggagaaaggCTTTGTGAAGAAGCGGTGG
AAGGATGTGCGAGTGGGAGATTTTGTGAAGGTGGTCTGCAATGACATCGTCCCagcagac
ctcctcctcctgcacacgTCGGACCCCAACGGTGTTTGCCACATTGAGACGGCCAACCTG
GACGGAGAAACCAACctgaagcagaggaggacgGTGCCCGGCCTCTGCACCTCCtaTCCC
AGATTCCAGGCTGAAAGCTTCAGCAGCACTGTGGTGTGCGAAAGGCCCAACAACAACctg
aatcattttaaatgctACGTagagacaaTGATAAGGAGAGGGTGGGTGCTGGGATTGAGA
GTCTGCTGCTGCGCGGCTGCACAATCAGAAACACGGACCACGCTGTCGGCTTCGTGGTGT
ACGCAGGTCATGAAACCAAATCGATGCTCAACAACAACGGGCCAAGATACAAGCGGAGCA
AACTGGAGCGGAAGCTGAACATAGACGTCATCTTTTGCGTCATTCTCCTCTTCATAATGT
GTCTCATTGGAGCTGTGGGTCACTCTTTAGTGCTGGAGGCTCTGCCCAGCATGCCCCCAT
ACCTGGTGCCCAACGGCAGCGGTGGCAGGGACCACCCCAGTCTGTCTGGTTTCTACATGT
TCTTCACGATGATCATCCTCCTGCAGATCCTGATTCCCATTTCCCTCTACGTCTCCATCG
AGCTGGTGAAGATCGGCCAAATCTTCTTCATCACCAATGACGTGGATCTGTACGACGAAG
AGACCGACAGCCGCATCCAGTGCAAGTCCCTGAACATCACAGAGGACCTGGGGCAGATCG
AATACATCTTCTCAGACAAGACTGGCACTCTGACGGAGAACAAGATGGTGTTTCGCCGGT
GCTCCATCATGGGCACGGAGTACCCACACAAAGAGAACGCCATTCGTCTCGCCGTCCTCG
AGGAGCCGGAATCAGAGGAGAATATCATCTTCGACCTCAAGCCACGACCCTCAAAGAGTC
GATGGTTCCTGGATCTGGAGAACAATCCAGAGGACACGCAACATGATCACGGGACCAGGC
AGAATTGCAAAGCAACAGGAAACGCTCACGGTGACGTGGCCTTCAGCAGTCCGCTGGAGA
CCGAAGTGATTCCAGACAGGAAGCTGCTTCAGCAGattagcagcagctgcggccgcATGA
CGGATCCATACCTGGACTTTTTCCTGGCTCTCGCCATTTGCAACACGGttgtggtttcca
tggcaacagctcaGCGAGAGCGGgTGAGTGAGTTTTCGCATGCCCGTCAGGTTGAGAACA
CGCCGTCCCACCCGGCCAAAAAATCAGACTCTCTTCTGCAGATCTTCCCCTggcagaaaa
gacagaaaagaaaccCTCCCGTTTCTGAGGACTCTGTGCTGGAAGTAAATTTGGACTCTG
TAGAAATGGAGAGCCCCACTGGAGCCCATACGTGTTCTCTGCACGTTCCAGCCCAGGGTG
ACCGTCCCGAAATAAGCTCAGATAATCTGACCTATGAGGCAGAGAGTCCAGATGAAGCAG
CCCTGGTGTACGCAGCCAGAGCATATGGCTTCGTTCTGCTGCGCCGCAGCCCTGACAGCG
TGGCGGTGCGGCTCCCGTCTGGAAATGATCTGGTCTTTAAGGTGCTGGAcaccttgacct
ttgactcctCCAGGAAGAGGATGTCTGTCCTGGTGGAACACCCAATCACAAAAGAGTATG
TGCTGTACTGTAAAGGCGCTGACTACGCAATTATGGAGCTTCTCGGTACACCCTATGCAG
AACACCTCCAGGGGAATCACAGAAACGTAGCAGCAGATACGCAGCATCATCTCGACTGCT
ATGCTAAAGATGGGCTGCGCACTCTTTGCGTTGCAAAAAAGGTGGTGAGTGAGGCAGCAT
ATAAAACCTGGGCGGTGACCAGGCAGACGGCTCTGGCCTCTATAGACAACAGAGAGCAGC
TTGTTATGGACACAGCTGTACAGTTGGAGACCAACCTCACACTGCTGGGGGCGACAGGCG
TTGAGGACCGTCTGCAGGAGAGTGTACCAGACACCATTGTGGCGCTGCGGGAGGCTGGGA
TCCAGATGTGGGTGCTGACTGGTGACAAACCAGAGACAGCTGTCAACATCGGATATGCCT
GCAGGCTGTTGGAAGAGGACGACCTGGTGATAAACATGAGCTGCAAAAACAAGTTAACGT
GCACATCCATCTTGGACTGCACGCTGGAAGAGGTGAGGAGGTACAACGCGGACCCCCGTA
ACGTGGGCACAACCCAAAACATCTCACTGGTCATCGACGGGCGCACACTCAGCATGGCGC
TGTCGCCGGACCTGCAGGATGGTTTCATTGAGCTGGTCAAGCACTGCCGCTctgtgctct
gctgcagagtcaCACCTCTGCAGAAGAGCCGGGTGGTGAAGGTTGTCAGGGAGAAGCTCA
AAGTTATGACTCTCGCTGTTGGTGATGGTGCCAATGACGTCAACATGATCCAAGCAGCTG
ATATTGGCGTCGGGATCGCGGGTCAGGAGGGCATGCAGGCTGTCATGGCGAGCGACTTTG
CTATTTCTCACTTCAAGCACCTGAAAAAACTCCTCCTGGTTCATGGACACTGGTGCTACA
GCCGCCTGGCTAACATGATCATTTACTTCTTCTATAAGAATGTGGCCTACGTCAACCTCC
TGTTCTGGTATCAGTTCTTCTGCGGCTTCTCTGGAACTACCATGATTGACTACTGGCTGC
TCAtttttttCaacctcttcttcacctccgcgCCGCCCATCATGTTTGGGATAATGGACA
AAGACCTCTCTGCAGAGATGCTCCTGGGTGTCCCTGAGCTCTACAGGGCTGGACAGCGTG
CAGGGGAATACAACTTTTTAACTTTCTGGATTTCAATACTTGATGGCTTCTATCAGagcc
tggtgtgtttttttatcccATACTTGgcTTACAAAGACTCAGATATTGATATTTTCACTT
TTGGAACCCCCATAAACACAGTCTCTTTATTTACCATCCTGCTGCACTTGTCAATAGAGA
TTAAAGCCTGGACCATAGTTCACTGGATAATCATTGTGGGCAGTGTGGCACTGTACTTCG
TTGTGACTCTTGCCTACAGCAGCATCTGTGTCACTTGTAACCCTCCATCCAACCCCTACT
GGATCCTCCAGAGGCAGATGGCCGACCCCACGTTCTACCTTGTCTGCATCATTGCCACAG
TGGTGGCTCTGCTGCCCAGGTACCTCTATCACGTGCTGAAGAACTCAGTTGCTCCGTCTC
CGATCATGCAAGCCAGGCATCTAGATCGGTTGGCCCCATCCACCAGGAGCCAGTGGATCA
AGGAGTGGAGGAGCCTCAGAGGTGGTGGGCCCGTCAAAC
>TCONS_00002943
GAGGAAGTTGGATGCGCGCTCTCCTCACTCGCATCGGGAAAGCACCTCAAAAACTGTTGC
GATGGGGAGGATCGGGAAAAGCCACTTTGGGATTTGGACTCTTTGCTCCCTCGTGACTTT
TGTCTGGACTCAGAGCGTCAATGACATCAAGGATCCGAGTAACATGCACCTCGTAAAAGA
AACAGTGGACAGACTGATGAAAGGATACGACATTCGATTGAGGCCAGATTTCGGAGGTGC
GCCCGTGGCCGTGGGCATGAACATAGACATCGCCAGCATAGACATGGTGTCTGAAGTCAA
CATGGACTACACCCTGACCATGTACTTCCAGCAGGCGTGGCGGGACAAGCGTCTCTCCTA
CTCAGAGATCGCGTACAACCTGACCCTGGATAACCGGGTGGCCGACCAGCTGTGGGTGCC
CGACACTTACTTCCTGAACGACAAGAAGTCCTTCGTTCACGGCGTGACTGTGAAGAACAG
GATGATCCGCCTGCATCCCGACGGAACGGTGCTTTATGGACTCAGGATCACCACCACTGC
AGCCTGCATGATGGACCTACGCCGCTACCCTCTAGATGAGCAGAACTGCACCCTGGAGAT
CGAAAGCTATGGCTACACCACAGATGACATCGAGTTCTACTGGCGGGGAGGGGACGGCGC
CGTGTCAGGGGTCGATAAAATCGAGCTGCCGCAGTTCTCCATCGTTGACTACAAACTCAT
CTCCAAGAACGTGGTCTTTTCCACAGGTTCGTACCCCCGTCTGTCCCTGAGCTTCAAACT
GAAGAGGAACATTGGCTACTTCATCCTGCAGACATACATGCCCTCCATCCTGATTACCAT
CCTGTCCTGGGTCTCCTTTTGGATCAACTACGATGCGTCGGCCGCCAGAGTGGCCCTGGG
GATCACCACGGTGCTGACCATGACCACCATCAACACCCACCTGCGCGAGACGCTGCCAAA
GATCCCCTATGTGAAGGCCATCGACATGTACCTGATGGGCTGCTtcgtgtttgttttcct
ggccctgctggagtACGCCTTCGTCAACTACATCTTCTTCGGCCAGGGCCCCCAGCGGCA
GAAGAAGGCCGCCGAAAAGGCCGCCACCGCTAATAACGAGAAGCTGAGACCCGATCCCAA
CAAGATGATTCCCGACGACAACATCCTGTTCAGCACCCTGGAGATGAAGAACGAGATGGG
CGGGGCCGGGGATCTGTCCCGGGGCCTGGGAGCCCCCGGTGACCCACGCAACACCATGCT
GGCCTACGACAGCTCGACGCTACAGTACCGCAGAGCAGCCATGGCCCGCCAGAACTACGG
CCACAGCGCCTTGGAGCGCCACGCCCAGAAGAAGTCGCGTCTAAGGAGACGGGCCTCGCA
GCTGAAGGTGAACATCCCAGACCTGTCCGACGTGAACTCAATCGATAAGTGGTCCAGGAT
GATCTTCCCCActgtcttctccttcttcaaCGTGGTCTACTGGCTCTACTATGTCCATTA
AGCCCAAGGCCGACCAGTGGCGAGCCTGCAGCGGGCTTGTAAGAGAGGTGAAAACGATGC
GAAGACTCTAAAAAGCATCGCTGAAACTAAAGCACTTCCAGACTTCTGGGTCAAGTTTTG
TTCTGCAGAAATGACCTAACGTGGACCCCACAATCCAGGCATTGAAGTCAGGCATATTTT
GTACAAAGTTTCTGTAAATTCCAATTGTAATATTTCATAATGACTGTAAATACATTGTGT
AATGATTGTCGGCAATTATTAAGATGTATCTAAATTCAATTAAAAGTTAATTCAGTCTAT
CACT
>TCONS_00002944
ATCATAGACAAAAAGATGCAAATGCAAAGACTCTTGGATGGACTGCAGCAACACCCAACA
CTTCAGTCTGCGGTGACTCTTTCAGAAAACACCTTAAAAATGGCTGACAAACACTCGAAA
AAGAGGAGCGAGTTTTAAAGAGACAGAAATGGTGCCTGTTCCAGAGTTTCAATATATCAC
TAATATTTGTCATTCGTAGCTTACTCTCTGTGGATCAAATATTTATGCTTGTGTTTGCAT
ATACTTTAaggatttgttttgtttagtaTCTATTTACTTCGTAGCCGACTGCATCCAGga
aagctttaaaaatgattttaaaaggaGTCATCCTTGATAGTCT
>TCONS_00002945
aCACTGACAGACAAAATGAATCAGAAACTCATTTATTCTCCCACTGCACATCTATTTATG
TCACAGGCTGCGGCCGCTGCCCACTCCGGTTACTAGCCCAGCTTCATCGCCTTCGTAAAA
GAAACAGTGGACAGACTGATGAAAGGATACGACATTCGATTGAGGCCAGATTTCGGAGGT
GCGCCCGTGGCCGTGGGCATGAACATAGACATCGCCAGCATAGACATGGTGTCTGAAGTC
AACATGGACTACACCCTGACCATGTACTTCCAGCAGGCGTGGCGGGACAAGCGTCTCTCC
TACTCAGAGATCGCGTACAACCTGACCCTGGATAACCGGGTGGCCGACCAGCTGTGGGTG
CCCGACACTTACTTCCTGAACGACAAGAAGTCCTTCGTTCACGGCGTGACTGTGAAGAAC
AGGATGATCCGCCTGCATCCCGACGGAACGGTGCTTTATGGACTCAGGATCACCACCACT
GCAGCCTGCATGATGGACCTACGCCGCTACCCTCTAGATGAGCAGAACTGCACCCTGGAG
ATCGAAAGCTATGGCTACACCACAGATGACATCGAGTTCTACTGGCGGGGAGGGGACGGC
GCCGTGTCAGGGGTCGATAAAATCGAGCTGCCGCAGTTCTCCATCGTTGACTACAAACTC
ATCTCCAAGAACGTGGTCTTTTCCACAGGTTCGTACCCCCGTCTGTCCCTGAGCTTCAAA
CTGAAGAGGAACATTGGCTACTTCATCCTGCAGACATACATGCCCTCCATCCTGATTACC
ATCCTGTCCTGGGTCTCCTTTTGGATCAACTACGATGCGTCGGCCGCCAGAGTGGCCCTG
GGGATCACCACGGTGCTGACCATGACCACCATCAACACCCACCTGCGCGAGACGCTGCCA
AAGATCCCCTATGTGAAGGCCATCGACATGTACCTGATGGGCTGCTtcgtgtttgttttc
ctggccctgctggagtACGCCTTCGTCAACTACATCTTCTTCGGCCAGGGCCCCCAGCGG
CAGAAGAAGGCCGCCGAAAAGGCCGCCACCGCTAATAACGAGAAGCTGAGACCCGATCCC
AACAAGTGGCTGGTGGGAAATGTAGTTCAGAGAGATGATGCTCTGTATGCCAGAATGAAA
CAGAGGGAAATTGACGCATATGACTCGATGTGGGATCCCATCTTTGTGGACGATGCCGCT
TTAGGACTAG
>TCONS_00002946
ATGGCTGTAACTGGTGGTGATGCAACAGTGAACCAATGTTTTCAGAAGCCTGCCCTCTAC
AGAAGAACAGCTCCCACTACAGCCAGATCAAAGGCAGCTCCGAGGAGCCGGCTTCCCTCC
CCGTGGCTCCACAAATGGGCTCCAACCTGGGAAAATGAATTCTCTTGAACCCTTCTGCGT
GTCATCATTTGACCTTGTCACGTCA
>TCONS_00002947
CTGCCCTGTCCTTACCTTTAGCCGTGTGTATCTGCTGGGgcattttcttcctcttcagtc
TCAGTGATGTGAGTGGAAACGAGAAAATCAACTCGGACAACATCACTCGCATTTTGGACC
GGCTCCTGGACGGGTATGACAACAGACTGCGACCTGGATCTGGAGgtggtgtcACAGAGG
TGAAAACCGACATCTTCGTCACCAGTTTTGGACCTGTTTCAGACGCTGAGATGGAGTACA
CCACCGACATGTTCTTCCGTCAGATGTGGGTCGACGAGCGGCTAAAGTTCGAAGGCCCCA
CGGAAATCCTCCGGCTGAACAACCGCATGGTGGACAAGATCTGGATACCGGACACGTTCT
TCCGGAACTCCAAGAAGTCCATCTCCCACAACATGACCACGCCCAACAAACTGTTCCGCA
TCATGAAGAACGGGACGGTGCTCTACACCATGAGACTGACCATCACTGCGGACTGCCCAA
TGAGGCTGATGGACTTCCCCATGGACGGCCACGCTTGTCCCCTGAGGTTCGGCAGCTATG
CCTACACGAGCAGCGAGATCATGTTTACGTGGAGGAAGGGGCCCGTGGCGTCTGTGGACT
GTCCCAAAGAGTCCATAAGCCTCCTACAGTACGACCTGGTGGGACAGACCTTGTCCAGTG
AAATATTCAGATCAAACACAGGTCACTACTCTGTGCAGGTGGTCCActtccacctgcaga
ggaagatTGGCTACTACCTCATCCAGACCTACATCCCCCTCATAATGATCGTGGTGCTGT
CGCAGGTCTCCTTCTGGATCAACAAGGAGTCCGTCCCTGCGCGCACCGTTGCAGGCATCA
CCACCGTGCTGACCATGACCACCCTGAGCATCAGCGCCCGCCAGTCTCTGCCCAAGGTGG
CCTACGCCACGGCCATGGACTGGTTCATCGCTGTGTGTTTCGCGTTCGTGGCCTCGGCCC
TGGTCGAGTTCGCGGCCGTGAACTACTTCGCCACCCTCCAAGCCCACCGtctgaaaaagc
agaaagcCAGGCAGTACAAGCTGGAGATGCAGGCGGCCAGCAGCGAGGATGGCGACGCGC
TTTCGATGGACAGCAGCGCTCCGGAAggcctgaagaggaggaaccaCTCCGTGTCCTGCA
GCGAACCAGGAGACACTCCTCCGCTGCCCATTTTCCTCCAGCAGGGTTCGGCGTTTCCTC
CAAACCCACAGCTGGCCGGCACCAGCCCCATCGACAAATACGCACGCGTCCTCTTCCCAG
TGGCCTTTGCCCTCTTCAACCTGGCCTACTGGTACATCTACCTCTCCAAGGAGACCATGG
AGGAAGCCAGGGACGCGGAGCTTCCAAActgagaggagctggaaaagggCATGTG
>TCONS_00002948
CCTCTTTCCCTGTCTGTGTGCATCACTTTAGCACCAGCAGTTAACGTATAGCTCTGGTTC
TTCTATTCAACACAAGCTTTATTTTTTGCTGAATtcTCAGTGATGTGAGTGGAAACGAGA
AAATCAACTCGGACAACATCACTCGCATTTTGGACCGGCTCCTGGACGGGTATGACAACA
GACTGCGACCTGGATCTGGAGgtggtgtcACAGAGGTGAAAACCGACATCTTCGTCACCA
GTTTTGGACCTGTTTCAGACGCTGAGATGGAGTACACCACCGACATGTTCTTCCGTCAGA
TGTGGGTCGACGAGCGGCTAAAGTTCGAAGGCCCCACGGAAATCCTCCGGCTGAACAACC
GCATGGTGGACAAGATCTGGATACCGGACACGTTCTTCCGGAACTCCAAGAAGTCCATCT
CCCACAACATGACCACGCCCAACAAACTGTTCCGCATCATGAAGAACGGGACGGTGCTCT
ACACCATGAGACTGACCATCACTGCGGACTGCCCAATGAGGCTGATGGACTTCCCCATGG
ACGGCCACGCTTGTCCCCTGAGGTTCGGCAGCTATGCCTACACGAGCAGCGAGATCATGT
TTACGTGGAGGAAGGGGCCCGTGGCGTCTGTGGACTGTCCCAAAGAGTCCATAAGCCTCC
TACAGTACGACCTGGTGGGACAGACCTTGTCCAGTGAAATATTCAGATCAAACACAGGTC
TCCTTCTGGATCAACAAGGAGTCCGTCCCTGCGCGCACCGTTGCAGGCATCACCACCGTG
CTGACCATGACCACCCTGAGCATCAGCGCCCGCCAGTCTCTGCCCAAGGTGGCCTACGCC
ACGGCCATGGACTGGTTCATCGCTGTGTGTTTCGCGTTCGTGGCCTCGGCCCTGGTCGAG
TTCGCGGCCGTGAACTACTTCGCCACCCTCCAAGCCCACCGtctgaaaaagcagaaagcC
AGGCAGTACAAGCTGGAGATGCAGGCGGCCAGCAGCGAGGATGGCGACGCGCTTTCGATG
GACAGCAGCGCTCCGGAAggcctgaagaggaggaaccaCTCCGTGTCCTGCAGCGAACCA
GGAGACACTCCTCCGCTGCCCATTTTCCTCCAGCAGGGTTCGGCGTTTCCTCCAAACCCA
CAGCTGGCCGGCACCAGCCCCATCGACAAATACGCACGCGTCCTCTTCCCAGTGGCCTTT
GCCCTCTTCAACCTGGCCTACTGGTACATCTACCTCTCCAAGGAGACCATGGAGGAAGCC
AGGGACGCGGAGCTTCCAAActgagaggagctggaaaagggCATGTG
>TCONS_00002019
agtgaagaagaagaTTTGCGAGCCGAAGTGACAAACGATGTAAGCGTTGAGGATTTAGTA
TCTGATTAACAAAGTTAAATGCATtactttttaaaacagtttgtAAAAAATTAGGCAGCT
GTCAGCGCAATTCATCGGCGTGAGGTTGTTTTTAGCTTAACTGTCAGCTGGAGAGAAACA
GCAGCATGTCGGTGCACTTTGAGGAGAAGAGCGGCGTCGTCCCCTGCCAGACCCCCTGGG
GGTCCTGGTCCCAGACCATGGAGGAGGTCTTCATCGAGGTCGATGTGCCTCACGGCACCA
CTGCCAAGGAGGTCAAGTGCCGCCTGGCATCTAAAGACATTGAGCTGCTTGTTAAAGGGA
AAGAACTAATCAAGGTGGGCTGGAGTCAT
>TCONS_00004035
gtgtgtgtgtgtgtgtaaactacCCAGCCAGTCGTATACATAGACTCAtacattttttct
ctctttttaaggGGAAATTATATGACAAAACTGTATCTGACGAGGCAACATGGACCCTAG
GTAGAGATAACATCAGTGTTAAATGATTTGTTTTCACAAAAATGCGTAGGTCCTGTACTA
ACGCCTGTTTTTCTTCAATAGAGGACAATTGTTTGATTCGGATAATTCTCATGAAGACAA
ACAGGGAGGCAGGTAACTGCTGGACGTCCCTGCTGGAAGGGGAGTACTGTGCAAACGCCT
GGGTCCAAAACCAGATGCAGAAGAAGCTCACGCTGGAGAGGTTCCAGCGAGAG
>TCONS_00002020
CATCAGTGTTAAATGATTTGTTTTCACAAAAATGCGTAGGTCCTGTACTAACGCCTGTTT
TTCTTCAATAGAGGACAATTGTTTGATTCGGATAATTCTCATGAAGACAAACAGGGAGGC
AGGTAACTGCTGGACGTCCCTGCTGGAAGGGGAGTACTGTGCAAACGCCTGGGTCCAAAA
CCAGATGCAGAAGAAGCTCACGCTGGAGAGGTTCCAGCGAGAGGTTGGTTGCAgtttaaa
ctgggcttcatcagcgtgtCTCTGCCGTTTTCAGGGTCGCCAAAACAATGATGTTCTGCA
TCACGCAC
>TCONS_00000929
CTTAAGCTCTCGGCTGCCCTTTTCCCCGTCGCCTTACACCGAGGGTAGGCGGGTGTGCAT
AGGCAGAACCTGACCTATGCTTAAAACTTTCTTTATTGATAGCTCATCCTcataaacact
tttattttcaacTCATTTTTTACACGCTTTTCCCAAGCAAGTGAATACTTTTTCATCCTT
GTTTTTCAACGCAACTTGAGCAAAGATGATCGACACAGTGACGGAACCCGGCGCTCAGGC
CTTTGGCGTCCAGCTGAAGGCCCTGATGGATCTGGAGGCCAGATATCAACCAAAGCTGAG
TGGCTTGAGGCTCATCGAGACCTCCCAGGACAACGGCCTCAGGATGACCACCAGACTCAG
GGAACTGGAGGTGAAGGACCTGCTGTCTCTGACCAGGTTCTTTGGCTTCTCGTCGGACAC
CTTTTCACTGGCCGTCAGCCTGTTGGATCGATTCCTCTCTGTGATGAAGATTCAACCAAA
GCATCTGTCCTGTGTGGGTCTGTGCTGCTTCTACATCGCAGTCAAGTcttctgaggagga
gaagaacgtGCCTCTGGCCAACGACCTGATCCGCATCAGTCAGAACCGCTTTACTGTGTC
TGACATGATGAGGATGGAGAAGATCATCATGGAGAAGCTCCACTGGAAGGTGAAAGCCCC
CACGGCCCTCCACTTCCTCCACCTCTTACACGGCCacatccaggagcagctgagcccaGA
AAGCCAGAAGATCTTGAGCCTGGAGAGACTGGAGGCCCAGCTGAAAGCCTGTCACTGCTC
CTTTGTCTTCTCCAAATTAAAACCGTCTCTGCTGGCCATGGCTCTCTTGTGTTATGAGAC
TGATGAACAACACGACCCTGAACGCAGCGACAAGGTCGCAGAGGTCCTGGAAGGTCTGCA
AAAGCAGCTGAATATCAGAGATGGAGACCTGGTTTGTGTGCGGGAGCTGGTGGGGAAATG
CCTGGCTGAGTATGCCACCTCCAAGTGCTCCAGGCCAAACAGCCGGAGGCTTCGCTGGAT
CATTTCGGGAAGAACGGCACGTCACCTGAAGCACAGCTACTACAAGATCACTCATCTTCC
CACCATACCCGAGTCGGCTCTTTAAACCCGGAGCTATAAACGGGCGAGCTCACGGAGCAG
AGCCCATCACAGCTGTCCACAACTATTAGCTCTGACTAGATCAAACATCTGGTCCACTCT
CTTGCCTTCTGGTCGTCCATGTGCGGCTCCAGTTATTTTCTTTACAGATCTTCATCAATG
GTGATGAATTTCTTTAAGGAAGAGCTCACGCATTAGCTTGTGGTCACACTCTGATCGTTC
ATCCTGCGAAAGAGGAGCGCTTTCAGGGCTAACCTCTACCACTCTGCAAAGTTTCACTTT
CCTGGTTGAGTTGCTTGCACAAGTGTACAGTATGTACCTGTTGAAATCCGTACTAAGGTG
CTTGGTGTTTCCTGGAGCGGGTTGCTGGTTTTAAGCTAAAAAGTATTGAACCACCTAGGT
CCTCAGTCCACcgtgtggaagaggagggagaaggattTTGTGAACAGCAAAAATGGAACC
AAGAAATCGGGCCCAAAGTCCTTAACTCCCACCCTAGGTTGCTAAACTGTCCTGAATGCA
CACTCCTACCCaaggtgactttttttgttttgtttttttcctttaatggcGAGGGAACGC
TGGTCTACTCCGGTGAAGCACAGTTGCCGACCACTCTTGTCATGGCTGATACTGAGCTGA
CAACTGTCACATTCTTGATGTGTCCAGAGTAAAGAACCACATGATTTGATTTCTTCGGTG
AGCAACACCACCTGGTCATTGCAGTGGAAATGCAGTGGAAtttgcattttctttctgtGT
AGATGTTCTCAGTCCAAGGTGTTCTCACATATAAAGTGGATAATAGAACCATTCATTTGA
TTAAATCACATGAACCtttcaataaaactttattgaaaagct
>TCONS_00004723
TCAAGCTCAAGCTGACCATCGTGCACACCGTTGGGTTCGGAGATCAGATCAACAGGGAGG
AAAGTTTTAAACCCATTCTTGAATACATCGATACCCAGTTTGAAAAGTACCTTGAAGAGG
AGCTCAAGATTAAACGCTCCTTGTTCAGTTGCCATGACACCAGAATCCACGCCTGCCTGT
ATTTCATCGCCCCGAGCGGACATTCCCTGAAGTCCCTCGATCTGGTCACGATGAAGAAAC
TGGACAGCAAGGTGAACATCATCCCCGTCATCGCGAAGGCGGATACTGTGAACAGGAGCG
AACTGGACAAGCTGAAGATCAAGATCATGAGCGAGCTGGTCAGCAATGGCGTGCAGATTT
ATCAGTTCCCCACAGAGGATGAAGCTGTGGCTGAGATCAACTCCTCCATGAACACTCATC
TCCCCTTTGCTGTGATCGGAAGCGTTGAAAACGTCAAAGTGGGAAATAAGCTGGTGAAAG
CGAGGCTCTACCCCTGGGGTTCCGTGCAGGTGGAGAACGAAAACCACTGTGATTTTGTGA
AGCTGAGGGAGATGTTAGTGCGCGTCAACATGGAGGACCTCCGAGAGCAAACTCATGCTC
GACACTATGAGCTCTACCGGCGCTgcaagctggaggagatgggcTTCAAGGACACCGACC
CCGACAGCAAATCGTTCAGCCTCCAG
>TCONS_00000065
ATGGCCCTGACGCAGGAATCCATCCTGTCCTTTCTGCTGGAGCGCGGAGGCAAAGCGAAG
AACTCGGAGCTGCTTCATCACTTCAGGAGCCGGATCGGCTGCAGCGATCCCGGGGAACGG
CAGCACAACCGGGAGCTCTTCAAAAAGTTGGTCAACAGCGTCGCCGTCGTCAAACACATC
GACGAGGTGAAGTTTGTGGTCGTGAAAAAGAGGTACCAGGACTTTGTCAAAGAGGCGGCG
CACGGCGGGTCGCCCAAAACGCGAGGAGAGGacagcttctgcagcttttcctccttgtcT
CCACAACGGGCCCAGCCGCCAAAGATACTTTTCTCTGACGTCGAGAACAACAATAATATT
TCAGTCCCTTCAAGCCCAAGCGACGCGTACTGCTGCAGACCCAAACGTCTGTCTGCggga
ggcggtggcggtggcgcaGACGCGACCAGTTTCAAAGTCCTCAATCTgtccggagaccag
gtgaagaagTCCGGAGCCGTGTTTGCAGTGGTGGCGCTCAGGTCTCCACCTAGAAGCGTC
TCCCCAGCAGCACAGGGGGGAAACACTCAGCCAAAGGTGGGCAGGGGTGCACCCGCAGCC
CCAGCGCTCGGTTGTCCAGCATACAGCAAAGGTGCCCAGAGGGACTCCAAATGTTGGACA
CAGGGGAGGACGCGCTCAGTCCCCCAGGTTCAACCCCCAAATAAGACCTTGAGGCAGGGA
GATGACGGCAAGCCCCTGGAGTGTGTCCCTCTGGAGCCGCTGGCCCATGAGTGGCTGGTG
AAGTGTGCTGCAGGACTGTGGGGACGAGTCTGTGGTTTGATGCAGAAGGACGCCACACTG
GTGCACAGGAAAGACTTCATGTCGGGCTTCACGGTGCTCCACTGGGCCGCCAAGGACGGC
AGCTGCGAAACCATGCGGAAAATCCTGGATCTCTCAAG
>TCONS_00000066
ATGTCAGCCGTGCGTCGCTGTCCCCGCGCGCTCGCCTTCCTGGCGCTGGTCGCCTGCGGC
TGGCCGCTGCTCACGTCCCCCAGCGCCACCTGCGATCCTCTGGCCGGCCTGGGGGACCTC
GGGCCCCCCGACCACGGCATCTTCTCCCCGCTGCTGAAGGCTCTGTCGGAGCACGGAGGG
TCGCGGTGGGACccggagctgaggaggaggatgaaaccCGACGGACGCACCGTGAGATAC
CTGACGGACGTCTACAAGCGGCCCTCCgggctgcggaggaggaggtgcaacaCCGTTCGA
CTCATCAAGCCGAAGGAGGAGTGTTTTGCACAAAGCCACGGAGagagTTTCACGCAGGAT
CTTTCCTACAACCTTGATGgggtgaggagagaagaagaccTCCTGAAGTCGGCCCTGCTG
TACAGCTTCCACCGCGCTGGCGAAGCCCCCGTCGACGCCGCCTGTTCCATGAGCATCCAG
GAGCAGTCCCACCGTCGCCACCCGTGCTCCGTGGTCCAGCACGCCATGAACCTCACCGGC
AGCAAGGACGGGGGGAGCGCCgcaggctgggtggaggtggacgtCACCTCCTCCCTCAAG
CCGCTCTTCAAGTCTCGCGGGAGGAACGCCCAACTTGTCATCAACCTCACCTGCCACGGA
AAGGAAAAAGGCCGAAAAGACCCCCTCGGGTCCCCCTGGAGgtcacctcctctgctcctc
tacCTCGCTGACGCCAGTGAGAGCGACCAGCGGAGATCTCAGGAGAAGGCCGAAGCCCTG
GAAACACCCGCCGCTGCAGGGGCCGCCTTTCACAAGCACCCGTTTGTCCAATCGGAATAC
AGGCTGCGGcgaaaaaaaagatggaagagGGACTCTCCAAAGAGCAAACGTGGTGACAAA
GGTCTGGACACCCACCTGCCCGAGCTGCTTCCCAGCTCTGAATTCCCTACAAACGACTGT
GCTTTGTATGATTTCAGGGTGCGTTTCAGCCAACTCAAACTGGATCACTGGATCGTTTTT
CCACCCAAATACAACCCCAGGTACTGCCGAGGCGTGTGTCCGAGGACCATGGGCTTCATC
TACGGCTCGCCCGTCCACACCATGGTGCAGAACATCATATACGAGAAGCTGGACTCCTCT
GTGCCCCGGCCCTCCTGTGTCCCCTCACACTACAGCCCGCTCAGCGTCATGATCTTTGAA
GAGGACGGCTCCTACGTCTACAAGGAGTTTGAGGACATGGTTGCCACCAGGTGCACCTGT
CGCTAGAACCAACATGgctctcttgtttttcttttctgttttacgGGCCAGCGCAATGCC
CTCCTACACAGTCAGCAGTGTCGGATACTCTGACCGGACTCGGTGCGAAAATCTTTGCTA
ATGGAAGGAGTTTGATCTGGAGCAGGTGTGTCTACTTAATCAAGTGTGTTTACTTAAACA
GAAGTATTTTATCCTAATATAAAACtgatgttggttttctttttgttaaggcattatgag
ggggaa
>TCONS_00004037
CTCCGTGGTCCAGCACGCCATGAACCTCACCGGCAGCAAGGACGGGGGGAGCGCCgcagg
ctgggtggaggtggacgtCACCTCCTCCCTCAAGCCGCTCTTCAAGTCTCGCGGGAGGAA
CGCCCAACTTGTCATCAACCTCACCTGCCACGGAAAGGAAAAAGGCCGAAAAGACCCCCT
CGGGTCCCCCTGGAGgtcacctcctctgctcctctacCTCGCTGACGCCAGTGAGAGCGA
CCAGCGGAGATCTCAGGAGAAGGCCGAAGCCCTGGAAACACCCGCCGCTGCAGGGGCCGC
CTTTCACAAGCACCCGTTTGTCCAATCGGAATACAGGCTGCGGcgaaaaaaaagatggaa
gagGGACTCTCCAAAGAGCAAACGTGGTGACAAAGGTCTGGACACCCACCTGCCCGAGCT
GCTTCCCAGCTCTGAATTCCCTACAAACGACTGTGCTTTGTATGATTTCAGGGTGCGTTT
CAGCCAACTCAAACTGGATCACTGGATCGTTTTTCCACCCAAATACAACCCCAGGTACTG
CCGAGGCGTGTGTCCGAGGACCATGGGCTTCATCTACGGCTCGCCCGTCCACACCATGGT
GCAGAACATCATATACGAGAAGCTGGACTCCTCTGTGCCCCGGCCCTCCTGTGTCCCCTC
ACACTACAGCCCGCTCAGCGTCATGATCTTTGAAGAGGACGGCTCCTACGTCTACAAGGA
GTTTGAGGACATGGTTGCCACCAGGTGCACCTGTCGCTAGAACCAACATGgctctcttgt
ttttcttttctgttttacgGGCCGAAGGAAACATCAGCGCAATGCCCTCCTACACAGTCA
GCAGTGTCGGATACTCTGACCGGACTCGGTGATTTCATGGGTTCGAAAATCTTTGCTAAT
GGAAGGAGTTTGATCTGGAGCAGGTGTGTCTACTTAATC
>TCONS_00000067
aaatgaaaatgagcaaAATGAGAAGTTATGTTTTTGTTAACTTATTTTGGGTGGGTGGTC
CGTCATTACTCTTTAATTTAACACAACAAATGTTTTAAGTAGGCCTGTTCTGGACAATAA
GAAAATAGTCACAAAAACTTTTACATATCATTTTATTCTTGGGGATGAGGGGCAGCTGTC
GGAAAGGCAGCTGTCTTCATAATGTCCAGAATGAAAGTTGTC
>TCONS_00002022
AACTTCCTGTATACGATTGAGCACCAACACGagCAGCTCTCAACATGGGGCGTCACTTTG
GGAACCTGGCCAAGGTCAGGCACATCATCACCTACAGCCTCTCCCCCTTCGAGCAGAAGG
CTTTCGCCAACTACTTCTCTAAGGGAATCCCAAACGTGTGGAGACGCTTTTCATCCTCCT
TCTTTAAAGTTGCCCCTCCAATGATTCTTATGTATATGACCTACACATGGGGCAACGCCG
TCCACAAGCAGGGCATGAGGAAGAATCCCGCTGACTACGAAAACGATGAATAAACCTCTG
CCACCTCTCTGAAAGCTGCCTGGTGTTGATTCCACATTTCTGTctatcaataaaaataaa
agatatttaTACTAAATAGGCATGTGATTTTATTTGTGCC
>TCONS_00000069
gagCAGCTCTCAACATGGGGCGTCACTTTGGGAACCTGGCCAAGGTCAGGCACATCATCA
CCTACAGCCTCTCCCCCTTCGAGCAGAAGGCTTTCGCCAACTACTTCTCTAAGGGAATCC
CAAACGTGTGGAGACGCTTTTCATCCTCCTTCTTTAAAGTTGCCCCTCCAATGATTCTTA
TGTATATGACCTACACATGGGGCAACGCCGTCCACAAGCAGGGCATGAGGAAGAATCCCG
CTGACTACGAAAACGATGAATAAACCTCTGCCACCTCTCTGAAAGCTGCCTGGTGTTGAT
TCCACATTTCTGTctatcaataaaaataaaagatatttaTACTAAATAGGCATGTGATTT
TATTTGT
>TCONS_00000070
GCACCTTCAGCCGCGCCACGTGATTGGTCGGAGGGGCAGAGAAAATTCCGGAACGCTGTC
ACGCATCACCCGGCGAGCCGCACGCTGCTCCACAGCTACATGGAACAAGAAGAGTCCGCT
GAGCAAAACCCACCGTAGCCCTCACTTTTAGCCTCAAGCgatattttttgttctttctcg
TGGTTTCTGCGCTGTTAGGATCTAGGTTTACGCAGTGAACATGTCGGTAGTCGGATTTGA
CGTCGGGTTCATGAACTGCTATGTAGCTGTAGCCCGAGCCGGAGGCATTGAAACAGTTGC
TAATGAATACAGCGATCGTTCTACACCAGCATGTGTGTCTTTTGGACCAAGAAACCGATC
AATCGGTGCAGCTGCTAAAAGCCAGGTCGTTACAAACTGCAAAAACACAGTCCAAGGTTT
CAAGAGGTTTCACGGAAGGGCCTTCTCAGACCCTTTTGTGCAACGCCTTAAAAACAGCCT
GGTCTATGACATTGCACAAATGCCCACTGGAACAACTGGCATCAAGGTGATGTACATGGA
TGAAGAAAAGGTGTTCAGTATCGAACAAGTCACGGCCATGCTGCTGACGAAGCTGAAGGA
GACGGCGGAGAGCGCACTGAAGAAGCCCGTTGCCGACTGCGTCGTGTCTATTCCCTCCTA
CTACTCGGATGCTGAGAGGAGATCGGTGTTGGATGCTGCTCAGATCGCAGGTCTCAACTG
CCTCCGGCTCATGAACGAGACGACTGCAGTGGCGTTGGCTTATGGGATCTATAAACAGGA
TCTCCCTGCTCCCGAGGAGAAGGCGaggaatgttgtgtttgtggatCTGGGCCATTCTGG
ATACCAAACGTCAGTGTGGTGCCTTTAACAAGGGGAAACTCAAGATACTGTCCACCGCTT
CGGACCCGGAGCTGGGAGGAAAAGACTTTGACGAGGCTCTGGTGAAGCATTTCTGTGAGG
AGTTTGCCAGCAAGTACAAGCTTGATGTCAAGTCCAAGCCGAGGGCTTTGGTCCGCCTCT
ACCAGGAGTGTGAAAAGTTGAAAAAGCTGATGAGCGCCAACTCGTCCGACCTGCCGCTCA
ACATCGAGTGCTTCATGAATGACATCGACGTCTCTGGGAAAATGAACAGAGGTCAGTTTG
AGGACATGTGTGCTGATCTGTTGGCCCGTGTTGAGcccccccTGCAGAGTCTTTTGGAAA
ACACGAaactgaaaaaagaggacatcTATGCAGTGGAGATAGTGGGTGGTGCTTCCAGGA
TCCCTGCTGTCAAGGAGAGGATTAGCAAATTCTTTGGGAAGGAGCTGAGCACCACCCTGA
ACGCCGATGAAGCCGTGGCCCGAGGATGCGCTCTGCAGTGTGCGATTCTGTCACCCGCCT
TCAAAGTGCGAGAATTCTCCATCACAGATGTGGTTCCTTATCCCATCTCGCTCAAGTGGC
AGTCTGCTGCGGAGGAGGGCCTCAGTGACTGTGAGGTGTTTCCCAGGAACCACGCCGCTC
CTTTTTCCAAAGTGCTGACCTTCTACCGAAAAGAGCCTTTTTCTTTGGAGGCCTACTACA
ACGCTCCCAAAGAGTTACCATACCCCGATCCCACTATTGGTCAGTTCCTCATCCAGAAAG
TCGTCCCGCAGGCGTCTGGTGAAAGCTCCAAGGTGAAGGTCAAAGTGCGGGTCAACATTC
ATGGCATTTTCAGCGTCTCCAGCGCCTCCTTGGTTGAGGTTCAGAAAAGCGATGAGACGG
AGGAGCCCATGGAGACGGAGCAGGCCAACGAGAAGGATGAACAGAACAAGATGCAGACTG
ACCAGgatgagcagcagaaccagggaGACAGTCCGAAAGAACCGGAAGAGAAGCCGCGTG
AGAACGAAGAAATGGAGACCACCACGGAGGAGGGCAAGGGAGAGAAAAAATCGGACCAGC
CGCCCCAAGCCAAGAAGCCCaaagtcaaaacaaaaatgctggAGCTACCCATTGAAAACT
GTCCACAGTGGCAGCTGGCAGTTGACATGCTGAATCTCTTTGTGGAGAACGAGGGTAAGA
TGATCATGCAGgacaggctggagaaggagcggAATGACGCCAAGAACAACGTTGAAGAGT
ACGTGTACGACATGAGGGACAAGCTTCACGGGATGCTGGAGAAGTTTGTCAGTGAATCTG
ACCGAGATGCATTGTCATTAAAACTGGAGGATACTGAAAATTGGCTGTACGAAGACGGAG
AGGACCAACCCAAACAGGTGTACATTGACAAACTGGCAGAGTTGAAGAATCTGGGCCAGC
CCATCATGGACAGATACACGGAGGCTGAAGAGAGGCCCAAAGCATTTGAGGAGATGGGGA
GACAAATCCAGCAGTACATGAAATTTGTGGAAGCTTACAAAATGAAGGATGAACAGTATG
ACCATTTGGATGAAGCAGATGTGACCAAAGTGGACAAGCTGACCAGTGATGCCATGATCT
GGATGAACAGTGCCATGGGACAGCAGAGCAAAATGAGCCTGTCGGTGGATCCATCTGTCA
AAGTTAAAGACATCCAGGCAAAAACAAGGGAGCTCTTCTCTGCCTGTAACCCCATTGTGA
CCAAGCCCAAACCCAAAGTTGAGCTTCCAAAAGAGGAAACAGCCGCAGAGCAGAACGGGC
CCGTCAACGGACAGGAAGAATCCCAGGAAAAGGGCGCTGACAAGACAACAGCGGAGAGCA
CGGGCGGCAGTGCTGCCGAAACGACAGAAAACAAGCCCGACATGGACCTTGATTAGAGCA
GTGCAACGCCCGCCTGAAACTGAACAGGGAGCTGGTTTCAGATTGAGATGCAGCCCTGGT
GGTAATCTGAGTTGGTCAAGTGTTTGCACTGAGCATCTAAAAGCAGGTTATTGGCACACT
GAGTCCAGCTCCTGGTGGTATCTCTCTGACATAGCAtgcccttttcttcttctggatATT
AACGGACAGCCAGCTGCAATAAGCCTGTTTTATAAGTATGCCCTGTACACATGATggtat
ttatttctgttgtgtGCTCTGTATGTGTCCTGGTCTGTCACAAtatggttttaaaataaa
gtacCTGCCAAAAAACGTCATATTTTTGAATGCTATTTATTAGTTAGCAAGTCAT
>TCONS_00002023
GTCGGAGGGGCAGAGAAAATTCCGGAACGCTGTCACGCATCACCCGGCGAGCCGCACGCT
GCTCCACAGCTACATGGAACAAGAAGAAGGCTGCCTCCTCGTCCGCTGAGCAAAACCCAC
CGTAGCCCTCACTTTTAGCCTCAAGCgatattttttgttctttctcgTGGTTTCTGCGCT
GTTAGGATCTAGGTTTACGCAGTGAACATGTCGGTAGTCGGATTTGACGTCGGGTTCATG
AACTGCTATGTAGCTGTAGCCCGAGCCGGAGGCATTGAAACAGTTGCTAATGAATACAGC
GATCGTTCTACACCAGCATGTGTGTCTTTTGGACCAAGAAACCGATCAATCGGTGCAGCT
GCTAAAAGCCAGGTCGTTACAAACTGCAAAAACACAGTCCAAGGTTTCAAGAGGTTTCAC
GGAAGGGCCTTCTCAGACCCTTTTGTGCAACGCCTTAAAAACAGCCTGGTCTATGACATT
GCACAAATGCCCACTGGAACAACTGGCATCAAGGTGATGTACATGGATGAAGAAAAGGTG
TTCAGTATCGAACAAGTCACGGCCATGCTGCTGACGAAGCTGAAGGAGACGGCGGAGAGC
GCACTGAAGAAGCCCGTTGCCGACTGCGTCGTGTCTATTCCCTCCTACTACTCGGATGCT
GAGAGGAGATCGGTGTTGGATGCTGCTCAGATCGCAGGTCTCAACTGCCTCCGGCTCATG
AACGAGACGACTGCAGTGGCGTTGGCTTATGGGATCTATAAACAGGATCTCCCTGCTCCC
GAGGAGAAGGCGaggaatgttgtgtttgtggatCTGGGCCATTCTGGATACCAAACGTCA
GTGTGGTGCCTTTAACAAGGGGAAACTCAAGATACTGTCCACCGCTTCGGACCCGGAGCT
GGGAGGAAAAGACTTTGACGAGGCTCTGGTGAAGCATTTCTGTGAGGAGTTTGCCAGCAA
GTACAAGCTTGATGTCAAGTCCAAGCCGAGGGCTTTGGTCCGCCTCTACCAGGAGTGTGA
AAAGTTGAAAAAGCTGATGAGCGCCAACTCGTCCGACCTGCCGCTCAACATCGAGTGCTT
CATGAATGACATCGACGTCTCTGGGAAAATGAACAGAGGTCAGTTTGAGGACATGTGTGC
TGATCTGTTGGCCCGTGTTGAGcccccccTGCAGAGTCTTTTGGAAAACACGAaactgaa
aaaagaggacatcTATGCAGTGGAGATAGTGGGTGGTGCTTCCAGGATCCCTGCTGTCAA
GGAGAGGATTAGCAAATTCTTTGGGAAGGAGCTGAGCACCACCCTGAACGCCGATGAAGC
CGTGGCCCGAGGATGCGCTCTGCAGTGTGCGATTCTGTCACCCGCCTTCAAAGTGCGAGA
ATTCTCCATCACAGATGTGGTTCCTTATCCCATCTCGCTCAAGTGGCAGTCTGCTGCGGA
GGAGGGCCTCAGTGACTGTGAGGTGTTTCCCAGGAACCACGCCGCTCCTTTTTCCAAAGT
GCTGACCTTCTACCGAAAAGAGCCTTTTTCTTTGGAGGCCTACTACAACGCTCCCAAAGA
GTTACCATACCCCGATCCCACTATTGGTCAGTTCCTCATCCAGAAAGTCGTCCCGCAGGC
GTCTGGTGAAAGCTCCAAGGTGAAGGTCAAAGTGCGGGTCAACATTCATGGCATTTTCAG
CGTCTCCAGCGCCTCCTTGGTTGAGGTTCAGAAAAGCGATGAGACGGAGGAGCCCATGGA
GACGGAGCAGGCCAACGAGAAGGATGAACAGAACAAGATGCAGACTGACCAGgatgagca
gcagaaccagggaGACAGTCCGAAAGAACCGGAAGAGAAGCCGCGTGAGAACGAAGAAAT
GGAGACCACCACGGAGGAGGGCAAGGGAGAGAAAAAATCGGACCAGCCGCCCCAAGCCAA
GAAGCCCaaagtcaaaacaaaaatgctggAGCTACCCATTGAAAACTGTCCACAGTGGCA
GCTGGCAGTTGACATGCTGAATCTCTTTGTGGAGAACGAGGGTAAGATGATCATGCAGga
caggctggagaaggagcggAATGACGCCAAGAACAACGTTGAAGAGTACGTGTACGACAT
GAGGGACAAGCTTCACGGGATGCTGGAGAAGTTTGTCAGTGAATCTGACCGAGATGCATT
GTCATTAAAACTGGAGGATACTGAAAATTGGCTGTACGAAGACGGAGAGGACCAACCCAA
ACAGGTGTACATTGACAAACTGGCAGAGTTGAAGAATCTGGGCCAGCCCATCATGGACAG
ATACACGGAGGCTGAAGAGAGGCCCAAAGCATTTGAGGAGATGGGGAGACAAATCCAGCA
GTACATGAAATTTGTGGAAGCTTACAAAATGAAGGATGAACAGTATGACCATTTGGATGA
AGCAGATGTGACCAAAGTGGACAAGCTGACCAGTGATGCCATGATCTGGATGAACAGTGC
CATGGGACAGCAGAGCAAAATGAGCCTGTCGGTGGATCCATCTGTCAAAGTTAAAGACAT
CCAGGCAAAAACAAGGGAGCTCTTCTCTGCCTGTAACCCCATTGTGACCAAGCCCAAACC
CAAAGTTGAGCTTCCAAAAGAGGAAACAGCCGCAGAGCAGAACGGGCCCGTCAACGGACA
GGAAGAATCCCAGGAAAAGGGCGCTGACAAGACAACAGCGGAGAGCACGGGCGGCAGTGC
TGCCGAAACGACAGAAAACAAGCCCGACATGGACCTTGATTAGAGCAGTGCAACGCCCGC
CTGAAACTGAACAGGGAGCTGGTTTCAGATTGAGATGCAGCCCTGGTGGTAATCTGAGTT
GGTCAAGTGTTTGCACTGAGCATCTAAAAGCAGGTTATTGGCACACTGAGTCCAGCTCCT
GGTGGTATCTCTCTGACATAGCAtgcccttttcttcttctggatATTAACGGACAGCCAG
CTGCAATAAGCCTGTTTTATAAGTATGCCCTGTACACATGATggtatttatttctgttgt
gtGCTCTGTATGTGTCCTGGTCTGTCACAAtatggttttaaaataaagtacCT
>TCONS_00004724
ATACTTATAAAACAGGCTTATTGCAGCTGGCTGTCCGTTAATatccagaagaagaaaagg
gcaTGCTATGTCAGAGAGATACCACCAGGAGCTGGACTCAGTGTGCCAATAACCTGCTTT
TAGATGCTCAGTGCAAACACTTGACCAACTCAGATTACCACCAGGGCTGCATCTCAATCT
GAAACCAGCTCCCTGTTCAGTTTCAGGCGGGCGTTGCACTGCTCTAATCAAGGTCCATGT
CGGGCTTGTTTTCTGTCGTTTCGGCAGCACTGCCGCCCGTGCTCTCCGCTGTTGTCTTGT
CAGCGCCCTTTTCCTGGGATTCTTCCTGTCCGTTGACGGGCCCGTTCTGCTCTGCGGCTG
TTTCCTCTTTTGGAAGCTCAACTTTGGGTTTGGGCTTGGTCACAATGGGGTTACAGGCAG
AGAAGAGCTCCTAATAACACAAAAGGATTGGAATTCGTTTCACAACGATTGTGGATTCGG
CATTTGACACATTTTCTCAGGTGAGCCAAGTCTCCAAACTTTAGGTAAATGCGCGTCTGT
CTCTACTCACCCTTGTTTTTGCCTGGATGTCTTTAACTTTGACAGATGGATCCACCGACA
GGCTCATTTTGCTCTGCTGTCCCATGGCACTGTTCATCCAGATCATGGCATCACTGGTCA
GCTTGTCCACTTTGGTCACATCTGCTTCATCCAAATGGTCATACTGTTCATCCTGGAGAT
CAACCAGCCACATGATCACTTACTTCATGTACATTTCTTTGACAATCCTTTCAGACTTGT
GTAATCTAAAGTTGAACAGAGACTCTCCGGTCGTGGTTTTACCTTCATTTTGTAAGCTTC
CACAAATTTCATGTACTGCTGGATTTGTCTCCCCATCTCCTCAAATGCTTTGGGCCTCTC
TTCAGCCTCCGTGTATCTGTCCATGATGGGCTGGCCCAGATTCTGGAGCCGACGAAAGAT
GCGTCAGTGATGGAAGAAACCGCAACAAGCCCATGCGGGAAAACACTAATATTACCTTCA
ACTCTGCCAGTTTGTCAATGTACACCTGTTTGGGTTGGTCCTCTCCGTCTTCGTACAGCC
AATTTTCAGTATCCTCCAGTTTTAATGACAATGCATCTCGGTCCTGtgtggcgcacacac
acacacacacacagacagacacagctCCAATCAACTCACTCCgataaaaataaacacgtg
ACATCAGCTCAAATATCACACagcctattttaaaaaaagggtggagGTTTACTCACAGAT
TCACTGACAAACTTCTCCAGCATCCCGTG
>TCONS_00000071
aaaaaacaggatcaCGTGACATCCTTGGTGCCTTCTCGCTTTTTAAAGCGTAAGACTGCA
GCGGTGTGTCTTAGGGGCCTTTTAATTTACCACAGAACTGTGGGCAAGCCGCGTCtttgc
gttggggttttctttttgggtttgttctttttgttttgcccGCTTTCGCAACATCTCTGC
CTATCTCTGCTGATGAAAGTGTCGATAACTGGAGGAGTTTAAAGTCTCGGTGAGGCGTGT
TTCGCGTTCCTTCTGCCAGGGAGTCTGTTCCAGGGTCGTGTTGTTCCTCCAGCACCATGA
AGTTGATCATCCTCGGCGATTACAGCGAGGCGAGCGAGTGGGCTGCAAAATATATCAGAA
ATAAGATTTTATTATTCAATCCCGGCCCGGACCGGTATTTTACCCTGGGGCTGCCCACAG
GAAGCACTCCTCTGGGTTGCTACAAGAAGCTGATCGAGTATTACAAGAATGGAGAAGTCT
CGTTTCAGTACGTGAAGACCTTCAACATGGACGAATATGTTGGTCTCCCCAGAGACCACC
CCGAGAGCTACCACTCCTTCATGTGGAGCAACTTCTTCAAGCACATCGACATCAAGGCGG
AAAACACTCACATTTTAGACGGCAACGCCGccgacctgcaggaggagtGCGAAGCCTTCG
AGAGGAAGATTCTGGAGGCTGGTGGGATCCAGCTGTTTGTCGGAGGGATTGGACCGGACG
GCCACATTGCCTTCAACGAGCCCGGTTCCAGTTTGGTGTCCAGAACGCGGGTGAAGACCC
TGGCCAAGGACACCATCATTGCCAACGCACGCTTCTTTGACGGGGACCTCTCCAAAGTGC
CCACCAACGCCCTGACTGTGGGCGTGGGCACTGTCATGGACGCCAAAGAGGTCATGATTC
TCATCACGGGCGCACACAAGGCTCTGGCTTTGGCCAAAGCTATCGAGGAGGGCGTGAATC
ACATGTGGACCGTCTCCGCCTTCCAGCAGCACCCACAGTCCATCTTTGTGTGCGACGAGG
ACGCCACCCTGGAACTGCGCGTCAAAACCGTCAAGTACTTTCAAGggTTGATGCATGTGC
acaacaagctggtggaaacccccccTTTAGAGCTCAGAAAGAAATAAGGAGAGTGGTGCC
AAACGTCACCAACTATTTCACATTCCATTGGGCTTTTTCTGAGTCAGAGAAAGCAGggat
ttcttctcttttattaaAGAATACACTTGCG
>TCONS_00000073
GTGGAAGCTCGCTGTTAGCATCGGGGCTAAGAGTCGTGCAAATAACGCATTTTCGACGCT
TGAAGTGGCTAGAGGACATTTAAACACTTCGCTCCTATTCCACGATGGCGGAACAAAACG
GCAGCGTCAGATACCAAGAGCTGGTGAACGAGGAGGAGCCGGTCCCGCCGCGCCCGGAGG
GTCGAGCCCTGGACGCTCCTCCGCCCCCCTACAGCAGCGTCGCTGGCGGGGACGCAGCTT
TCTTTGAATACAAAGAAGACGGAGGAAGGTTTCCTCAcccccccTCCTACAGCGTGGCCA
CCACGTTACCCTCCTACGATGAGGCTGAGAGAAGCAAGGAGGAGGCGGCCGTTCCCCTGG
TGGGCGGACGGGTGGCGGGATGACATTAACCAGATGAGCATCAGGCGACGACTGCATCTT
CATGATGGCCTTCTTCGTGGCGTTCCTCTTCAACTGGATCGGCTTCTTCCTGTCCTTCTT
TTTGACCTCGTGcccccccAGTCGGAATGGAGCCATCTCCGGCTTCGGGCTGTCCCTCAT
CAAATGGGTTCTTATCGTCAGGTTCTCCACCTACTTCCCCGGCTACTTCGATGGCCAGTA
CTGGCTGTGGTGGGGCTTTCTGGCGCTGGGCTTCATGCTGTTTGTCAGAGGGTTCGTTAA
CTACTCCAGAGTCCGGAAACTGGCGGATCCCACCTACACCACTCTTTCCTCGCACGAGGG
TCCTCTTCATCTACTAGAGGAGATGCAGCCGTCGTGACTGCAGCAGGGCCCTGGACCTGC
CCGCGGGCCCCAGCTCCTCGGCTTCAGAGCGTCCCCCATCCAGGACCAAGACACCTGGTG
CCCTGCCCGTTGTCTCTTTTGTTTGGAGAGGTTGATAATGCAGGATGGGTGGTACTGACG
CTCCCTTGTCGTGCTCATTAGTGGAGAATGTGAAGTGCTATTTCCACCTGTCTGTAACGT
GCAAGTCATGCCTTACATGGTTTCATCCTAGCATACGAGCGTGCGTGAGTCAGTCAGAGG
GGATTCTCTTATCGGGGACAAACAGGCACTAATGGACCCAAACAGGTAGACTCCTCCTAG
CACGAGAACACAAACCCCCCTGTAAACTGCTCCAGGGTTGCTTCAGTTTTAATGCCTCAG
CAGCAGAACGCCCTCCTGGGCCTCTCTCCTccggccagcggggggcgctgtcgGTCTCCA
GAGTCCCACCTGCGGCCCAggtgctgcttctcttctcaaGATGTCACAACGTCGACCCAC
AAGGTTGCTTTAACGGCTTCAGACTGACTGAGGTCCTCGCAGCTTCGCTCTTCAGTGATT
TTCTAACGCCcgccaggaagcagaggagacacGTGACTGTCTCGAGTTCACCGCTTAGTG
aacttcctgcagctgatgagtTTTCTAATTGCCTTACGTTTAAGTtgaacctttttattt
ttccctgtAAACGTCACAAGGCGGCGGTGGTGGACGTAAAAGCACCATGATAAAGAATGT
TGGATGCATGTGCACTTCCGCTCACCCCAAGTCCCCCCGGTTTGAGGTCCCAGTCATGCA
ACAGGCGAGTCAGGGCCCCCGTTTTATTGTCACATCAGGGCAGATTTCCACCATTTGTGT
CGTTTTCCGTGTCGCGGCTTGAGCTCCGCTTCATGAGCTGCCGGGTTCGCGTAGCTATTA
ACTGTTCACCAGATGTTTAGTGTTTCAA
>TCONS_00002024
GTGGAAGCTCGCTGTTAGCATCGGGGCTAAGAGTCGTGCAAATAACGCATTTTCGACGCT
TGAAGTGGCTAGAGGACATTTAAACACTTCGCTCCTATTCCACGATGGCGGAACAAAACG
GCAGCGTCAGATACCAAGAGCTGGTGAACGAGGAGGAGCCGGTCCCGCCGCGCCCGGAGG
GTCGAGCCCTGGACGCTCCTCCGCCCCCCTACAGCAGCGTCGCTGGCGGGGACGCAGCTT
TCTTTGAATACAAAGAAGACGGAGGAAGGTTTCCTCAcccccccTCCTACAGCGTGGCCA
CCACGTTACCCTCCTACGATGAGGCTGAGAGAAGCAAGGAGGAGGCGGCCGTTCCCCTGG
TGGGCGGACGGGTGGCGGTAGGTCGGAGGAGTGGGgcgcgggcgggggggggggtgataa
ATGCGACGACTGCATCTTCATGATGGCCTTCTTCGTGGCGTTCCTCTTCAACTGGATCGG
CTTCTTCCTGTCCTTCTTTTTGACCTCGTGcccccccAGTCGGAATGGAGCCATCTCCGG
CTTCGGGCTGTCCCTCATCAAATGGGTTCTTATCGTCAGGTTCTCCACCTACTTCCCCGG
CTACTTCGATGGCCAGTACTGGCTGTGGTGGGGCTTTCTGGCGCTGGGCTTCATGCTGTT
TGTCAGAGGGTTCGTTAACTACTCCAGAGTCCGGAAACTGGCGGATCCCACCTACACCAC
TCTTTCCTCGCACGAGGGTCCTCTTCATCTACTAGAGGAGATGCAGCCGTCGTGACTGCA
GCAGGGCCCTGGACCTGCCCGCGGGCCCCAGCTCCTCGGCTTCAGAGCGTCCCCCATCCA
GGACCAAGACACCTGGTGCCCTGCCCGTTGTCTCTTTTGTTTGGAGAGGTTGATAATGCA
GGATGGGTGGTACTGACGCTCCCTTGTCGTGCTCATTAGTGGAGAATGTGAAGTGCTATT
TCCACCTGTCTGTAACGTGCAAGTCATGCCTTACATGGTTTCATCCTAGCATACGAGCGT
GCGTGAGTCAGTCAGAGGGGATTCTCTTATCGGGGACAAACAGGCACTAATGGACCCAAA
CAGGTAGACTCCTCCTAGCACGAGAACACAAACCCCCCTGTAAACTGCTCCAGGGTTGCT
TCAGTTTTAATGCCTCAGCAGCAGAACGCCCTCCTGGGCCTCTCTCCTccggccagcggg
gggcgctgtcgGTCTCCAGAGTCCCACCTGCGGCCCAggtgctgcttctcttctcaaGAT
GTCACAACGTCGACCCACAAGGTTGCTTTAACGGCTTCAGACTGACTGAGGTCCTCGCAG
CTTCGCTCTTCAGTGATTTTCTAACGCCcgccaggaagcagaggagacacGTGACTGTCT
CGAGTTCACCGCTTAGTGaacttcctgcagctgatgagtTTTCTAATTGCCTTACGTTTA
AGTtgaacctttttatttttccctgtAAACGTCACAAGGCGGCGGTGGTGGACGTAAAAG
CACCATGATAAAGAATGTTGGATGCATGTGCACTTCCGCTCACCCCAAGTCCCCCCGGTT
TGAGGTCCCAGTCATGCAACAGGCGAGTCAGGGCCCCCGTTTTATTGTCACATCAGGGCA
GATTTCCACCATTTGTGTCGTTTTCCGTGTCGCGGCTTGAGCTCCGCTTCATGAGCTGCC
GGGTTCGCGTAGCTATTAACTGTTCACCAGATGTTTAGTGTTTCAATAAATATTAAG
>TCONS_00000072
GTGGAAGCTCGCTGTTAGCATCGGGGCTAAGAGTCGTGCAAATAACGCATTTTCGACGCT
TGAAGTGGCTAGAGGACATTTAAACACTTCGCTCCTATTCCACGATGGCGGAACAAAACG
GCAGCGTCAGATACCAAGAGCTGGTGAACGAGGAGGAGCCGGTCCCGCCGCGCCCGGAGG
GTCGAGCCCTGGACGCTCCTCCGCCCCCCTACAGCAGCGTCGCTGGCGGGGACGCAGCTT
TCTTTGAATACAAAGAAGACGGAGGAAGGTTTCCTCAcccccccTCCTACAGCGTGGCCA
CCACGTTACCCTCCTACGATGAGGCTGAGAGAAGCAAGGAGGAGGCGGCCGTTCCCCTGG
TGGGCGGACGGGTGGCGGGATGACATTAACCAGATGAGCATCAGGCGACGACTGCATCTT
CATGATGGCCTTCTTCGTGGCGTTCCTCTTCAACTGGATCGGCTTCTTCCTGTCCTTCTT
TTTGACCTCGTGcccccccAGTCGGAATGGAGCCATCTCCGGCTTCGGGCTGTCCCTCAT
CAAATGGGTTCTTATCGTCAGGTTCTCCACCTACTTCCCCGGCTACTTCGATGGCCAGTA
CTGGCTGTGGTGGGGCTTTCTGGCGCTGGGCTTCATGCTGTTTGTCAGAGGGTTCGTTAA
CTACTCCAGAGTCCGGAAACTGGCGGATCCCACCTACACCACTCTTTCCTCGCACGAGGG
TCCTCTTCATCTACTAGAGCCGTCGTGACTGCAGCAGGGCCCTGGACCTGCCCGCGGGCC
CCAGCTCCTCGGCTTCAGAGCGTCCCCCATCCAGGACCAAGACACCTGGTGCCCTGCCCG
TTGTCTCTTTTGTTTGGAGAGGTTGATAATGCAGGATGGGTGGTACTGACGCTCCCTTGT
CGTGCTCATTAGTGGAGAATGTGAAGTGCTATTTCCACCTGTCTGTAACGTGCAAGTCAT
GCCTTACATGGTTTCATCCTAGCATACGAGCGTGCGTGAGTCAGTCAGAGGGGATTCTCT
TATCGGGGACAAACAGGCACTAATGGACCCAAACAGGTAGACTCCTCCTAGCACGAGAAC
ACAAACCCCCCTGTAAACTGCTCCAGGGTTGCTTCAGTTTTAATGCCTCAGCAGCAGAAC
GCCCTCCTGGGCCTCTCTCCTccggccagcggggggcgctgtcgGTCTCCAGAGTCCCAC
CTGCGGCCCAggtgctgcttctcttctcaaGATGTCACAACGTCGACCCACAAGGTTGCT
TTAACGGCTTCAGACTGACTGAGGTCCTCGCAGCTTCGCTCTTCAGTGATTTTCTAACGC
CcgccaggaagcagaggagacacGTGACTGTCTCGAGTTCACCGCTTAGTGaacttcctg
cagctgatgagtTTTCTAATTGCCTTACGTTTAAGTtgaacctttttatttttccctgtA
AACGTCACAAGGCGGCGGTGGTGGACGTAAAAGCACCATGATAAAGAATGTTGGATGCAT
GTGCACTTCCGCTCACCCCAAGTCCCCCCGGTTTGAGGTCCCAGTCATGCAACAGGCGAG
TCAGGGCCCCCGTTTTATTGTCACATCAGGGCAGATTTCCACCATTTGTGTCGTTTTCCG
TGTCGCGGCTTGAGCTCCGCTTCATGAGCTGCCGGGTTCGCGTAGCTATTAACTGTTCAC
CAGATGTTTAGTGTTTCAA
>TCONS_00004039
ATGACATTAACCAGATGAGCATCAGGCGACGACTGCATCTTCATGATGGCCTTCTTCGTG
GCGTTCCTCTTCAACTGGATCGGCTTCTTCCTGTCCTTCTTTTTGACCTCGTGccccccc
AGTCGGAATGGAGCCATCTCCGGCTTCGGGCTGTCCCTCATCAAATGGGTTCTTATCGTC
AGGTTCTCCACCTACTTCCCCGGCTACTTCGATGGCCAGTACTGGCTGTGGTGGGGCTTT
CTGGCGCTGGGCTTCATGCTGTTTGTCAGAGGGTTCGTTAACTACTCCAGAGTCCGGAAA
CTGGCGGATCCCACCTACACCACTCTTTCCTCGCACGAGGGTCCTCTTCATCTACTAGAG
GAGATGCAGCCGTCGTGACTGCAGCAGGGCCCTGGACCTGCCCGCGGGCCCCAGCTCCTC
GGCTTCAGAGCGTCCCCCATCCAGGACCAAGACACCTGGTGCCCTGCCCGTTGTCTCTTT
TGTTTGGAGAGGTTGATAATGCAGGATGGGTGGTACTGACGCTCCCTTGTCGTGCTCATT
AGTGGAGAATGTGAAGTGCTATTTCCACCTGTCTGTAACGTGCAAGTCATGCCTTACATG
GTTTCATCCTAGCATACGAGCGTGCGTGAGTCAGTCAGAGGGGATTCTCTTATCGGGGAC
AAACAGGCACTAATGGACCCAAACAGGTAGACTCCTCCTAGCACGAGAACACAAACCCCC
CTGTAAACTGCTCCAGGGTTGCTTCAGTTTTAATGCCTCAGCAGCAGAACGCCCTCCTGG
GCCTCTCTCCTccggccagcggggggcgctgtcgGTCTCCAGAGTCCCACCTGCGGCCCA
ggtgctgcttctcttctcaaGATGTCACAACGTCGACCCACAAGGTTGCTTTAACGGCTT
CAGACTGACTGAGGTCCTCGCAGCTTCGCTCTTCAGTGATTTTCTAACGCCcgccaggaa
gcagaggagacacGTGACTGTCTCGAGTTCACCGCTTAGTGaacttcctgcagctgatga
gtTTTCTAATTGCCTTACGTTTAAGTtgaacctttttatttttccctgtAAACGTCACAA
GGCGGCGGTGGTGGACGTAAAAGCACCATGATAAAGAATGTTGGATGCATGTGCACTTCC
GCTCACCCCAAGTCCCCCCGGTTTGAGGTCCCAGTCATGCAACAGGCGAGTCAGGGCCCC
CGTTTTATTGTCACATCAGGGCAGATTTCCACCATTTGTGTCGTTTTCCGTGTCGCGGCT
TGAGCTCCGCTTCATGAGCTGCCGGGTTCGCGTAGCTATTAACTGTTCACCAGATGTTTA
GTGTTTCAATAAATATTAAGCTTTAAACG
>TCONS_00004040
ATGACATTAACCAGATGAGCATCAGGCGACGACTGCATCTTCATGATGGCCTTCTTCGTG
GCGTTCCTCTTCAACTGGATCGGCTTCTTCCTGTCCTTCTTTTTGACCTCGTGccccccc
AGTCGGAATGGAGCCATCTCCGGCTTCGGGCTGTCCCTCATCAAATGGGTTCTTATCGTC
AGGTTCTCCACCTACTTCCCCGGCTACTTCGATGGCCAGTACTGGCTGTGGTGGGGCTTT
CTGGCGCTGGGCTTCATGCTGTTTGTCAGAGGGTTCGTTAACTACTCCAGAGTCCGGAAA
CTGGCGGATCCCACCTACACCACTCTTTCCTCGCACGAGGGTCCTCTTCATCTACTAGAG
ATGCAGCCGTCGTGACTGCAGCAGGGCCCTGGACCTGCCCGCGGGCCCCAGCTCCTCGGC
TTCAGAGCGTCCCCCATCCAGGACCAAGACACCTGGTGCCCTGCCCGTTGTCTCTTTTGT
TTGGAGAGGTTGATAATGCAGGATGGGTGGTACTGACGCTCCCTTGTCGTGCTCATTAGT
GGAGAATGTGAAGTGCTATTTCCACCTGTCTGTAACGTGCAAGTCATGCCTTACATGGTT
TCATCCTAGCATACGAGCGTGCGTGAGTCAGTCAGAGGGGATTCTCTTATCGGGGACAAA
CAGGCACTAATGGACCCAAACAGGTAGACTCCTCCTAGCACGAGAACACAAACCCCCCTG
TAAACTGCTCCAGGGTTGCTTCAGTTTTAATGCCTCAGCAGCAGAACGCCCTCCTGGGCC
TCTCTCCTccggccagcggggggcgctgtcgGTCTCCAGAGTCCCACCTGCGGCCCAggt
gctgcttctcttctcaaGATGTCACAACGTCGACCCACAAGGTTGCTTTAACGGCTTCAG
ACTGACTGAGGTCCTCGCAGCTTCGCTCTTCAGTGATTTTCTAACGCCcgccaggaagca
gaggagacacGTGACTGTCTCGAGTTCACCGCTTAGTGaacttcctgcagctgatgagtT
TTCTAATTGCCTTACGTTTAAGTtgaacctttttatttttccctgtAAACGTCACAAGGC
GGCGGTGGTGGACGTAAAAGCACCATGATAAAGAATGTTGGATGCATGTGCACTTCCGCT
CACCCCAAGTCCCCCCGGTTTGAGGTCCCAGTCATGCAACAGGCGAGTCAGGGCCCCCGT
TTTATTGTCACATCAGGGCAGATTTCCACCATTTGTGTCGTTTTCCGTGTCGCGGCTTGA
GCTCCGCTTCATGAGCTGCCGGGTTCGCGTAGCTATTAACTGTTCACCAGATGTTTAGTG
TTTCAATAAATATTAAGCTTTAAACG
>TCONS_00004725
GGTGGAGAGGGGCGTGGTGGTGATCAGAGGCACCGAGGCCGGGCGGTACTTGGCCATGGA
CGACCAGGGACAGCTGTACGGCTCGCCCACCGTGACGGACGAGTGTTacttcctggagca
gctggaggagaaccactaCAACACCTACCTGTCCCGCAGCCACCGGGACAGGGGCTGGTT
CGTCGGCCTGAAAAAGAGCGGCCAGCCCAAGCTGGGCCCCAGGACCCACAGGGGCCAGAA
GGCCGTCTTCTTCTTGCCCCGACAGCTGCGGGA
>TCONS_00001751
acactccgttAGTCTGGCTTTGGTCACCTCGTAGTCTAGTCGGGCaggtttttctgtgca
gaacaGCGACGGCTGAACGAGTGTTAACCTGGAAGAGGAACGTCTGACCTGCAGGAACGC
TGCATGGGAATCACCGGTATGAAAATAGCTTATAGTTGGAAAACAACGAGGAAGAAACCA
CTTCTGGCACCCCAGAGTGGTGTGCTGCCCTTTCTATTGCATATTCAGGTGTCCTCAAAC
ACATAGAGGGGCAGGCagggagac
>TCONS_00001753
AGTCAGGGGGAACACACTTGGAGCAGGCAGAAGAAGATGGCTGAGATAATATCGGAAgca
aaaaaggcacattttttttcccttttgtagCAGACGTGTGTAAACCCGGAAGAGGTCAGC
ttgtgggagggggggggggggggtcgcccTTCGCTCTGACTGCACTGAAAGGTGGATTTA
CCATGGGACAGATAAACCTTTACTACAAAAGCTAGTGGGACTTAGAGTGGGAAGGCCCGC
TAGGCTCAGGGGAGAGCCGCAGAGAGCTTCCCCGGTGATGGCCTCTTTAAAAACGGTATA
AAGTGTTCCAATGTGAACAGTAGAAAAGCCTCTCCGACGCTGGACAGCGTCCTTGGTTTG
AGTGGACAGACGGTTCTGGATCGGTGGAGAGGTAACCTGAGCTGACGCGCACGCTGAGCC
TACGTTTTCTCTGAGATTCCCACACTTCCTAAGGGCAAAACACTCCGT
>TCONS_00000931
TTGACAGGCGACCTGTGGACACGTCCCAACAGCCACTCATTTCAAGGATGGACAAAGGCG
GAGTAAAGAAAGTAACATACAGGAAAGATGACCTTTTAAGCAAGCTGGTCTACACTGAAA
GCCCTGAGGAGGGAGGTCTGCTGAAGGTGGCTCCCCACGGTGCCATGTCCCTCACATCCG
CCACGTCTGTCGCTCTTCCACCGAGCCAGTTGATGCAGCCGGGACAAGCGTCCAACGGCC
TCAGTAGCAGTCCCCTTCCAGAAGAGCGCACCTCTTTGGCTGCCAATGTGGGCCAGTTGT
TGGAAAACCCAGAGATCAAGGGTCTGACCAAAGATCAGAaacttcaggagcagcagctgt
gtctCCTCCACACTACCGCTTCCCTAGGAGGGCAGATTCTACGGGACAGTTTGCAGCTGG
AGGCCAGTACCATAGATGGTACGCAGTCCTCCATGGATACACTGATTGGGGGCTCAGATC
CCAACTTCTTTCCGATGAAAACTGATGATTTCTCCATGGATAAAAGAGACCAGGATCCCA
TTGACATCGATCCGTCCTTTGAGGCCATTGAAAAAGATGGAGATGTGCACCAGAAACTGT
TTGGTGACAACACCCTGGATCTGCTCCAAGACTTTGAGCTCATTGGCTCGCCCTCTGATT
TTTATGTGGGAGATGATGCTCTGCTGTACTCCCTGGCAGACGATTCTCTTCTCGGGGACG
TTAGCTCAGAGAAGGACCTCAAGCCCGCTGTTGTCGACAGCGTCATTGGCAGTGGAGCTC
TCTCTGCCTTGAACGGCAATGAtaccagtccagaccagtccagcaTATCTACTACTGCCA
CCTCCCTTTCTTCTTCGCCTTCTTTGTCTGTGGtagtgaagaaggaaaaagatgcTGACT
TTCTTCAGCTGTGCACCCCAGGTGCGATCAAGGAGGAGAAATCCTCGCCAGGCCAGAGTT
ACTGCCAAGTCCAGAGCGCTACATCTGCCCCGGAGATGCTCGGCTCTATCGTCTCCATCT
GCGGGGTCAGCacctctggaggacagagctACCACTTTGGAGTCGGTCCCAGCAGCGGCG
AAGCTCGGCAGCAGAAGCACCCCAAGCCGGTGTCCAACCAGTATCTGCCCGTCACAAACC
TCagcggggcctggagcagagaaggCGAGAGCTCCGCCGTCCACAAGGCCCCTGAGGCTC
TGGCCAGGTCCTCTCCCTACCCAATCTGCTTCACCAGtTCTGCCAGCAGACAGGAGGGTG
TCATCGCTACGTCCACCGCACAGGGAAAGAGCGGGGGGAAAATCTGCGTGGTTTGCTCCG
ACGAGGCCTCGGGGTGCCACTATGGAGTCCTCACCTGTGGCAGCTGCAAGGTGTTCTTCA
AAAGAGCCGTGGAAGGACAACATAATTACTTGTGCGCTGGGAGAAACGACTGCATAATAG
ACAAGATCAGGAGGAAGAACTGCCCAGCCTGCCGCTTCCGCAAGTGTCTGATGGCAGGCA
TGAACCTGGAAGcGCGTAAAACTAAGAAGATGAACCGTCTGAAGGGGGTCCAGCAGAGCA
GCCCAGCCAAGCCGGCCGCCCCGAGcccccccGCCGAGGCGCGCTCGCTCGTGCCCAAGT
GCATGCCGCAGCTGGTCCCCACCATGTTGTCCCTGCTGAAGGCCATCGAGCCGGAGACCA
TTTACGCCGGCTACGACAGCAGCGTGCCGGACACGTCCACCCGCCTCATGACCACCCTCA
ACAGGGTgggggggCGCCAGGTCATTTCTGCTGTCAAATGGGCCAAAGCcctgccagGCT
TCAGGAACCTGCACCTGGATGATCAGATGACCCTGCTGCAGTGCTCCTGGCTCTTCCTCA
TGTCCTTCAACCTGGGCTGGAGGTCCTGCCAGCAGTGCAACGGCAACATGCTCTGCTTCG
CACCGGACCTGGTGATAAACGAGGAGCGGATGAACCTGCCCTACATGGCCGACCAGTGCA
AGCAGATGCTGAAGATTTCCAGCGAGTTTGTCCGGCTGCAGGTCTCCCACGACGAGTACC
TGTGcatgaaggtgctgctgctgctcagcacagTGCCAAAAGACGGCTTGAAGAGCCAGG
CGGTGTTTGACGACATCCGCATGTCCTACATCAAGGAGCTGGGGAAAGCCATCGTGAAGC
GCGAGCAGAACTCCAGCCAGAACTGGCAGCGCTTCTACCAGCTGACCAAGCTGCTGGACT
CCATGCACGAGatggttGGCGGGCTCCTCAACTTCTGCTTCTACACCTTTGTGAATAAGT
CCCTGAGCGTGGAGTTCCCAGAGATGTTGGCAGAGATCATCAGCAACCAGCTACCAAAAT
TCAAGGCCGGGAGCGTCAagcccctcctcttccaccagaGATGACTGTGACCCGTAACAA
CACCATGCCTTAAAGCCCCGCCCCTCAGCATCAcctcacacacccccacccccaggagAG
CGACGGAGAGCGACGAAGAGCCACGCTCTGGGCCGTAGCGGGCGAACGCT
>TCONS_00002025
ACGGAGGAACCGGCTCTGATGGCCTTGCTGGAGTGCCCTCTGTGTTTGGAACCGCTGGAC
GTGTCAGCCAAGGTGCTGCCGTGCCAGCACACCTTCTGCATGCGGTGCCTGCAGGAGCAC
CAGGCGGCCCACGCACCGTCCCCGCCGCTCTGCCCGGACTGCCGCGCTCCCGTCGCCGCC
AGGACGGTGGAGGAGCTCCCTGCAAACCTCCTGCTGGTGCGACTCCTGGAGGGGCTTCGG
GGCTCCCCCGGGCCCAgcggggacaggcagagagcTGGCTACTCTGCGTCTTCCTCCAGG
TCCGAGGTGACCGTGGGGGAGGGTCAGCAGCATCCGGAGAACCAGCCGAGGGAGCTCTCT
GTCAGAGACCCGAACCGGAAGCTGCAGGCTGGCGTATGG
>TCONS_00002026
AGGGGAGCGACAGCGATGGCGTGTTTGTCCCCACCAGCCAGACCCCCCTGGTGGAGTCGC
AGCCGGCAGCCCTCTGCAAGGCTCTGTTCCACTTCAACCCGGCCGAGATCAATCTGGAAG
ACAGCCACAGCTTTCTCAGCTTCCACAAGGGAGACGTCCTCACCGTCATCAGGCGCCTGG
ATGAACACTGGATCGAAGCCAGGCTGGGAGACAAAGTGGGAGTTTGCCCTCTGCAGTTTA
CGGAGccAAACTCCGTAGCCGCCAAACTGCTGGAGGGAAAGAATCGGAGGTGGAGTGATT
CAGCAGAGTATTACCATCGGACTGGGAGTGGGGGCAAAGACAAGGTCAGTGACGTACCAG
CTTGGCCCACCCACTACGGAGTCCCTCAGTTCCCAGCCAAGACGGCCGTCATCAACGCTT
TGCCCACCTCCAACCAGCGGAagcagcctccagccagcagcgtCCACTTTTATCAGCCCT
CTAAAGCAGAGACGAGCAACCGAAGCGTCCCCAGCTCCAACCATCACCTCTCTGCGCTCC
CCGCTGCCCGAGGCCGCCCCCACGCCTCCAGAATGA
>TCONS_00004042
GACAGCGATGGCGTGTTTGTCCCCACCAGCCAGACCCCCCTGGTGGAGTCGCAGCCGGCA
GCCCTCTGCAAGGCTCTGTTCCACTTCAACCCGGCCGAGATCAATCTGGAAGACAGCCAC
AGCTTTCTCAGCTTCCACAAGGGAGACGTCCTCACCGTCATCAGGCGCCTGGATGAACAC
TGGATCGAAGCCAGGCTGGGAGACAAAGTGGGAGTTTGCCCTCTGCAGTTTACGGAGccA
AACTCCGTAGCCGCCAAACTGCTGGAGGGAAAGAATCGGAGGTGGAGTGATTCAGCAGAG
TATTACCATCGGACTGGGAGTGGGGGCAAAGACAAGGTCAGTGACGTACCAGCTTGGCCC
ACCCACTACGGAGTCCCTCAGTTCCCAGCCAAGACGGCCGTCATCAACGCTTTGCCCACC
TCCAACCAGCGGAagcagcctccagccagcagcgtCCACTTTTATCAGCCCTCTAAAGCA
GAGACGAGCAACCGAAGCGTCCCCAGCTCCAACCATCACCTCTCTGCGCTCCCCGCTGCC
CGAGGCCGCCCCCACGCCTCCAGAGTGAGCTCCCAGCGCCACCGACGTCACTCCGACACC
CACCGACACCTGTTACAGcctgaaAAGAAGATGAACAGTGAGAGCCCTCCCACCATCTCC
ATGGCCTTGGTGAACCCCCAGATgtcctctgtgtctgcagacagcaggaactcctccacg
cagcagctcTCCATCAGCGTGTGCGCCGTCTTGTACTCCTATAATCCACGGcgaccagag
gagctggagctgaagaaaggagagatggTGGGAGTGTACGGCAAATTCAAAGAAGGGTGG
CTGCGTGGGCTCTCACTCAGAACGGGCCGAGTCGGCATTCTGCCCAGCAACTACGTCTCA
CCTGTGCTGAGAACCTCAGCCAGGCTTCTGGAGACCAAAGCAGCTAATACGTC
>TCONS_00002028
AGCGATGCAGGAACTGTTCTGTCTGGGCCGAACGGAGCGCAGAACGCCATGTCATCCGTG
AGCGCTGGAAAACCTTCCCTCCTCGGTGGCACGCAGGGCTGGGACACAGTCAGACGCATA
TTTAATCCCCACAGAGccacGAATCAAATGAGCAGTTTGAACGTCCCGTCCAACTCGCGG
CATTTTGCACAAGTCCAGGCGTCTGGTTACTCACCAGCCTTGCACAGGAAGAAAGGCAGT
GGCATCCTGTCCAGTTCTGGCA
>TCONS_00000074
gagcagaggctggagagggCCACCGGAGAAGAGGGAGGAAGATTTCTGCAGATAAGATGA
TGGAGATGCAGGCCAAGATTGACGAGGAAAGAAAGGCCCTGGAGGCCAAGCTGgacatgg
aggaagaggagaagaacaaagcaaaagcagagctggagaagagggagaacgACCTCCTTA
AAGCTCAGCAGGAGCATCAActtctgctggagaagctgtcAGCGTTGGAGAAGAAGGTGA
TTGTGGGCGGTGTGGACCTCCTGGCCAAGGCCGAGGAGCAGGAACGGCTTCTGCAGGAGT
CCAACAAGGAACTAGAAGAGCGTCGCCAGAGAGCGGAGCAGCTGCGGAAGGAGCTGGCAG
AGAAAGAGCAAGAACGCCTGGACATAGAGGAGAAATACACAAGTCTTCAGGAGGAAGCGC
AAGGAAAGAccaagaaactgaaaaaagtgtgGACCATGCTGATGGCTGCCAAGTCCGAAA
TGGCCGATCTGCAGCAAGAGAATCACAGAGAGATCGAGGACCTTCTGGAGAACATCCGCC
AGCTGAGCCGAGAGCTGAGACTGCAGATGCTCATCATAGACAGCTTCATTCCCCAGGAat
atcagGAGATGATCGAGAATTACGTGCACTGGAACGAAGACATCGGAGAGTGGCAGCTGa
AATGTGTGGCCTACACTGGCAACAACATGAGGAAACAGACGCCTGTTCccgacaaaaaag
aaaaagacCCGTTCGAGGTGGATTTATCGAGCGTGTACCTGGCCTACACGGAGGAGAGCA
TGCGTCAGTCGCTGATGAAACAGGAGCGACCCAGAACTTCAAAAAGCAGCAAGAGTGGTC
GGCCCAAGACAGGAAGGAGGAAAAGATCTGCAAAACCCGACGCTGCGATCGATTCCCTTC
TGCAGTGAAGACGACTAGTGCTGCGC
>TCONS_00000075
ATTCCTAAGTAATAATACATAAGGACATTTCTCCGGTGTCATAATGCCGAGCAACAAGCT
TGAGAAACCAGACAAACAGGAGGTGAGCGACAACGTCAAAGTGGTGGTGAGATGTCGGCC
CCTCAACCAGAAAGAAGTGCTGATGGGCTTCAAACAGTCGGTTGTCGTGGACGAGATCCG
CGGGACCGTAACAGTCAACAAACTGGAAAACCCTCAGGAGCCTCCCAAGACGTTTACGTT
TGATACTGTGTTTGGACCAGACAGCAAACAACTGGACGTCTACAATCTGACCGCCCGGCC
CATCATCGAATCAGTGCTGGAGGGATATAATGGCACCATTTTTGCATATGGACAAACTGG
TACGGGTAAAACCTTCACCATGGAGGGGGTGAGGGCAGTGCCAGAGCTCAGAGGGATAAT
CCCCAACTCTTTTGCTCATATCTTTGGTCACATTGCCAAAGCAGAAGGTGACAAAAGGTT
CTTGGTGACTGTTTCATATTTGGAGATTTACAATGAGGAGGTTCGGAATTTGTTGGGCAA
AGACCAGAATCAGAgactggagGTGAAAGAAAGACCAGATGTTGGCGTGTATATCAAGGA
CCTCCCTGGATATGTCGTGTACAATGCCGATGACATGGACAGGTTCATGACTCTGGGCAA
CAAAAACCGGTCTGTTGGCGCCACCAACATGAATGAGCACAGCTCCCGCTCTCACGCAAT
CTTCACCATCACCATTGAATGCAGTGAAAAGGGCGTAGATGGAAACCAGGTTATGCGCAT
GGGAAAGCTTCATCTGGTGGATCTTGCTGGGTCCGAGAGACAGGGCAAGACTGGAGCCAC
AGGTCAGCGCTTGAAGGAGGCAACCAAGATCAACCTCTCCCTGTCCACGCTGGGGAACGT
CATCTCTGCCTTGGTGGATGGAAAGAGCACGCACGTGCCCTACCGGAACTCCAAACTGAC
CCGTCTGCTGCAAGATTCACTgggggggAACTCAAAGACCATGATGTGTGCAAACATAGG
CCCCGCAGACTATAACTATGACGAGACCATCAGCACGCTACGCTACGCTAACAGGGCTAA
AAACATCAAGAACAAGGCCAGAATCAACGAGGACCCCAAGGACGCCCTTTTACGCAAGTT
CCAGAAGGAGATCGAGGAGCTCAAAAAGAAACTGATGGAAGACGAGTTTGATGAGAGtga
agatgaaggagcagaggctggagagggCCACCGGAGAAGAGGGAGGAAGATTTCTGCAGA
TAAGATGATGGAGATGCAGGCCAAGATTGACGAGGAAAGAAAGGCCCTGGAGGCCAAGCT
GgacatggaggaagaggagaagaacaaagcaaaagcagagctggagaagagggagaacgA
CCTCCTTAAAGCTCAGCAGGAGCATCAActtctgctggagaagctgtcAGCGTTGGAGAA
GAAGGTGATTGTGGGCGGTGTGGACCTCCTGGCCAAGGCCGAGGAGCAGGAACGGCTTCT
GCAGGAGTCCAACAAGGAACTAGAAGAGCGTCGCCAGAGAGCGGAGCAGCTGCGGAAGGA
GCTGGCAGAGAAAGAGCAAGAACGCCTGGACATAGAGGAGAAATACACAAGTCTTCAGGA
GGAAGCGCAAGGAAAGAccaagaaactgaaaaaagtgtgGACCATGCTGATGGCTGCCAA
GTCCGAAATGGCCGATCTGCAGCAAGAGAATCACAGAGAGATCGAGGACCTTCTGGAGAA
CATCCGCCAGCTGAGCCGAGAGCTGAGACTGCAGATGCTCATCATAGACAGCTTCATTCC
CCAGGAatatcagGAGATGATCGAGAATTACGTGCACTGGAACGAAGACATCGGAGAGTG
GCAGCTGaAATGTGTGGCCTACACTGGCAACAACATGAGGAAACAGACGCCTGTTCccga
caaaaaagaaaaagacCCGTTCGAGGTGGATTTATCGAGCGTGTACCTGGCCTACACGGA
GGAGAGCATGCGTCAGTCGCTGATGAAACAGGAGCGACCCAGAACTTCAAAAAGCAGCAA
GAGTGGTCGGCCCAAGACAGGAAGGAGGAAAAGATCTGCAAAACCCGACGCTGCGATCGA
TTCCCTTCTGCAGTGAAGACGACTAGTGCTGCGCTCTCACGTTGTTCCGTGTCTTTAGTG
CATTTGGAAGAAGTTATATGT
>TCONS_00004043
TCTTGGTGACTGTTTCATATTTGGAGATTTACAATGAGGAGGTTCGGAATTTGTTGGGCA
AAGACCAGAATCAGAgactggagGTGAAAGAAAGACCAGATGTTGGCGTGTACATCAAGG
ACCTCCCTGGATATGTCGTGTACAATGCCGATGACATGGACAGGTTCATGACTCTGGGCA
ACAAAAACCGGTCTGTCGGCGCCACCAACATGAATGAGCACAGCTCCCGCTCTCACGCAA
TCTTCACCATCACCATTGAATGCAGCGAAAAGGGCGTAGATGGAAACCAGGTTATGCGCA
TGGGAAAGCTTCATCTGGTGGATCTTGCTGGGTCCGAGAGACAGGGCAAGACTGGAGCCA
CAGGTCAGCGCTTGAAGGAGGCAACCAAGATCAACCTCTCCCTGTCCACGCTGGGGAACG
TCATCTCTGCCTTGGTGGATGGAAAGAGCACGCACGTGCCCTACCGGAACTCCAAACTGA
CCCGTCTGCTGCAAGATTCACTgggggggAACTCAAAGACCATGATGTGTGCAAACATAG
GCCCCGCAGACTATAACTATGACGAGACCATCAGCACGCTACGCTACGCTAACAGGGCTA
AAAACATCAAGAACAAGGCCAGAATCAACGAGGACCCCAAGGACGCCCTTTTACGCAAGT
TCCAGAAGGAGATCGAGGAGCTCAAAAAGAAACTGATGGAAGACGAGTTTGATGAGAGtg
aagatgaaggagcagaggctggagagggCCACCGGAGAAGAGGGAGGAAGATTTCTGCAG
ATAAGATGATGGAGATGCAGGCCAAGATTGACGAGGAAAGAAAGGCCCTGGAGGCCAAGC
TGgacatggaggaagaggagaagaacaaagcaaaagcagagctggagaagagggagaacg
ACCTCCTTAAAGCTCAGCAGGAGCATCAActtctgctggagaagctgtcAGCGTTGGAGA
AGAAGGTGATTGTGGGCGGTGTGGACCTCCTGGCCAAGGCCGAGGAGCAGGAACGGCTTC
TGCAGGAGTCCAACAAGGAACTAGAAGAGCGTCGCCAGAGAGCGGAGCAGCTGCGGAAGG
AGCTGGCAGAGAAAGAGCAAGAACGCCTGGACATAGAGGAGAAATACACAAGTCTTCAGG
AGGAAGCGCAAGGAAAGAccaagaaactgaaaaaagtgtgGACCATGCTGATGGCTGCCA
AGTCCGAAATGGCCGATCTGCAGCAAGAGAATCACAGAGAGATCGAGGACCTTCTGGAGA
ACATCCGCCAGCTGAGCCGAGAGCTGAGACTGCAGATGCTCATCATAGACAGCTTCATTC
CCCAGGAatatcagGAGATGATCGAGAATTACGTGCACTGGAACGAAGACATCGGAGAGT
GGCAGCTGaAATGTGTGGCCTACACTGGCAACAACATGAGGAAACAGACGCCTGTTCccg
acaaaaaagaaaaagacCCGTTCGAGGTGGATTTATCGAGCGTGTACCTGGCCTACACGG
AGGAGAGCATGCGTCAGTCGCTGATGAAACAGGAGCGACCCAGAACTTCAAAAAGCAGCA
AGAGTGGTCGGCCCAAGACAGGAAGGAGGAAAAGATCTGCAAAACCCGACGCTGCGATCG
ATTCCCTTCTGCAGTGAAGACGACTAGTGCTGCGCTCTCACGTTGTTCCGTGTCTTTAGT
GCATTTGGAAGAAGTTATATGT
>TCONS_00000076
TGGTGACTGTTTCATATTTGGAGATTTACAATGAGGAGGTTCGGAATTTGTTGGGCAAAG
ACCAGAATCAGAgactggagGTGAAAGAAAGACCAGATGTTGGCGTGTACATCAAGGACC
TCCCTGGATATGTCGTGTACAATGCCGATGACATGGACAGGTTCATGACTCTGGGCAACA
AAAACCGGTCTGTCGGCGCCACCAACATGAATGAGCACAGCTCCCGCTCTCACGCAATCT
TCACCATCACCATTGAATGCAGCGAAAAGGGCGTAGATGGAAACCAGGTTATGCGCATGG
GAAAGCTTCATCTGGTGGATCTTGCTGGGTCCGAGAGACAGGGCAAGACTGGAGCCACAG
GTCAGCGCTTGAAGGAGGCAACCAAGATCAACCTCTCCCTGTCCACGCT
>TCONS_00000077
ATTCCTAAGTAATAATACATAAGGACATTTCTCCGGTGTCATAATGCCGAGCAACAAGCT
TGAGAAACCAGACAAACAGGAGGTGAGCGACAACGTCAAAGTGGTGGTGAGATGTCGGCC
CCTCAACCAGAAAGAAGTGCTGATGGGCTTCAAACAGTCGGTTGTCGTGGACGAGATCCG
CGGGACCGTAACAGTCAACAAACTGGAAAACCCTCAGGAGCCTCCCAAGACGTTTACGTT
TGATACTGTGTTTGGACCAGACAGCAAACAACTGGACGTCTACAATCTGACCGCCCGGCC
CATCATCGAATCAGTGCTGGAGGGATATAATGGCACCATTTTTGCATATGGACAAACTGG
TACGGGTAAAACCTTCACCATGGAGGGGGTGAGGGCAGTGCCAGAGCTCAGAGGGATAAT
CCCCAACTCTTTTGCTCATATCTTTGGTCACATTGCCAAAGCAGAAGGTGACAAAAGGTT
CTTGGTGACTGTTTCATATTTGGAGATTTACAATGAGGAGGTTCGGAATTTGTTGGGCAA
AGACCAGAATCAGAgactggagGTGAAAGAAAGACCAGATGTTGGCGTGTATATCAAGGA
CCTCCCTGGATATGTCGTGTACAATGCCGATGACATGGACAGGTTCATGACTCTGGGCAA
CAAAAACCGGTCTGTTGGCGCCACCAACATGAATGAGCACAGCTCCCGCTCTCACGCAAT
CTTCACCATCACCATTGAATGCAGTGAAAAGGGCGTAGATGGAAACCAGGTTATGCGCAT
GGGAAAGCTTCATCTGGTGGATCTTGCTGGGTCCGAGAGACAGGGCAAGACTGGAGCCAC
AGGTCAGCGCTTGAAGGAGGCAACCAAGATCAACCTCTCCCTGTCCACGCTGGGGAACGT
CATCTCTGCCTTGGTGGATGGAAAGAGCACGCACGTGCCCTACCGGAACTCCAAACTGAC
CCGTCTGCTGCAAGATTCACTgggggggAACTCAAAGACCATGATGTGTGCAAACATAGG
CCCCGCAGACTATAACTATGACGAGACCATCAGCACGCTACGCTACGCTAACAGGGCTAA
AAACATCAAGAACAAGGCCAGAATCAACGAGGACCCCAAGGACGCCCTTTTACGCAAGTT
CCAGAAGGAGATCGAGGAGCTCAAAAAGAAACTGATGGAAGACGAGTTTGATGAGAGtga
agatgaaggagcagaggctggagagggCCACCGGAGAAGAGGGAGGAAGATTTCTGCAGA
TAAGATGATGGAGATGCAGGCCAAGATTGACGAGGAAAGAAAGGCCCTGGAGGCCAAGCT
GgacatggaggaagaggagaagaacaaagcaaaagcagagctggagaagagggagaacgA
CCTCCTTAAAGCTCAGCAGGAGCATCAActtctgctggagaagctgtcAGCGTTGGAGAA
GAAGGTGATTGTGGGCGGTGTGGACCTCCTGGCCAAGGCCGAGGAGCAGGAACGGCTTCT
GCAGGAGTCCAACAAGGAACTAGAAGAGCGTCGCCAGAGAGCGGAGCAGCTGCGGAAGGA
GCTGGCAGAGAAAGAGCAAGAACGCCTGGACATAGAGGAGAAATACACAAGTCTTCAGGA
GGAAGCGCAAGGAAAGAccaagaaactgaaaaaagtgtgGACCATGCTGATGGCTGCCAA
GTCCGAAATGGCCGATCTGCAGCAAGAGAATCACAGAGAGATCGAGGACCTTCTGGAGAA
CATCCGCCAGCTGAGCCGAGAGCTGAGACTGCAGATGCTCATCATAGACAGCTTCATTCC
CCAGGAatatcagGAGATGATCGAGAATTACGTGCACTGGAACGAAGACATCGGAGAGTG
GCAGCTGaAATGTGTGGCCTACACTGGCAACAACATGAGGAAACAGACGCCTGTTCccga
caaaaaagaaaaagacCCGTTCGAGGTGGATTTATCGAGCGTGTACCTGGCCTACACGGA
GGAGAGCATGCGTCAGTCGCTGATGAAACAGGAGCGACCCAGAACTTCAAAAAGCAGCAA
GAGTGGTCGGCCCAAGACAGGAAGGAGGAAAAGATCTGCAAAACCCGACGCTGCGATCGA
TTCCCTTCTGCAGTGAAGACGACTAGTGCTGCGCTCTCACGTTGTTCCGTGTCTTTAGTG
CATTTGGAAGAAGTTATATGT
>TCONS_00000078
atttattacatGACTGTGGGCTACaatttggtggaaaaaaaaaaaaaaagaagaatcgAC
ATTAATGCATCAAGTCCCAGTTTGGGAAATCACTGCACGGGATCTGCACGTATTCCTAAC
TATAACCTGAATATTTATGGTCACCTGTAGGTGTTACACAATCATGATGGCATATCTTTA
AACATATTTCTGTTGCCTTTTAAGTAGCTGCTAAGGTAGTGTTAGGACTAACGTGGAGGC
AGCCACAGGAGTCGCTGCCGGAACCTGCGTCTGTACGTTACTGACCCCACTTTTATACGT
CCAAACACTGTCATCAGTCGAAACGCCCTCCACTTAGGTCTTAAAGCAGTGGAGATTATT
TATTGGTATGATTTGTACCAGCGGtaagctgtgttttcatttttatagcGATGAATGTTG
AATGTATGTTTGTTGTCCTCATTAAACACGTTGCGCTAT
>TCONS_00002031
GTCTGCAGTTTAATCCCGTAAATGTCGCACCTCGAAGGAGGGTGTAGGGTCGTTGGGCGT
TTTCATTGATTTTTCAGAGACGTTCACCGAGACGCGTTCATTCCCAAGTATCGATATATT
CACAcggaagaaaacacacttgaTGCCGGGGGCGAGGAGGGCCAGTAACCACCGGTAAAA
TGAGTCTGCCCTCTACTGAACCAACCATGGACCAAATGGCACAACGAGCGGAAGAGCCCG
GCAGCTCCGGTGAATTCACGAAGCCCTCGTCTTCTCGCAACAAGAGGAAGTGCACAGCTG
TGATGAGGCACGCCGGACCGGACGAGTCTGACGAGTCGGCGGAGAGCGAAAACGAAGGCG
CCGCGTCCGACAATCCCTCAGACGGCAACACGGGCAGCGGGTCCAAAGGCACTTTAGTCA
TGAGACCAGCTGGGAACGACAACAAAGGGGCCATGAAGCTCAGAGTGGACTTCAAGAAGA
AACCCACAGACGATACTCTGCAGAAGAAGGTGAGCTGCACCGCCTGCGGGAGGCAAGTGA
ACCAGTTCCAGACCAACTCTGTGTTCGAGCATCCTGTTCTCAAAGTGCTCATTTGCAAGT
CGTGCTACAAGTACTACACCAGCGATGACATCAACAGAGATTCCGACGGGATGGATGAGC
AGTGCAGGTGGTGTGCCGAGGGGGGCAAGCTCATCTGCTGCGACTACTGCAACAACGCCT
TCTGCAAGAAGTGCATCCTCCGCAACCTGGGCCGCAGAGAGTTGTCCGTCATCACGGACG
AGAACTCCAAGTGGCACTGCTACGTCTGCCGCTCGGAgccgctccaggacctggtctcCA
AGTGCCAGAGCGTGATGCAGCGCAAGTTGGAGAACGAGGACAGGGAAAGCAGGAGGCCCA
AGAGCAAAGCAGTCAGGGAGCCCAGAGCGGCCATCAACGGGAAGGACGAGGCCGAGGGCT
CGGGGACCCTGACCTTCTCCTATAAACGGCTGCACGTGCCCAAAGAACTGATGAAGAAGG
CCAAGAAGCTGGTGGAAACCACCGCCGGCCTGAACAACACTTTCATCCAGTTCATCCAGC
AGGCCGCCGTCAAACCGGCCGACAGGTCCATCAGGTACCGGCACCTGAAGGCCTTCAGGG
CCGTGCTGGCCGACTTGAAGAAAGCCCACTGtagcctggaggaggcgctggtgTGCGAGT
TCCAGAACGTGGAGGTGCAGAACGGGAACGAAGGCCAGGACACCGTGACCGAGGTCGCTG
ACGGCGCCGAAGCAGCTCAGAACGACAGCGCGGAGGTTGACGGAGGCCCGGCCGGCGCCg
aggagatggacgaggagctgaacgaggaggagggggaaaaggaggaggaggaggaggaag
aagagcccGAGCAAGGCGCCAGCGGCGAAAAGGCGGCAGGTGGCGCCGCTACCAAAGACT
GCCAGTCCCAAGCTGCCGTCACGCCGAACCCGGTTAAAACGGAAGCGTGCGAGGATGAGC
TCCTGCCAGCTGCCGAAATGTCCCTGGACCAGGACATTATGTCCGTCCCGCCTTCGGTTC
CGGAAGAGCTTTTTCAGATGGTGGAGAGCCTGGCAGACTCCACCATGCTCCTGCAGAACG
ACGCCGCCTCGATTTCGGACTCGGAGAAAAACGCCGAAAACGCGGAATCCGATTGCACAG
AGAGCCAGCGCCCTCAGCCCAAGGTGAAGAACCTCATCGTCAAGCTGACCCCGGTGCCGG
TGGTCACCACCTGCGGATCCAGGTCACCCAGATCCAGAACCAGGGAGAAGAGCGAGGAAG
CCAAAACCCGGGGTAAAAAGGAGGAACcggaggagaaggcggaggGCAGTCCTCCGCCGA
GCCGCCGCTCCAGTCGCGTGAAGACCACTCCCTTAAGGAAACAGGCCGAGAACATGGACC
AAGGAGAATCCTCGGAGTCGGAGGCAGACGGAGAGGTCAGGAAGGCCAAGTCCTCCAAGA
AATCCAGCAGCGCCCCAGCGGAAGATGGCGTCCGGGTGAAGACGGCGGACTCTGATTCGG
ACGAAGCTCCTCGGGCGCTCCTGGAGAAGGCGGCAGCCGGCACCgacgaggagcaggagg
gcGCACGCTCCAAGAAGCGCCTGTTCAAGTCCAACAACACCGCCTCCGCCGAGGACGGCG
ACAAAGCGTCCAAACGCAAACGCAAGTCCGAAAGCTCCGATTCAGATCCGGAGCAGAAAG
GCAAAAAAGcctccaagaagaagaaaccgaAGGATTCGGAACCCTCCGACTCCGATCTGG
AGCAGAGCAAAGGCGGCGCGGCGAAGAGGAGGCGTGAGCGCGGGAAGAAAAGGGACGCCG
CcgaagaggaggggaagaatTCCCcggagaggagagcagcggaTCGGAAACGCTCCTACg
aaaagaagcagaagcgaAAGGGCTCCAAAGCAGCCTCCAAGCTGCAGACGTCCtccagcg
aggaagaggaggagctgcaggacgaaGGCTCCGGAGAGGACGGCGACGTGCAGAAGATCA
AACCTGGAGGATCCTCTGGTGGGGGCGGACGGAGCCTTCCACCAGTCCTCAGGTGACGAG
CTTGACGATAAGGGCGGCGTCTCCCTGGCTTgcgaagacgaggaggacgaagatCCTGAG
aacagGATTGCAAAGAAAATGCTCCTGGCCCAAATCAAGTCCAACTATTCTTCCGGAGGG
GACAGCTCTTCTGACGATGGAGGGAATgaagacgacaagtcctccaagaaagtcaaaaaa
caagaagaggaggaagaagaagaagaagacgatgaAGCCGAGCAGCAGGAAGCCGATCAG
TCGGAATCTTCGGGCTCCGACGTGGACGTGAAGAAGCACGCCAGGCGCCACAAGCTGCTG
CGCCACAAGCTCTCGCTGAGTGAGGGCGAATCCGGAGAGGAGAAGTCAGCCGccaaggac
aagaagaagaagggcagCAAGAAGTCAAAACCGAAAGAGGGCAGCGCCGAGTCCGACGAT
TCCGAGTACGAGAAATCCGATTCCAGCGCAGAGTCTGGAATGAGCGAAGAGCTGAGTGAA
TCGGAGGAAACGGGGAAACATCGGAAGACGAGAGCTGCCACCAAAAAGgatgaggagaag
cagagaagttacaagcagaagaagaagcggcgCCGAATTAAAGTGCAGGAATCCTCTTCC
AGCAACGAGAAGAGCGGTGAGGAAGACGACGAGCAGCAAGACGGAGACGACCGCAAAGGG
CGCAAGAAAATCCGCAAAATCCTGAAGGACGACAAGCTGCGGACGGAGACCAGGGACGCt
ctgaaggaagaggaggagaggaggaaacgcatagccgagagggaggaactcaggaagaaA
CTGCGAGAGGTAATTGTGGTGGAAGAGTCGTCCCAGGTGGCCTGTCCCATCACCACCAAG
CTGGTGCTGGATGAGGATGACGAGACCAAGGAGCCGATGGTGCAAGTGCACAGGAACCTT
GTCACCAAGCTCAAGCCCCACCAGGTGGACGGGGTGCAGTTCATGTGGGACTGCTGTTGT
GAATCCATGAGGAAGATCCAGAAGTCTGCAGGCTCGGGCTGCATCCTCGCACACTGCATG
GGGCTGGGAAAAACCCTGCAGGTGGTGACATTCCTTCACACTTTGCTGCTTTGTGAGAAG
CTTAAGTTCACCACAGCCCTGGTGGTTTGCCCCCTCAACACTGTCCTGAACTGGCTGAAC
GAGTTCGAGAAGTGGCAAGAAGGAATGAAAGACGATGAGAGTCTAGAGGTGACTGAGCTG
GCCACCGTGAAGAGGCCACAGGAAAGGGCGTTTGCCCTGCAGCAGTGGCAGGAGTCTGGC
GGGGTCATGATCATGGGTTACGAGATGTACCGGAATCTGACCCAAGGCAGGAACATCAAA
AGCAAGAAGCTCAAGGAGACCTTTCAGAAGACACTGGTGGATCCAGGTCCTGACTTGGTG
ATTTGTGACGAAGGACACATTCTGAAAAATGAAGTATCTGCGGTGTCCAAAGCCATGAAT
TCCAtcaggacgaggaggagaatTGTCCTGACCGGAACACCGCTGCAAAACAATCTGGTC
GAATACCACTGCATGGTCAACTTCATCAAGGAGAACCTGCTGGGGTCCCTGAAGGAGTTC
AGGAACCGCTTCATTAACCCCATCCAGAACGGCCAGTGTGCGGACTCCACAGCACAAGAT
GTGCgtctgatgaagaagagggcGCACATTCTTTACGAGATGCTGGCTGGCTGCGTCCAG
AGAAAAGATTACACCGCACTCACCAAATTCTTGCCTCCCAAACACGAATATGTGCTGTCT
ATCAGAGTGTCCCCGTTACAGTGTAAACTCTACAGATACTACTTGGAGCATttcacagGT
GTGGGGAACGCTCTGgaggggggccggggccgcGCAGGGACCAAACTCTTCCAGGATTTC
CAGATGCTCAGCAGAATATGGACTCATCCATGGTGCCTTCAGCTGGACTACATCAGTAAA
GAAAACAGGGGTTTCTTTGATGAAGACAGCATGGATGAGTTCATCGCATCAGAGACGGAG
GAATCCTCCATGAGCCTGACCTCTGAGGACGAGAAGATGAAAAAaaaaaagaaacgagaa
agggggaagaaaaagggaTCCGATGACTCTGATAGTGATGATGTGGAGGTCATCAAGGAA
TGGAACACCAGCTCCCGGGGCAGAAATGGCGAGGGCCGCAACAGACGTGCATCCGTGGAG
GAGGTTGCCCCTGGCTCTGCCCCAGGCAGCCCCTCTGCTGACTGGCACAAGGAGTTCGTC
ACTGAGGCTGACGCCGAGATCCTGGAGCACTCTGGAAAGATGATGCTCCTCTTTGAAATC
TTGCGCATGGCAGAGGAAGTAGAGGACAAAGTCCTGGTGTTCAGTCAGTCGCTCATCTCT
CTGGATCTGATTGAGGATTTCCTGGAACTGTCCTGCAGAGCTAAAGACGAGGATAAAGTA
TCTCCCTATAAAGGTGAAGGCAAATGGTTCAGGAACATTGACTACTACCGCCTGGATGgc
tccaccagcgccaccaccaggaAGAAGTGGGCGGAGGAGTTCAACGACACCAGCAACGTC
AGGGGTCGTTTGTTCCTCATTTCAACACGGGCCGGCTCTCTGGGGATCAACCTGGTTGCC
GCCAACCGGGTCATCATCTTCGACGCCTCGTGGAACCCCTCCTACGATGTCCAGAGTATC
TTCAGGGTCTACCGCTTCGGGCAGCACAAGACTGTTTTCGTCTACCGGTTCCTCGCCCAG
GGTACGATGGAGGAGAAGATTTACGACCGGCAGGTGACTAAACAGTCTCTGTCCTTCCGT
gtggtggaccagcagcagatcGAGCGACATTTCACAACCAACGAGCTGGCGGAGCTCTAC
ACCTTTGAGCCAGAAATGCTGGATGATCCCTctgggaagaagaggaaggcagCTACGCCC
ATGCTCCCCAAGGATCCTTTCCTGGCTGAGATGCTGCAGAACAACAAGGACCAGATTGTG
TGTTACCATGAGCACGACTCCCTGCTGGACcacaaggaggaggaagagctgagcgAGGAG
GACCGGAAGGCTGCCTGGGCCGAGTATGAAGCCGAGAAAAAGGGCTTGTTAATGAGGACC
AACTACCTGACTTCATACAACTCCATGGACATGGGCTCCCCTAACTTCTTCTCCTACAAC
GTGGACGCTTTGGTCTCCATgaccaaccagcagctggagAGCCTCATAAACCAGGGGAGA
CAGAAAGTCATCGAGGCCACAAACTCGCTGAAGAGTCTGCCGCGAGAGTCGCTGGAGGAC
GTGATCGCCAAAGTGTGGAAGGAAAACCCCTCCCTCACCGAGAGCCAGGTGCAGTCCATC
GCTCTGGGTCGTCAGGCCACGGTGGAGATGGAGATCAAGCGCAGGGAGAACGTGTACAGG
GACGTTCTCAGCCGGCAGCAGGGGCTGATGATGGTGGTCCAGAAGCTGATCAACAACAGG
aaggtgcaggagcagcagatggcTCTGGCCAACCAGGCCGTCTACCTGAACCAGCTGGCC
CTGCAGAACGGTCTAATGGGAGCCGGCGGCCTGAGCCAGTTAGACCTGCTGGGGCTctac
cagcagctccacggACTCCACGGCCCCCATCAAGGCATGGGAAAAAACCCAGGGCCCTCC
AAGGGCCTTTAGAGCCCCGAGACTCTCTCACAAGCCCACCACGAAGCTAGCTGGTCCCTA
GCAG
>TCONS_00000079
CCCGTAAATGTCGCACCTCGAAGGAGGGTGTAGGGTCGTTGGGCGTTTTCATTGATTTTT
CAGAGACGTTCACCGAGACGCGTTCATTCCCAAGTATCGATATATTCACAcggaagaaaa
cacacttgaTGCCGGGGGCGAGGAGGGCCAGTAACCACCGGTAAAATGAGTCTGCCCTCT
ACTGAACCAACCATGGACCAAATGGCACAACGAGCGGAAGAGCCCGGCAGCTCCGGTGAA
TTCACGAAGCCCTCGTCTTCTCGCAACAAGAGGAAGTGCACAGCTGTGATGAGGCACGCC
GGACCGGACGAGTCTGACGAGTCGGCGGAGAGCGAAAACGAAGGCGCCGCGTCCGACAAT
CCCTCAGACGGCAACACGGGCAGCGGGTCCAAAGGCACTTTAGTCATGAGACCAGCTGGG
AACGACAACAAAGGGGCCATGAAGCTCAGAGTGGACTTCAAGAAGAAACCCACAGACGAT
ACTCTGCAGAAGAAGGTGAGCTGCACCGCCTGCGGGAGGCAAGTGAACCAGTTCCAGACC
AACTCTGTGTTCGAGCATCCTGTTCTCAAAGTGCTCATTTGCAAGTCGTGCTACAAGTAC
TACACCAGCGATGACATCAACAGAGATTCCGACGGGATGGATGAGCAGTGCAGGTGGTGT
GCCGAGGGGGGCAAGCTCATCTGCTGCGACTACTGCAACAACGCCTTCTGCAAGAAGTGC
ATCCTCCGCAACCTGGGCCGCAGAGAGTTGTCCGTCATCACGGACGAGAACTCCAAGTGG
CACTGCTACGTCTGCCGCTCGGAgccgctccaggacctggtctcCAAGTGCCAGAGCGTG
ATGCAGCGCAAGTTGGAGAACGAGGACAGGGAAAGCAGGAGGCCCAAGAGCAAAGCAGTC
AGGGAGCCCAGAGCGGCCATCAACGGGAAGGACGAGGCCGAGGGCTCGGGGACCCTGACC
TTCTCCTATAAACGGCTGCACGTGCCCAAAGAACTGATGAAGAAGGCCAAGAAGCTGGTG
GAAACCACCGCCGGCCTGAACAACACTTTCATCCAGTTCATCCAGCAGGCCGCCGTCAAA
CCGGCCGACAGGTCCATCAGGTACCGGCACCTGAAGGCCTTCAGGGCCGTGCTGGCCGAC
[truncated: 82,701,892 more chars]
